# Supplementary material for: BPTF is required for c-MYC transcriptional activity and in vivo tumorigenesis
Source: Nat Commun. 2016 Jan 5;7:10153. doi: 10.1038/ncomms10153 (PMC4728380; doi:10.1038/ncomms10153)
Supplement: Supplementary Data 1 — Expression data for all genes sequenced in HFF MYC-ER. [file ncomms10153-s2.xlsx]

## Sheet: RNA-seq
Supplementary Data 1. Genes expressed in control (shNt) and BPTF-silenced (shBPTF) HFF MYC-ER cells treated with either vehicle (-OHT) or tamoxifen (+OHT). Data was produced using RNA-seq.
Genes are identified by gene annotations (Gene ID and Gene Short Name). For each gene, not corrected FPKM (Fragments Per Kilobase Of Exon Per Million Fragments Mapped) values are shown together with FPKM values normalized with spiked-in standards.
GENE_ID	GENE_SHORT_NAME	LOCUS	FPKM								[shNt + OHT/shNt - OHT]	Log2[shNt + OHT/shNt - OHT]	[shBPTF + OHT/shBPTF - OHT]	Log2[shBPTF + OHT/shBPTF - OHT]
							Normalized
			shNt - OHT	shNt + OHT	shBPTF - OHT	shBPTF + OHT	shNt - OHT	shNt + OHT	shBPTF - OHT	shBPTF + OHT
ENSG00000248478	RP11-3G20.2	chr8:122691365-122719871	12320.6	0	11.9646	36003.4	13324.4	576.715	0.503481	34434.3	0.0432826	-4.53007	68392.5	16.0616
ENSG00000223663	RP5-890O3.3	chr1:1314043-1314412	24966.6	0	0	62998.2	27716.9	111.675	491.757	59644.5	0.00402914	-7.95531	121.289	6.9223
ENSG00000221641	MIR1268	chr15:22513228-22513280	818014	0	0	653072	810323	856.222	37187.9	622719	0.00105664	-9.8863	16.7452	4.06568
ENSG00000258982	RP11-638I2.4	chr14:100673743-100704892	32183.4	275.766	793.809	3083.07	33569.9	247.52	21.8506	2496.73	0.00737328	-7.08348	114.264	6.83622
ENSG00000226851	AC004112.4	chr7:111968243-112049678	18747.4	3627.83	0	37270.6	20357.7	3832.96	13.7997	35441.4	0.188281	-2.40904	2568.27	11.3266
ENSG00000252072	5S_rRNA	chr10:75466247-75466371	20467.8	0	0	58397.9	22751.7	270.823	420.893	55422.3	0.0119034	-6.39248	131.678	7.04087
ENSG00000251974	SNORA19	chr2:86591258-86591388	0	0	0	195764	5925.06	20.9311	7065.81	182752	0.00353264	-8.14504	25.8643	4.69289
ENSG00000206755	SNORA30	chr16:30721857-30721986	0	0	0	195660	5920.85	22.0448	7058.33	182659	0.00372324	-8.06922	25.8785	4.69368
ENSG00000251880	RNU7-75P	chr5:37327236-37327298	4426490	0	0	4225010	4.08429e+06	123366	31426.8	4.41242e+06	0.0302051	-5.04906	140.403	7.13343
ENSG00000252311	U1	chr16:85815380-85815505	0	0	0	193730	5842.57	42.5877	6919.89	180925	0.00728921	-7.10002	26.1456	4.7085
ENSG00000207973	MIR589	chr7:5535449-5535548	907474	0	0	898977	887077	4661.2	53469.7	861243	0.00525456	-7.57221	16.1071	4.00963
ENSG00000222067	U4	chr11:126084154-126084373	71530.5	4591.32	0	108888	79883.7	2660.85	1556.25	100909	0.033309	-4.90794	64.8411	6.01884
ENSG00000244528	AC134873.1	chr2:243064437-243064620	10384.7	2.69318e-117	3.75741e-05	91517.2	13034.2	478.77	1290.61	87098.3	0.0367317	-4.76683	67.4862	6.07652
ENSG00000207752	MIR199A1	chr19:10928101-10928172	9945480	3137560	0	3097020	9.2443e+06	3.59574e+06	5867.84	3.33415e+06	0.388969	-1.36227	568.207	9.15027
ENSG00000203943	SAMD13	chr1:84764048-84855640	32275.5	51195.1	0	5931.46	35539.2	48539.2	2.69611	5320.88	1.36579	0.449739	1973.54	10.9466
ENSG00000221747	AC118282.2	chr4:49200031-49200114	0	0	0	187638	5594.78	105.892	6488.47	175449	0.018927	-5.72341	27.0401	4.75703
ENSG00000221082	AC119751.2	chr4:49600631-49600714	0	0	0	187638	5594.78	105.892	6488.47	175449	0.018927	-5.72341	27.0401	4.75703
ENSG00000229417	RP11-44D15.3	chr10:97949121-97949975	10672.7	9700.24	472.639	6516.46	10950.3	9943.4	5.70722	6462.63	0.908047	-0.139161	1132.36	10.1451
ENSG00000231906	RP11-541M12.3	chr10:49754516-49754758	26406.5	26390.1	0	26400.2	29003.8	25245.3	24.8711	24922.8	0.870412	-0.20023	1002.08	9.96878
ENSG00000206989	SNORD63	chr5:137896731-137896799	3381660	0	0	2982960	3.12372e+06	89174.1	97531.1	3.0542e+06	0.0285474	-5.1305	31.3151	4.96879
ENSG00000258284	POLR2KP1	chr12:49987873-49988041	0	0	0	182857	5399.81	153.942	6156.15	171147	0.0285087	-5.13245	27.801	4.79706
ENSG00000251485	AC068134.10	chr2:233207825-233208613	21125.3	26072.4	2.10675e-11	24877.7	23276.9	25132.3	24.11	23642.1	1.07971	0.110642	980.592	9.93751
ENSG00000115221	ITGB6	chr2:160956176-161128399	28493.1	20135.1	354.921	12981.8	30603.4	19259.3	21.4998	12080.7	0.62932	-0.668135	561.897	9.13416
ENSG00000251131	CTD-2035E11.3	chr5:43018530-43024349	66635	2253.73	45889.4	73513.3	73445.4	114.984	48203	66528.1	0.00156557	-9.3191	1.38017	0.464841
ENSG00000238835	SCARNA18	chr5:82360022-82360156	0	0	0	180565	5306.27	176.469	5998.9	169083	0.0332567	-4.91021	28.1857	4.81689
ENSG00000234156	RP11-64P14.7	chr9:125372193-125401964	90100.8	62462.5	0	18244.1	99026.8	56537.9	32.8234	15209.8	0.570936	-0.8086	463.384	8.85607
ENSG00000224649	AF124730.4	chr21:30554347-30560116	12866.9	0	41363.3	25271.9	13850.3	10.3983	42303.3	23338.2	0.000750765	-10.3794	0.551687	-0.858079
ENSG00000252808	SCARNA4	chr1:155895748-155895877	0	0	0	177658	5187.61	204.57	5801.48	166464	0.0394343	-4.66441	28.6934	4.84265
ENSG00000214892	USP8P1	chr6:31243348-31246531	3769.09	2628.68	612.722	673.72	3166.07	3419.8	1.40151	1096.94	1.08014	0.111216	782.686	9.61229
ENSG00000252213	SNORA74	chr5:138611868-138612009	0	0	0	174517	5059.43	234.34	5590.77	163632	0.0463175	-4.4323	29.2683	4.87127
ENSG00000213606	RP11-323N10.1	chr10:69510041-69510983	1482.34	63.4543	583.339	3168.02	719.772	1034.98	3.93355	3538.46	1.43793	0.523997	899.561	9.81308
ENSG00000239542	AC109319.1	chr17:39886378-39886657	44421.1	13244.8	432.662	25667.3	47863	12128	153.225	23621.7	0.25339	-1.98057	154.164	7.26832
ENSG00000199347	RNU5E-1	chr1:11968208-11968328	1267650	0	0	362796	1.2267e+06	27661.3	25650.2	350430	0.0225493	-5.47078	13.6619	3.77209
ENSG00000243963	AC004889.1	chr7:143883521-143883626	1876850	0	0	1232980	1.77399e+06	43369.9	84669.4	1.2078e+06	0.0244476	-5.35416	14.2649	3.83439
ENSG00000256861	RP11-512M8.5	chr12:122692325-122750970	32773.8	12403.2	41.4406	45764.4	35963.2	11699.7	246.46	43073.5	0.325326	-1.62004	174.768	7.4493
ENSG00000234237	AL162431.1	chr1:180941694-180949868	290887	37957.6	2740.8	138806	319125	23811.2	3173.42	124282	0.0746141	-3.74441	39.1634	5.29143
ENSG00000216115	AC017083.1	chr2:68457057-68457147	27278.6	0	13082	2763.33	28378.2	9.10369	12623.1	2113.52	0.000320798	-11.606	0.167433	-2.57835
ENSG00000243315	AP003392.2	chr11:118865383-118865470	2473250	0	0	1183730	2.32962e+06	66427	84616.5	1.17632e+06	0.0285141	-5.13218	13.9018	3.7972
ENSG00000210709	RNU6ATAC3P	chr17:44998489-44998615	0	0	0	165347	4686.03	317.75	4992.09	155351	0.067808	-3.8824	31.1195	4.95975
ENSG00000204361	FAM55B	chr11:114549107-114579362	10913.7	13.8455	748.49	3420.56	10804.7	690.009	118.988	3482.88	0.0638618	-3.9689	29.2708	4.87139
ENSG00000231996	RP4-581O6.1	chr1:100308165-100308317	0	0	0	159114	4433.56	371.479	4600.13	149709	0.0837879	-3.57711	32.5444	5.02434
ENSG00000238923	RNU7-1	chr12:7052978-7053041	4443580	0	0	0	4.21401e+06	147245	5681.02	76648	0.0349419	-4.8389	13.4919	3.75403
ENSG00000200816	SNORA38	chr6:31590855-31590987	0	0	0	158375	4403.73	377.69	4554.51	149039	0.0857661	-3.54345	32.7234	5.03225
ENSG00000223849	RP11-80I15.1	chr9:97885802-97886150	21305.3	0	12664	33969.1	22958.6	149.431	12881.7	31948.6	0.00650873	-7.26341	2.48015	1.31043
ENSG00000164175	SLC45A2	chr5:33944720-33984835	2494.56	5286.7	553.037	1931	1926.07	5996.87	2.14105	2340.22	3.11353	1.63855	1093.02	10.0941
ENSG00000232813	RP11-344N17.2	chrX:48134338-48134482	0	0	0	153505	4207.79	417.786	4258.55	144621	0.0992888	-3.33222	33.9601	5.08577
ENSG00000189229	AC069277.2	chr3:6549467-6739557	13959.8	2734.26	603.224	15104.2	14511.4	3170.78	201.595	14517.8	0.218503	-2.19427	72.0144	6.17021
ENSG00000229795	RP11-293G6__A.3	chr1:235596299-235596539	0	0	0	147496	3967.86	465.259	3904.97	139158	0.117257	-3.09225	35.6361	5.15527
ENSG00000164972	C9orf24	chr9:34379016-34397830	16532.3	0	16012.6	60326.7	18706.2	207.734	16928.3	57029.3	0.0111051	-6.49263	3.36887	1.75226
ENSG00000137225	CAPN11	chr6:44126547-44152139	4427.49	5221.19	534.861	4008.67	4053.82	5869.77	9.78228	4258.84	1.44796	0.534021	435.363	8.76607
ENSG00000242527	RP11-159H22.1	chr11:27505396-27505675	16613.2	21.3841	9250.58	53076.2	18517.8	323.53	9826.1	50293.9	0.0174713	-5.83887	5.1184	2.35569
ENSG00000243497	RP13-503K1.4	chr3:93795185-93800665	16784.9	2.33343e-149	2502.15	16225.6	17493.5	446.491	2118.86	15453.8	0.0255232	-5.29205	7.29342	2.86659
ENSG00000249311	TERF1P3	chr4:137276267-137277491	2113.83	915.533	624.076	619.311	1342.17	1835	2.8012	1092.78	1.36719	0.451217	390.112	8.60775
ENSG00000189057	FAM111B	chr11:58874657-58894883	48979.4	7476.73	943.413	11876	52121.2	6501.65	306.113	10346.6	0.124741	-3.00299	33.7999	5.07895
ENSG00000196532	HIST1H3C	chr6:26045638-26046097	20370.6	0	10793.8	29848.2	21814.9	209.64	10879.2	28108.9	0.00960996	-6.70125	2.58373	1.36946
ENSG00000252921	U3	chr18:23879078-23879219	12338.7	1747.81	1251.56	98721.3	15446.5	2035.7	2842.18	93735	0.13179	-2.92369	32.9799	5.04352
ENSG00000249199	CTD-2139B15.5	chr5:17369333-17375686	20284.1	0	23053.3	20864.1	21523.1	71.8399	23283.9	19322.7	0.0033378	-8.22689	0.829873	-0.269037
ENSG00000005381	MPO	chr17:56347216-56358296	3586.3	5587	549.37	2518.64	3120.19	6248.41	6.1216	2866.59	2.00257	1.00185	468.274	8.87121
ENSG00000228829	AC005077.5	chr7:75803050-75806523	10091.2	8687.05	0	41723.9	11396.8	8932.7	222.014	39950.6	0.783791	-0.35146	179.947	7.49143
ENSG00000252212	U2	chr17:57206636-57206819	1483.27	397.321	311.676	22260.4	1323.32	1319.33	95.0593	21715	0.996987	-0.00435324	228.436	7.83565
ENSG00000197934	AP001597.1	chr21:27765953-27941571	23582	0	1644.16	2549.23	24334.6	263.183	936.104	2241.48	0.0108152	-6.5308	2.39447	1.25971
ENSG00000188474	AC022415.1	chr19:12203077-12225491	77151.9	3543.14	90028	47256.4	84446.7	162.994	93455.2	39914.5	0.00193014	-9.01708	0.427097	-1.22736
ENSG00000255107	RP11-159H10.1	chr8:70771498-70772775	36628.3	1595.17	5907.01	42470.6	39662	1218.6	6044.27	39676.2	0.0307247	-5.02446	6.56427	2.71463
ENSG00000228422	C20orf61	chr20:11781110-11851363	3898.51	308.693	566.744	23953.5	3956.22	1152.98	374.723	23243.5	0.291435	-1.77876	62.0285	5.95486
ENSG00000258914	CTD-2134A5.3	chr14:104341391-104343815	0	0	0	121280	2956.17	646.758	2529.63	115147	0.218782	-2.19243	45.5195	5.50841
ENSG00000253092	SNORA81	chr3:183170354-183170552	129576	63629.6	0	74762.6	144841	55199.3	873.969	67054.1	0.381103	-1.39175	76.7237	6.2616
ENSG00000199846	U1	chr7:129124344-129124497	0	0	0	113367	2665.91	693.434	2173.88	107834	0.260112	-1.9428	49.6043	5.63239
ENSG00000223198	U2	chr2:232366700-232366912	38361.1	34330.1	0	33615.8	42351.3	32317.5	217.383	31420.9	0.763082	-0.39009	144.541	7.17534
ENSG00000219041	AC018696.2	chr2:91678895-91679734	14069.2	0	7075.17	39734.8	15358.1	435.128	7317.97	37768	0.0283322	-5.14142	5.16099	2.36765
ENSG00000134709	HOOK1	chr1:60280457-60342050	7789.69	456.913	758.03	4977.68	7528.71	1208.5	181.752	5063.35	0.160519	-2.63919	27.8586	4.80005
ENSG00000207344	SNORA22	chr7:64526376-64526510	0	0	0	103105	2302.89	748.429	1758.05	98295.6	0.324995	-1.62151	55.9117	5.80508
ENSG00000224312	MCCD1P2	chr6:29962213-29963091	20476.8	0	10745.1	19406.8	21599.4	226.908	10607.8	18194.6	0.0105053	-6.57274	1.71521	0.778388
ENSG00000094796	KRT31	chr17:39549975-39553844	1566.77	2379.52	593.689	1222.16	822.106	3249.91	2.69695	1687.43	3.95315	1.983	625.681	9.28928
ENSG00000251349	C9orf30-TMEFF1	chr9:103204552-103339918	20.6704	19.6326	36.0045	97956.4	2150.11	791.317	1607.36	93483.9	0.368035	-1.44209	58.1598	5.86195
ENSG00000213744	AC078843.2	chr7:37415124-37415626	13437.3	1066.46	1045.81	10385.4	13754.8	1599.57	549.003	10031.6	0.116292	-3.10417	18.2725	4.1916
ENSG00000252542	SNORD36C	chr9:136217701-136217767	3809740	6.10476e-159	3.52381e-157	0	3.61689e+06	125376	10505.2	56968.7	0.0346642	-4.85041	5.42288	2.43906
ENSG00000244060	RPS2P41	chr12:112317166-112318048	8369.63	206.899	975.942	8240.09	8243.38	942.43	459.772	8146.98	0.114326	-3.12878	17.7196	4.14727
ENSG00000240410	AC012591.1	chr2:223100342-223100493	0	0	0	91442	1911.44	803.398	1352.05	87375.1	0.42031	-1.25047	64.6241	6.014
ENSG00000259190	RP11-761I4.1	chr15:81601696-81602480	6309.95	8.55475e-96	3055.41	53130.2	7457.96	698.402	3532.16	50807	0.0936452	-3.41665	14.3841	3.84641
ENSG00000207113	U6	chr11:88345972-88346079	0	0	0	90052.4	1866.45	809.416	1308.63	86067.9	0.433666	-1.20535	65.7694	6.03934
ENSG00000256955	RP11-417L19.2	chr12:132341964-132348596	13123.7	12270.9	0	47345.7	14937.8	12238.1	366.194	45198.2	0.819273	-0.287583	123.427	6.94751
ENSG00000252465	RNase_MRP	chr2:161253339-161253479	0	0	0	88731.8	1824.04	815.031	1268.38	84824.4	0.446827	-1.16221	66.8764	6.06342
ENSG00000199248	U6	chr22:31875368-31875475	0	0	0	88671.2	1822.1	815.286	1266.55	84767.3	0.447442	-1.16023	66.9276	6.06453
ENSG00000120328	PCDHB12	chr5:140588268-140591696	6653.57	2718.99	622.512	3372.68	6334.92	3410.2	45.1691	3577.47	0.538317	-0.893472	79.2016	6.30746
ENSG00000201801	RNU5E-4P	chr1:11969864-11969984	0	0	0	33980.4	91.5547	965.899	21.3743	32901.6	10.55	3.39917	1539.3	10.5881
ENSG00000215921	AL731568.1	chr10:77583443-77583536	713198	57629.5	10901	330024	714719	56947.9	27221.2	312865	0.0796787	-3.64966	11.4934	3.52273
ENSG00000197153	HIST1H3J	chr6:27858092-27860884	0.0202417	5.92892e-17	0.0430144	84172.7	1678.86	833.633	1137.08	80523.2	0.496548	-1.01	70.8157	6.146
ENSG00000221280	AC026366.1	chr12:118604603-118604676	3048.34	22152	0	22096.3	3682.13	22030.8	25.6615	21558.1	5.98316	2.58091	840.093	9.7144
ENSG00000100385	IL2RB	chr22:37515125-37571094	836.367	6716.49	452.106	6032.44	325.889	7407.62	1.99382	6301.9	22.7305	4.50656	3160.71	11.626
ENSG00000225349	RP11-820K3.2	chr12:31687648-31688181	15024.3	839.882	1731.03	16085.7	15627.6	1313.57	1347.19	15392.6	0.0840548	-3.57253	11.4257	3.51421
ENSG00000232431	AC055876.2	chr15:29033388-29034538	26374.1	762.144	18018.4	55587.4	29137.2	597.962	18828.7	52178.2	0.0205223	-5.60667	2.77121	1.47052
ENSG00000234083	AJ006995.3	chr21:29327239-29357614	552.973	4106.87	263.856	17986.7	311.84	4902.07	8.50926	17688	15.7198	3.97451	2078.67	11.0214
ENSG00000235119	RP11-9M16.2	chr9:117159003-117160783	0	0	0	76619.6	1438.62	861.799	946.192	73373	0.599044	-0.739266	77.5456	6.27697
ENSG00000199678	RNY4P5	chr8:124056956-124057052	0	0	0	76578.8	1437.33	861.942	945.253	73334.3	0.599684	-0.737725	77.5816	6.27764
ENSG00000251155	RP11-384K6.4	chr4:119561821-119562013	21961.9	4655.33	2877.37	122610	26818.3	4332.55	5535.27	115418	0.161552	-2.62993	20.8514	4.38208
ENSG00000201155	RNU1-24P	chr13:102431233-102431398	0	0	0	75673	1408.55	865.096	924.683	72474.7	0.614177	-0.703274	78.3778	6.29237
ENSG00000200275	5S_rRNA	chr5:155272446-155272538	1054000	0	1649690	1546380	994464	6829.11	1.74212e+06	1.50666e+06	0.00686713	-7.18608	0.864843	-0.209489
ENSG00000219992	RP11-420L9.2	chr6:3754332-3755068	20562.7	8.50143	5368.12	9637.43	21349	313.017	4902.09	9012.6	0.0146619	-6.09179	1.83852	0.878548
ENSG00000201678	Y_RNA	chr12:49321721-49321816	1600180	0	1635380	2967890	1.46233e+06	21816.8	1.65133e+06	3.06796e+06	0.0149192	-6.06669	1.85787	0.89365
ENSG00000212455	SNORA40	chr2:18221871-18221999	146698	22963.8	3028.17	34488.9	159989	16846.8	2200.15	28142.5	0.105299	-3.24743	12.7912	3.67707
ENSG00000225116	RP11-137F15.1	chr20:3445823-3446091	19734.7	1038.92	2095.95	13543.5	20596.9	1352.75	1643.47	12819.9	0.065677	-3.92847	7.80051	2.96357
ENSG00000222094	U2	chr15:72337523-72337708	19255.3	1301.8	41928.6	140205	24758.9	561.918	48229.2	129141	0.0226956	-5.46144	2.67765	1.42097
ENSG00000180019	AC079741.2	chr7:112086218-112086430	0	0	0	69489.7	1212.23	885.363	790.934	66601.2	0.73036	-0.453321	84.2058	6.39585
ENSG00000239731	AL161932.1	chr10:32281015-32281295	14177.6	0	15160.4	40738.5	15559.5	334.896	15642	38540.1	0.0215236	-5.53794	2.46389	1.30094
ENSG00000073756	PTGS2	chr1:186640922-186649559	218897	28040.9	187964	429768	243092	3595.26	229874	388109	0.0147897	-6.07926	1.68836	0.755619
ENSG00000229519	RP11-58A11.2	chr1:6607965-6608683	15906.9	0	24937.6	29898.1	17134.6	167.925	25450.3	27989.7	0.00980031	-6.67296	1.09978	0.137211
ENSG00000225646	AC015815.7	chr17:75104707-75104798	1095040	20654.8	1179140	2586310	1.00426e+06	18700.2	1.25055e+06	2.60763e+06	0.0186208	-5.74694	2.08518	1.06018
ENSG00000235875	ARHGEF7-AS2	chr13:111766620-111768922	15858.1	0	5544.53	16276.2	16523.5	440.951	5243.55	15470.8	0.0266862	-5.22776	2.95044	1.56093
ENSG00000235635	AC016644.1	chr5:56237133-56242979	20423.2	0	17140.4	15120	21450.9	159.057	17081.9	13991.8	0.00741492	-7.07535	0.819099	-0.28789
ENSG00000167755	KLK6	chr19:51461887-51472929	7944.16	0	1174.47	6932.17	7742.78	758.461	638.758	6910.8	0.0979572	-3.3517	10.8191	3.43551
ENSG00000243014	PTMAP8	chr3:116745544-116745886	9602.57	4842.53	610.954	9806.11	9753.54	5332.63	160.402	9615.59	0.546738	-0.871078	59.9467	5.90561
ENSG00000229409	RP11-494O16.3	chr22:50239576-50239738	0	0	0	66283.4	1110.55	895.007	721.412	63556.4	0.805916	-0.311298	88.1001	6.46107
ENSG00000223711	AC091633.3	chr3:195270870-195277400	38500.6	2145.66	7422.13	35225	41470.3	1675.15	7435.28	32712.7	0.040394	-4.62971	4.39966	2.13739
ENSG00000209418	SNORD64	chr15:25230246-25230313	3450830	0	0	0	3.27927e+06	112808	12415.3	46341	0.0344005	-4.86143	3.73258	1.90017
ENSG00000228364	SAR1P1	chr6:29044349-29044945	8037.42	849.869	696.355	559.463	7668.11	1586.06	38.3714	850.559	0.206839	-2.27342	22.1665	4.47031
ENSG00000202526	RN5S13	chr1:228772842-228772961	48209.2	40509.7	0	52178	53753	37734.9	651.75	48757.2	0.702006	-0.510446	74.8097	6.22515
ENSG00000256237	RP11-434C1.2	chr12:11694328-11708772	0	0	0	63608.5	1025.78	902.602	663.172	61016.9	0.879918	-0.184559	92.0078	6.52368
ENSG00000241301	AL136982.1	chr10:88810002-88810077	6680490	4012660	0	1966840	6.14099e+06	4.40628e+06	27833.8	2.08489e+06	0.71752	-0.478909	74.905	6.22699
ENSG00000259497	RP11-346C20.1	chr16:73092779-73093121	0	0	0	63173.1	1011.99	903.8	653.675	60603.6	0.893093	-0.163117	92.7121	6.53469
ENSG00000251668	RP11-466P24.5	chr5:75466754-75466928	52750.5	6939.57	10123.8	129623	60539.1	5298.36	13371.5	120228	0.0875197	-3.51425	8.99132	3.16853
ENSG00000226188	HNRNPA1P3	chr20:44374375-44374926	6240.88	708.918	818.263	7944.88	5974.28	1491.43	311.126	7936.11	0.249641	-2.00207	25.5077	4.67286
ENSG00000229269	RP11-298A8.2	chrX:140013902-140079613	0	0	0	35083.4	126.159	963.789	44.641	33948.8	7.63949	2.93348	760.486	9.57078
ENSG00000214294	AL158835.1	chr10:127445351-127445665	0	0	613.481	87344.3	1783.61	814.102	1861.63	83498.4	0.456434	-1.13152	44.8524	5.48711
ENSG00000252159	RNY4P1	chr9:77462421-77462517	0	0	0	59721.5	902.713	912.91	578.282	57327.6	1.0113	0.0162053	99.1344	6.63131
ENSG00000201925	RN5S15	chr1:228777314-228777433	0	0	0	59355.4	891.129	913.836	570.276	56980.2	1.02548	0.036302	99.9168	6.64266
ENSG00000242436	AC008474.2	chr19:33145988-33146214	7086.94	0	40631.1	62937.6	8850.44	126.205	42650.7	59028.3	0.0142597	-6.13191	1.38399	0.468836
ENSG00000222389	U2	chr3:81558626-81558815	0	0	0	58523.5	864.81	915.913	552.081	56190.7	1.05909	0.0828273	101.78	6.66931
ENSG00000215462	AL136218.1	chr13:50007494-50020554	186858	113062	3.23964e-149	85201.5	210360	97623.7	1706.44	75431.8	0.46408	-1.10755	44.2042	5.46611
ENSG00000207501	U1	chr1:148241464-148241628	0	0	0	57657.4	837.417	918.034	533.134	55368.8	1.09627	0.132601	103.855	6.69843
ENSG00000239224	AL136293.1	chr14:103049224-103049509	11606.8	11.2175	13828	47536	13015.5	429.925	14439	45097.7	0.0330319	-4.92	3.12333	1.64309
ENSG00000224021	RP4-811H24.8	chr1:32817121-32819143	0	0	0	57019	817.229	919.569	519.167	54763	1.12523	0.170217	105.483	6.72086
ENSG00000221585	MIR1226	chr3:47891044-47891119	3234420	0	0	0	3.07585e+06	105142	13230.3	40202.7	0.034183	-4.87058	3.03868	1.60345
ENSG00000251285	RP11-147K6.2	chr4:89144740-89144990	0	0	0	53606.3	709.38	927.385	444.518	51525	1.30732	0.38661	115.912	6.85689
ENSG00000230638	RP11-486B10.4	chr1:42007738-42010258	0	0	0	53329.9	700.65	927.989	438.475	51262.8	1.32447	0.405414	116.912	6.86927
ENSG00000252846	AC090206.1	chr18:24166677-24166762	0	0	0	52844.8	685.33	929.039	427.872	50802.6	1.35561	0.43894	118.733	6.89158
ENSG00000242791	RP11-651P23.5	chr3:149694541-149697142	12598.8	0	22760.7	42604.1	13980.6	279.736	23509.7	40193.5	0.0200088	-5.64322	1.70965	0.773705
ENSG00000222944	RNU2-4P	chr17:41464593-41464785	0	0	0	50683.6	617.107	933.553	380.675	48752.3	1.51279	0.597212	128.068	7.00076
ENSG00000225376	RP11-490D19.6	chr9:104230720-104243784	3882.87	11494.8	0	35516.3	4650.15	11823.6	160.202	34260	2.54263	1.34632	213.855	7.74049
ENSG00000259633	RP11-182J1.15	chr15:84924664-84924766	0	0	0	49989.3	595.2	934.948	365.531	48093.6	1.57081	0.651512	131.572	7.03971
ENSG00000199024	MIR103A2	chr20:3898140-3898218	6768690	2179710	0	2140320	6.28707e+06	2.47019e+06	69185.2	2.26227e+06	0.392901	-1.34776	32.6988	5.03116
ENSG00000233875	RP11-61L14.6	chr1:154551540-154552139	0	0	0	36902.9	183.274	960.307	83.2022	35676.1	5.23972	2.38949	428.788	8.74412
ENSG00000216516	RP11-317M22.1	chr6:160584570-160584787	0	0	0	37076.8	188.735	959.974	86.899	35841.2	5.08635	2.34663	412.447	8.68806
ENSG00000200381	RN5S4	chr1:228752737-228752856	53565.8	48611.7	0	59355.4	60093.8	45114.3	912.646	55412.2	0.750731	-0.413632	60.7159	5.924
ENSG00000171914	TLN2	chr15:62682724-62768613	0	0	0	47121.2	504.757	940.579	303.091	45372.8	1.86343	0.897961	149.7	7.22593
ENSG00000200403	U6	chr1:19631569-19631676	0	0	0	46743.8	492.863	941.316	294.892	45014.7	1.9099	0.933494	152.648	7.25407
ENSG00000243454	AL133367.1	chr14:103886163-103886325	0	0	0	46609.6	488.633	941.578	291.978	44887.4	1.92696	0.946328	153.736	7.26431
ENSG00000197698	RP11-276H19.2	chr9:89625011-89625240	0	0	0	37454	200.582	959.251	94.9239	36199.2	4.78235	2.25772	381.35	8.57497
ENSG00000207449	U6	chr15:65845418-65845525	0	0	0	46520.4	485.822	941.752	290.041	44802.8	1.93847	0.954918	154.471	7.27119
ENSG00000227123	RP11-681O4.1	chr3:44979164-44979974	10268.3	1086.58	1485.19	14597.4	10501.6	1705.32	1099.74	14130.8	0.162387	-2.62249	12.8492	3.6836
ENSG00000259130	RP11-219E7.3	chr14:21338436-21341751	0	0	0	45630.9	457.797	943.484	270.742	43958.9	2.06092	1.04329	162.365	7.34309
ENSG00000251912	AL954742.1	chr22:49210131-49210216	721985	83014.2	73364.3	1279860	707167	71408.9	155349	1.2243e+06	0.100979	-3.30788	7.88097	2.97837
ENSG00000233444	AC013262.1	chr2:81893600-81893852	0.132973	0.115819	0	38167.4	223.137	957.99	110.126	36876.4	4.29328	2.10208	334.857	8.3874
ENSG00000235579	AC007283.4	chr2:202027206-202027403	0	0	0	44766.9	430.582	945.163	252.022	43139.1	2.19508	1.13427	171.172	7.4193
ENSG00000233114	RP4-533D7.3	chr1:46570627-46570847	0	0	0	44645.2	426.75	945.399	249.388	43023.7	2.21535	1.14753	172.517	7.4306
ENSG00000200274	U4	chr12:110005779-110005920	318511	152218	0	144053	346420	133128	4398.5	130835	0.384298	-1.3797	29.7454	4.89459
ENSG00000221159	AL356741.1	chr10:69730029-69730126	0	0	0	38594.3	236.405	957.065	119.236	37281.6	4.04842	2.01736	312.67	8.2885
ENSG00000243415	RP11-274H2.2	chr3:145781828-145822991	0	0	0	38975.1	248.371	956.334	127.372	37643	3.85043	1.94502	295.536	8.20719
ENSG00000259580	RP11-37C7.1	chr15:40062759-40093534	2.56533e-68	7.73228e-22	2.5955e-86	42809.4	368.956	948.953	209.72	41281.8	2.57199	1.36289	196.843	7.6209
ENSG00000259639	RP11-184D12.1	chr15:36231367-36544458	9677.97	5865.7	655.489	22055.9	10249.8	6282.95	454.487	21267.8	0.612983	-0.70608	46.7952	5.54829
ENSG00000207336	U6	chr5:74020923-74021029	0	0	0	41029.7	312.965	952.385	171.406	39592.9	3.0431	1.60554	230.989	7.85168
ENSG00000236869	RP11-944L7.4	chr3:44598848-44727145	14949.6	0	26902.8	24617.7	15957.5	179.398	27365.2	22967.9	0.0112422	-6.47493	0.83931	-0.252724
ENSG00000241679	RP11-80H8.4	chr3:142842203-142850735	11215.6	0	33604.8	37323.8	12408.7	168.544	34574.2	34992.8	0.0135828	-6.20208	1.01211	0.0173643
ENSG00000239014	SNORD108	chr15:25232071-25232142	3023150	0	0	0	2.87736e+06	97581.6	13758.3	34448.5	0.0339136	-4.88199	2.50383	1.32414
ENSG00000224474	AL355490.1	chr10:99179227-99185831	41397	39021.6	0	84763.8	47530.2	36398.3	1413.86	79840	0.765794	-0.384972	56.4695	5.8194
ENSG00000233081	RP11-440G5.2	chr9:94188519-94189426	13610.7	0	4676.81	12454	13994.5	529.753	4294.02	11923.3	0.0378544	-4.7234	2.77671	1.47338
ENSG00000252009	SNORD112	chr14:101463989-101464061	3011510	0	0	0	2.86643e+06	97162.7	13779.4	34139	0.0338968	-4.88271	2.47755	1.30891
ENSG00000252997	AC068533.1	chr7:65521220-65521305	289121	83077.9	6463.03	203071	317690	66251.7	12282.6	185509	0.208542	-2.26159	15.1034	3.9168
ENSG00000214711	CAPN14	chr2:31395923-31456724	3016.05	647.479	654.521	2224.46	2347.71	1546.82	55.718	2592.26	0.658864	-0.601947	46.5246	5.53992
ENSG00000079101	CLUL1	chr18:596997-650334	15129.5	5647.26	803.66	8499.56	15651.5	5923.88	307.259	8197.35	0.378487	-1.40168	26.679	4.73763
ENSG00000242954	AC079988.1	chr2:121948092-121948411	38023.4	3307.71	10207.8	52118.4	41555.4	2731.18	10680.2	48690.6	0.0657238	-3.92744	4.55898	2.18871
ENSG00000248629	RP11-154F14.2	chr4:157762510-157763388	0	137.909	0	38083.4	224.662	1089.81	109.906	36796.9	4.85088	2.27825	334.803	8.38717
ENSG00000215841	RP11-800A3.2	chr11:72926042-72926958	6857.68	24.8666	23567.3	77863.6	8963.17	380.058	25355.5	73614.7	0.0424022	-4.55972	2.9033	1.53769
ENSG00000135519	KCNH3	chr12:49932939-49952077	2815.43	1734.58	609.698	3635.43	2210.91	2589.83	49.343	3945.06	1.17139	0.228217	79.9516	6.32106
ENSG00000177354	C10orf71	chr10:50507186-50535537	1941.36	1164.25	526.004	13665.2	1570.17	2053.12	151.651	13521.9	1.30757	0.386892	89.1644	6.4784
ENSG00000199396	RN5S5	chr1:228754978-228755097	449953	172011	0	52178	472171	158561	1828.04	41581.9	0.335813	-1.57427	22.7467	4.50759
ENSG00000202191	SNORD113-1	chr14:101391160-101391229	2922030	0	0	0	2.7824e+06	93934	13912	31787.7	0.0337601	-4.88854	2.28491	1.19214
ENSG00000169435	RASSF6	chr4:74437266-74486348	19513.5	0.443642	9026.2	9217.1	20237	298.524	8646.86	8574.84	0.0147514	-6.08301	0.99167	-0.0120676
ENSG00000018625	ATP1A2	chr1:160085548-160113381	9938.02	664.71	939.813	2781.16	9763.75	1342.41	315.432	2902.12	0.137489	-2.86261	9.20043	3.2017
ENSG00000230796	RP11-368M16.9	chr7:57710086-57710825	3332.79	3413.69	439.691	78952.4	5184.87	4001.46	1471.59	75480.7	0.771757	-0.373781	51.2919	5.68066
ENSG00000235204	RP11-121A14.2	chr9:127021528-127023435	12758.4	39753.3	0	13568.9	14424.4	38403.5	74.6938	13178	2.66239	1.41272	176.427	7.46293
ENSG00000138741	TRPC3	chr4:122800181-122872909	20376.5	8789.31	721.425	4164.53	21237.2	8756.8	143.405	3914.35	0.412333	-1.27812	27.2959	4.77061
ENSG00000259402	RP11-30K9.4	chr15:59107470-59109927	24709.3	2703.7	1325.15	5392.84	25718.1	2801.87	686.338	4924.64	0.108945	-3.19832	7.17523	2.84303
ENSG00000207187	SNORA64	chr2:30410299-30410432	95646.8	35387.1	524577	390464	115061	958.647	601584	328471	0.00833164	-6.90718	0.54601	-0.873001
ENSG00000256897	RP11-17G12.2	chr11:47241768-47243302	11286.5	81.0019	4097.05	14592.3	11575	682.769	3757.68	14041.4	0.0589866	-4.08347	3.73673	1.90177
ENSG00000111732	AICDA	chr12:8754761-8765467	5173.78	560.069	758.66	2675.13	4665.33	1393.67	156.333	2952.31	0.298728	-1.74309	18.8848	4.23915
ENSG00000230648	RP3-406P24.3	chr6:4019076-4021449	34042.3	34296.8	0	99733	39987.2	32113	1865.82	94106.1	0.803081	-0.316382	50.4369	5.65641
ENSG00000238766	AL513185.1	chr10:74336481-74336553	1366620	0	2740870	3819500	1.22336e+06	30426.8	2.60575e+06	4.06745e+06	0.0248716	-5.32936	1.56095	0.642426
ENSG00000010671	BTK	chrX:100604434-100641183	19209	0	5692.88	6185.92	19794.1	351.959	5177.76	5764.01	0.017781	-5.81352	1.11322	0.154743
ENSG00000135374	ELF5	chr11:34500339-34535352	3742.66	626.531	701.141	3083.25	3150.45	1501.82	114.773	3386.55	0.476699	-1.06885	29.5066	4.88297
ENSG00000162676	GFI1	chr1:92940318-92952433	5746.91	1879.37	673.469	1220.99	5273.36	2640.44	52.7666	1554.16	0.500713	-0.997944	29.4535	4.88037
ENSG00000252324	AL163193.1	chr9:20576215-20576300	1316990	0	2455250	2790570	1.20746e+06	24892.3	2.41161e+06	2.91884e+06	0.0206154	-5.60014	1.21033	0.2754
ENSG00000236794	BCRP8	chr22:23522109-23522359	0	319.352	0	39938.3	288.592	1259.7	151.567	38557.8	4.36497	2.12597	254.394	7.99092
ENSG00000232186	RP11-311P8.2	chrX:74546606-74547834	10408.7	4179.86	734.782	4538.85	10431.1	4683.41	175.72	4571.99	0.448987	-1.15526	26.0186	4.70147
ENSG00000252976	AC090644.1	chr3:17177141-17177214	2720340	0	0	0	2.59305e+06	86597.5	14016.6	26679.3	0.033396	-4.90418	1.90341	0.928585
ENSG00000228485	RP11-567J24.4	chr10:120968042-120971272	7712.51	0	14770.1	52970.3	9027.87	518.839	15550.9	50355.3	0.0574708	-4.12103	3.23811	1.69515
ENSG00000187758	ADH1A	chr4:100197523-100212185	20234	4437.03	1119.78	7269.5	21039.8	4601.27	560.766	6858.5	0.218694	-2.19302	12.2306	3.61242
ENSG00000183032	SLC25A21	chr14:37147635-37642071	34005.7	13793.3	1693.44	36553.4	37052.6	12978.9	1753.16	34261.2	0.350283	-1.51341	19.5425	4.28854
ENSG00000226117	AC079199.2	chr17:37995621-37995777	341.82	2239.2	181.166	134865	3910.27	2675.58	3420.07	127621	0.684244	-0.547417	37.3154	5.2217
ENSG00000251521	IMPA1P	chr8:82517803-82543369	61795.3	5650.71	12330.1	45948.1	67023.3	4108.04	12588.2	42004.7	0.0612928	-4.02814	3.33684	1.73848
ENSG00000249413	RP11-25H12.1	chr4:66864563-67015730	4669.76	359.598	1082.26	9262.86	4327.11	1201.16	612.078	9234.13	0.277589	-1.84898	15.0865	3.91519
ENSG00000258007	RP11-350G24.1	chr12:101432197-101432872	3261.89	0	769.178	3138.99	2619.19	916.854	182.01	3452.01	0.350053	-1.51436	18.966	4.24534
ENSG00000249951	RP11-554D13.1	chr4:95596395-95623721	0	446.101	0	39500.4	278.745	1381.76	143.556	38142.4	4.95707	2.30949	265.697	8.05364
ENSG00000243225	RP11-7F17.1	chr14:77435025-77435489	12696.8	4.64199	13990.6	25280.4	13480.6	430.141	14114.6	23947.1	0.0319083	-4.96993	1.69662	0.762662
ENSG00000225963	AC009950.2	chr2:231036838-231038822	11176.7	0	6123.76	16405.7	11524.8	582.125	5870.28	15728.9	0.0505105	-4.30727	2.67941	1.42192
ENSG00000100060	MFNG	chr22:37865100-37882439	6881.97	3227.21	960.033	20986.5	7145.93	3849.76	732.396	20327.6	0.538734	-0.892355	27.755	4.79467
ENSG00000254691	RP11-91P24.5	chr11:77561649-77562557	5485.71	9604.22	469.102	11128.8	5543.95	10009.2	119.681	11015	1.80543	0.852346	92.0362	6.52413
ENSG00000258747	RP11-163M18.1	chr14:44976609-45007716	6446.9	0	6662.35	35303.7	7064.37	687.771	6847.66	33813.1	0.0973578	-3.36056	4.93791	2.3039
ENSG00000164199	GPR98	chr5:89825160-90460038	16234.5	5617.56	1198.77	15049.5	17040.6	5842.21	828.829	14388.7	0.34284	-1.54439	17.3602	4.11771
ENSG00000207507	U6	chr19:893483-893590	87253	85057.2	0	98451.7	100217	76989.5	2354.56	91200.9	0.768228	-0.380394	38.7337	5.27552
ENSG00000207447	RNU6-2	chr10:13259268-13259375	87253	85057.2	0	98451.7	100217	76989.5	2354.56	91200.9	0.768228	-0.380394	38.7337	5.27552
ENSG00000235840	AC012363.13	chr2:121076582-121083874	5892.82	325.004	1327.21	8569.05	5612.88	1128.63	841.71	8530.86	0.201079	-2.31416	10.1352	3.3413
ENSG00000134339	SAA2	chr11:18260769-18270190	13720.2	0	8258.36	14360.5	14194.6	481.725	8000.41	13662.3	0.0339371	-4.88099	1.7077	0.772054
ENSG00000259085	RP11-203M5.4	chr14:20789321-20790303	12468.3	0	34595.8	20846.8	13237.6	144.705	35228.3	19300.3	0.0109313	-6.51538	0.547863	-0.868113
ENSG00000252838	7SK	chr16:23424904-23425197	11807.5	0	23494.3	31507.4	12789.1	315.48	24027.8	29676.9	0.0246679	-5.34122	1.23511	0.304636
ENSG00000113073	SLC4A9	chr5:139739786-139754722	2281.55	0	664.791	603.385	1492.38	953.811	33.7258	1069.81	0.639122	-0.645836	31.7209	4.98736
ENSG00000222492	AL023096.1	chr1:25236633-25236727	16986.2	9194.86	2936.86	119641	21484.3	8823.25	5540.32	112911	0.410683	-1.2839	20.3799	4.34907
ENSG00000224621	RP11-276H7.3	chr1:16485760-16488378	12497	0	35250.5	19688.8	13236.6	135.372	35877.9	18186.4	0.0102271	-6.61146	0.506898	-0.980233
ENSG00000255122	RP11-303G3.6	chr8:12437795-12438572	98818.3	93633.5	0	59683.8	111868	84519.4	1469.58	54278.2	0.755525	-0.404449	36.9346	5.2069
ENSG00000254193	RP11-585F1.8	chr8:100583-100728	187019	20085.9	26438.3	83520.8	206594	11401.8	26890.7	72177	0.0551891	-4.17947	2.68409	1.42443
ENSG00000254979	RP11-872D17.8	chr11:57154837-57191532	116960	31704.9	3782.4	42044.6	127918	26478.1	3626.49	36468.8	0.206992	-2.27235	10.0562	3.33002
ENSG00000224886	RP11-119F19.4	chr10:81444247-81444739	30880.7	17031	1330.33	34343.5	33738.6	16173.5	1396.11	32277.3	0.479377	-1.06077	23.1193	4.53103
ENSG00000226352	RP11-523H24.3	chr13:20248763-20250024	29509	45607.3	0	43441	33556	43241	678.337	41081.9	1.28862	0.365829	60.5626	5.92036
ENSG00000247416	RP11-629G13.1	chr11:112830001-112834182	1843.08	82.2742	650.879	724.475	1030.22	1046.07	25.2251	1199.19	1.01539	0.0220322	47.5395	5.57105
ENSG00000207966	MIR29C	chr1:207975196-207975284	2482800	0	0	0	2.37014e+06	77843.4	13776.4	21036.6	0.0328433	-4.92826	1.527	0.6107
ENSG00000217646	HIST1H2BPS2	chr6:27831839-27832179	11846.4	0	13435	24304.7	12536.5	461.11	13528.9	23059.6	0.0367814	-4.76488	1.70447	0.76932
ENSG00000219776	RP11-123H21.1	chr6:131790159-131790708	3677.39	747.865	750.18	4295.61	3122.43	1616.96	189.327	4542.33	0.517853	-0.949385	23.9919	4.58448
ENSG00000115353	TACR1	chr2:75276230-75426826	25859.3	1507.84	1607.09	2920.83	26834.8	1625.45	907.107	2527.72	0.0605727	-4.04519	2.78657	1.47849
ENSG00000231397	AC004941.5	chr7:149018955-149019183	2152.91	1310.58	666.37	23272.9	2101.28	2166.09	484.24	22651.1	1.03084	0.043821	46.7767	5.54772
ENSG00000174460	ZCCHC12	chrX:117957752-117960931	1965.17	585.847	643.083	9.29073	1154.2	1525.43	8.64351	515.123	1.32163	0.402319	59.5964	5.89715
ENSG00000203711	C6orf99	chr6:159290953-159331385	24068	1269.3	9477.85	23262	25599.9	1327.1	9378.8	21771.3	0.0518401	-4.26979	2.32134	1.21496
ENSG00000221252	U3	chr6:42379937-42380134	74255.8	4174.84	63995	57126.9	81349.9	1377.42	66467.4	50357.8	0.016932	-5.8841	0.757632	-0.40043
ENSG00000225155	TOMM22P5	chr10:120403271-120403710	5738.04	5621.14	645.423	21068.2	5999.08	6175.93	445.832	20452	1.02948	0.0419148	45.8738	5.5196
ENSG00000253309	SERPINE3	chr13:51909908-51938871	23005.6	3936.27	1486.16	7314.71	23995.4	4027.83	912.645	6806.9	0.167859	-2.57468	7.45843	2.89887
ENSG00000132164	SLC6A11	chr3:10857884-10982419	1457.09	2362.41	583.257	2395.63	740.71	3234.77	14.5313	2808.38	4.36712	2.12668	193.264	7.59443
ENSG00000213237	AC008155.1	chr7:138088939-138089268	5949.01	15919.5	375.452	11144.2	6242.64	16019.2	97.1969	11029.2	2.56609	1.35957	113.472	6.8262
ENSG00000255538	OR10V2P	chr11:59516283-59517047	14637.3	0	6204.06	8505.12	14979	487.742	5775.4	8104.38	0.0325618	-4.94068	1.40326	0.488781
ENSG00000259254	CTD-2339L15.3	chr15:40935130-40939055	14650.3	462.996	15309.6	34620.5	15887.8	771.384	15664.2	32719.9	0.0485519	-4.36433	2.08883	1.06269
ENSG00000223784	RP11-554I8.2	chr10:6779343-6780988	12950.1	0	14129.7	20147.5	13591.2	425.962	14146.7	19063.5	0.0313411	-4.9958	1.34756	0.430351
ENSG00000259270	RP11-561C5.1	chr15:85721858-85722037	56757.9	9139.87	6372.5	37262	61384.3	7694.22	6357.18	34096.6	0.125345	-2.99602	5.36348	2.42317
ENSG00000189196	RP11-129B22.2	chr3:64064036-64073039	2515.26	0	678.087	603.811	1742.19	946.331	45.9103	1062.73	0.543186	-0.880482	23.1479	4.53281
ENSG00000196872	C2orf55	chr2:99410308-99552722	2176.04	4245.48	522.739	7176.07	1715.74	5002	59.5699	7343.02	2.91536	1.54367	123.267	6.94565
ENSG00000154274	C4orf19	chr4:37455562-37625117	19802.7	4138.14	2447.82	19434.8	20958.3	4291.38	2154.35	18419.4	0.204758	-2.28801	8.5499	3.09591
ENSG00000242560	AL499626.1	chr6:96730446-96730739	23991.4	1043.09	16500.1	29415.2	25752.6	1016.28	16718.4	27462.6	0.0394633	-4.66334	1.64266	0.716035
ENSG00000253908	RP11-252I14.2	chr5:179684679-179685366	8807.67	0	2286.12	6047.74	8644.86	721.274	1754.42	6020.98	0.0834339	-3.58322	3.43189	1.779
ENSG00000235200	RP4-763G1.2	chr1:67995312-67998012	5257.56	1300.05	1407	18418.6	5272	2059.67	1127.41	17924.1	0.390681	-1.35594	15.8985	3.99082
ENSG00000213860	AC005062.3	chr7:20042345-20042909	1134450	15656.7	1198050	1229140	1.07681e+06	23602.1	1.31401e+06	1.16287e+06	0.0219186	-5.5117	0.884979	-0.176285
ENSG00000244196	PPIAP15	chr3:109190175-109190659	5597.37	2190.41	679.335	1036.15	5117.62	2942.48	59.8425	1383.32	0.574971	-0.798438	23.116	4.53082
ENSG00000214688	C10orf105	chr10:73471457-73497581	11022.6	2897.16	699.454	316.841	10915.2	3448.08	41.9807	530.757	0.315896	-1.66248	12.6429	3.66025
ENSG00000257636	RP11-1103G16.1	chr14:30907197-31042835	13892.8	251.504	11211.7	21515.5	14630.9	668.373	11177.4	20394.7	0.0456822	-4.45223	1.82463	0.867607
ENSG00000253734	RP11-579E24.1	chr8:64681987-64698058	1096.38	1001.29	621.421	388.812	250.697	1949.41	2.91448	904.877	7.77597	2.95902	310.477	8.27834
ENSG00000215262	KCNU1	chr8:36641841-36793646	12632.1	789.552	3012.78	11016	12917.3	1336.61	2577.43	10619.1	0.103474	-3.27265	4.12003	2.04266
ENSG00000256541	RP4-761J14.5	chr12:6859509-6860322	10384.5	0	37105.2	23381.2	11105.4	164.056	37886.3	21715.1	0.0147727	-6.08092	0.573165	-0.802977
ENSG00000237735	AP000473.6	chr21:18126837-18188007	15015.9	229.361	8860.86	14578.9	15598.6	652.358	8616.36	13817.7	0.0418216	-4.57961	1.60366	0.681369
ENSG00000257489	RP11-175P13.3	chr12:100566973-100593561	7569.4	3853.37	845.568	8745.45	7517.58	4451.56	381.878	8662.77	0.592154	-0.755957	22.6847	4.50365
ENSG00000228032	C14orf144	chr14:104710540-104712473	3156.82	0	865.4	3796.89	2527.92	917.838	293.424	4079.93	0.36308	-1.46164	13.9046	3.79749
ENSG00000252316	RNY4	chr7:148660406-148660502	0	4688.55	0	216579	6903.49	4217.58	8657.59	201489	0.610935	-0.71091	23.2731	4.54059
ENSG00000214725	AC120114.1	chr16:29875154-29879374	6871.07	0	2485.88	8992.24	6668.27	773.66	2026.46	8880.8	0.116021	-3.10754	4.38241	2.13173
ENSG00000228028	AC069257.8	chr3:195977419-195978525	13830.1	0	33717	12868.2	14438.6	131.659	34138.7	11706.4	0.0091186	-6.77697	0.342908	-1.54411
ENSG00000179909	ZNF154	chr19:58211810-58220579	46167.6	6690.59	1597.29	4962.04	48860.1	5859.05	855.586	3842.76	0.119915	-3.05992	4.49138	2.16716
ENSG00000227401	RPL37P1	chr20:34176245-34176529	40699.2	61276	1.58517	39736.8	46039.8	57592.8	806.699	37274.3	1.25093	0.323005	46.2059	5.53001
ENSG00000214727	RP5-983L19.1	chr22:50151274-50152628	7928.23	5.33146	2076.32	5558.2	7688.74	757.295	1535.88	5586.16	0.0984941	-3.34382	3.6371	1.86279
ENSG00000221734	AL390240.1	chr9:117554473-117554546	2218390	0	0	0	2.12215e+06	67939.8	13016.1	15286.4	0.0320146	-4.96513	1.17442	0.231953
ENSG00000198881	ASB12	chrX:63444075-63450511	6083.7	0	1420.42	4351.58	5676.17	819.361	853.319	4506.85	0.144351	-2.79235	5.28155	2.40096
ENSG00000259751	RP11-83J16.3	chr15:35141337-35142596	5905.04	2475.29	800.61	5441.89	5592.82	3194.68	268.155	5567.18	0.57121	-0.807906	20.7611	4.37581
ENSG00000231908	AC016697.3	chr2:209119970-209120905	20497.9	0	11075.3	5080.22	21175.1	250.906	10658.7	4568.74	0.0118491	-6.39908	0.428642	-1.22216
ENSG00000259135	RP11-671J11.4	chr14:35025979-35030504	1423.9	1405.97	589.873	3677.83	715.054	2319.7	34.5102	4028.31	3.24409	1.69781	116.728	6.86701
ENSG00000188987	HIST1H4D	chr6:26188937-26189304	8672.31	0	45715.4	16667.1	9123.89	83.3748	46637.2	15210.4	0.00913808	-6.77389	0.326142	-1.61643
ENSG00000219430	MBL3P	chr10:81342053-81344633	5131.33	499.155	1199.82	6690.03	4745.47	1324.1	682.558	6768.21	0.279024	-1.84154	9.91595	3.30975
ENSG00000248309	CTC-454M9.1	chr5:88179144-88762215	27354.6	8121.4	2726.65	25493	29377.4	7820.41	2558.27	23939.6	0.266205	-1.90939	9.35773	3.22616
ENSG00000248146	CTC-241F20.2	chr19:48807337-48825151	15291.4	0.0162035	11719.8	10767.9	15785.8	399.186	11465.8	10128.4	0.0252877	-5.30542	0.883357	-0.178932
ENSG00000240922	LSAMP-AS1	chr3:116078870-116088937	14487.4	29.9676	3897.59	4553.34	14681.3	555.397	3340.49	4391.13	0.0378303	-4.72431	1.31452	0.394535
ENSG00000213291	RP11-420H19.3	chr7:124940557-124940932	11526.4	21.0191	6174.84	10764.7	11723.4	601.848	5809.47	10352.2	0.0513371	-4.28385	1.78195	0.83346
ENSG00000231300	EZH2P1	chr21:36972029-36972320	2230.62	0	1050.45	11414.7	1775.9	929.732	631.731	11358.4	0.523527	-0.933664	17.9798	4.16831
ENSG00000245479	RP11-387D10.3	chr15:91203464-91208198	21391.9	4789.64	1335.48	6098.93	22256.2	4899.14	755.97	5704.62	0.220125	-2.18361	7.5461	2.91573
ENSG00000254016	ALG1L2	chr12:8380329-8384360	44746.6	19101.6	2255.75	29001.4	48538.6	17648	2167.69	26751	0.363588	-1.45962	12.3408	3.62536
ENSG00000232411	AC009495.3	chr2:166689557-166695608	16105.5	0	5673.23	5077.82	16438.9	453.983	5157.21	4806.5	0.0276165	-5.17833	0.931997	-0.101603
ENSG00000205231	RP11-465B22.6	chr1:1108435-1114935	1314.79	0	638.903	1186.58	477.833	982.8	23.9068	1655.73	2.05678	1.04039	69.2577	6.1139
ENSG00000154898	CCDC144C	chr17:20224476-20305504	2923.99	618.97	709.274	2091.66	2244.67	1522.15	109.504	2467.57	0.678118	-0.560392	22.5342	4.49404
ENSG00000257877	RP3-462E2.3	chr12:112250596-112251224	6656.86	0	3491.68	12339.8	6549.79	761.985	3122.04	12054.5	0.116337	-3.10361	3.86111	1.94902
ENSG00000202415	7SK	chr1:10007375-10007694	14393.5	0	15258.8	13596.1	14937.5	379.291	15159.3	12772.3	0.0253919	-5.29949	0.842541	-0.247181
ENSG00000241080	AP000350.2	chr22:24253628-24253709	2087670	0	2153970	1933960	1.95385e+06	53513.9	2.18796e+06	1.98028e+06	0.027389	-5.19026	0.905083	-0.143877
ENSG00000232224	LINC00202	chr10:27220134-27230930	15177.6	13022.8	670.293	5482.96	15850.8	12962.4	199.261	5341.13	0.817778	-0.290219	26.8047	4.74441
ENSG00000247333	AC087632.1	chr15:64663185-64667537	10876.8	167.052	3477.89	7343.21	10909.5	799.451	2988.16	7167.83	0.0732802	-3.77043	2.39875	1.26228
ENSG00000225261	RP5-937E21.8	chrX:148629754-148631380	13725.9	0	9886.16	11002.7	14106.5	469.62	9601.57	10437.1	0.0332911	-4.90872	1.08702	0.120377
ENSG00000227373	RP11-160H22.5	chr1:174084437-174129142	11564.5	0	4090.38	6350.07	11612.4	613.232	3590.25	6189.06	0.0528084	-4.24309	1.72385	0.785636
ENSG00000174038	C9orf131	chr9:35041091-35045988	9725.62	0	4948.8	10162.9	9770.99	653.498	4553.53	9859.29	0.0668815	-3.90225	2.1652	1.1145
ENSG00000225342	AC079630.4	chr12:40579810-40617605	5439.93	0	2842.1	12484	5249.9	807.314	2466.67	12242.1	0.153777	-2.70109	4.96302	2.31122
ENSG00000239247	AL158068.1	chr4:2317923-2318232	31687	30946	698.009	17073.6	34544.4	29382.5	591.221	15886.5	0.85057	-0.233499	26.8706	4.74796
ENSG00000224409	RP11-114B7.6	chr1:33183334-33190838	15498.4	0	6507.78	5871.54	15819.7	462.229	6030.55	5565.2	0.0292185	-5.09697	0.922834	-0.115858
ENSG00000258343	RP11-536G4.2	chr12:96189122-96252617	52787.7	5250.03	52507.7	103783	59796.5	3175.33	57048.8	94307.7	0.0531022	-4.23509	1.65311	0.72518
ENSG00000236989	AC142119.1	chr2:16225343-16245963	7741.37	0	4021.27	10778.5	7663.41	725.059	3627.92	10524.8	0.0946131	-3.40182	2.90105	1.53657
ENSG00000249755	RP11-466G12.2	chr4:89448307-89449321	51311.4	3831.59	15482.2	25963.9	55046.3	2749.31	15443.3	23350.2	0.0499453	-4.32351	1.51199	0.596453
ENSG00000163631	ALB	chr4:74262830-74287129	39265.9	3309.96	7322.56	15595.2	41709.2	2796.08	6930.73	14057.7	0.0670374	-3.89889	2.02831	1.02028
ENSG00000070614	NDST1	chr5:149929975-149930461	11131.6	0	35557.8	17740.3	11717	177.125	36161.7	16373.8	0.0151169	-6.04769	0.452794	-1.14307
ENSG00000246627	CACNA1C-AS1	chr12:2785166-2800366	8261.28	7049.56	676.517	3984.93	8209.01	7493.55	151.557	4118.17	0.912845	-0.131559	27.1725	4.76408
ENSG00000104827	CGB	chr19:49526127-49527632	2685.45	0	1054.19	6956.15	2123.44	924.352	548.694	7099.31	0.43531	-1.19989	12.9386	3.69361
ENSG00000235685	RP11-126D17.1	chrX:40374190-40374757	5807.94	164.049	2965.9	13263.2	5673.32	949.485	2608.17	12970.1	0.16736	-2.57897	4.97289	2.31408
ENSG00000238527	SNORD112	chr14:101364256-101364333	1993470	0	0	0	1.91128e+06	59370.5	11934.2	10882.9	0.0310632	-5.00865	0.911909	-0.133038
ENSG00000224459	RP11-169K16.4	chr1:16066545-16076391	5867.43	0	3252.89	11924.8	5691.81	790.283	2874.25	11688.8	0.138845	-2.84845	4.06673	2.02387
ENSG00000254057	RP3-388N13.3	chr8:94846681-94858971	6876.74	308.778	5840.13	24357.7	7184.66	999.652	5772.84	23426.2	0.139137	-2.84542	4.05801	2.02077
ENSG00000244595	AC007537.1	chr12:12275467-12275543	1972290	0	0	0	1.89143e+06	58556.3	11810.8	10492.9	0.0309587	-5.01351	0.888415	-0.170694
ENSG00000200279	SNORD114-10	chr14:101433388-101433460	3010770	0	3018130	2759850	2.80713e+06	101281	2.9046e+06	2.97574e+06	0.0360798	-4.79266	1.02449	0.034906
ENSG00000124159	MATN4	chr20:43922084-43937169	9547.16	0	4269.59	7771.55	9501.38	671.667	3813.55	7601.7	0.0706915	-3.82232	1.99334	0.995187
ENSG00000225492	GBP1P1	chr1:89873237-89891802	8895.76	983.419	922.141	1311.66	8614.21	1682.93	279.576	1536.27	0.195366	-2.35575	5.49501	2.45812
ENSG00000226553	AC018735.1	chr2:187866602-187868104	2847.99	2128.96	655.46	2866.38	2234.47	2966.46	86.1883	3211.67	1.32759	0.408807	37.2635	5.21969
ENSG00000201676	Y_RNA	chr4:60698892-60698994	1949770	0	0	0	1.87032e+06	57689.1	11675.5	10083.1	0.0308445	-5.01884	0.86361	-0.211548
ENSG00000252949	AL136303.2	chr6:20422548-20422632	885837	286522	7096.19	583150	857023	286951	59941.7	558689	0.334823	-1.57853	9.32055	3.22042
ENSG00000049319	SRD5A2	chr2:31747549-31806136	6709.81	3981.41	738.851	3344.57	6434.47	4612.91	177.958	3549.31	0.716906	-0.480144	19.9446	4.31793
ENSG00000132938	MTUS2	chr13:29598747-30077892	5858.92	1304.75	957.136	3882.85	5459.43	2079.51	385.903	4078.81	0.380902	-1.39251	10.5695	3.40184
ENSG00000255851	AC061975.9	chr17:26525464-26525619	41565.5	63156.9	279.698	48034.4	47315.6	59271.3	1301.78	45147.9	1.25268	0.325017	34.6817	5.1161
ENSG00000226609	RP11-276E15.4	chr9:115511181-115512736	15780.6	0	22643.7	10179.6	16364.8	243.492	22665.7	9329.9	0.014879	-6.07058	0.41163	-1.28058
ENSG00000221184	MIR1254	chr10:70519074-70519171	1406070	732405	0	2066380	1.28714e+06	754689	125917	2.03711e+06	0.586331	-0.770213	16.1782	4.01598
ENSG00000257291	RP11-411N4.1	chr12:50552483-50556731	12155.8	1501.46	5528.03	24101.1	12856.5	1977.21	5427.04	23025.7	0.153791	-2.70095	4.24276	2.085
ENSG00000229831	AC108039.3	chr2:62047342-62047701	14325.2	0	8199.08	7393.47	14623.6	477.186	7798.97	7018	0.0326312	-4.9376	0.899862	-0.152225
ENSG00000230068	CDC42-IT1	chr1:22385689-22390692	12372.1	89.112	18821.8	19898.7	12999.5	469.678	18966.6	18746	0.0361305	-4.79064	0.988371	-0.0168755
ENSG00000129595	EPB41L4A	chr5:111478137-111755013	257607	26920.7	95934	138751	285258	11807.6	104336	117811	0.0413926	-4.59448	1.12914	0.17523
ENSG00000247502	AL442203.1	chr13:42535304-42555700	2675.06	632.451	691.811	1238.05	1952.53	1544.74	77.2592	1662.84	0.791149	-0.337979	21.5229	4.4278
ENSG00000105997	HOXA3	chr7:27145815-27192200	13971.6	6819.96	852.286	3996.84	14310.4	7088.87	293.307	3948.12	0.495365	-1.01344	13.4607	3.75068
ENSG00000256898	RP11-707G14.8	chr11:73632709-73633241	17858.8	696.366	4495.79	6598.46	18376.6	1072.89	3976.98	6222.91	0.0583832	-4.0983	1.56473	0.645918
ENSG00000230110	AC005086.1	chr7:101804399-101804617	112856	40109.2	2099.05	15322.2	122757	34604	1526.66	11498.2	0.281889	-1.8268	7.53164	2.91296
ENSG00000252648	AC078993.1	chrX:16316512-16316597	1208140	15741.7	2078870	1759790	1.13321e+06	35126.6	2.13361e+06	1.7606e+06	0.0309975	-5.0117	0.825178	-0.277223
ENSG00000238837	RP11-646E18.2	chr3:182362001-182373668	22516.2	1751.94	19526.4	39042.7	24520.6	1680.31	20060.4	36575.9	0.0685265	-3.86719	1.82329	0.866544
ENSG00000151790	TDO2	chr4:156775889-156841558	23900.3	816.608	4285.44	4376.49	24777.1	997.583	3681.04	3923.11	0.0402623	-4.63443	1.06576	0.0918854
ENSG00000169903	TM4SF4	chr3:149191760-149221068	12873.8	695.305	761.18	0	12815.1	1286.64	62.6987	165.807	0.1004	-3.31617	2.64451	1.403
ENSG00000252448	SNORA63	chr1:38349908-38349989	1892850	0	0	0	1.81698e+06	55490.8	11314.3	9069.67	0.0305402	-5.03315	0.801608	-0.319031
ENSG00000196482	ESRRG	chr1:216676587-217311097	1933.2	1039.84	647.957	1799.79	1189.82	1956.91	51.6845	2222.38	1.64471	0.71783	42.9989	5.42623
ENSG00000239112	SNORD123	chr5:9548947-9549017	11887200	0	5809390	5283050	1.11875e+07	485465	5.29873e+06	6.00797e+06	0.0433936	-4.52637	1.13385	0.181232
ENSG00000199334	RN5S11	chr1:228768377-228768496	203550	166669	0	205577	230579	144442	11579.9	189196	0.626433	-0.674768	16.3383	4.03018
ENSG00000215016	AC099544.2	chr3:23175862-23176315	29366.4	1488.91	21847.4	23596.4	31381.9	1199.26	22060.2	21657.7	0.038215	-4.70972	0.981754	-0.0265664
ENSG00000244482	LILRA6	chr19:54720736-54747130	3686.11	0	931.405	2141.11	3042.6	903.886	326.535	2485.61	0.297077	-1.75109	7.61208	2.92829
ENSG00000233912	AC026202.3	chr3:5198589-5229014	5215.51	0	2680.66	9695.54	4922.31	821.797	2249.47	9598.13	0.166954	-2.58248	4.26684	2.09317
ENSG00000204764	RANBP17	chr5:170288873-170727019	4842.24	381.123	2360.86	13142	4640.7	1194.31	1994.27	12896.9	0.257356	-1.95816	6.46699	2.6931
ENSG00000256558	RP11-713B9.1	chr11:115045696-115046044	12885.9	0	13495.4	12038	13264.4	451.69	13328.1	11375	0.0340527	-4.87609	0.853461	-0.228602
ENSG00000207513	RNU1-3	chr1:16993279-16993443	110402	20962.8	109588	325394	128293	11116.5	135059	291878	0.0866492	-3.52867	2.16112	1.11178
ENSG00000223313	U6	chr15:40821768-40821872	2221050	701805	0	698838	2.08233e+06	759624	78086.8	701655	0.364796	-1.45484	8.98557	3.16761
ENSG00000254286	RP11-89K10.1	chr8:127570119-127725660	8213.44	0	24754.1	30497.3	8921.55	411.976	25327.1	28804.2	0.0461776	-4.43666	1.13729	0.185595
ENSG00000226340	AC105402.3	chr2:149629821-149630366	7854.28	8412.71	693.885	6310.1	7889.69	8803.16	230.977	6347.15	1.11578	0.158052	27.4796	4.78029
ENSG00000248884	CTC-537E7.3	chr5:67726253-67730308	8572.57	0	9320.89	16792.1	8773.51	626.653	9172.39	16113	0.0714256	-3.80741	1.75669	0.812856
ENSG00000233773	RP11-460N11.5	chr9:69731593-69734116	7488.11	3896	959.71	6975.65	7377.68	4497.06	466.491	6978.23	0.60955	-0.714184	14.959	3.90294
ENSG00000233540	DNM3-IT1	chr1:171833326-171833827	8536.23	0	9533.2	17110.4	8745.98	624.731	9396.82	16412.3	0.0714306	-3.80731	1.74658	0.804532
ENSG00000250230	RP11-855O10.2	chr11:61355965-61375022	1743.16	2264.99	621.708	0	969.274	3137.13	6.5477	516.909	3.23658	1.69447	78.9452	6.30278
ENSG00000170152	RP11-374M1.7	chr9:44997999-44998719	47039.4	10217.1	56258	222644	58215.1	6874.6	69963.6	201105	0.11809	-3.08205	2.87443	1.52327
ENSG00000188365	AC092171.2	chr7:5459476-5462753	10752.9	0	3194.5	3914.56	10663.3	653.971	2632.36	3912.35	0.0613292	-4.02728	1.48625	0.571679
ENSG00000126246	IGFLR1	chr19:36230152-36233351	27806.4	14292.3	2398.11	27178.3	30124.7	13678	2327.94	25544.4	0.454045	-1.13909	10.973	3.45588
ENSG00000235355	RP11-381O7.4	chr9:66951141-66951845	6882.59	1766.94	1272.07	6789.36	6659.94	2479.36	762.107	6809.55	0.372279	-1.42554	8.93516	3.15949
ENSG00000253552	AC004080.12	chr7:27147395-27173921	5841.78	663.306	2127.22	10538.4	5635.1	1440.44	1702.35	10392.8	0.25562	-1.96793	6.10497	2.60998
ENSG00000206965	U6	chr2:175422693-175422800	87253	85057.2	0	351002	105448	74034.3	19493.9	324336	0.70209	-0.510272	16.6378	4.05639
ENSG00000232648	RP11-367N14.2	chr4:184416090-184425647	8307.04	6.63468	8802.44	16191.3	8467.72	648.422	8630.41	15560.9	0.0765757	-3.70697	1.80303	0.850422
ENSG00000123977	WDR69	chr2:228735769-228789060	10241.3	2777.79	952.871	2568.89	10147.9	3351.35	347.051	2694.57	0.330251	-1.59837	7.7642	2.95684
ENSG00000233429	HOTAIRM1	chr7:27135265-27139773	132316	14777.4	133162	141201	149742	5210.49	147419	119085	0.0347964	-4.84492	0.807798	-0.307933
ENSG00000238975	snoU13	chr1:113195209-113195310	2438430	0	2442210	1763420	2.29169e+06	73162.9	2.45792e+06	1.82128e+06	0.0319252	-4.96916	0.740983	-0.432487
ENSG00000229625	RP11-44N12.2	chr8:99973655-99980512	35682.3	3035.59	32314.6	48109.4	39060.6	2243.43	33365.8	44472	0.0574346	-4.12193	1.33286	0.414526
ENSG00000238836	AC074129.1	chr5:38081773-38081845	1366620	0	4618100	5792400	1.18848e+06	75268.6	4.25956e+06	6.25381e+06	0.0633317	-3.98093	1.46818	0.554033
ENSG00000203321	RP11-197P3.4	chr9:77567883-77611209	2944.45	21.0453	835.994	1859.63	2241.36	948.818	228.522	2242.42	0.423322	-1.24017	9.8127	3.29465
ENSG00000212124	TAS2R19	chr12:11174217-11175219	7906.05	0	2023.76	3180.3	7590.66	758.259	1437.56	3323.64	0.0998937	-3.32346	2.31201	1.20915
ENSG00000235681	AC008746.5	chr19:54958007-54958225	254357	26447.3	59626.8	80282.6	280770	13324.8	60507.8	66111.3	0.047458	-4.39721	1.09261	0.127776
ENSG00000223796	AC009041.2	chr16:1031140-1031272	531164	289038	0	547412	530956	270513	44948.8	521196	0.509483	-0.972894	11.5953	3.53547
ENSG00000198374	HIST1H2AL	chr6:27833033-27833606	17275.9	690.358	17771.9	21278.6	18301.6	898.015	17891.6	19925.5	0.0490675	-4.34909	1.11368	0.155333
ENSG00000204581	AC096670.3	chr2:111855921-111873165	12956.6	0	7135.99	6412.68	13122.5	534.521	6700.67	6147.59	0.0407332	-4.61765	0.917459	-0.124284
ENSG00000243094	RP11-1084A12.1	chr15:34378111-34378515	12966.4	0.280565	6898.79	6130.74	13122.6	537.741	6452.39	5883.44	0.0409782	-4.609	0.911824	-0.133172
ENSG00000251949	SNORD112	chr14:101392316-101392388	1752580	0	0	0	1.68553e+06	50032.2	10304.9	6712.98	0.0296834	-5.0742	0.651434	-0.618309
ENSG00000253880	RP11-124B13.1	chr8:5901874-6115058	12796.4	350.825	48796.2	19784.3	13665.9	225.996	49862.9	17972.8	0.0165371	-5.91815	0.360445	-1.47215
ENSG00000239483	RPS15AP16	chr3:128517683-128518044	16877.3	50.3992	17574.7	7842.22	17432.2	330.214	17402.5	7179.71	0.0189428	-5.72221	0.412567	-1.2773
ENSG00000241334	RP11-71L14.1	chr16:68511138-68511474	2163.78	19332.5	66.7792	28147.6	2832.79	19364.3	183.629	27329.9	6.83579	2.77311	148.832	7.21754
ENSG00000112394	SLC16A10	chr6:111408705-111545145	1180.75	1089.58	602.471	13468	749.423	2005.19	229.955	13356.2	2.67564	1.41989	58.0818	5.86001
ENSG00000173338	KCNK7	chr11:65360325-65363467	9230.73	3798.36	2024.12	17696.9	9578.12	4315.62	1750.04	17106.3	0.45057	-1.15018	9.77485	3.28907
ENSG00000182183	FAM159A	chr1:53099015-53135355	11843.7	6148.64	833.588	2972.92	11980.2	6519.23	260.921	3038.46	0.544166	-0.877882	11.6451	3.54165
ENSG00000229774	AC018866.1	chr2:121444210-121468093	16881.7	0	12713.8	5758.23	17337.3	346.779	12374.7	5294.93	0.0200019	-5.64372	0.427882	-1.22471
ENSG00000242104	RP11-340E6.1	chr3:141382040-141439915	8957.82	0	3689.64	5446.26	8795.42	701.48	3179.57	5417.25	0.0797552	-3.64828	1.70377	0.768729
ENSG00000254190	RP11-267M23.5	chr8:95602342-95602487	33688.9	5819.5	37366.2	112162	39351.8	4601.98	41513.1	103570	0.116945	-3.0961	2.49487	1.31896
ENSG00000207733	MIR637	chr19:3961411-3961510	7854270	0	7694850	6982870	7.33992e+06	382919	7.01148e+06	7.79767e+06	0.0521693	-4.26065	1.11213	0.153324
ENSG00000238603	RNU1-10P	chr1:143647013-143647177	35066	16639.7	18348.2	201485	44626.2	14235.1	27310.7	185367	0.318985	-1.64844	6.78734	2.76285
ENSG00000226043	AP000705.7	chr21:23582257-23793139	8899.56	3955.74	1038.6	5534.07	8843.68	4511.65	512.256	5560.39	0.510156	-0.97099	10.8547	3.44025
ENSG00000229523	RP11-7G23.4	chr9:45729708-45730417	22074.6	7380.29	29717.1	179368	29512.7	6055.72	37915.3	165056	0.205191	-2.28496	4.35329	2.12211
ENSG00000232418	RP11-678B3.1	chr7:53854859-53854991	425836	41978	1123120	931980	428280	13823.7	1.23526e+06	845554	0.0322773	-4.95334	0.684517	-0.546841
ENSG00000257838	RP11-368J21.3	chr16:22557018-22588186	3810.88	747.759	929.271	3446.36	3239.85	1612.51	355.756	3726.16	0.497713	-1.00662	10.4739	3.38873
ENSG00000228878	AC007551.3	chr7:35794573-35840226	15361.3	0	14417.4	7506.1	15776.7	371.171	14165.9	6971.02	0.0235264	-5.40957	0.4921	-1.02298
ENSG00000250777	RP13-884E18.4	chr4:138611630-138656131	7879.99	0	32469.9	26659.9	8497.17	311.766	33195.3	25005.5	0.0366905	-4.76845	0.753285	-0.408732
ENSG00000072571	HMMR	chr5:162887174-162918947	81230.6	43130.7	968.757	7133.87	88065.5	38981.4	537.64	4879.4	0.442641	-1.17579	9.0756	3.18199
ENSG00000253550	RP11-115C21.4	chr8:6331365-6331809	6298.62	777.308	1098.5	2455.9	5869.3	1563.07	495.257	2702.7	0.266312	-1.90881	5.45717	2.44815
ENSG00000231299	RP11-419M24.6	chr7:56428054-56428234	91964.6	8816.91	17887.6	25866.1	99053.1	5979.29	17660	21842.8	0.0603645	-4.05016	1.23686	0.306677
ENSG00000203457	AC068896.1	chr10:126493332-126493557	50775	13743.2	8475.29	42810.9	55310.7	12235.8	8742.99	39514.8	0.22122	-2.17645	4.5196	2.1762
ENSG00000238806	snoU13	chr17:15141101-15141200	1317960	0	1375290	621930	1.26132e+06	22462.6	1.49006e+06	541329	0.0178087	-5.81127	0.363292	-1.4608
ENSG00000146143	PRIM2	chr6:57358735-57362565	10022.6	0	21319.3	18836.8	10467.4	426.688	21526.6	17758	0.0407633	-4.61658	0.824933	-0.277652
ENSG00000251348	HSPD1P11	chr5:95104702-95106404	21599.2	2355.68	4214.64	9061.91	22509.7	2532.53	3729.96	8459.2	0.112508	-3.1519	2.2679	1.18136
ENSG00000111704	NANOG	chr12:7940389-7948655	4500.55	0	895.425	806.614	3871.29	881.419	259.559	1190.32	0.227681	-2.13492	4.58592	2.19721
ENSG00000248787	RP11-666A20.4	chr3:125626847-125629115	85267.4	14438.5	19766.9	55843.9	93155.1	11444.1	20395.4	50322.1	0.12285	-3.02503	2.46732	1.30295
ENSG00000239775	AC017116.11	chr7:44104506-44105678	51031.9	15555.7	7277.61	40746.6	55575.3	13966.7	7489.52	37580.2	0.251312	-1.99245	5.01771	2.32703
ENSG00000211645	IGLV1-50	chr22:22681657-22682172	7346.93	0	8341.68	15430.6	7414.43	678.902	8148.79	14877.1	0.0915649	-3.44906	1.82568	0.868433
ENSG00000257511	RP11-278C7.1	chr12:32879316-32880321	33681.5	17539.3	3966.51	39860.8	36956.2	16509.8	4212.52	37369.6	0.446738	-1.1625	8.87108	3.14911
ENSG00000175267	VWA3A	chr16:22103861-22168274	3889.38	1547.28	706.259	830.786	3266.23	2381.83	86.7104	1238.93	0.729231	-0.455552	14.2882	3.83675
ENSG00000259672	RP11-69G7.1	chr15:63391068-63402602	3047.3	50.799	995.979	2952.07	2387.08	970.218	412.329	3276.52	0.406446	-1.29887	7.94638	2.9903
ENSG00000153404	PLEKHG4B	chr5:140372-190085	2072.04	496.319	676.734	712.151	1287.55	1434.68	54.2963	1180.71	1.11427	0.156093	21.7458	4.44266
ENSG00000242775	RP11-875H7.2	chr3:55394470-55395857	7438.81	0	8091.77	14475.4	7481.23	680.766	7872.84	13971.1	0.0909966	-3.45804	1.7746	0.827493
ENSG00000138650	PCDH10	chr4:134070469-134129356	8514.35	2132.48	2289.73	12174.7	8589.11	2754.82	1900.53	11866.8	0.320734	-1.64055	6.24393	2.64245
ENSG00000226507	IPMKP1	chr13:23411164-23412019	2200.59	4089.38	598.114	6229.24	1708.15	4853.15	117.067	6438.96	2.84118	1.50649	55.0025	5.78143
ENSG00000163734	CXCL3	chr4:74902305-74904524	7150.57	1384.92	8073.39	41418.4	8061.72	1961.05	8440.17	39564.4	0.243254	-2.03946	4.68763	2.22886
ENSG00000228330	RP11-730A19.5	chr10:13184184-13184977	16400.9	5415.99	2948.83	17500.4	17300.4	5619.81	2666.11	16679.8	0.324837	-1.62221	6.25622	2.64529
ENSG00000166546	BEAN1	chr16:66460815-66516744	1793.3	1213.83	642.741	585.597	1008.14	2130.11	26.3661	1070.85	2.11292	1.07924	40.6147	5.34393
ENSG00000234708	AC006483.1	chr7:5553484-5565173	5992.25	74.398	2407.7	5578.26	5624.94	879.985	1888.34	5659.35	0.156443	-2.67629	2.997	1.58352
ENSG00000206702	RNU1-11P	chr6:13214287-13214451	54790	10985.4	28192.4	93142.6	61541.5	8991.35	30695.6	85882	0.146102	-2.77495	2.79786	1.48432
ENSG00000229585	RPL21P44	chr4:54852750-54853225	8012.58	16149.1	559.764	8246.37	8369.16	16173.5	221.863	8203.32	1.93251	0.950476	36.9748	5.20847
ENSG00000237352	RP11-145M4.3	chr1:59522314-59553867	32146.4	3583.64	3941.57	7201.31	33793.2	3356.5	3357.99	6365.2	0.0993247	-3.3317	1.89554	0.922608
ENSG00000219758	RP1-249H1.3	chr6:114160462-114160808	9404.49	9797.65	1423.73	26880.6	10239.4	10027.1	1387.18	25852.9	0.979266	-0.0302272	18.637	4.2201
ENSG00000250672	CTD-2017D15.1	chr5:33090231-33090455	28600.7	20034	5752.96	81469.8	32969	18871.4	7074.84	76942.2	0.572397	-0.804912	10.8755	3.44301
ENSG00000236491	RP13-565O16.2	chrX:134314178-134328610	4797.52	2230.56	801.282	2589.61	4313.18	3001.33	219.354	2885.11	0.695851	-0.523149	13.1527	3.71729
ENSG00000167644	C19orf33	chr19:38794803-38795646	54161	5962.53	38519.9	58385.7	59438.4	4235.14	40039.9	53315.7	0.0712526	-3.81091	1.33157	0.413123
ENSG00000124529	HIST1H4B	chr6:26027123-26027480	6976.81	0	15653.8	24547.2	7351.53	586.062	15845.2	23395.1	0.0797198	-3.64892	1.47648	0.562161
ENSG00000151322	NPAS3	chr14:33404138-34273382	25769.8	690.632	2916.65	1641.09	26680.5	836.867	2214.75	1286.05	0.0313662	-4.99464	0.580676	-0.784196
ENSG00000255474	RP11-234B24.2	chr12:4809582-4829268	4117.1	1949.1	1017.41	7066.98	3717.65	2742.31	525.654	7164.98	0.737644	-0.439003	13.6306	3.76878
ENSG00000167195	GOLGA6C	chr15:75550898-75565796	4730.68	3471.91	741.017	2942.04	4291.18	4189.08	178.99	3226.39	0.976208	-0.0347398	18.0256	4.17197
ENSG00000157766	ACAN	chr15:89346673-89418585	20473.4	8515.1	3016.26	21171.3	21880.2	8432.55	2817.6	20045.7	0.385396	-1.37558	7.11447	2.83076
ENSG00000226413	OR8T1P	chr12:48835812-48836730	4909.04	0	2517.98	6911.41	4507.3	838.878	2032.12	6960.13	0.186116	-2.42573	3.42505	1.77613
ENSG00000015520	NPC1L1	chr7:44552133-44580914	3843.95	9379.59	557.371	3414.11	3542.65	9860.92	72.7443	3718.71	2.78349	1.47689	51.1202	5.67582
ENSG00000199691	7SK	chr20:37390170-37390485	2012	3210.59	844.624	26550.6	2113.82	3977.03	756.583	25770.4	1.88145	0.911842	34.0615	5.09007
ENSG00000239899	AC011994.1	chr2:11724898-11725098	25728.6	31007.5	2041.85	52616.9	29283.2	29527.3	2764.21	49820.1	1.00833	0.0119739	18.0233	4.17179
ENSG00000203650	RP4-562J12.2	chrX:117973518-117991849	5231.94	154.113	1148.48	1719.8	4687.53	1001.49	532.601	2032.71	0.213651	-2.22667	3.81657	1.93227
ENSG00000169896	ITGAM	chr16:31271287-31344213	1579.67	312.586	670.625	1314.51	774.441	1273.19	60.3954	1769.37	1.64401	0.717216	29.2964	4.87265
ENSG00000203594	AC116351.1	chr5:991213-991386	189348	20628.1	113260	109311	211381	8817.04	121967	90382.4	0.0417116	-4.58341	0.741041	-0.432375
ENSG00000235751	MAGI2-IT1	chr7:78530590-78629614	4105.06	0	4105.52	14722.6	3900.94	830.065	3813.01	14389.2	0.212786	-2.23253	3.7737	1.91598
ENSG00000060558	GNA15	chr19:3136190-3163766	2422.29	0	876.484	2395.46	1699.61	943.593	282.995	2768.03	0.555181	-0.848969	9.78122	3.29002
ENSG00000252120	AL136137.1	chrX:44436599-44436684	679230	69667.2	471796	627381	672499	38185.7	568872	568517	0.0567817	-4.13843	0.999375	-0.000902326
ENSG00000221716	SNORA11	chrX:54840802-54840930	0	0	56203.5	61715.9	1338.55	74.3018	59039.1	57467.4	0.0555091	-4.17113	0.973378	-0.0389282
ENSG00000081148	IMPG2	chr3:100945569-101039404	6336.76	3143.89	6246.02	59744.4	7814.38	3646.8	6989.25	57020.6	0.466678	-1.0995	8.15834	3.02828
ENSG00000117595	IRF6	chr1:209959035-209979465	85835.4	28140.1	294818	212576	103750	3056.36	340077	174486	0.029459	-5.08515	0.513079	-0.962747
ENSG00000230039	RP11-314A15.2	chrX:65041096-65042091	3038.23	0	758.911	401.904	2295.23	929.488	121.655	852.671	0.404965	-1.30413	7.00893	2.80919
ENSG00000176533	GNG7	chr19:2511217-2702746	2355.46	376.12	729	1152.54	1600.57	1309.4	113.023	1590.12	0.818084	-0.289679	14.069	3.81445
ENSG00000254783	RP11-320L11.2	chr11:85994968-85995710	20732	2266.09	45077.2	65134.2	23633	1755.86	47351.3	60469.3	0.0742968	-3.75056	1.27704	0.3528
ENSG00000138294	MSMB	chr10:51549497-51562517	7484.3	0	12985.9	18628.7	7691.35	614.356	12976.9	17816.3	0.0798763	-3.64609	1.37292	0.457247
ENSG00000253771	TPTE2P1	chr13:25498814-25542625	12814.3	0	7703.39	5362.57	12941.3	534.672	7262.56	5141.71	0.0413151	-4.59719	0.707976	-0.498229
ENSG00000201185	5S_rRNA	chr6:4428196-4428315	197033	163556	0	53821.2	221182	143506	4104.06	45618.8	0.648814	-0.624124	11.1155	3.4745
ENSG00000155269	GPR78	chr4:8560451-8621486	20682.8	4787.61	1659.33	4449.08	21447.3	4920.29	1061.15	4150.09	0.229413	-2.12398	3.91095	1.96752
ENSG00000233977	RP11-310H4.2	chr7:55659766-55660886	3179.65	0	1128.67	3064.45	2531.24	915.902	548.791	3376.84	0.361839	-1.46658	6.15322	2.62134
ENSG00000199270	RN5S12	chr1:228770617-228770736	203550	169404	0	59355.4	228247	148664	4595.23	50803.2	0.651326	-0.618548	11.0556	3.46671
ENSG00000039600	SOX30	chr5:157052686-157098488	5702.66	7156.99	638.358	1823.6	5410.27	7681.92	88.8301	2140.59	1.41988	0.505765	24.0975	4.59081
ENSG00000216471	RP11-112L15.3	chr6:114405331-114405956	10660.1	0	9234.53	8454.76	10744.5	578.794	8904.03	8122.09	0.053869	-4.2144	0.912182	-0.132607
ENSG00000242986	RP11-1110J8.1	chr12:29811311-29811731	9438.29	0	9808.39	10689.4	9511.68	606.067	9543.82	10274.5	0.0637182	-3.97215	1.07656	0.106431
ENSG00000077264	PAK3	chrX:110187512-110464173	12234.1	3339.97	1559.81	5352.52	12386.6	3812.44	1014.57	5272.75	0.307786	-1.7	5.19705	2.37769
ENSG00000256995	RP11-114G22.1	chr12:22852792-23327057	9900.72	0	11053.8	10952.7	10022.4	576.637	10822.5	10485.7	0.0575348	-4.11942	0.968885	-0.0456025
ENSG00000223309	U6	chrX:48816439-48816543	1473410	1410880	0	2038930	1.32494e+06	1.47712e+06	108472	2.01268e+06	1.11486	0.156857	18.5549	4.21373
ENSG00000252498	U6	chr6:76353799-76353893	2121520	0	3317260	1995910	1.99541e+06	78774.5	3.235e+06	2.12551e+06	0.0394779	-4.66281	0.657035	-0.605959
ENSG00000252150	AC092574.2	chr4:461316-461425	1336400	679121	0	671197	1.25877e+06	702772	70493.7	654678	0.558299	-0.84089	9.28705	3.21522
ENSG00000109832	DDX25	chr11:125773270-125793158	4939.05	1191.55	1294.68	5448.18	4523.69	1993.1	765.337	5591.33	0.440593	-1.18248	7.30571	2.86902
ENSG00000234756	RP11-120C12.3	chr10:64049279-64063792	6702.99	0	27777.6	28614.4	7267.54	417.885	28410.3	26999.3	0.0575002	-4.12029	0.950335	-0.0734922
ENSG00000005001	PRSS22	chr16:2902727-2908171	3368.58	0	1819.51	6730.25	2851.26	895.44	1323.01	6848.62	0.31405	-1.67093	5.17654	2.37199
ENSG00000249192	CTB-36O1.3	chr5:134264082-134264217	668388	334033	3105.16	326267	655714	325320	38371.3	312388	0.496131	-1.01121	8.1412	3.02524
ENSG00000234332	BCAS2P2	chr1:100858588-100859582	8241.21	2108.99	2507.22	11730.3	8283.94	2739.35	2116.25	11448.2	0.330682	-1.59648	5.40964	2.43553
ENSG00000105289	TJP3	chr19:3708381-3750810	3942.43	2034.69	725.839	1290.43	3352.55	2844.51	120.738	1675.59	0.848461	-0.23708	13.8779	3.79472
ENSG00000243004	AC005062.2	chr7:19958603-20180076	8678.17	488.937	11427.9	22534.2	9095.14	1054.72	11457.8	21521.5	0.115965	-3.10824	1.87832	0.909443
ENSG00000231449	AC097359.2	chr3:37237694-37238157	5860.34	0	13202	23956.3	6123.25	652.246	13321.7	22921.5	0.10652	-3.23081	1.72062	0.782926
ENSG00000236539	RP11-215I23.4	chr1:179425358-179426450	4952.79	1788.56	871.238	2281.68	4456.13	2574.14	279.119	2584.88	0.577662	-0.791704	9.26083	3.21114
ENSG00000252924	AL035079.1	chr11:34407323-34407374	2061560	1335030	665604	6436640	1.75056e+06	1.42212e+06	524033	6.80211e+06	0.812382	-0.29977	12.9803	3.69825
ENSG00000216937	CCDC7	chr10:32735040-32863501	25584.3	17093.7	1589.74	12922.2	27383.1	16455.3	1265.55	12086.1	0.600929	-0.734734	9.55005	3.25551
ENSG00000185640	KRT79	chr12:53215193-53228079	2514.11	3.87711	935.739	2508.02	1801.7	943.585	345.198	2871.26	0.523719	-0.933135	8.31773	3.05619
ENSG00000018280	SLC11A1	chr2:219246751-219261617	27564.6	11142.5	4383.04	26126.7	29737	10667.8	4305.68	24506.3	0.358739	-1.47899	5.69162	2.50884
ENSG00000223998	RP11-321N4.3	chr6:86270032-86270928	12055.2	4207.84	4084.34	23376.1	12802.7	4582.68	3962.99	22375.1	0.357947	-1.48218	5.64601	2.49723
ENSG00000221555	AC068669.1	chr17:38306388-38306475	1248680	740310	0	764278	1.17303e+06	764101	72614.6	743520	0.651389	-0.618408	10.2393	3.35604
ENSG00000043591	ADRB1	chr10:115803805-115806667	3784.89	3648.59	792.905	5800.04	3375.08	4381.13	293.657	5976.56	1.29808	0.376379	20.3522	4.34711
ENSG00000203318	AC015815.5	chr17:75076717-75076850	239740	233146	0	449682	263203	202522	34976.8	421867	0.769452	-0.378098	12.0613	3.59232
ENSG00000259539	CTD-2651B20.1	chr15:45444861-45459724	30238	9958.38	6713.24	32501.5	32781.9	9408.02	6800.11	30421.1	0.286989	-1.80093	4.47362	2.16144
ENSG00000166682	TMPRSS5	chr11:113558271-113577095	15960.5	6036.21	1002.76	2403.87	16364.6	6277.84	395.741	2365.11	0.383622	-1.38224	5.97642	2.57928
ENSG00000229454	RP11-202I11.2	chr9:88370956-88380027	4559.51	0	6983.87	18783.7	4531.02	775.005	6842.35	18178.7	0.171044	-2.54756	2.65679	1.40968
ENSG00000254485	RP11-380O24.1	chr3:9334271-9404987	11832.5	13892.9	3774.73	74734.4	14502.1	13684.5	4874.81	71173.1	0.943621	-0.0837213	14.6002	3.86791
ENSG00000248945	RP11-432M8.17	chr5:17655236-17655741	3832.92	0	3932.84	13429.3	3568.78	843.151	3612.47	13170.7	0.236257	-2.08157	3.64589	1.86627
ENSG00000106018	VIPR2	chr7:158820865-158937649	4102.46	411.302	1773.85	6706.67	3647.37	1266.02	1275.82	6805.06	0.347106	-1.52655	5.33386	2.41518
ENSG00000257960	RP11-161H23.11	chr12:49672835-49676768	2310.32	599.849	719.411	1147.39	1559.15	1524.9	105.676	1587.24	0.978036	-0.0320403	15.02	3.90881
ENSG00000254362	RP11-14I17.3	chr8:26298006-26300111	7490.79	266.747	3618.47	6663.11	7273.37	1000.58	3141.87	6623.29	0.137568	-2.86178	2.10807	1.07592
ENSG00000162814	SPATA17	chr1:217804665-218045038	49350.3	23934.4	7088.13	50584.7	54390.3	21932.5	7646.68	46988	0.403244	-1.31028	6.1449	2.61939
ENSG00000241395	AC096637.1	chr1:211965452-211965748	50841.8	13042	8640.64	30322.2	54958.2	11591.9	8632.48	27664.1	0.210922	-2.24522	3.20465	1.68017
ENSG00000253764	RP11-439C15.4	chr8:1920735-1922803	16669.3	23230.2	948.954	16037.2	18127.2	22593.5	811.659	15353.2	1.24639	0.317752	18.9159	4.24152
ENSG00000228086	RP5-837M10.4	chr1:100927954-100951553	11726.5	0	28702.1	11067.3	12097.3	280.569	28947.1	10171	0.0231927	-5.43019	0.351365	-1.50896
ENSG00000251569	RP11-724O16.1	chr2:170335989-170382432	19795.1	14248.7	1577.28	13274.3	21088.8	13948	1260.98	12597.6	0.661393	-0.59642	9.99031	3.32053
ENSG00000226646	RP11-382K22.1	chr10:35986227-35986965	5563.51	223.54	2751.79	6683.08	5207.94	1029.62	2265.92	6718.45	0.197701	-2.33861	2.965	1.56803
ENSG00000256609	RP11-64B16.4	chr12:119619852-119621064	4505.55	0	4593.52	12474.2	4261.86	816.398	4266.85	12228.2	0.191559	-2.38414	2.86585	1.51896
ENSG00000188649	CC2D2B	chr10:97709743-97792441	2105.94	3289.98	633.469	3398.45	1494.38	4097.78	91.594	3744.09	2.74213	1.4553	40.877	5.35322
ENSG00000185101	ANO9	chr11:417932-442011	33998.8	2222.88	5383.58	4755.09	35666.3	1985.7	4759.4	3948.95	0.0556743	-4.16684	0.829716	-0.269311
ENSG00000187045	TMPRSS6	chr22:37461475-37505603	2700.98	6534.89	585.185	2132.17	2192.14	7182.03	51.7751	2527.28	3.27626	1.71205	48.8126	5.60918
ENSG00000240023	RP11-561B11.1	chr14:35857326-35858275	10608.3	372.447	5160.58	6640	10617.8	986.204	4701.91	6475.38	0.0928817	-3.42846	1.37718	0.461718
ENSG00000253972	RP11-4K16.2	chr8:120227350-120259088	3659.31	0	46304.5	34295.1	4318.25	195.949	47673.7	32071	0.045377	-4.46189	0.672718	-0.571927
ENSG00000242242	PVRL3-AS1	chr3:110612554-110790400	67918.4	8997.22	46248	68275	74876.1	6440.35	48454.3	61667.9	0.0860133	-3.5393	1.2727	0.347895
ENSG00000102003	SYP	chrX:49044268-49056718	17372.3	6673.08	149916	148504	24331.1	1256.01	168368	128510	0.0516216	-4.27588	0.763266	-0.389742
ENSG00000248592	TMEM110-MUSTN1	chr3:52867136-52931578	7170.04	32751.7	201.172	35059.9	8863.3	31914.9	634.312	33770.3	3.60079	1.84831	53.2392	5.73442
ENSG00000164744	2013-10-03	chr7:48026744-48068716	10372	9210.72	1125.39	9761.19	10717.9	9472.17	731.448	9547.74	0.883768	-0.178261	13.0532	3.70633
ENSG00000169035	KLK7	chr19:51479728-51487320	6753.88	4999.96	1008.74	6459.28	6612.01	5575.08	524.089	6510.69	0.843174	-0.246097	12.4229	3.63493
ENSG00000250126	RP13-884E18.2	chr4:138566418-138576328	5773.64	0	17871.9	26791	6150.02	590.902	18181.2	25514.4	0.0960813	-3.3796	1.40334	0.488863
ENSG00000238161	OR7E117P	chr11:3620824-3621936	3018.27	0	1451.35	4783.49	2414.15	914.208	912.044	5012.71	0.378688	-1.40092	5.49612	2.45841
ENSG00000184492	FOXD4L1	chr2:114256660-114258728	13953.6	4410.69	1620.55	5371.22	14261	4778.81	1078.28	5237.99	0.335096	-1.57735	4.85774	2.28029
ENSG00000230848	RP11-379C10.1	chr9:130801413-130819641	9650.37	0	10290.6	9281.37	9697.66	596.683	10008.8	8919.22	0.0615286	-4.0226	0.891139	-0.166277
ENSG00000248954	RP11-304F15.4	chr17:47964960-47978257	886.087	4247.93	562.211	1695.1	167.892	5055.26	4.96668	2163.21	30.1102	4.91218	435.544	8.76668
ENSG00000239218	RPS20P22	chr8:38291864-38293182	34987.8	5331.16	10958.4	21950.4	37414.4	4810.56	10844.7	20158.1	0.128575	-2.95931	1.8588	0.894373
ENSG00000251564	CICP15	chr7:51452462-51452868	4140.45	2053.71	911.065	3752.14	3642.29	2849.38	355.637	4010.06	0.782305	-0.354198	11.2757	3.49515
ENSG00000244556	RP11-128A6.2	chr7:128668942-128670581	7069.97	1638.2	3338.78	14542.8	7110.3	2311.28	3024.26	14143.9	0.325061	-1.62122	4.67681	2.22553
ENSG00000207980	MIR23A	chr19:13947400-13947473	1523520	0	0	0	1.47094e+06	40986.5	8279.66	3316.47	0.0278642	-5.16544	0.400557	-1.31992
ENSG00000170217	FAM27E3	chr9:67785681-67786401	47039.4	10217.2	56258	140666	55268.7	7731.99	63699.6	127480	0.139898	-2.83755	2.00127	1.00092
ENSG00000259367	RP11-815J21.4	chr15:86162853-86214179	36905.9	3512.83	11289.8	13567.2	39147.3	3027.25	10975.6	12125.5	0.0773297	-3.69283	1.10477	0.143747
ENSG00000250299	MRPS31P4	chr13:53191692-53211581	6108.12	0.000909976	7280.88	12609	5995.48	735.354	7013.24	12253.9	0.122652	-3.02736	1.74726	0.805091
ENSG00000223617	RP11-54H7.2	chr13:109934320-109940081	4402.22	0	4772.45	12715.7	4160.06	817.106	4455.53	12457.7	0.196417	-2.34801	2.79601	1.48337
ENSG00000253047	SNORA40	chr1:150573014-150573135	169808	135687	16179.6	353340	195152	114339	39152.4	326371	0.585898	-0.771278	8.33591	3.05934
ENSG00000259638	RP11-29M5.1	chr15:37316132-37322426	25697	308.795	9537.34	2407.77	26658.6	398.102	9001.26	1892.89	0.0149333	-6.06532	0.210292	-2.24954
ENSG00000234792	RP11-552J9.6	chrX:52641705-52642573	7427.28	4987.97	1353.03	9945.8	7441.88	5531.55	938.025	9802.62	0.7433	-0.427983	10.4503	3.38547
ENSG00000257496	RP11-474P2.4	chr12:46778015-46780774	7500.39	0	15612.2	17491.6	7690.28	583.916	15649.2	16680.8	0.0759292	-3.7192	1.06592	0.0921009
ENSG00000162438	CTRC	chr1:15764934-15775737	10924.6	3068.02	7945.25	34601.4	11935.1	3464.42	8155.76	32984	0.290272	-1.78452	4.04426	2.01588
ENSG00000160867	FGFR4	chr5:176513886-176525145	33224.7	12369.9	7730.72	37885.5	36248.3	11572.1	7973.38	35417	0.319246	-1.64726	4.44191	2.15118
ENSG00000225425	RP11-409K20.8	chr9:132677197-132677715	5842.83	0	5734.22	10380.5	5632.77	765.695	5386.86	10172.2	0.135936	-2.879	1.88834	0.91712
ENSG00000225374	GS1-526D21.5	chrX:13785518-13785984	6616.68	0	13661.6	18543.3	6765.53	633.555	13674.3	17748.2	0.0936446	-3.41666	1.29792	0.376198
ENSG00000237927	RP3-393E18.2	chr6:160007986-160010201	14850.5	1827.97	2018.24	3010.33	15066.6	2285.05	1405.83	2949.6	0.151664	-2.72105	2.09812	1.0691
ENSG00000223642	AC008277.1	chr2:160242877-160261143	29640	8574.44	4654.78	16757.4	31581.4	8167.71	4348.08	15529.5	0.258624	-1.95107	3.57157	1.83656
ENSG00000116032	GRIN3B	chr19:1000417-1009731	20712.9	13086.5	1097.65	5139.71	21775.3	12832.5	595.354	4833.63	0.589314	-0.762892	8.11893	3.02129
ENSG00000230284	RP11-402G3.4	chr9:117458201-117458595	54998.7	14992.1	4001.63	12784.1	58903.6	13391.7	3505.71	10975.5	0.227349	-2.13702	3.13076	1.64651
ENSG00000171989	LDHAL6B	chr15:59499041-59500705	8755.97	2555.48	1004.81	1800.28	8529.87	3186.78	392.424	2007.46	0.373602	-1.42042	5.11553	2.35488
ENSG00000231971	RP11-557H15.3	chr6:134749377-134841723	18207.3	2240.78	8337.83	15194.6	19094.1	2474.41	8094.58	14317.4	0.12959	-2.94797	1.76877	0.822745
ENSG00000251554	RP11-395P13.6	chr5:124731071-124731673	5100.15	196.709	1772.85	3470.53	4606.22	1036.26	1205.53	3692.23	0.224969	-2.1522	3.06275	1.61483
ENSG00000148677	ANKRD1	chr10:92671852-92681033	73615	37521	373986	401634	93054.4	5416.38	440239	348046	0.0582067	-4.10267	0.790584	-0.339009
ENSG00000149742	SLC22A9	chr11:63137260-63177766	1917.59	1251.32	684.814	1842.14	1181.31	2159.07	92.5674	2262.92	1.82768	0.870015	24.4462	4.61154
ENSG00000188064	WNT7B	chr22:46316241-46373009	2020.02	27574.3	92.7981	18366.6	2645.73	27223.1	132.806	18052.1	10.2894	3.36309	135.928	7.0867
ENSG00000226919	RP11-80B9.1	chr1:240928856-240931980	4117.8	0	4093.16	10991.1	3798.3	837.249	3727.99	10838.5	0.220427	-2.18163	2.90734	1.5397
ENSG00000244124	ATP1B3-AS1	chr3:141637093-141637863	78611.8	11093.4	83687.4	108486	88655.1	7081.97	90694.3	95447.3	0.0798823	-3.64598	1.05241	0.0736926
ENSG00000236837	AC139712.4	chr2:52721825-52727890	3108.27	0	1221.81	2832.32	2448.34	917.657	640.137	3156.26	0.374807	-1.41578	4.93061	2.30177
ENSG00000259732	RP11-59H7.3	chr15:59413232-59425449	14091.2	0	5524.93	2492.36	14203.1	524.852	4969.94	2410.63	0.0369534	-4.75815	0.485042	-1.04382
ENSG00000203513	AL353662.3	chr9:34169686-34169934	222754	45961.1	105819	209702	249651	28570	122505	183509	0.11444	-3.12734	1.49797	0.583009
ENSG00000171133	OR2K2	chr9:114089762-114090800	4636.81	0	4705.29	10798.6	4350.66	814.357	4348.25	10627.4	0.18718	-2.4175	2.44407	1.28928
ENSG00000255035	RP1-239B22.4	chr11:17457223-17457728	6711.72	773.004	1008.4	884.94	6261.24	1550.14	370.952	1195.73	0.247578	-2.01405	3.22341	1.68859
ENSG00000218027	RP11-157J24.1	chr6:1513935-1515524	9729.15	2158.56	1515.41	3404.79	9610.44	2768	934.857	3494.61	0.288019	-1.79576	3.73813	1.90232
ENSG00000236324	RP3-403L10.3	chr6:158306145-158313818	7237.63	0	23299.9	20685.6	7560.5	482.424	23623	19557.2	0.0638086	-3.97011	0.82789	-0.27249
ENSG00000251739	U6	chr4:184627083-184627184	695459	677827	0	1409390	651282	671145	101921	1.35833e+06	1.0305	0.0433434	13.3273	3.73631
ENSG00000070388	FGF22	chr19:639925-643703	8470.91	0	13694.2	12560.9	8561.3	586.946	13572	12005.8	0.0685581	-3.86653	0.884603	-0.176898
ENSG00000251679	RP11-669M16.2	chr4:14136559-14145216	6375.22	0	12725.5	17271.7	6461.56	654.837	12688.7	16567.3	0.101344	-3.30267	1.30567	0.384796
ENSG00000207770	MIR568	chr3:114035321-114035416	1032640	904580	0	895433	963769	931805	69680.8	867398	0.966834	-0.0486593	12.4482	3.63786
ENSG00000207457	U6	chr22:42075714-42075821	645796	601494	0	1205440	612008	589193	93895.5	1.15763e+06	0.96272	-0.0548116	12.329	3.62398
ENSG00000239043	SNORD127	chr14:45580085-45580171	1028130	911122	0	876610	959675	938799	68180.5	849207	0.978247	-0.0317288	12.4553	3.63869
ENSG00000229348	RP11-506B15.6	chr1:43919597-43922666	3201.87	0	3485.96	12322.6	2857.24	870.297	3137.04	12145.9	0.304594	-1.71504	3.87176	1.95299
ENSG00000257740	RP11-977G19.12	chr12:56702651-56703233	92430.2	32000.4	15669.3	63159.2	101965	27637.6	16573.6	57082.5	0.271048	-1.88338	3.44417	1.78416
ENSG00000252516	RN5S82	chr1:247367871-247367963	2780320	0	2918180	1331410	2.63288e+06	98860.9	2.91227e+06	1.3859e+06	0.0375486	-4.7351	0.475884	-1.07132
ENSG00000251330	CTD-2283N19.1	chr5:147809721-147810370	29555.6	3323.87	95869	61147.2	33453	1406.52	101148	53888.4	0.0420445	-4.57194	0.53277	-0.908416
ENSG00000258118	RP11-77I22.4	chr12:31014854-31015113	13968.7	46945.7	194.845	16186.7	16060.2	45146.9	442.584	15646.2	2.81111	1.49114	35.352	5.14372
ENSG00000227410	RP11-265B8.4	chr9:71736208-71737148	8639.5	0	9116.47	8529.88	8585.99	643.362	8797.7	8258.8	0.0749316	-3.73828	0.938745	-0.0911945
ENSG00000199546	Y_RNA	chr3:49307564-49307672	1429070	1330830	0	862944	1.3169e+06	1.39578e+06	63910.8	846263	1.0599	0.083926	13.2413	3.72697
ENSG00000249852	AC145676.2	chr7:227553-229557	11435.3	2837.73	1550.68	3520.02	11459.5	3362.04	970.204	3551.99	0.293385	-1.76913	3.66107	1.87227
ENSG00000078579	FGF20	chr8:16849677-16859690	7522.01	0	8306.66	9467.61	7415.45	685.716	7993.59	9201.52	0.0924713	-3.43485	1.15111	0.203028
ENSG00000234604	RP1-206D15.5	chr1:169443300-169443399	1151550	1132090	0	1074810	1.06179e+06	1.17716e+06	75647.5	1.04385e+06	1.10867	0.148824	13.7989	3.78648
ENSG00000223779	RP11-403I13.4	chr1:149239550-149265510	25912.6	4440.48	3911.45	7435.1	27146.7	4383.59	3383.6	6785.69	0.161477	-2.6306	2.00546	1.00394
ENSG00000242220	TCP10L	chr21:33948861-33957843	5971.66	0	8193.46	12624.1	5855.92	729.214	7949.59	12254.5	0.124526	-3.00548	1.54153	0.624359
ENSG00000253082	AC007365.1	chr2:65003237-65003321	332116	333551	0	585150	343538	300378	51372.4	555528	0.874366	-0.19369	10.8137	3.43479
ENSG00000239941	RP11-246A10.1	chr3:151835961-151869513	4619.35	156.292	5458.2	14028.5	4442.09	949.167	5184.42	13686.7	0.213676	-2.2265	2.63996	1.40052
ENSG00000259221	CTD-2050N2.1	chr15:47651626-47688929	5219.43	75.8509	5952.91	12084.5	5023.35	851.774	5648.68	11808.9	0.169563	-2.56011	2.09056	1.06389
ENSG00000224260	RP1-272L16.1	chr1:209701799-209741018	4917.84	0	3494.54	6800.58	4519.24	827.489	3030.29	6835.94	0.183104	-2.44927	2.25587	1.17369
ENSG00000248216	RP11-648M2.2	chr5:37505789-37506959	2436.62	639.882	761.383	1263.59	1699.21	1558.56	150.441	1693.26	0.917228	-0.124648	11.2553	3.49253
ENSG00000233667	RP11-460N11.4	chr9:69730535-69731237	2480.12	477.69	1278.99	6779.97	1914.93	1385.63	781.546	6934.67	0.723593	-0.46675	8.87302	3.14942
ENSG00000228553	RP11-391J2.3	chr10:95984916-95987045	6160.23	1541.37	833.015	643.089	5687.46	2304.01	198.88	987.355	0.405103	-1.30364	4.96458	2.31167
ENSG00000235127	AC068286.1	chr2:15026770-15047788	10153.7	1919.4	5126.3	14417.2	10422.9	2462.98	4837.05	13893.7	0.236306	-2.08127	2.87235	1.52223
ENSG00000245105	RP11-436I9.2	chr12:9217772-9220651	3858.92	745.153	814.173	731.876	3206.17	1615.17	186.72	1142.06	0.503769	-0.989166	6.11642	2.61269
ENSG00000227338	RP11-195B3.1	chr10:3308194-3309207	7437.18	0	1003.24	143.602	6989.13	789.734	339.496	465.662	0.112995	-3.14567	1.37163	0.455888
ENSG00000258943	RP11-696D21.2	chr14:63764843-63766265	23570.1	6324.4	4333.68	12860.5	24872.7	6241.96	3956.95	12017.1	0.250956	-1.99449	3.03695	1.60262
ENSG00000252177	AC005513.1	chr19:13486742-13486827	0	15156	0	229754	7731.87	13937.5	9788.94	213452	1.80261	0.850084	21.8054	4.44661
ENSG00000213522	RAC1P5	chr4:108124508-108125081	6098.72	1813.8	1455.68	4770.06	5762.21	2550.59	917.625	4907.84	0.44264	-1.17579	5.34841	2.41911
ENSG00000199352	RN5S1	chr1:228746014-228746133	214263	185608	0	55869.8	239332	163317	5746.16	47345.8	0.682385	-0.551343	8.23956	3.04257
ENSG00000239445	ST3GAL6-AS1	chr3:98433173-98451495	10054.3	0	14762	9623.64	10169.6	530.139	14597.3	9142.85	0.0521297	-4.26175	0.626338	-0.674988
ENSG00000259763	RP11-327J17.1	chr15:96779013-96779932	7927.1	574.193	7527.62	13820.8	7997.11	1221.74	7284.97	13345.9	0.152772	-2.71054	1.83198	0.8734
ENSG00000237779	ZNF638-IT1	chr2:71601067-71602662	17243.7	5239.29	8627.74	31677.1	18680.4	5330.21	8777.79	29999.5	0.285338	-1.80926	3.41766	1.77301
ENSG00000243801	AL161757.1	chr14:57291101-57291374	29110.3	6006.99	16509.2	38081.7	31681.2	5548.42	16948.7	35529.8	0.175133	-2.51348	2.09631	1.06785
ENSG00000254038	RP11-419C23.1	chr8:36924958-36926936	11279	0	8963.29	5336.72	11307.3	568.713	8562.13	5140.91	0.0502963	-4.3134	0.600425	-0.735945
ENSG00000237474	AC233263.3	chr2:90512494-90512771	24613.4	8104.07	12627	47626.6	27205.3	7727.87	13223.3	44814.6	0.284057	-1.81575	3.38906	1.76089
ENSG00000199005	MIR370	chr14:101377475-101377550	1459750	0	0	0	1.41121e+06	38437.8	7629.97	2475.47	0.0272375	-5.19826	0.324441	-1.62397
ENSG00000239553	AP001157.1	chr11:66480190-66480480	0	14884.3	0	27159	344.13	15197.7	50.3906	26451.1	44.1627	5.46476	524.921	9.03596
ENSG00000243915	PRKRIRP2	chr3:86061710-86064270	1467.19	1886.11	630.918	1154.25	698.367	2781.53	34.4137	1624.16	3.9829	1.99382	47.1951	5.56057
ENSG00000241732	RP11-38P22.2	chr3:152557178-152559228	13148.1	7369.07	1651.96	8191.92	13582.9	7622.06	1202.27	7953.78	0.56115	-0.833541	6.61562	2.72588
ENSG00000185433	LINC00158	chr21:26758132-26804013	6898	1969.36	3252.77	13456.4	6902.48	2636.15	2919.89	13118	0.381913	-1.38868	4.49265	2.16757
ENSG00000255036	RP11-23J9.4	chr9:100013110-100139380	2579.47	0.0262204	1327.05	4130.57	1924.17	930.596	775.423	4406.93	0.483635	-1.04801	5.68325	2.50672
ENSG00000256206	RP11-140L24.4	chr11:14515328-14541890	22260.9	815.17	1534.13	620.25	22885.9	1089.36	805.09	450.091	0.0475997	-4.3929	0.559056	-0.838934
ENSG00000246379	AC007495.1	chr16:56126898-56225006	4421.66	194.622	799.162	79.2565	3769.93	1072.49	150.268	502.008	0.284486	-1.81357	3.34075	1.74017
ENSG00000127928	GNGT1	chr7:93220884-93540577	10784.8	21.6327	1058.46	72.2075	10565.1	705.073	374.202	292.742	0.0667361	-3.90539	0.782311	-0.354185
ENSG00000002745	WNT16	chr7:120965420-120981158	179184	34619	30836.7	55622.2	197946	25277.5	30864.6	46173.7	0.127699	-2.96918	1.49601	0.58112
ENSG00000227234	SPANXB2	chrX:140084755-140085871	6613.22	0	17764.9	18734.8	6794.84	581.625	17892.8	17843.6	0.0855981	-3.54628	0.99725	-0.00397325
ENSG00000145794	MEGF10	chr5:126626522-126801429	3214.16	937.86	826.594	1408.22	2544.26	1818.14	218.203	1806.24	0.714604	-0.484784	8.27779	3.04925
ENSG00000225761	RP11-417O11.5	chr10:75764894-75787673	9563.34	2216.02	1072.05	1350.09	9368.45	2837.34	443.931	1551.78	0.302861	-1.72327	3.49556	1.80552
ENSG00000135406	PRPH	chr12:49687034-49692465	10652.8	1299.39	3943.67	7214.79	10704.6	1882.88	3477.08	7046.04	0.175894	-2.50722	2.02642	1.01894
ENSG00000220540	RP1-298M8.1	chr20:17168778-17168989	86144.6	6744.7	5844.09	5216.59	91853.3	4441.7	4919.29	2735.65	0.0483564	-4.37015	0.556107	-0.846565
ENSG00000228834	RP11-249L21.4	chr6:109228817-109229076	21950.7	3212.3	6557.88	10887.6	22987.3	3307.53	6171.73	10142	0.143885	-2.79701	1.64329	0.716588
ENSG00000241269	AC093620.5	chr7:5459457-5460398	6547.07	0	14775.3	16552.4	6636.22	626.033	14776.5	15836	0.0943359	-3.40605	1.0717	0.0999075
ENSG00000154760	SLFN13	chr17:33762114-33775856	78180.5	10756.6	26960.8	34102.6	84578.6	8168.22	27330.4	29923.2	0.0965755	-3.3722	1.09487	0.130755
ENSG00000253452	RP11-473J6.1	chr8:35719640-35828183	7161.97	0	3782.99	3969.6	6830.96	759.605	3258.67	4065.32	0.1112	-3.16877	1.24754	0.319084
ENSG00000152785	BMP3	chr4:81952118-81978685	4945.96	2403.36	4721.14	31744.5	5411.15	3059.85	4815.56	30528.4	0.565471	-0.822476	6.33953	2.66438
ENSG00000239880	RP11-420J11.1	chr3:180040894-180042847	8674.44	6538.87	744.435	1217.34	8548.88	6997.56	160.8	1467.84	0.818536	-0.288883	9.12834	3.19035
ENSG00000101276	C20orf54	chr20:740723-749131	8110.49	0	9481.26	8552.07	8023.56	655.707	9175.27	8289.28	0.0817226	-3.61312	0.903437	-0.146505
ENSG00000257613	RP11-320P7.1	chr12:70612911-70615642	2831.54	0	3087.02	11068.9	2420.04	889.04	2706.57	10971.8	0.367367	-1.44471	4.05377	2.01927
ENSG00000129354	AP1M2	chr19:10683347-10697992	9060.71	3662.31	979.901	1782.13	8889.69	4234.54	377.417	1983.4	0.476343	-1.06993	5.25521	2.39375
ENSG00000228100	AC016912.3	chr2:46619435-46621306	3538.31	0	41491.8	34238.3	4153.51	283.568	42695.1	32136.2	0.0682719	-3.87257	0.752691	-0.409871
ENSG00000237596	RP13-143G15.4	chr6:136415852-136546733	4437.25	0	24811.4	31638.5	4919.28	527.17	25436.6	30004.1	0.107164	-3.22211	1.17956	0.238254
ENSG00000250682	CTD-2340E1.3	chr5:101944859-102007263	3118.84	1969.9	816.809	2651.37	2513.22	2804.62	243.888	2995.19	1.11595	0.158267	12.281	3.61835
ENSG00000259613	RP13-608F4.6	chr15:82829004-82829110	5901470	1216910	2502410	6092780	5.42943e+06	1.47122e+06	2.2138e+06	6.59913e+06	0.270971	-1.88379	2.9809	1.57575
ENSG00000225474	NBEA-AS1	chr13:35621966-35623401	38749	15227.7	11022	44824.2	42523.4	14026.3	11514.2	41758.9	0.32985	-1.60012	3.62671	1.85866
ENSG00000185231	MC2R	chr18:13882042-13915535	2974.62	1411.79	842.089	2425.26	2334.78	2276.3	259.918	2782.76	0.974952	-0.0365969	10.7063	3.42038
ENSG00000244383	RP11-475O23.3	chr3:58592806-58620167	3925.69	2634.77	964.374	4430.76	3452.38	3409.1	431.023	4663.09	0.987464	-0.0182001	10.8187	3.43545
ERCC-00039	-	ERCC-00039:0-740	22760.4	10930	7595.5	38732	24997.7	10563.7	7904.71	36551.8	0.422585	-1.24268	4.62405	2.20916
ENSG00000240498	CDKN2B-AS	chr9:21994789-22121096	58778.6	17870.7	8580.46	25787.6	63512.2	15897.7	8488.1	23119.4	0.25031	-1.99821	2.72374	1.44559
ENSG00000225278	BX571672.5	chr1:143211527-143275032	4717.83	9.65873e-78	13895.4	22280.7	4853.85	682.887	14005.5	21351.7	0.14069	-2.82941	1.52452	0.608357
ENSG00000243414	TICAM2	chr5:114914338-114961876	166088	31119.9	223915	155757	188744	8587.91	254409	125140	0.0455004	-4.45798	0.491884	-1.02361
ENSG00000150628	SPATA4	chr4:177105788-177116822	17761.8	12262.7	1664.57	9264.64	18718	12132.6	1262.96	8840.1	0.648179	-0.625535	6.99951	2.80725
ENSG00000241859	KALP	chrY:15863535-16027704	6302.6	1205.14	2833.09	8286.63	6078.73	1939.9	2386.23	8222.6	0.319128	-1.64779	3.44585	1.78486
ENSG00000231108	RP11-390F4.9	chr9:6734490-6735076	7829.4	20.3031	3614.09	3213.68	7520.27	761.57	3067.61	3328.02	0.101269	-3.30374	1.08489	0.117551
ENSG00000232774	RP11-47I22.3	chr14:62037257-62125414	172996	18819.6	28568.8	24898.2	188954	11174.8	27655.5	17498.2	0.0591402	-4.07972	0.63272	-0.66036
ENSG00000243388	RPL3P3	chr14:57445126-57446339	12575.9	9103.81	1367.73	7144.45	12992.5	9300.96	915.152	6983.23	0.715869	-0.482232	7.63068	2.93181
ENSG00000232642	AC008073.7	chr2:24388752-24397874	25322.8	5555.7	7918.03	17656.5	26900.3	5399.19	7705.18	16448.4	0.200711	-2.31681	2.13472	1.09404
ENSG00000207696	MIR659	chr22:38243684-38243781	736965	704703	0	666647	700672	706621	59816.6	641206	1.00849	0.0121967	10.7195	3.42217
ENSG00000250262	AC133644.1	chr2:87749036-87758508	6251.01	5.12817	4648.49	5826.28	5920.75	779.348	4185.65	5845.16	0.13163	-2.92544	1.39647	0.481789
ENSG00000227201	CNN2P1	chr22:30442264-30443182	13216	481.12	12714.1	9461.49	13547	914.988	12478.5	8932.19	0.0675418	-3.88808	0.715805	-0.482362
ENSG00000150667	FSIP1	chr15:39892231-40075031	11892.8	6988.64	4314.28	26864.8	12829.2	7232.85	4304.05	25694.4	0.563782	-0.826791	5.96982	2.57769
ENSG00000154263	ABCA10	chr17:67143354-67240987	42340.9	4706.41	36070	33353.8	45823.4	3560.64	36890.2	30197	0.0777036	-3.68588	0.818564	-0.288832
ENSG00000257109	CTD-2611K5.2	chr15:102416166-102417104	2754.66	0	894.488	895.982	2008.38	935.988	271.192	1329.58	0.466042	-1.10147	4.90271	2.29358
ENSG00000249624	AP000295.9	chr21:34619078-34656082	73611	8647.22	106423	72467.5	81991.9	4279.8	113051	61825.6	0.0521978	-4.25987	0.54688	-0.870704
ENSG00000197146	AL133458.1	chr6:167357852-167360151	7637.58	5288.96	1051.97	4120.75	7493.13	5827.45	522.375	4256.31	0.777706	-0.362704	8.148	3.02645
ENSG00000254781	GVINP2	chr11:6769361-6771555	3452.46	0	1434.04	2540.47	2808.45	905.272	849.553	2863.7	0.322339	-1.63335	3.37083	1.7531
ENSG00000003147	ICA1	chr7:8152813-8302317	15364.7	6219.98	6689.67	28385.2	16583.8	6356.17	6742.07	26977.5	0.383275	-1.38355	4.00136	2.00049
ENSG00000179342	GS1-124K5.9	chr7:65970141-65971210	8071.86	5718.13	3834.79	29401.8	8777.91	6142.69	3874.84	28231.1	0.699789	-0.515007	7.28576	2.86508
ENSG00000237719	RP1-179N16.3	chr6:36059767-36060423	10504.5	2.03158	25182.3	9951.56	10731.5	375.95	25308.3	9224.62	0.0350324	-4.83516	0.364489	-1.45605
ENSG00000174963	ZIC4	chr3:147103832-147124647	13267.4	7934.52	961.587	2416.73	13544.6	8177.07	392.772	2465.79	0.603714	-0.728062	6.27791	2.65028
ENSG00000258154	RP11-44N21.2	chr14:105579026-105579201	68437.1	42087.2	22677.1	151284	79805.3	37279.8	28596.7	138804	0.467134	-1.09809	4.85384	2.27913
ENSG00000217824	RP3-323M4.3	chr6:148888513-148888790	3898.19	2136.51	994.44	3706.02	3385.09	2935.17	442.632	3972.27	0.867086	-0.205753	8.97419	3.16578
ENSG00000254226	CTB-12O2.1	chr5:151329131-151650009	1658.06	1541.46	854.437	8848.33	1131.56	2428.36	402.662	8939.7	2.14603	1.10167	22.2015	4.47259
ENSG00000115257	PCSK4	chr19:1481426-1490407	18505.5	13612.9	1006.97	3706.37	19382.3	13412.2	496.494	3540.81	0.69198	-0.531197	7.13163	2.83423
ENSG00000237115	RP1-131F15.2	chr6:132147120-132149553	1586.61	1408.68	771.607	6395.65	974.403	2309.68	270.615	6607.85	2.37035	1.2451	24.4179	4.60986
ENSG00000173231	TERF1P1	chr21:15148406-15149587	2410.08	2029.06	716.758	1848.03	1732.25	2886.1	131.364	2254.22	1.66609	0.736471	17.1601	4.10099
ENSG00000127472	PLA2G5	chr1:20354671-20417683	7509.17	0	2290	1639.45	7120.37	770.742	1683.73	1863.78	0.108245	-3.20763	1.10694	0.146574
ENSG00000232375	RP11-136C24.1	chr3:43078612-43078943	3225.95	1370.92	854.052	1924.19	2586.6	2230.26	260.724	2297.53	0.862238	-0.213842	8.81213	3.13949
ENSG00000232310	RP11-557H15.4	chr6:134846462-134980974	19820.2	2090.44	16028.3	18208.4	20962.6	2178.16	16035.8	16970.8	0.103907	-3.26663	1.05831	0.0817572
ENSG00000256756	RP11-871F6.2	chr12:17553332-17553848	4288.28	77.8886	1317.56	1516.79	3671.56	956.817	706.788	1865.35	0.260602	-1.94008	2.63919	1.4001
ENSG00000211537	AC018659.1	chr12:98081287-98081373	1416680	0	0	0	1.37087e+06	36708.6	7169.51	1934.16	0.0267777	-5.22283	0.269775	-1.89017
ENSG00000258649	CTD-2142D14.1	chr14:38660187-38672128	11708.8	2181.7	19781.9	40454.4	13009.2	2431.82	20434.1	38251.8	0.186931	-2.41942	1.87196	0.904551
ENSG00000248280	RP11-33B1.2	chr4:120361715-120371312	1568.83	8982.27	872.588	52597.6	2640.31	9449.77	1410.31	50520.9	3.57903	1.83957	35.8225	5.16279
ENSG00000221090	SNORA11	chr15:45507103-45507231	0	0	53903.2	59332.5	1246.97	122.241	56506.5	55360	0.0980307	-3.35062	0.97971	-0.0295739
ENSG00000230200	RP11-426A6.8	chr9:138356343-138356726	61346.5	29154.4	30209.7	139444	71183.9	25470.6	35743.2	127757	0.357814	-1.48272	3.5743	1.83766
ENSG00000234070	RP11-415L24.1	chr1:217954539-217958462	7649.54	0	7900.83	7082	7474.92	691.133	7531.06	6935.26	0.0924603	-3.43502	0.920889	-0.118902
ENSG00000222222	U2	chr1:150209314-150209504	0	0	57254	50970.8	1006.27	80.4017	59685.4	47452.8	0.0799011	-3.64564	0.795049	-0.330885
ENSG00000253166	RP11-585F1.6	chr8:152659-152897	25193.7	16985.9	17605.4	113059	30451.7	15745	20771.5	105876	0.517047	-0.951632	5.09717	2.3497
ENSG00000225886	RP11-288L9.4	chr1:27995978-27996787	7170.16	0	3615.32	3255.13	6816.48	762.717	3073.51	3387.91	0.111893	-3.15981	1.10229	0.140507
ENSG00000183092	BEGAIN	chr14:101003485-101053750	9607.42	25349.8	979.47	25750.2	10934.7	24827.5	1112.78	24811.9	2.27054	1.18303	22.2973	4.4788
ENSG00000222051	U6	chr10:103382615-103382722	574760	558531	0	550781	555816	546348	54637.1	527271	0.982964	-0.0247888	9.65041	3.27059
ENSG00000185758	CLDN24	chr4:184242916-184243579	4710.94	4009.13	992.581	4890.33	4348.95	4696.07	479.401	5078.55	1.07982	0.110786	10.5935	3.40511
ENSG00000240531	RP11-68I3.1	chr17:28043296-28043703	23738	5219.42	5923.08	12049.4	25000.9	5166.47	5555.32	11207.3	0.206652	-2.27473	2.01739	1.01249
ENSG00000203808	C6orf112	chr6:105585561-105617820	11233.8	15901.6	2748.78	38212.1	12762.7	15744.3	3051.41	36537.9	1.23361	0.302892	11.9741	3.58184
ENSG00000184596	AF207550.1	chrX:48797262-48798079	11784.8	7691.82	2090.6	11200.5	12231.4	7963.24	1720.78	10852.4	0.651051	-0.619157	6.30666	2.65688
ENSG00000249590	RP4-539M6.19	chr22:30805243-30824977	48457.9	33846.2	11053.1	73477.6	54625.6	31150.6	12435.1	68623.5	0.570255	-0.81032	5.51854	2.46429
ENSG00000179300	ZCCHC5	chrX:77911565-77914825	10534.8	0	6274.16	3375.44	10433.2	626.637	5776.62	3347.96	0.0600619	-4.05741	0.579571	-0.786942
ENSG00000254636	ARMS2	chr10:124214168-124216868	6280.72	0	2358.88	2113.86	5822.95	807.434	1770.72	2352.36	0.138664	-2.85033	1.32848	0.409775
ENSG00000254044	RP11-681L8.1	chr4:98255785-98554974	856.044	6.07407	56554.5	38343.8	1519.32	97.0305	58477.9	35666.1	0.0638643	-3.96885	0.609908	-0.713337
ENSG00000137672	TRPC6	chr11:101322294-101743293	92896.5	25581.7	34678.2	80275.1	103083	21203.9	36851.5	72293.4	0.205697	-2.2814	1.96175	0.972142
ENSG00000166869	AC130454.2	chr16:23765947-23770272	2772.03	29.4556	1248.56	2561.88	2081.72	956.649	664.829	2908.73	0.459548	-1.12171	4.37515	2.12933
ENSG00000249006	RP11-317B7.2	chr4:2090444-2092344	2023.95	66.8182	1073.13	3405.38	1308.62	1015.95	506.201	3738.51	0.776351	-0.365218	7.38542	2.88468
ENSG00000258323	RP1-267L14.3	chr12:112501712-112503559	8619.62	600.809	40019.8	31810.5	9521.26	724.837	41098.6	29706.1	0.0761283	-3.71542	0.7228	-0.468331
ENSG00000238266	RP11-799O21.1	chr10:6821559-6884868	5297.23	3624.58	1499.18	8456.91	5077.34	4297.44	1057.14	8445.98	0.846396	-0.240596	7.98944	2.99809
ENSG00000174844	DNAH12	chr3:57327726-57530071	12802.1	7256.06	1825.53	7572.33	13190.8	7524.7	1369.24	7371.26	0.570449	-0.809829	5.38345	2.42853
ENSG00000102128	RAB40AL	chrX:102192199-102193228	4729.58	363.726	4013.8	9120.28	4404.74	1170.17	3611.41	9041.06	0.265662	-1.91233	2.50347	1.32393
ENSG00000215834	FMO9P	chr1:166572911-166600637	1660.82	213.356	1048	5537.21	991.284	1163.4	524.166	5780.54	1.17363	0.230974	11.0281	3.46311
ENSG00000232671	RP11-126K1.2	chr1:151252499-151254405	31467.4	21706	8061.36	50908.6	35104.5	20442.8	8746.42	47849.7	0.582342	-0.780062	5.47078	2.45175
ENSG00000240729	CTD-2301A4.3	chr5:176691766-176692242	7626.44	100.006	13976.1	12518.1	7662.15	705.512	13867.1	11985.9	0.0920775	-3.44101	0.864342	-0.210325
ENSG00000232070	C14orf176	chr14:21567095-21571883	125201	24075.1	31109.1	46604.5	137142	18484	31561	39802.3	0.134779	-2.89133	1.26112	0.33471
ENSG00000185274	WBSCR17	chr7:70597154-71178585	4627.42	1431.08	926.87	1262.99	4066.02	2244.32	314.805	1623.22	0.551969	-0.857341	5.15627	2.36633
ENSG00000010282	HHATL	chr3:42734154-42744319	7614.04	3842.97	3110.24	15378.9	7785.66	4401.33	2828.12	14931	0.565312	-0.822881	5.27949	2.4004
ENSG00000203897	RP11-475E11.5	chr1:109399838-109401146	5769.32	0	4565.35	5549.08	5396.75	791.035	4098.2	5597.76	0.146576	-2.77028	1.36591	0.449859
ENSG00000233902	XXbac-BPG181B23.6	chr6:31430504-31431113	15412.4	3072.76	3359.68	5992.27	15809.2	3433.86	2845.6	5748.42	0.217206	-2.20286	2.02011	1.01443
ENSG00000127366	TAS2R5	chr7:141490016-141491166	14898.1	7964.48	1714.05	6203.5	15413.6	8136.25	1224.02	6006.25	0.527861	-0.921769	4.907	2.29484
ENSG00000164683	HEY1	chr8:80676244-80680098	14226.4	7784.63	3455.69	16471.6	15021	7946.44	3206.6	15764.3	0.529023	-0.918598	4.91621	2.29755
ENSG00000215351	PPIAP1	chr21:22200444-22200940	18629.7	6543.83	2624.73	7136.4	19397.1	6646.44	2133.28	6757.87	0.342652	-1.54518	3.16783	1.6635
ENSG00000236138	RP11-413E6.7	chr3:75718081-75719336	4343.37	382.282	15635.5	32758	4805.17	1017.74	16026	31270.2	0.211801	-2.23922	1.95122	0.964374
ENSG00000249563	RP11-751L19.1	chr4:9734993-9743985	2370.69	2529.35	679.465	1139.28	1683.63	3366.99	85.8842	1582.27	1.99984	0.999883	18.4233	4.20346
ENSG00000229308	AC010084.1	chrY:3904537-3968361	16217.3	1772.89	40454.2	36274.9	17832.9	1580.97	41611.5	33693.9	0.0886549	-3.49566	0.809724	-0.304497
ENSG00000254811	RP11-680E19.1	chr11:106120745-106135632	2654.98	0	902.795	809.956	1899.25	939.207	278.684	1250.59	0.494516	-1.01591	4.48749	2.16591
ENSG00000231993	RP1-85F18.5	chr22:41570594-41593460	24756.5	5149.35	17059.7	30670.2	26752.6	4887	17371.5	28624.6	0.182673	-2.45266	1.64779	0.720533
ENSG00000227888	FAM66A	chr8:12219526-12268510	15340.6	1014.58	7349.6	5968.91	15691.9	1426.17	6906.82	5648.85	0.0908859	-3.4598	0.817866	-0.290064
ENSG00000234450	AC005534.6	chr7:156426048-156426481	10327.6	3295.84	7674.44	24376.7	10980.5	3723.55	7666.93	23303.6	0.339105	-1.5602	3.03949	1.60383
ENSG00000255002	CTD-2509G16.2	chr14:65679610-65689065	4490.48	3408.64	1559.21	10024.5	4257.61	4112.61	1150.72	9961.89	0.965943	-0.0499895	8.65713	3.11389
ENSG00000257815	RP11-611E13.2	chr12:70297812-70637140	68056.5	30055.6	258216	280933	85728.8	7607.55	303160	240764	0.0887397	-3.49428	0.794182	-0.332458
ENSG00000138376	BARD1	chr2:215590369-215674428	191469	18735.9	106722	48768.2	211803	7714	110307	35871.2	0.0364206	-4.7791	0.325195	-1.62062
ENSG00000240379	AL603910.2	chr6:74197312-74197600	11809.1	935.753	12535.8	13232.5	12173.3	1387.93	12386.6	12565.3	0.114014	-3.13271	1.01443	0.0206739
ENSG00000183831	ANKRD45	chr1:173578699-173639001	10756.8	3924.14	3408.5	11036.3	11014.5	4384.78	3030.86	10695.6	0.398092	-1.32883	3.52891	1.81922
ENSG00000235969	KB-67B5.11	chr22:16984193-16990365	12200.7	1516.79	2031.17	2063.5	12193.8	2073.94	1414.77	2129.68	0.170082	-2.5557	1.50533	0.590075
ENSG00000149922	TBX6	chr16:30097081-30103208	18690.7	12948.4	810.641	1479.71	19487.6	12780	244.239	1417.6	0.655805	-0.608662	5.80418	2.53709
ENSG00000204982	RP11-255A11.7	chr9:33613845-33614007	128840	179971	0	70249.4	149243	158985	6814.37	64018	1.06528	0.0912287	9.39456	3.23183
ENSG00000100604	CHGA	chr14:93389424-93401638	4626.6	1565.43	1269.94	3297.2	4134.59	2364.56	705.953	3554.06	0.571897	-0.806171	5.03441	2.33182
ENSG00000234006	DDX39B-AS1	chr6:31510080-31510915	29740	4779.56	26072.5	33310.1	32230.6	4228.3	26670.2	30773.1	0.131189	-2.93028	1.15384	0.206443
ENSG00000258932	CTD-3006G17.2	chr14:27727922-28314492	4030.45	0	5988.42	11141	3721.25	818.036	5673.21	10947.4	0.219828	-2.18555	1.92966	0.948347
ENSG00000250796	RP11-723O4.3	chr3:128588466-128588869	29356.8	44660.5	1340.04	18606.7	32582.1	42416.2	1528.41	17437.4	1.30183	0.380537	11.4088	3.51208
ENSG00000227110	AC087859.1	chr3:7994491-8653610	12194	3722.54	4942.94	13810.8	12641.6	4123.65	4644.65	13260.4	0.326196	-1.61619	2.85498	1.51348
ENSG00000213140	ELK2AP	chr14:106138647-106139651	2485.87	209.642	866.426	994.602	1730.63	1145.01	248.134	1432.77	0.661612	-0.595942	5.77417	2.52961
ENSG00000224224	RP3-499B10.5	chrX:18883888-18884672	3431.36	3156.5	890.703	3850.84	2922	3924.93	353.825	4128.65	1.34324	0.425712	11.6686	3.54456
ENSG00000225298	LINC00113	chr21:29094697-29123552	4115.47	0	4327.1	7717.75	3695.49	841.2	3905.3	7718.33	0.227629	-2.13524	1.97637	0.982854
ENSG00000168309	FAM107A	chr3:58549843-58613337	45456.2	12781.4	3441.1	7181.58	48394	11649.2	2862.33	5954.74	0.240717	-2.05459	2.08038	1.05685
ENSG00000244324	RP11-67L3.6	chr1:55314137-55316072	615010	478873	920.444	240244	600688	468690	34325.1	231345	0.780256	-0.357981	6.73981	2.75271
ENSG00000239704	CDRT4	chr17:15339331-15466899	44907.1	8373.62	19901.4	28551.8	48441.2	7214.45	20157.1	25921.3	0.148932	-2.74727	1.28596	0.362851
ENSG00000185689	C6orf201	chr6:4079439-4131185	28484.6	3046.49	14938	13166.9	30112.1	2824.87	14763.9	11935.1	0.0938118	-3.41409	0.8084	-0.306858
ENSG00000137808	RP11-809H16.2	chr15:69222842-69355083	18911.3	11256.1	2170.78	8868.65	19906.7	11130	1754.37	8415.73	0.559109	-0.838799	4.79702	2.26214
ENSG00000201820	Y_RNA	chr14:51720650-51720741	1384300	0	0	0	1.34054e+06	35404.5	6811.72	1541.57	0.0264106	-5.24274	0.226311	-2.14362
ENSG00000251229	RP11-503N18.5	chr4:2506807-2508006	10183.8	4185.5	1834.74	5175.35	10217.5	4682.11	1315.37	5164.42	0.458245	-1.12581	3.9262	1.97313
ENSG00000250268	RP11-1286E23.3	chr4:9168022-9171996	59515.4	27733.6	5769.85	21260.2	64488.3	25266.1	5649.07	18875.6	0.391794	-1.35183	3.34136	1.74044
ENSG00000132677	RHBG	chr1:156339002-156355011	22736.2	4268.7	8689.65	13700.2	23966.3	4258.02	8418.66	12751.8	0.177667	-2.49275	1.51471	0.599037
ENSG00000221774	AC016821.1	chr10:71123310-71123397	446715	594500	0	854761	430545	575881	72008.3	817542	1.33756	0.419606	11.3534	3.50506
ENSG00000258734	RP11-112J1.3	chr14:59294399-59294894	18147.6	8539.73	2304.45	7402.28	18953	8568.46	1836.54	7036.02	0.452089	-1.14532	3.83113	1.93777
ENSG00000254780	RP11-793I11.1	chr11:47926874-47927159	40678.1	5507.15	22313.2	22394.1	43621.4	4620.64	22493.4	20157	0.105926	-3.23887	0.896131	-0.158219
ENSG00000250934	RP11-71E19.1	chr3:125985638-126010122	14397.4	9784.01	5230.34	29439.9	15688.4	9800.72	5315.71	28046.8	0.624712	-0.678738	5.27621	2.3995
ENSG00000230295	RP11-458F8.2	chr7:66345694-66347968	61011.8	36111.7	14436.9	69065.4	68135.7	32790.8	15778.5	63920.8	0.481257	-1.05512	4.05113	2.01832
ENSG00000254644	RP11-5A11.2	chr8:104580830-104581206	3857.92	101.394	4056.61	8443.31	3444.35	947.768	3644.73	8422.38	0.275166	-1.86163	2.31084	1.20842
ENSG00000204113	BMP2KL	chrX:73405763-73406990	16731.3	52585.2	2684.73	106240	22202.6	49812.2	5367	100859	2.24353	1.16577	18.7925	4.23209
ENSG00000249779	RP11-447H19.3	chr5:43206810-43207913	1039.89	1002.58	630.715	3953.96	300.937	1945.15	79.471	4301.58	6.46366	2.69235	54.1277	5.7583
ENSG00000213820	RPL13P2	chr20:44728156-44728815	21138.5	4506.01	9434.67	16728.3	22362.7	4522.2	9257.5	15665.1	0.202221	-2.306	1.69215	0.758861
ENSG00000249121	RP11-81F11.3	chr13:33764077-33859873	6581.53	72.7038	12483.2	11977.1	6517.64	731.183	12331.2	11534.5	0.112185	-3.15604	0.935397	-0.0963488
ENSG00000254001	RP11-91P17.1	chr8:79060335-79066148	14176	4152.22	896.012	531.289	14335.2	4542.94	241.387	635.961	0.316907	-1.65787	2.63461	1.39759
ENSG00000253523	RP11-1112C15.2	chr8:58943892-58945241	8511.18	1956.41	6432.31	15473.1	8709.37	2533.04	6207.31	14923.3	0.290841	-1.7817	2.40415	1.26552
ENSG00000186326	RGS9BP	chr19:33166312-33169206	4014.88	9814.96	701.828	5807.27	3814.32	10264.8	269.496	5990.31	2.69113	1.42821	22.2278	4.4743
ENSG00000230406	AC079834.1	chr2:222457160-222457581	17313.2	23407.3	1016.59	7569.07	18559.1	22754.7	718.478	7273.87	1.22607	0.294036	10.124	3.33971
ENSG00000234053	RP11-15J10.5	chr9:70096038-70096734	6996.37	4184.38	1305.55	4401.34	6783.36	4789.18	778.66	4536.44	0.706019	-0.502221	5.82595	2.54249
ENSG00000253295	RP11-779O18.1	chr5:172185228-172189559	9146.74	6195.92	1907.76	8911.55	9289.32	6626.48	1489.73	8756.43	0.713344	-0.48733	5.87785	2.55529
ENSG00000257696	RP11-175P13.2	chr12:100536835-100538449	47203.9	11681	53037.6	91314.8	53479.9	9480.54	57050.6	83226.3	0.177273	-2.49595	1.45882	0.544798
ENSG00000162891	IL20	chr1:207038698-207042568	12876.8	0	1097.2	0	12798.5	618.283	398.982	158.199	0.0483089	-4.37157	0.396507	-1.33458
ENSG00000143494	VASH2	chr1:213123861-213165379	12118.9	31600.4	2000.58	49210	14588.2	30578.1	2745.91	47017.7	2.09608	1.0677	17.1228	4.09785
ENSG00000258458	CTD-2555K7.2	chr14:23171819-23235771	44662.8	18740.8	8653.76	27560.6	48434.7	17219	8713.43	25250.8	0.355509	-1.49204	2.89792	1.53502
ENSG00000250853	CTD-2331H7.1	chr5:54825983-54826529	7952.97	2931.15	2836.93	8909.91	7915.87	3535.59	2411.52	8767.98	0.446645	-1.1628	3.63588	1.8623
ENSG00000204571	KRTAP5-11	chr11:71290759-71314399	6969.37	0.0143157	4233.41	3353.62	6608.82	761.705	3709.57	3476.33	0.115256	-3.11709	0.937125	-0.0936865
ENSG00000228372	RP11-85L21.4	chrX:134250683-134257880	2537.94	40.944	1376.89	3129.05	1850.31	972.53	808.299	3453.68	0.525603	-0.927954	4.27278	2.09518
ENSG00000132554	RGS22	chr8:100973163-101143496	24152.7	14142.6	1368.66	4052.55	25466.5	13719	842.945	3688.14	0.538707	-0.892427	4.3753	2.12938
ENSG00000257070	RP11-667M19.4	chr11:113640381-113640716	22834	1900.08	3098.25	2032.94	23589.7	2084.2	2441.47	1749.89	0.0883523	-3.50059	0.716738	-0.480483
ENSG00000074211	PPP2R2C	chr4:6322304-6565327	3283.7	2035.07	1159.35	5140.71	2770.83	2852.72	641.093	5354.19	1.02956	0.0420228	8.35165	3.06206
ENSG00000254561	RP11-196E1.3	chr11:119479134-119529994	1773.8	164.535	761.42	878.285	964.212	1125.47	142.396	1345.96	1.16724	0.223104	9.45225	3.24066
ENSG00000078795	PKD2L2	chr5:137223656-137278436	8047.22	0	5922.34	3969.15	7790.51	707.427	5443.6	3997.17	0.0908063	-3.46106	0.734288	-0.445583
ENSG00000205420	KRT6A	chr12:52880957-52887041	2255.29	2424.12	708.58	1686.87	1574.2	3268.67	125.487	2106.51	2.0764	1.05408	16.7867	4.06924
ENSG00000259737	RP11-475A13.1	chr15:36733256-36763217	3855.47	0	3944.09	7072.19	3395.27	855.044	3502.38	7119.06	0.251834	-1.98946	2.03263	1.02335
ENSG00000101425	BPI	chr20:36888550-36965907	12504	9454.07	1847.05	8884.88	12984.4	9628.4	1443.29	8633.95	0.741538	-0.431408	5.98213	2.58066
ENSG00000249407	IL20RB-AS1	chr3:136677966-136701038	2798.28	0	3040.92	8160.25	2293.82	896.45	2604.33	8204.85	0.390811	-1.35546	3.15046	1.65556
ENSG00000242908	RP11-454C18.2	chr3:151469230-151645963	6984.84	1542.64	4106.85	9852.39	6874.9	2223.23	3720.24	9668.35	0.323383	-1.62868	2.59885	1.37787
ENSG00000232485	AC098820.3	chr2:217343752-217363484	30186.7	8655.46	5144.26	10730.4	31984.1	8231.84	4729.01	9771.85	0.257373	-1.95807	2.06636	1.04709
ENSG00000179921	GPBAR1	chr2:219124218-219128582	6301.89	0	5099.15	4747.98	5944.26	769.873	4626.46	4808.43	0.129515	-2.9488	1.03933	0.0556573
ENSG00000154258	ABCA9	chr17:66970628-67057136	251866	53039.5	24891	37003.4	277584	39374	23320.4	26521.6	0.141846	-2.81761	1.13727	0.185572
ENSG00000145113	MUC4	chr3:195473635-195539148	2535.62	1171.69	2186.77	13715.7	2217.26	2022.5	1850.38	13519.6	0.912163	-0.132637	7.30641	2.86916
ENSG00000236581	STARD13-AS2	chr13:33851689-33855471	37284.7	4517.21	9812.7	8797.59	39427.7	3997.2	9375.87	7611.39	0.10138	-3.30215	0.811807	-0.300791
ENSG00000254712	RP11-560B16.5	chr11:6864894-6865897	2617.35	437.398	1028.66	2094.06	1913.36	1354.83	436.272	2473.01	0.708092	-0.497992	5.66849	2.50297
ENSG00000253677	UBE2HP1	chr8:82167104-82167464	16882.4	4888.72	6182.34	14239.8	17717.7	5070.28	5905.83	13499.5	0.286171	-1.80505	2.28579	1.19269
ENSG00000234222	RP11-315I20.1	chr1:145486271-145508262	67365.2	29761.5	35176.1	116232	76845	25917.5	39580.8	106192	0.33727	-1.56803	2.68291	1.4238
ENSG00000124657	OR2B6	chr6:27925018-27925960	4207.7	0	39973.5	23675	4527.81	308.757	40894.9	22124.8	0.0681911	-3.87427	0.541016	-0.886258
ENSG00000198691	ABCA4	chr1:94458390-94586688	13097.5	27310.8	1004.52	13785.7	14368	26591.6	909.12	13329.8	1.85076	0.888116	14.6624	3.87405
ENSG00000171860	C3AR1	chr12:8210897-8219067	2432.88	2342.42	840.535	3788.18	1827.36	3179.32	298.064	4099.27	1.73985	0.79896	13.753	3.78168
ENSG00000251168	CTD-2072I24.1	chr5:7924404-7925511	0	15196.2	0	29273.4	420.198	15491.1	97.7905	28460.5	36.8663	5.20423	291.035	8.18505
ENSG00000221434	AL596449.1	chr6:74572578-74572630	6333830	958616	478420	744968	5.9558e+06	1.1861e+06	534210	839717	0.199151	-2.32807	1.57188	0.652495
ENSG00000110693	SOX6	chr11:15987994-16761138	9656.73	638.796	7760.05	7710.91	9659.11	1238.79	7393.26	7475.32	0.128251	-2.96296	1.0111	0.0159249
ENSG00000253445	CTB-79E8.2	chr5:172117456-172124723	43247	14442.6	15598.5	38004.9	47142.3	13070.3	16035.8	35044.7	0.277253	-1.85072	2.18541	1.1279
ENSG00000228962	HCG23	chr6:32358286-32361463	28399.9	6787.22	10922.6	19468.4	30318.6	6425.92	10820.5	18013.1	0.211946	-2.23823	1.66473	0.735286
ENSG00000257443	RP11-150C16.1	chr12:59314419-59458019	2711.99	0	2723.77	7290.59	2172.62	904.591	2263.61	7385.53	0.416359	-1.2641	3.26272	1.70608
ENSG00000259230	CTD-2555C10.3	chr14:103011590-103022163	7543.34	4542.12	1585.27	5844.26	7425.7	5107.59	1092.88	5888.82	0.687827	-0.539883	5.38835	2.42984
ENSG00000251637	RP11-119D9.1	chr11:67653947-67673821	8387.88	3921.3	2505.21	8800.22	8406.38	4471.66	2078.3	8658.27	0.531936	-0.910676	4.16604	2.05868
ENSG00000249494	CTB-161M19.4	chr5:118342041-118406585	1309.3	10879.1	445.993	12704.5	1169.02	11355.8	166.39	12647.7	9.714	3.28007	76.0123	6.24816
ENSG00000243188	HNRNPA1P17	chr3:108044366-108045661	4133.24	0	1439.84	1278.46	3496.82	886.403	827.549	1640.77	0.253488	-1.98001	1.98269	0.987456
ENSG00000235296	AC137723.5	chr17:79899744-79905477	5858.85	0	3192.92	2886.74	5401.3	809.38	2642.07	3085.76	0.149849	-2.73842	1.16793	0.223959
ENSG00000227999	MTND5P1	chr21:45893605-45894980	3248.34	3178.34	1691.39	13908.7	3044.7	3922.29	1365.19	13694.6	1.28824	0.365396	10.0313	3.32643
ENSG00000236051	MYCBP2-AS1	chr13:77649648-77661911	121478	105285	13740.9	99315.2	139344	92708.7	17456.9	90309.4	0.665322	-0.587876	5.17328	2.37108
ENSG00000255478	RP11-867O8.5	chr11:65134908-65142770	5709.46	5680.51	1824.93	12897.6	5722.59	6235.96	1495.87	12658.1	1.08971	0.123943	8.46205	3.08101
ENSG00000198526	PABPC1P2	chr2:147345011-147346878	4111.96	2063.33	1401.77	5166.2	3659.1	2850.93	884.973	5348.26	0.779136	-0.360054	6.04341	2.59536
ENSG00000255097	RP11-5L12.1	chr11:9263994-9267056	31570.9	8580.5	18130.1	35625.3	34342.7	7888.39	18584	33091.8	0.229696	-2.1222	1.78066	0.832414
ENSG00000201499	U6	chr2:201746437-201746544	1159220	2204000	0	1106410	1.02921e+06	2.29979e+06	62408.1	1.07822e+06	2.23452	1.15997	17.2768	4.11077
ENSG00000255158	RP11-754B17.1	chr11:665909-678391	4748.96	0	1769.31	1543.04	4164.98	863.135	1165.78	1867.42	0.207236	-2.27065	1.60186	0.679748
ENSG00000228674	AC011483.1	chr19:51430333-51430831	7167.73	3414.96	1105.15	2136.43	6870.73	4055.72	521.118	2376.7	0.59029	-0.760504	4.56077	2.18928
ENSG00000130876	SLC7A10	chr19:33699569-33716756	14737.1	17456.6	1295.19	8360.14	15621.5	17183.8	953.043	8090.68	1.10001	0.137518	8.48932	3.08565
ENSG00000115896	PLCL1	chr2:198669425-199014608	23888.8	6755.25	4591.54	9155.85	25114.2	6646.08	4152.75	8478.42	0.264635	-1.91793	2.04164	1.02973
ENSG00000257869	CTD-2591A6.2	chr14:28787346-28887818	7809.1	41.3641	10536.7	7366.28	7672.65	694.875	10235.9	7150.01	0.0905652	-3.4649	0.698522	-0.517623
ENSG00000104327	CALB1	chr8:91070835-91107703	9612.96	971.231	31395.3	30038.9	10480	1191.54	32164.9	28182	0.113697	-3.13674	0.876171	-0.190715
ENSG00000213613	RP11-380G5.3	chr10:89705258-89705781	11038	84.8109	7954.82	3614.53	10992.1	672.257	7499.39	3528.4	0.0611581	-4.03131	0.470491	-1.08776
ENSG00000231632	RP11-82L18.4	chr9:91624948-91625393	159290	75704.2	20914.3	70431.2	178572	64162.7	22254.8	61350.7	0.359311	-1.4767	2.75673	1.46296
ENSG00000258884	CTD-3035D6.2	chr14:91288708-91294472	11403.8	96.9104	12140.8	5161.39	11459.2	620.842	11813.6	4909.24	0.0541786	-4.20613	0.415556	-1.26688
ENSG00000203896	LIME1	chr20:62366814-62370456	68946.7	38764.7	37739.9	160354	80695	33799.5	45416	145895	0.418855	-1.25548	3.21241	1.68366
ENSG00000225169	BRI3P1	chr1:100678848-100679226	52727.4	6282.3	6289.83	5426.16	55937.8	5183.94	5615.95	3988.04	0.0926734	-3.4317	0.710126	-0.493853
ENSG00000213375	AC068279.1	chr2:87596355-87596632	30309.7	5624.78	15357.5	20551	32392.1	5194.19	15371.3	18885.4	0.160354	-2.64067	1.22861	0.297028
ENSG00000198088	NUP62CL	chrX:106366656-106449670	3501.97	2368.22	1114.31	4493.6	2994.14	3165.91	585.319	4732.73	1.05737	0.0804798	8.08574	3.01538
ENSG00000241278	RP11-379B18.4	chr3:125567065-125628215	6245.06	2093.63	1601.61	3641.42	5893.18	2813.86	1048.26	3826.43	0.477478	-1.0665	3.65028	1.86801
ENSG00000135378	PRRG4	chr11:32851488-32879669	13077.9	1095.38	4887.28	4173.28	13202.4	1606.85	4367.85	4056.74	0.121709	-3.0385	0.928772	-0.106603
ENSG00000256083	RP11-366L20.3	chr12:66328556-66342259	20615.7	15266.1	5723.94	30996.5	22588.2	14798.6	5886.91	29328.5	0.655147	-0.610109	4.98199	2.31672
ENSG00000116544	DLGAP3	chr1:35331036-35395186	1787.16	3812.6	643.473	2381.27	1138.68	4608.9	90.673	2786.25	4.04758	2.01706	30.7286	4.94151
ENSG00000233382	NKAPP1	chrX:119254862-119379122	12062.7	5127.04	6625.57	21968.5	12812.4	5433.29	6550.94	20987.2	0.424065	-1.23764	3.20369	1.67973
ENSG00000231345	RP11-564C4.6	chr10:52415726-52420028	12215.5	8160.27	2878.13	13196	12774.8	8383.25	2568.27	12723.6	0.656236	-0.607714	4.95415	2.30864
ENSG00000231386	AC007395.4	chr2:71037929-71038606	8776.09	3436.84	1790.78	4306.05	8661.81	4013.85	1254.3	4379.8	0.463396	-1.10968	3.49183	1.80398
ENSG00000130201	EXOC3L2	chr19:45715878-45737469	10209.1	12597.4	1114.83	6376.3	10548.3	12714.1	697.919	6337.26	1.20532	0.269419	9.08023	3.18273
ENSG00000246982	RP1-179N16.6	chr6:36114474-36164982	37872.1	31956.1	1264.22	6061.78	40879	30131.2	937.846	5206.07	0.737083	-0.440102	5.55109	2.47277
ENSG00000178928	TPRX1	chr19:48304499-48322308	10999.1	3442.21	3647.22	8749.18	11188.5	3918.72	3224.74	8505.76	0.350246	-1.51356	2.63765	1.39925
ENSG00000232118	BACH1-AS1	chr21:30742339-30743547	33555	103903	0	33362.4	39978.9	97432	1727.13	31682.4	2.43709	1.28516	18.3439	4.19723
ENSG00000162711	NLRP3	chr1:247579457-247612410	5989.44	2633.15	907.771	1012.17	5551.07	3350.47	296.078	1344.91	0.603571	-0.728405	4.54243	2.18346
ENSG00000187951	ARHGAP11B	chr15:30918878-30931008	60952.7	17518.3	12579.4	24801.8	65832.2	15427.7	12563	22029.3	0.234349	-2.09327	1.75352	0.810251
ENSG00000256915	RP11-221N13.4	chr12:66038113-66057079	7283.34	126.294	18429.1	13471.1	7355.33	682.717	18461.7	12810.1	0.0928193	-3.42943	0.693875	-0.527253
ENSG00000254458	RP11-867G23.13	chr11:66080323-66086708	35834.8	5950.21	30248.4	32924.2	38827.6	5062.43	30942.6	30125	0.130382	-2.93918	0.973574	-0.0386374
ENSG00000233434	RP11-195B21.1	chr9:67924790-67925212	5159.94	0	6881.02	7918.99	4833.61	778.97	6518.55	7828.82	0.161157	-2.63346	1.20101	0.264243
ENSG00000236427	RP11-107M16.2	chr1:152178333-152179533	9051.16	0	17916.3	8106.69	9070.84	524.435	17810.7	7668.14	0.0578155	-4.1124	0.430534	-1.2158
ENSG00000241473	RP11-259P15.3	chr3:180538331-180539400	2493.02	3091.28	760.377	2809.96	1884.23	3895.59	205.894	3168.92	2.06748	1.04787	15.391	3.94402
ENSG00000233237	LINC00472	chr6:72054046-72130472	26886.4	4398.1	27160.1	30386.5	29072.4	3951.42	27741.1	28066.2	0.135917	-2.87921	1.01172	0.0168063
ENSG00000252877	5S_rRNA	chr10:47222340-47222456	659570	96920.2	70547.6	92660.2	666854	92737.9	78679	81427.1	0.139068	-2.84614	1.03493	0.0495314
ENSG00000229017	RP11-439L18.3	chr6:143287560-143358719	3520.25	1335.48	2235.7	9272.88	3136.77	2156.39	1811.57	9259.58	0.687455	-0.540662	5.11135	2.3537
ENSG00000188959	C9orf152	chr9:112952327-112970469	8017.89	3635.21	3977.86	14453.5	8187.32	4182.12	3694.19	14020.8	0.510804	-0.969158	3.79538	1.92424
ENSG00000170498	KISS1	chr1:204159468-204165614	19392.3	8023.1	145513	145169	26374.8	2742.77	163188	125792	0.103992	-3.26546	0.770839	-0.375499
ENSG00000253901	RP11-122C21.1	chr8:92555151-92919847	3684.07	2001.94	2365.09	12196.7	3424.42	2780.54	2006.34	12036.5	0.811974	-0.300495	5.99924	2.58478
ENSG00000256128	RP11-173C20.2	chr12:127214332-127256957	0	11607.4	0	40091.5	646.184	12044.7	282.671	38725.3	18.6398	4.22031	136.998	7.09801
ENSG00000248792	LINC00266-2P	chrY:26424827-26437493	1984.7	116.054	2545.76	10891.2	1509.76	1033.09	2155.32	10839.5	0.684272	-0.547358	5.02921	2.33033
ENSG00000230911	PPIHP1	chr11:111900581-111901091	3591.59	10.4971	3761.09	6796.95	3103.96	876.002	3311.48	6868.68	0.282221	-1.82511	2.0742	1.05256
ENSG00000149187	CELF1	chr11:47535156-47536441	12666.1	1712.65	15148.2	18280.7	13289.9	2059.49	15176.6	17281.7	0.154967	-2.68996	1.1387	0.187389
ENSG00000135540	NHSL1	chr6:138743179-139013708	49579.8	14605	40800.5	77554.4	55522.3	12438.1	43395.8	71183.5	0.224021	-2.1583	1.64033	0.713985
ENSG00000226432	CTD-2015B23.2	chr5:24170478-24171355	45073.7	15478.9	7862.01	18190.7	48457.7	14142.1	7653.15	16352.3	0.291843	-1.77673	2.13668	1.09537
ENSG00000100311	PDGFB	chr22:39619363-39640756	8804.44	0	1113.32	0	8446.25	746.086	441.027	284.401	0.0883334	-3.5009	0.64486	-0.632942
ENSG00000224080	AC126118.1	chr3:37185002-37185449	135099	53230.7	448937	422508	157109	15098.6	523205	364363	0.0961025	-3.37928	0.696406	-0.522
ENSG00000239268	RP11-384F7.2	chr3:117391000-117716439	13041.9	3315.06	3635.09	6622.63	13302.7	3736.75	3157.54	6417.74	0.280902	-1.83186	2.03251	1.02326
ENSG00000224216	RP13-228J13.1	chrX:154564166-154581271	14152.2	6654.17	2864.29	8587.21	14654.4	6892.71	2436.35	8274.44	0.470352	-1.08819	3.39624	1.76394
ENSG00000257113	RP11-274M17.2	chr12:74668731-74669011	49112.5	44160	7486.02	48402.9	54783.1	41024.7	8355.87	44997.7	0.748857	-0.417238	5.38516	2.42899
ENSG00000235935	AC111170.3	chr17:75424896-75427072	3449.46	1371.92	1047.14	2253.64	2836.91	2221.3	463.272	2600.68	0.783001	-0.352915	5.61372	2.48896
ENSG00000254480	RP11-23F23.2	chr11:4208369-4223885	30896.7	10418.8	11260.4	25663.1	33319.4	9775	11329.7	23814.9	0.293373	-1.76919	2.10198	1.07175
ENSG00000231419	AC004863.6	chr7:158799212-158822886	1611.68	390.676	808.652	2079.23	835.593	1343.97	216.571	2494.11	1.6084	0.685625	11.5164	3.52561
ENSG00000140279	DUOX2	chr15:45384847-45406542	20157.7	868.869	1769.79	548.974	20635.6	1206.62	1059.54	443.54	0.0584725	-4.0961	0.418616	-1.2563
ENSG00000228238	GS1-304P7.2	chr1:186547410-186548431	6046.83	4493.51	1243.89	4425.83	5778.77	5114.94	725.318	4591.03	0.885127	-0.176044	6.32968	2.66213
ENSG00000250284	CTB-1I21.1	chr5:136070615-136090375	11708.8	3331.4	5480.26	11937.7	12055.2	3763.18	5157.24	11482.5	0.312163	-1.67963	2.22649	1.15477
ENSG00000259235	RP11-605F22.2	chr15:48481233-48483888	23519.8	3487.93	14888.3	15653.1	24883.5	3406.7	14804.3	14454.6	0.136906	-2.86874	0.976379	-0.0344869
ENSG00000199477	SNORA31	chr13:45911614-45911744	615205	862291	0	273307	584640	874715	25000.5	266447	1.49616	0.581264	10.6577	3.41382
ENSG00000135097	MSI1	chr12:120779132-120806983	4479.48	2606.41	696.535	0	3904.12	3376.68	70.2107	431.423	0.864901	-0.209392	6.14469	2.61934
ENSG00000108984	MAP2K6	chr17:67410837-67538451	37482.4	13606.9	2488.79	5206.48	39792.8	12730.5	1915.22	4346.09	0.31992	-1.64422	2.26924	1.18221
ENSG00000248971	KRT8P46	chr4:103649947-103651328	6977.3	1006.12	5514.41	9214.3	6839	1696.19	5143.64	9033.3	0.248018	-2.01149	1.75621	0.812465
ENSG00000180152	AC079753.4	chr2:113610904-113611699	4753.29	0	2226.5	2091.06	4189.42	856.84	1644.05	2380.53	0.204525	-2.28965	1.44797	0.534029
ENSG00000175264	CHST1	chr11:45670426-45687172	19184.3	5947.77	2754.29	5079.25	19907.8	6062.38	2216.78	4778.61	0.304522	-1.71538	2.15566	1.10813
ENSG00000233974	RP11-823P9.3	chr5:21481435-21484120	1422.9	0	1124.56	5366.62	725.822	966.102	598.541	5623.62	1.33105	0.41256	9.39554	3.23198
ENSG00000222100	5S_rRNA	chr10:51255379-51255495	112261	24901.7	65775.2	85883.4	124995	19049.1	69771.9	75005.6	0.152399	-2.71407	1.07501	0.104352
ENSG00000238158	RP11-420L9.4	chr6:3832168-3857093	3627.34	102.032	4211.17	8001.51	3185.21	954.717	3796.09	8006.03	0.299735	-1.73824	2.10902	1.07657
ENSG00000183292	MIR5096	chr2:131328401-131341734	6010.75	4007.28	2140.31	9700.38	5894.4	4630.87	1737.21	9596.25	0.785638	-0.348063	5.52395	2.4657
ENSG00000232593	RP11-258C19.5	chrX:53123338-53171889	22220.5	5187.35	16918.1	27086.5	23921.6	5016.63	17166.1	25308.1	0.209712	-2.25352	1.47431	0.560039
ENSG00000176018	LYSMD3	chr5:89811427-89825401	275049	73620.2	188448	254767	304289	42776.9	223824	220994	0.14058	-2.83054	0.987358	-0.0183551
ENSG00000251209	RP11-82I10.1	chr15:98285447-98421612	21313.7	5509.11	11800.4	21111.6	22737.4	5433.52	11788.1	19775.8	0.238968	-2.06511	1.67761	0.746409
ENSG00000099937	SERPIND1	chr22:21128166-21142008	8032.22	4435.07	1701.34	5208.85	7925.76	4989.9	1195.6	5266.22	0.629579	-0.66754	4.40468	2.13904
ENSG00000236445	AC097468.5	chr2:219841005-219844382	4795.92	2372.27	2092.22	7950.48	4490.36	3111.1	1643.71	7965.72	0.692839	-0.529408	4.84618	2.27685
ENSG00000198203	SULT1C2	chr2:108905094-108926371	57732.9	8631.21	47598	39714.9	62816.3	6509.92	48910.3	35440.5	0.103634	-3.27043	0.724602	-0.46474
ENSG00000242411	CTD-2086L14.1	chr19:56728536-56729148	21418.7	15915.7	6252.92	31197.3	23481.4	15380.5	6438.94	29483.8	0.65501	-0.610412	4.57898	2.19503
ENSG00000226835	RP11-148B18.3	chr1:94798822-94800404	124816	29578.5	18705.4	28104.8	136084	23888.8	18525.3	22706.1	0.175544	-2.51009	1.22568	0.293586
ENSG00000228548	ITPKB-AS1	chr1:226856597-226864046	4564.98	1159.59	2624.8	6988.25	4179.01	1955.77	2158.54	7044.3	0.467999	-1.09542	3.26346	1.7064
ENSG00000163739	CXCL1	chr4:74735109-74736959	102064	74141.2	26017.2	133356	117570	65174	31445.3	121389	0.55434	-0.851156	3.86032	1.94872
ENSG00000205517	RGL3	chr19:11495187-11530018	14758.4	12517.1	1391.31	5408.78	15387.4	12486.1	933.074	5269.06	0.811448	-0.301429	5.647	2.49748
ENSG00000227082	AL592494.5	chr1:121138613-121204983	8855.22	4776.27	958.86	1299.52	8690.12	5306.08	360.776	1532.9	0.610587	-0.711731	4.2489	2.08709
ENSG00000256579	AC135776.2	chr16:34232105-34232469	191882	51274.5	58595	91335.7	214518	38807.6	61880.7	77880.8	0.180906	-2.46669	1.25856	0.331777
ENSG00000180209	MYLPF	chr16:30386111-30389312	5210.35	0	17301.2	15457.8	5189.61	638.026	17356.5	14785.2	0.122943	-3.02394	0.851854	-0.231321
ENSG00000259298	RP11-562A8.4	chr15:50789391-50790941	213534	125040	26807.5	110835	240033	105916	32121.2	98145.5	0.441257	-1.18031	3.05548	1.6114
ENSG00000201510	7SK	chr15:77028981-77029321	10109.9	2253.46	2020.58	2726.21	10002.5	2842.19	1438.14	2827.37	0.284149	-1.81528	1.966	0.975261
ENSG00000226947	RP1-52J10.9	chr1:152616868-152617193	2244.86	0	19645.5	36134	2681.52	660.013	20232.3	34450.5	0.246133	-2.02249	1.70275	0.767867
ENSG00000189334	S100A14	chr1:153586730-153589462	11194.2	8024.54	3265.61	15189.9	11742.4	8278.43	3008.96	14644.5	0.705006	-0.504292	4.86696	2.28302
ENSG00000187786	SCXB	chr8:145321516-145323045	18408.9	7789.37	10995.1	31481.5	20022	7690.86	11230.9	29731.1	0.38412	-1.38037	2.64727	1.40451
ENSG00000135312	HTR1B	chr6:78171947-78173490	3336.18	0	7031.71	12939.9	3041.74	824.35	6781.81	12659.9	0.271013	-1.88357	1.86674	0.900523
ENSG00000227438	AP001471.1	chr21:47513177-47517444	50278.5	22124.2	3958.12	10734.9	54021.2	20328.2	3555.58	9190.79	0.376301	-1.41004	2.58489	1.3701
ENSG00000242586	RP11-481N16.1	chr3:80491230-80491455	111178	48652.5	17721.3	49621.5	122868	42208.8	18493.1	43603.2	0.343529	-1.5415	2.35781	1.23745
ENSG00000164398	ACSL6	chr5:131142682-131347936	2986.31	323.473	3462.16	9845.21	2559.86	1191.24	3070.34	9795.72	0.465353	-1.1036	3.19044	1.67375
ENSG00000201496	7SK	chr4:5460307-5460608	174458	36213.8	77113	87040.7	194701	25537.1	81404.1	73183	0.13116	-2.93059	0.899008	-0.153594
ENSG00000254974	RP11-702H23.2	chr11:74196624-74197096	5777.83	0	5944.01	5379.31	5409.13	775.381	5506.79	5409.85	0.143347	-2.80242	0.982396	-0.0256238
ENSG00000170439	METTL7B	chr12:56075329-56078395	69589.3	23887.6	8586.34	18827.7	75121.2	21223.9	8366.14	16179.8	0.282529	-1.82353	1.93396	0.951557
ENSG00000197937	ZNF347	chr19:53641957-53662322	174636	60471.9	218015	317381	200259	31170.2	261235	277841	0.15565	-2.68363	1.06357	0.0889115
ENSG00000240742	RP11-465L10.7	chr20:44650414-44656438	10237.8	1658.48	2142.85	2252.39	10106.5	2269.5	1546.8	2368.75	0.224559	-2.15484	1.53138	0.614835
ENSG00000146477	SLC22A3	chr6:160769299-160876014	6070.29	4154.93	1099.91	2857.74	5743.64	4795.58	544.472	3099.18	0.834938	-0.260258	5.69209	2.50896
ENSG00000236431	AC009237.11	chr2:96201864-96202243	169325	56879.9	396301	344313	194082	18060.4	462028	292648	0.0930553	-3.42577	0.6334	-0.658812
ENSG00000229498	AC105053.3	chr2:86042252-86052514	2386.7	1168.53	1097.26	4126.66	1753.3	2056.02	553.982	4415.84	1.17266	0.229779	7.97109	2.99478
ENSG00000236208	RP11-255M1.1	chr10:50504156-50507063	7088.3	0	13566.8	8656.15	6960.76	639.589	13371.5	8339.4	0.091885	-3.44403	0.62367	-0.681145
ENSG00000156755	RP11-460N11.1	chr9:69777098-69777956	4368.68	0	13684.8	15903.6	4280.07	708.843	13657.9	15310.3	0.165615	-2.5941	1.12099	0.164772
ENSG00000065361	ERBB3	chr12:56473640-56497289	89517.9	14511.3	76488.1	64852.3	98828.6	10259.5	80080.4	56201.1	0.103811	-3.26797	0.701808	-0.510851
ENSG00000171219	CDC42BPG	chr11:64590858-64612041	2831.7	15459.3	250037	68741.9	7675.57	204.628	278950	50240.1	0.0266597	-5.2292	0.180105	-2.47309
ENSG00000183784	C9orf66	chr9:213107-215893	8454.48	4164.99	2501.59	7833.83	8455.14	4704.28	2058.71	7736.76	0.556381	-0.845855	3.75807	1.90999
ENSG00000203258	RP11-47J17.2	chr11:12942732-12944472	5781.72	68.5228	7714.25	7491.78	5492.28	816.354	7360.58	7387.06	0.148637	-2.75014	1.0036	0.0051814
ENSG00000241768	RP11-206L10.9	chr1:740178-745440	39751.3	10754.8	35023.6	56652.1	43994.9	9334.97	36526	52325.9	0.212183	-2.23662	1.43257	0.518604
ENSG00000242175	AC098818.1	chr4:79820009-79820308	37589.2	4682.73	55853.2	35301.6	40930.8	3346.33	57465.6	31684	0.0817559	-3.61253	0.551357	-0.858942
ENSG00000197575	RPS17P2	chr5:116051928-116052387	12056.8	1.72477	1235.4	17.7119	11923.5	644.334	545.808	198.037	0.0540392	-4.20985	0.362833	-1.46262
ENSG00000240021	C1orf49	chr1:178482211-178517734	9407.76	8291.91	1261.53	4637.9	9498.36	8634.97	769.99	4695.78	0.909101	-0.137488	6.0985	2.60845
ENSG00000070731	ST6GALNAC2	chr17:74561460-74582145	28611	8341.23	5892.85	10614.4	30284.9	7977.88	5500.72	9696.01	0.263428	-1.92452	1.76268	0.817771
ENSG00000232387	SKA2L	chr9:125524122-125524948	11745.2	3144.2	4107.11	7630.2	11944.9	3607.49	3666.24	7408.05	0.302011	-1.72733	2.02061	1.01479
ENSG00000243107	AC000120.7	chr7:91829327-91836171	5178.11	2.79496e-39	7602.05	7796.42	4853.78	770.453	7254.57	7697.77	0.158733	-2.65533	1.06109	0.0855503
ENSG00000237166	AC007163.3	chr2:201577027-201599900	1629.69	0	857.712	1543.52	826.439	970.155	252.592	1981.74	1.1739	0.231308	7.8456	2.97188
ENSG00000107968	MAP3K8	chr10:30722865-30750762	146666	24285.6	105337	83259.7	163684	15019.2	112129	68715.2	0.091757	-3.44604	0.612821	-0.706462
ENSG00000203315	AC015815.2	chr17:75087900-75088024	353294	54559.9	614899	240283	375441	14775.4	691252	181568	0.0393547	-4.66732	0.262666	-1.9287
ENSG00000172554	SNTG2	chr2:946553-1371385	2786	0	3528.16	8011.06	2279.07	891.495	3100.66	8053.99	0.391166	-1.35415	2.5975	1.37713
ENSG00000250301	AC061975.3	chr17:26554331-26554718	8199.45	2895.69	34102.7	71950.2	10372.7	2920.9	36195.1	67659.4	0.281596	-1.8283	1.8693	0.902494
ENSG00000224063	AC007319.1	chr2:187867946-188419390	640946	122056	181833	264929	643146	102840	225088	238690	0.159902	-2.64474	1.06043	0.0846478
ENSG00000127954	STEAP4	chr7:87900206-87936206	18782.7	5531.62	2287.64	3517.95	19412.3	5687.2	1707.73	3312.68	0.292969	-1.77118	1.93981	0.955914
ENSG00000203443	AC092964.1	chr3:172034217-172039513	553244	204109	131526	416835	556959	179625	181650	387480	0.322511	-1.63258	2.13312	1.09296
ENSG00000197993	KEL	chr7:142638200-142659768	11607.4	760.415	9436.74	6817.4	11731.5	1276.19	9081.98	6532.27	0.108783	-3.20047	0.719256	-0.475423
ENSG00000171931	FBXW10	chr17:18647325-18682662	5280.54	3388.12	1901.43	7752.87	5032.68	4068.9	1453.23	7768.15	0.808495	-0.30669	5.34543	2.4183
ENSG00000226756	AC007365.3	chr2:64871745-64873832	3316.58	0	3721.77	6654.31	2805.1	875.339	3270.09	6742.13	0.312053	-1.68014	2.06176	1.04388
ENSG00000244044	AC009452.1	chr17:64360146-64360437	40902.6	11384.4	37509.3	60881.3	45416.7	9831.75	39266.9	56162.3	0.216479	-2.2077	1.43027	0.516287
ENSG00000228363	AC015971.2	chr2:86789197-86845889	6632.47	941.143	10099.7	16092.8	6712.17	1578.76	9980.18	15495	0.235208	-2.08799	1.55258	0.634665
ENSG00000249244	RP11-548H18.2	chr4:120312985-120316490	5473.78	1331.96	1533.67	2380.6	5005.67	2113.84	950.94	2649.55	0.42229	-1.2437	2.78624	1.47832
ENSG00000187811	AP000867.1	chr11:71292955-71318487	8511.95	4306.28	3627.13	12399	8670.3	4815.56	3299.54	12059	0.555408	-0.848379	3.65474	1.86977
ENSG00000248202	RP11-455B3.1	chr5:97217123-97258399	9822.17	15580.2	802.19	3560.19	10142.8	15578.1	364.129	3679.78	1.53588	0.619061	10.1057	3.3371
ENSG00000107099	DOCK8	chr9:214853-465259	97291.3	21675.2	24676.7	32199.3	105698	17719.4	24934.1	27490.9	0.167641	-2.57655	1.10254	0.140834
ENSG00000189253	TRIM64B	chr11:89602449-89609185	1240.49	58.4361	703.308	1045.9	396.324	1040.61	88.2123	1522.99	2.62566	1.39268	17.265	4.10978
ENSG00000112559	MDFI	chr6:41604619-41621984	4982.91	0	5635.14	5967.23	4576.03	802.601	5206.54	6000.1	0.175392	-2.51134	1.15242	0.204661
ENSG00000238207	AC009312.1	chr2:118515138-118561750	50182.1	28298.2	16951.2	59128.9	55808.2	25825.7	18072.5	54854	0.462758	-1.11167	3.03522	1.6018
ENSG00000228617	RP11-157L3.2	chr9:46117171-46117907	4807.12	617.453	5967.02	11424.1	4579.22	1383.25	5659.01	11194.2	0.302071	-1.72704	1.97812	0.984134
ENSG00000229969	RP11-96C23.10	chr10:88769541-88775539	45738.3	12064.3	11228.7	17894.1	49065	10832.6	11053.9	15974	0.22078	-2.17932	1.4451	0.531169
ENSG00000198759	EGFL6	chrX:13587723-13651694	19058	15004.9	3820.48	18112.4	20491	14653.9	3671.58	17179.3	0.71514	-0.483703	4.67899	2.2262
ENSG00000231779	RP4-594I10.2	chr1:24863137-24865371	220791	42919.9	53707	55102.7	244669	30241.7	53978	43632	0.123603	-3.01622	0.80833	-0.306984
ENSG00000251117	RP11-454E7.1	chr5:45266825-45268115	2579.13	6377.73	1816.76	29756.2	2925.51	6967.91	1852.85	28783.5	2.38177	1.25204	15.5347	3.95742
ENSG00000203588	IGBP1-AS1	chrX:69383691-69385056	14714.8	10605.8	2958.58	12334.9	15503.8	10633.9	2646.97	11829.4	0.685893	-0.543945	4.46902	2.15996
ENSG00000212579	SNORA40	chr6:35619594-35619722	132537	105732	32127.9	179687	154076	90415.3	42647.4	162946	0.586825	-0.768999	3.82076	1.93386
ENSG00000235978	AC018816.3	chr3:4855977-4928977	22642.8	24159.1	5197.04	35111.8	25196.1	23164.1	5549.19	33201.3	0.919353	-0.121309	5.98309	2.58089
ENSG00000149656	LINC00266-1	chr20:62921737-62944485	20936.5	11516.5	14139.3	48509.1	23416	11068.5	14873	45743.9	0.472689	-1.08104	3.07564	1.62089
ENSG00000180284	RP5-1055C14.6	chrX:102906660-102907034	17227.2	2300.25	15664.7	14842.3	18085.1	2473.57	15612.2	13863.6	0.136774	-2.87013	0.887995	-0.171377
ENSG00000118503	TNFAIP3	chr6:138188350-138204449	198382	82165.7	108107	256797	225449	60069.4	131876	228057	0.266443	-1.9081	1.72934	0.790219
ENSG00000229859	PGA3	chr11:60970778-60980570	50664.3	14518	3768.45	6343.63	54025.1	13111.2	3168.08	4990.08	0.242686	-2.04283	1.57511	0.655452
ENSG00000196666	FAM180B	chr11:47608197-47610746	9950.02	4951.32	1220.76	2123.54	9893.14	5433.92	639.665	2278.92	0.549262	-0.864435	3.56268	1.83296
ENSG00000218748	DBIP1	chr6:80146624-80146884	8571.83	2766.55	7966.94	19518	8936	3279.43	7871.54	18736.3	0.366991	-1.44618	2.38026	1.25112
ENSG00000122872	ARL4P	chr10:62444262-62444967	1927.47	437.565	815.439	1149.55	1145.64	1380.73	204.611	1599.04	1.2052	0.269277	7.81501	2.96625
ENSG00000155719	OTOA	chr16:21689834-21772050	3194.65	1095.29	954.833	1367.26	2527.87	1967.9	350.514	1765.75	0.778481	-0.361266	5.03759	2.33273
ENSG00000065328	MCM10	chr10:13203553-13253104	26365.6	10120.3	5074.07	11490.2	27959.7	9755.85	4715.67	10618.9	0.348925	-1.51901	2.25184	1.1711
ENSG00000229612	SUMO1P2	chr1:168867373-168867677	16378.7	6581.75	6555.49	16698.4	17313.2	6692	6360.7	15848.4	0.386525	-1.37137	2.49161	1.31708
ENSG00000215159	RP11-629N8.3	chr12:65153300-65173098	3340.9	43.4981	4011.85	7303.09	2854.38	911.481	3579.8	7353.68	0.319327	-1.64689	2.05421	1.03859
ENSG00000242555	AC114486.1	chr1:92410894-92411164	20517.8	16190.9	9244.99	45362.5	22992.8	15597.6	9835.58	42890.2	0.678371	-0.559854	4.36072	2.12457
ENSG00000234969	RP13-33H18.1	chrX:73289110-73290667	9709.37	8403.69	2302.6	11209.1	10035.6	8706.99	1959.47	10922.7	0.867607	-0.204886	5.57428	2.47878
ENSG00000101336	HCK	chr20:30639990-30689659	1533.75	0	835.719	1544.82	723.905	973.327	230.695	1986.36	1.34455	0.427125	8.61033	3.10607
ENSG00000250366	RP11-185P18.1	chr14:96342728-96391908	1903.52	3572.87	687.623	2661.67	1264.45	4375.19	137.706	3048.34	3.46015	1.79084	22.1366	4.46836
ENSG00000202111	VTRNA1-2	chr5:140098509-140098598	1342070	0	0	0	1.30099e+06	33698.3	6330	1048.31	0.025902	-5.27079	0.165611	-2.59413
ENSG00000253427	RP11-103H7.1	chr8:127486433-127504841	6016.86	1174.93	3567.68	6633.46	5725.58	1914.88	3108.81	6643.66	0.334442	-1.58017	2.13704	1.09562
ENSG00000224616	RP11-305E17.6	chr1:100729564-100731676	38311.1	6437.58	40745.6	36914.6	41703.2	5250.17	41853.6	33601.9	0.125894	-2.98972	0.802843	-0.31681
ENSG00000172296	SPTLC3	chr20:12989626-13147411	176053	45037.2	24712.8	36201.2	194215	35242.5	24382.1	28165	0.181462	-2.46226	1.15515	0.208084
ENSG00000249595	AC004878.7	chr7:74856620-74857439	2533.7	14.0968	15954.2	28723.4	2734.18	726.892	16273.1	27491.2	0.265854	-1.91129	1.68936	0.756478
ENSG00000226339	RPS26P56	chrX:128542358-128542598	127421	78105.9	8597.92	33465.4	141683	68729.8	9114.2	28063.1	0.485095	-1.04366	3.07905	1.62248
ENSG00000259093	RP11-1112J20.2	chr14:63589750-63594932	39854.6	4520.75	9978.18	6752.18	42122.4	3913.62	9487.78	5581.95	0.0929108	-3.42801	0.588331	-0.7653
ENSG00000164303	ENPP6	chr4:185009858-185142383	1625.28	396.167	865.267	2379.48	859.941	1347.62	280.098	2778.54	1.5671	0.648099	9.91987	3.31032
ENSG00000117724	CENPF	chr1:214776537-214837931	151367	76434.1	14105.5	43144.7	168642	65659.9	14660.4	36089.1	0.389345	-1.36088	2.46166	1.29963
ENSG00000253051	SNORA31	chr13:45910448-45910582	540712	831025	0	275374	516432	838005	26041.9	266632	1.62268	0.698379	10.2386	3.35594
ENSG00000240420	BX664718.1	chr9:44245582-44246039	20743	5276.33	73441.5	88431.6	24735.4	4000.45	78806.1	80350.5	0.16173	-2.62834	1.0196	0.0280002
ENSG00000254192	CTC-558O2.2	chr5:168081517-168094766	4677.99	0	2547.86	2313.2	4117.83	855.001	1977.85	2588.37	0.207634	-2.26789	1.30868	0.388113
ENSG00000227740	RP11-318C24.2	chr1:175873897-175889649	29428.4	6289.5	11376.4	14590.4	31254.1	5921.1	11172.4	13337.1	0.18945	-2.40011	1.19375	0.255497
ENSG00000231530	RP11-187A9.3	chr13:42617862-42618383	27339.8	6832.01	46182.7	62499	30794.8	5841.56	48441	57776.1	0.189693	-2.39826	1.19271	0.254244
ENSG00000186442	KRT3	chr12:53183468-53189901	1731.41	1057.44	722.705	1041.5	951.718	1980.79	115.324	1505.22	2.08128	1.05747	13.0521	3.70621
ENSG00000139083	ETV6	chr12:11802787-12044558	244623	70381.8	518857	436280	268070	26783.2	599753	375535	0.099911	-3.32321	0.62615	-0.67542
ENSG00000215533	LINC00189	chr21:30565800-30660526	31032.3	4532.97	9280.71	8104.33	32695.9	4234.53	8860.68	7159.24	0.129513	-2.94883	0.807979	-0.307611
ENSG00000218305	AC006024.4	chr7:48959360-48965612	7179.47	2421.87	2212.29	4593.18	6935.21	3089.18	1689.55	4692.87	0.445435	-1.16671	2.77759	1.47383
ENSG00000163046	ANKRD30BL	chr2:132905163-133015542	4713.75	0	1471.06	747.821	4100.85	868.971	845.916	1116.89	0.2119	-2.23854	1.32034	0.400906
ENSG00000241684	ADAMTS9-AS2	chr3:64670584-64997143	31604.9	11863.8	8670.57	19013	33901.4	11171.3	8543.77	17535.8	0.329524	-1.60154	2.05246	1.03736
ENSG00000187288	CIDEC	chr3:9908397-9921938	15138.3	6230.61	2867.69	6381.79	15627.1	6460.9	2387.01	6143.36	0.413441	-1.27425	2.57366	1.36382
ENSG00000188729	OSTN	chr3:190917029-190983404	3084.09	444.435	987.482	879.478	2374.41	1349.78	368.501	1302.8	0.568472	-0.814838	3.53539	1.82187
ENSG00000225282	AP000350.6	chr22:24269086-24271761	4426.5	135.358	967.947	121.708	3775.62	1013.85	322.929	539.119	0.268526	-1.89687	1.66946	0.739385
ENSG00000230729	RP11-296L22.8	chr9:34521524-34524239	7090.44	0	11790.4	7075.79	6902.29	663.835	11519.1	6871.41	0.096176	-3.37818	0.596524	-0.745348
ENSG00000071203	MS4A12	chr11:60260250-60274903	3615.63	0	3889.02	5812.46	3099.53	865.727	3423.69	5928.16	0.279309	-1.84007	1.73151	0.79203
ENSG00000203863	AL079342.1	chr6:89674245-89676685	1518.52	1397.34	772.779	3480.16	810.848	2306.83	217.423	3833.7	2.84496	1.50841	17.6324	4.14016
ENSG00000224629	RP5-1142J19.2	chr7:157055715-157055923	0	0	38279.3	68676.4	1434.48	370.378	40456.6	64694.2	0.258197	-1.95345	1.5991	0.677262
ENSG00000203531	AC016712.1	chr2:223563341-223564203	13387.5	11488.1	4688.54	23975	14487.7	11474.6	4673.23	22903.7	0.792023	-0.336386	4.90104	2.29309
ENSG00000229886	RP5-1132H15.3	chr7:65490112-65496531	118181	32150.6	60157.7	87370.5	131865	25554.7	63953.3	76486.6	0.193794	-2.36741	1.19597	0.258187
ENSG00000214871	AC005082.1	chr7:23210759-23234503	112209	47294.2	167312	306722	132582	28955.7	201282	270718	0.218398	-2.19497	1.34497	0.427573
ENSG00000150672	DLG2	chr11:83166054-85338966	18154.7	2906.81	6187.62	6323.76	18767.5	3153.91	5726.92	5924.61	0.168052	-2.57302	1.03452	0.0489614
ENSG00000205744	DENND1C	chr19:6467218-6481798	16125.8	18013.8	5067.81	33779.8	17951.2	17565.2	5339.49	32131.3	0.978498	-0.031359	6.01767	2.58921
ENSG00000187475	HIST1H1T	chr6:26107639-26108364	5343.93	0	5807.4	5229.66	4939.96	790.819	5366.78	5283.43	0.160086	-2.64308	0.98447	-0.0225802
ENSG00000229264	AL591471.1	chr9:42553922-42554063	41757.1	134495	0	59340.4	51328.9	123962	3806.61	56495.2	2.41505	1.27205	14.8413	3.89155
ENSG00000232490	OSBPL10-AS1	chr3:31745549-31763144	5377.35	549.295	6822.05	10224.6	5154.48	1292.97	6507.4	10018.4	0.250844	-1.99514	1.53955	0.622506
ENSG00000258408	NT5CP2	chr14:74005924-74006485	4409.23	0	2255.97	2031.44	3820.13	867.395	1675.23	2333.89	0.227059	-2.13886	1.39317	0.478372
ENSG00000237644	PSPC1-AS1	chr13:20252829-20253837	45732.5	22183.6	24000.7	66177	51094.6	20065.9	25498.8	61434.5	0.39272	-1.34843	2.40931	1.26862
ENSG00000227388	RP11-112J3.16	chr9:35786642-35790429	8536.18	0	35133.2	7957.98	8632.84	284.973	35529.2	7180.38	0.0330103	-4.92094	0.202098	-2.30687
ENSG00000248793	AC013413.1	chr2:27505300-27526416	17048.6	1667.65	15348.2	10658.4	17740.3	1889.07	15194.1	9899.37	0.106484	-3.23129	0.651529	-0.618099
ENSG00000154556	SORBS2	chr4:186506597-186877806	43727.3	19880.8	13846.9	36047	47776.3	18232.7	14270.5	33222.5	0.381626	-1.38977	2.32805	1.21912
ENSG00000242198	CTD-2235C13.1	chr5:74670287-74670634	48732.5	10343.4	81601.7	82514.4	55040.8	7641.29	87039.2	73470.8	0.13883	-2.84861	0.844112	-0.244494
ENSG00000243650	AC010149.1	chr2:231371815-231372101	34947.3	11691	38869.9	70388.1	39354.4	10271.5	41105.5	65164.9	0.261001	-1.93787	1.58531	0.664762
ENSG00000197980	RP11-6F2.7	chr3:156543269-156697347	57372.8	47550.7	23114.9	115269	66533.2	43159.2	27063.6	106551	0.648688	-0.624404	3.93708	1.97713
ENSG00000258376	RP4-647C14.2	chr14:73710725-73712687	7519.22	956.831	2088.57	1911.45	7168.28	1686.03	1493.6	2128.16	0.235207	-2.08799	1.42486	0.510817
ENSG00000237732	AC010980.2	chr2:223182995-223186441	20937.9	10030.5	12230	34285.5	22904.1	9715.41	12575.4	32289.1	0.424178	-1.23726	2.56764	1.36045
ENSG00000251819	U6	chr15:101092024-101092127	1631960	516142	582198	1596450	1.51365e+06	556146	700094	1.55686e+06	0.367421	-1.44449	2.22379	1.15302
ENSG00000216777	PRRC2CP1	chrY:3417692-3417851	159061	94014.4	92239.4	316510	183965	72641.1	119617	285602	0.394864	-1.34057	2.38763	1.25558
ENSG00000173376	NDNF	chr4:121956767-121994176	6758.03	2519.61	5015.58	13633.3	6786.59	3145.79	4736.67	13257.5	0.463531	-1.10926	2.7989	1.48486
ENSG00000240155	AC114498.2	chr1:564951-565019	10334800	10846800	1595430	7456770	9.24307e+06	1.17844e+07	1.05847e+06	8.14789e+06	1.27494	0.350431	7.69781	2.94445
ENSG00000008735	MAPK8IP2	chr22:51039113-51049979	18866.1	15119.7	205502	183226	28577.4	3136.42	235338	155662	0.109752	-3.18768	0.661437	-0.596325
ENSG00000224690	UBE2D3P3	chr1:150772948-150773501	90270.7	7915.03	69076.9	23723.6	97704	4305.9	70307.2	18669.1	0.0440709	-4.50403	0.265536	-1.91302
ENSG00000225269	RP11-117P22.2	chr10:4697618-4704611	8459.92	5080.39	2207.63	7012.15	8462.47	5583.36	1752.59	6961.67	0.659779	-0.599944	3.97222	1.98995
ENSG00000236795	AC006004.1	chr7:146778025-146794701	2088.87	873.044	1164.63	4371.14	1433.8	1781.84	626.013	4656.03	1.24274	0.313528	7.43759	2.89483
ENSG00000166800	LDHAL6A	chr11:18477370-18501147	7244.89	578.446	4372.45	4259.92	6950.36	1302.21	3873.87	4329.27	0.187359	-2.41613	1.11756	0.160349
ENSG00000198366	HIST1H3A	chr6:26020717-26021186	0	0	28310.4	70245.5	1416.62	525.574	30078.4	66535.3	0.371005	-1.43049	2.21206	1.14539
ENSG00000145934	ODZ2	chr5:166711803-167691162	23214.3	6456.57	15915	25579.4	24974.7	6207.03	16112.7	23870.9	0.248533	-2.00849	1.4815	0.567057
ENSG00000216127	AC011407.1	chr5:171866666-171866758	296051	134127	387384	843753	313943	84826.2	484007	778539	0.270196	-1.88792	1.60853	0.685742
ENSG00000221743	Z95152.1	chr6:36108274-36108365	6445540	1087700	4663490	5406440	5.98138e+06	1.41309e+06	4.24256e+06	5.96614e+06	0.236249	-2.08162	1.40626	0.491861
ENSG00000162669	HFM1	chr1:91726322-91870426	15192.1	3927.19	5859.96	9178.2	15716.9	4221.52	5477.06	8742.02	0.268599	-1.89648	1.59612	0.674565
ENSG00000248386	AC024580.2	chr19:56578049-56590164	1813.27	0	997.407	1793.55	1031.07	962.565	399.088	2211.5	0.933555	-0.0991927	5.54138	2.47025
ENSG00000253984	CTD-3056O22.1	chr8:129432957-129573372	4519.13	1415.22	5012.54	14228.2	4377.88	2159.67	4746.53	13891	0.493315	-1.01942	2.92656	1.5492
ENSG00000246640	RP11-1094H24.4	chr17:48127712-48133103	3692.18	1334.84	1990.06	5805.17	3211.22	2160.19	1493.62	5957.21	0.672699	-0.571966	3.98844	1.99582
ENSG00000251141	RP11-53O19.1	chr5:44745001-44808879	112793	25732.9	148637	131681	128845	14480.1	165514	110004	0.112384	-3.15349	0.664619	-0.5894
ENSG00000230701	SHFM3P1	chr22:23605322-23606541	11466.1	3500.55	8653.95	17091.9	11982.8	3885.51	8516.36	16327.9	0.324257	-1.62479	1.91723	0.939026
ENSG00000138778	CENPE	chr4:104026962-104119566	62759.6	35782.8	10034.4	32324.3	68662.2	32643.3	10391.9	29203.6	0.475419	-1.07273	2.81022	1.49068
ENSG00000242748	RP3-511B24.4	chr20:39825330-39825797	40758.8	12207.8	7089.36	11574.9	43493.7	11213.9	6712.21	10211	0.257829	-1.95551	1.52126	0.605263
ENSG00000240954	AE000659.23	chr14:22218552-22219830	3940.02	2622.43	1393.6	4839.63	3482.68	3391.1	877.995	5043.91	0.973705	-0.0384436	5.7448	2.52226
ENSG00000197047	Z73979.1	chr22:33210034-33210372	43266	131337	132.148	50761.5	52522.6	121200	3555.35	48218.7	2.30758	1.20638	13.5623	3.76153
ENSG00000207870	MIR221	chrX:45605584-45605694	4841080	1481680	3365100	6380680	4.41406e+06	1.73584e+06	3.00259e+06	6.91605e+06	0.393254	-1.34647	2.30336	1.20374
ENSG00000243233	AC109460.1	chr16:29039075-29039330	23817	6644.16	34160.5	50590.3	26546	6027.5	35488.6	47149.9	0.227059	-2.13886	1.32859	0.409899
ENSG00000220828	RP11-351K16.4	chr6:151734764-151735188	23453.5	7649.07	8122.81	14833.1	24879.7	7458.12	7896.65	13824	0.299768	-1.73808	1.75062	0.807866
ENSG00000006059	KRT33A	chr17:39502343-39507064	4904.5	1501.38	2506.24	5814.73	4515.3	2275.34	2016.89	5919.31	0.503917	-0.988741	2.93486	1.55329
ENSG00000237200	ZBTB40-IT1	chr1:22843966-22846201	66598.9	22750.8	24363.8	44327.6	72840	19933.4	25184.5	40083.1	0.273661	-1.86954	1.59158	0.670457
ENSG00000258325	RP4-816N1.6	chr12:2906042-2922068	64351.6	75969.7	10635.4	75230.7	73728	69794.8	12710.2	69954.3	0.946653	-0.0790931	5.50377	2.46042
ENSG00000169989	TIGD4	chr4:153690505-153700916	5598.38	7297.29	1153.09	5638.68	5424.88	7805.71	689.724	5767.13	1.43887	0.52494	8.3615	3.06376
ENSG00000230870	FBXW11P1	chr21:32999439-33000913	7233.74	4262.41	1843.16	5270.57	7069.78	4848.39	1344.91	5346.8	0.685791	-0.54416	3.97557	1.99116
ENSG00000174697	LEP	chr7:127881336-127897681	20141.9	2359.32	51212.8	28031.8	21870.9	1834.79	52527.7	25512.4	0.0838917	-3.57533	0.485695	-1.04188
ENSG00000258539	RP11-12J10.3	chr10:126305648-126480296	2236	1572.33	866.149	2253.6	1545.43	2452.82	287.746	2642.08	1.58714	0.666429	9.182	3.19881
ENSG00000102466	FGF14	chr13:102375034-103054124	21725.6	12046.2	8345.94	25662.7	23518.2	11675.1	8418.33	24168.8	0.49643	-1.01034	2.87097	1.52154
ENSG00000232407	RP11-641C17.2	chr3:60675957-60676452	5050.62	0	5441.26	4939.21	4615.26	804.755	4988.16	5022.92	0.174369	-2.51979	1.00697	0.0100175
ENSG00000249379	RP1-27K12.4	chr6:53367982-53371717	5048.54	0	5490.55	4988.77	4614.88	804.159	5039.59	5069.24	0.174254	-2.52074	1.00588	0.00846408
ENSG00000241487	AL442663.1	chr14:73507326-73507621	42660.6	14983.7	18421.1	34666.1	46445.2	13565.5	18884.6	31836.2	0.292076	-1.77558	1.68583	0.753461
ENSG00000181392	C19orf46	chr19:36494208-36499695	15666.4	8286.93	19161.8	55639.8	17920	8085.06	20187.1	52562.8	0.451176	-1.14824	2.60379	1.38061
ENSG00000248975	CTD-2251F13.1	chr14:30421602-30766249	4728.22	3180.1	2542.8	10818.7	4535.26	3874.05	2169.12	10691.4	0.854207	-0.227342	4.92891	2.30127
ENSG00000132122	SPATA6	chr1:48761043-48937845	209986	63594.9	64440.7	96624.6	235010	48649.4	68894.1	82093	0.20701	-2.27223	1.19158	0.252879
ENSG00000168386	FILIP1L	chr3:99548984-99833357	443412	86191.2	800204	698121	449492	53618.5	905353	619465	0.119287	-3.06749	0.684225	-0.547457
ENSG00000234279	AC113618.1	chr2:239628964-239649421	5007.15	0	5316.94	4831.73	4564.7	807.75	4859.09	4924.28	0.176956	-2.49854	1.01342	0.0192261
ENSG00000162894	FAIM3	chr1:207077730-207096592	47553.9	16099.8	36282.4	63014.8	52816.5	14059.2	38096.1	57979.1	0.266189	-1.90948	1.52192	0.60589
ENSG00000232046	AC007392.3	chr2:66801161-66957289	27455.6	6736.72	17947.9	23935.8	29493.7	6304.19	18143.8	22134.4	0.213747	-2.22602	1.21994	0.286813
ENSG00000189269	C22orf43	chr22:23950638-23974508	5003.13	9221.25	1070.3	7354.73	4902.27	9659.34	662.876	7424.92	1.97038	0.978474	11.2011	3.48557
ENSG00000204022	LIPJ	chr10:90346509-90366733	6537.42	2012.97	3524.32	7502.22	6334.8	2697.89	3087.16	7457.09	0.425883	-1.23147	2.41552	1.27233
ENSG00000239527	RPS23P7	chr17:60474757-60475503	5046.36	0	5829.24	5219.33	4621.8	799.907	5390.79	5282.43	0.173073	-2.53055	0.979898	-0.0292967
ENSG00000233996	AC013439.4	chr2:190351205-190352718	2123.38	1020.37	1119.63	3965.99	1462.45	1922.83	573.787	4270.3	1.3148	0.394845	7.44231	2.89575
ENSG00000165078	CPA6	chr8:68334359-68658620	6682.3	2099.37	1137.2	1016.71	6276.22	2816.28	520.731	1322.35	0.448723	-1.1561	2.5394	1.34449
ENSG00000239419	AC073342.1	chr7:142987707-142987999	32839.1	11017.2	12029.4	21497.4	35298.2	10273	12027.4	19784.4	0.291036	-1.78073	1.64494	0.718035
ENSG00000088726	TMEM40	chr3:12775023-12810956	7852.9	5567.12	153955	72161.5	11230.1	718.239	167165	60423.1	0.0639565	-3.96677	0.361458	-1.4681
ENSG00000163825	RTP3	chr3:46538980-46542439	3829.7	934.404	1030.84	918.743	3188.03	1794.32	414.108	1317.23	0.562832	-0.829224	3.18088	1.66942
ENSG00000203910	C1orf146	chr1:92683496-92711370	4766.75	2221.89	2430.56	7428.41	4440.34	2965.53	1978.84	7462.9	0.667862	-0.582379	3.77134	1.91508
ENSG00000210174	J01415.17	chrM:10404-10469	36815400	15074900	7608520	15315300	3.40356e+07	1.73129e+07	6.06178e+06	1.74039e+07	0.508669	-0.975201	2.87108	1.52159
ENSG00000250362	AC008592.5	chr5:95197489-95210223	7219.11	2945.52	6371.61	17183.1	7412.19	3515.77	6198.93	16592.4	0.474323	-1.07606	2.67666	1.42044
ENSG00000253939	RP11-44K6.3	chr8:39761293-39852767	3763.42	0	4298.41	5583.84	3252.86	856.849	3837.78	5698.18	0.263414	-1.9246	1.48476	0.570231
ENSG00000259609	RP11-342A23.1	chr15:84721864-84748849	2644.45	1449.76	782.646	697.033	1929.23	2327.07	169.068	1148.53	1.20622	0.270491	6.79331	2.76412
ENSG00000230773	AC079807.4	chr2:48168834-48468122	1743.42	1452.55	768.36	2012.99	1007.34	2355.5	184.635	2429.84	2.33834	1.22548	13.1602	3.71811
ENSG00000228798	AP000473.5	chr21:18003145-18013002	30553.5	4799.51	15764.7	13283.9	32399.3	4410.17	15624.6	11967.6	0.136119	-2.87705	0.765943	-0.38469
ENSG00000228844	RP11-467I20.3	chr1:240799898-240800352	5062.24	15.468	5477.57	4910.16	4627.48	818.813	5024.9	4994.24	0.176946	-2.49862	0.993899	-0.00882897
ENSG00000233895	RP1-122P22.2	chr20:19738351-19790319	163313	63131	115308	211764	187098	45467	135713	185239	0.243012	-2.0409	1.36493	0.44883
ENSG00000229808	RP11-456P18.2	chr1:161860622-161861986	8714.5	1238.45	28100.4	27806.7	9434.56	1529.83	28730.4	26165.2	0.162152	-2.62458	0.910715	-0.134929
ENSG00000126231	PROZ	chr13:113812967-113826694	7442.32	7562.24	3131.74	17370.1	7781.9	7954.67	2932.95	16836.9	1.0222	0.0316789	5.7406	2.5212
ENSG00000233299	HIGD1AP4	chr2:224262984-224263264	0	0	60345	35986	556.332	53.022	62365.5	33356.1	0.0953065	-3.39128	0.534849	-0.902796
ENSG00000235143	RP1-65J11.5	chr1:31331004-31333101	2276.14	83.7513	1335.33	2422.56	1549.73	1023.53	754.593	2789.93	0.660461	-0.598455	3.69726	1.88646
ENSG00000205959	RP11-689P11.2	chr4:8483996-8514337	22905.9	22706.7	2981.31	14817.5	24773.3	21853.6	2827.51	13957	0.882144	-0.180913	4.93613	2.30338
ENSG00000214922	HLA-F-AS1	chr6:29694377-29716826	47981.4	11605.2	37962.3	44972.3	52511.1	9827.03	39195.7	40987.4	0.187142	-2.41779	1.04571	0.0644883
ENSG00000253773	KB-1047C11.2	chr8:96216683-96822364	16173	5293.18	5753.09	10353.9	16847	5491.81	5399.54	9834.83	0.325982	-1.61714	1.82142	0.865065
ENSG00000214344	OR4F13P	chr15:102382321-102390527	1446.57	2.76098	753.052	699.559	604.208	981.205	130.83	1185.7	1.62395	0.69951	9.06291	3.17998
ENSG00000256894	RP11-283G6.3	chr12:26278087-26279550	38650.2	42008	6222.86	37438.2	43098.5	39436.9	6847.21	34936.7	0.915041	-0.128092	5.10233	2.35116
ENSG00000256885	AP001877.1	chr11:95556680-95557336	33433.6	21107.7	11555.3	38696.8	36830.9	19788	12057.6	36116.8	0.537267	-0.89629	2.99534	1.58272
ENSG00000135951	TSGA10	chr2:99613723-99771427	200542	56381	295314	219765	227592	21465.8	342782	180162	0.0943169	-3.40634	0.525586	-0.928001
ENSG00000250852	POTEE	chr2:131975975-132022250	19240.8	6527.82	10296.6	19216.4	20480.6	6495.11	10231.3	18074.5	0.317134	-1.65683	1.76659	0.820966
ENSG00000129514	FOXA1	chr14:38059188-38069245	3276.33	7271.22	786.943	4316.95	2899.06	7860.7	304.19	4587.5	2.71146	1.43907	15.081	3.91466
ENSG00000223391	GS1-309P15.3	chrX:27535886-27535998	1408370	852203	105548	668794	1.31819e+06	896009	171935	648783	0.679728	-0.556971	3.77341	1.91587
ENSG00000259606	RP11-316E14.6	chr14:75283940-75322378	73950	46376.8	17455.4	57913.1	82219	41860.2	18719.7	52896.4	0.509131	-0.973892	2.82571	1.49862
ENSG00000214559	RP11-323J4.1	chr4:99172838-99182781	46967.2	14316	38209.1	57450	51938.8	12382.1	39888.3	52733.1	0.238399	-2.06855	1.32202	0.402743
ENSG00000256288	RP11-277P12.10	chr12:10485459-10490891	27832.7	8921.7	45602.2	70935.6	31670	7780.29	48223.9	65618.1	0.245668	-2.02522	1.3607	0.444346
ENSG00000257990	RP11-536C10.8	chr14:19413618-19495426	3235.54	223.572	1457.64	1735.19	2558.82	1127.23	862.268	2103.63	0.440527	-1.1827	2.43965	1.28667
ENSG00000168280	KIF5C	chr2:149632818-149883273	17241.9	15327.5	918.028	1892.67	18029.1	15091.4	401.01	1858.59	0.837055	-0.256606	4.63478	2.2125
ENSG00000254300	RP11-706J10.1	chr8:77318888-77436591	33105.5	5919.41	37692.4	32601.4	35939.7	5001.65	38633.8	29743.6	0.139168	-2.8451	0.769887	-0.377282
ENSG00000123500	COL10A1	chr6:116440085-116479910	27117.6	24154.1	2599.31	11100.5	29224	23091.7	2356.86	10298.9	0.790164	-0.339777	4.36978	2.12756
ENSG00000253223	RP11-409C19.2	chr8:67896369-67898422	1612.81	992.2	877.205	3398.08	896.957	1915.76	317.733	3749.84	2.13585	1.09481	11.8019	3.56094
ENSG00000244234	GMCL1P1	chr5:177612719-177614300	2601.75	553.12	1154.23	2026.65	1899	1464.8	564.776	2407.18	0.77135	-0.374542	4.26218	2.09159
ENSG00000203616	RHOT1P2	chr21:15309313-15309646	3896.9	1801.49	3684.75	13215.5	3685.4	2565.28	3374.33	12973.6	0.696067	-0.522702	3.8448	1.94291
ENSG00000226350	AC108519.1	chr4:9181485-9383121	16202.6	5119.85	4109.49	6731.78	16749.1	5351.67	3645.27	6417.7	0.31952	-1.64602	1.76055	0.81603
ENSG00000224382	RP11-34C15.1	chr10:4426437-4452804	4459.85	622.569	1370.27	1236.05	3863.57	1472.21	760.153	1592.81	0.381048	-1.39195	2.09538	1.06721
ENSG00000091536	MYO15A	chr17:18012019-18083116	28870	13913.2	4412.99	10508.3	30740.9	13286.6	4050.75	9626.2	0.432212	-1.21019	2.3764	1.24878
ENSG00000239437	AC023162.1	chr3:129310191-129310407	228571	84231.1	103833	185434	256936	62174.3	121554	161405	0.241983	-2.04702	1.32785	0.409089
ENSG00000225528	RP3-370M22.8	chr22:40356400-40360687	7352.55	2460.09	3012.11	6005.95	7170.18	3108.29	2534.5	6017.73	0.433502	-1.20589	2.37433	1.24752
ENSG00000241907	CTB-46E9.1	chr5:149401129-149401484	8394.74	8303.72	9014.95	47823.5	9819.19	8499.71	9623.32	45594.7	0.865622	-0.20819	4.73794	2.24426
ENSG00000249767	RP11-1286E23.1	chr4:9080748-9143334	2306.14	0	2097.83	4602.66	1651.54	930.005	1574.59	4850.49	0.563115	-0.8285	3.08047	1.62315
ENSG00000163661	PTX3	chr3:157154577-157161417	12084800	3997340	518088	803587	1.12981e+07	4.59963e+06	466764	1.03934e+06	0.407116	-1.29649	2.22669	1.1549
ENSG00000253313	C1orf210	chr1:43747553-43751288	7261.94	1486.14	5482.64	8552.33	7137.45	2147.54	5102.1	8395.96	0.300883	-1.73273	1.64559	0.718604
ENSG00000189195	BTBD8	chr1:92545861-92613393	28556.2	5452.91	5838.99	5771.78	29975.4	5240.13	5319.04	5085.33	0.174815	-2.5161	0.956061	-0.064825
ENSG00000184481	FOXO4	chrX:70316046-70323385	346505	64024.6	343506	179080	374194	24062.1	395830	139030	0.0643039	-3.95895	0.351237	-1.50948
ENSG00000178732	GP5	chr3:194115549-194119995	4493.5	1850.32	1323.71	2412.19	3974.16	2641.98	748.552	2715.03	0.664789	-0.589031	3.62705	1.8588
ENSG00000165178	NCF1C	chr7:74572444-74587848	4905.74	0	4081.28	3465.44	4406.33	827.809	3568.59	3649.73	0.187868	-2.41221	1.02274	0.0324354
ENSG00000258847	CTD-2014B16.3	chr14:66424014-66471241	3388.44	2968.45	1864.87	9689.37	3057.68	3723.78	1459.22	9670.45	1.21785	0.284331	6.62712	2.72838
ENSG00000254884	RP11-682B13.2	chr11:9332830-9333236	1929.52	438.844	766.802	466.82	1126.41	1383.76	142.167	949.64	1.22847	0.296861	6.67974	2.73979
ENSG00000155849	ELMO1	chr7:36893960-37488852	3609.68	532.673	9218.55	18688.4	3543.58	1288.33	9144.27	18073.1	0.363566	-1.45971	1.97644	0.982905
ENSG00000198671	RP11-168J19.2	chr12:65411247-65413586	42237.8	8546.03	18521.1	18710.7	45258.9	7511.38	18545.1	16700.2	0.165965	-2.59105	0.900516	-0.151177
ENSG00000165188	RNF183	chr9:116059479-116065656	5529.32	883.203	5673.82	8967.95	5281.06	1622.77	5309.88	8840.58	0.307281	-1.70237	1.66493	0.735464
ENSG00000258904	RP11-638I2.2	chr14:100730117-100731742	5189.7	66.8557	10157.3	8942.43	4920.23	802.433	9895.21	8738.41	0.163088	-2.61627	0.883095	-0.179359
ENSG00000159259	CHAF1B	chr21:37757675-37789125	244599	117525	89017.2	226016	273723	92056.2	110396	200982	0.336311	-1.57213	1.82055	0.864376
ENSG00000237943	RP11-5N23.2	chr10:6622380-6627641	6689.52	7549.72	1647.91	8059.22	6677.36	8001.82	1238.12	8029.07	1.19835	0.261049	6.4849	2.69708
ENSG00000231612	RP11-522M21.3	chr1:245837033-245839780	7629.09	0	15389.4	6907.8	7496.46	603.78	15202.4	6623.62	0.0805421	-3.63411	0.435695	-1.19861
ENSG00000256250	RP11-989F5.1	chr12:131295150-131296983	6537.38	0	10545.1	6263.46	6277.81	697.291	10230.9	6139.97	0.111072	-3.17043	0.600141	-0.736626
ENSG00000248940	AL031123.2	chr6:6695026-6700720	3332.92	3958.93	708.275	640.2	2741.18	4703.06	116.635	1079.45	1.7157	0.778799	9.255	3.21023
ENSG00000203575	AC090519.6	chr15:44589781-44590272	675195	84155.5	646864	420921	667601	60396.4	739164	359974	0.0904679	-3.46645	0.487002	-1.038
ENSG00000155714	PDZD9	chr16:21995185-22012433	4471.91	3253.94	1200.72	3216.22	4019.21	3983.15	653.986	3486.44	0.991029	-0.0130003	5.33107	2.41442
ENSG00000188766	SPRED3	chr19:38880839-38886868	39663.3	21852.3	27033.5	74254.5	44849.3	19879.7	28978.4	69096.3	0.443256	-1.17379	2.38441	1.25363
ENSG00000223387	RP11-408H1.3	chr3:172278677-172313397	3753.57	19315.6	456.859	822.349	3684.43	19343.7	45.1895	1275.09	5.25012	2.39235	28.2166	4.81847
ENSG00000255283	RP11-72M10.4	chr11:55046922-55052225	4037.54	0	2298.09	2060.78	3424.14	878.491	1721.22	2372.56	0.256558	-1.96264	1.37842	0.46302
ENSG00000213739	AC007679.1	chr2:206813814-206814871	4574.95	292.005	13531.1	16359.1	4522.93	982.092	13511.7	15740.4	0.217136	-2.20333	1.16494	0.220258
ENSG00000255346	NOX5	chr15:69307033-69349501	24245.5	9914.34	5431.66	11015.1	25667.1	9628.47	5084.77	10226.2	0.375128	-1.41454	2.01115	1.00802
ENSG00000197653	DNAH10	chr12:124247041-124420753	32897.6	24167.5	2878.18	9882.46	35392.5	22899	2581.19	8953.02	0.647	-0.628161	3.46857	1.79434
ERCC-00144	-	ERCC-00144:0-538	124520	14934.9	147820	43738.4	137847	5133.25	156780	31253.3	0.0372388	-4.74705	0.199345	-2.32666
ENSG00000107742	SPOCK2	chr10:73818792-73848790	2132.26	3446.51	9198.48	65073.7	3515.51	4017.44	10166.3	62151.7	1.14278	0.192544	6.11351	2.612
ENSG00000240298	RPL36AP40	chr11:25610020-25610389	67897.7	26432.3	41212.5	78055.5	75810.2	22908.9	43907.7	70971.1	0.302188	-1.72648	1.61637	0.692756
ENSG00000102445	KIAA0226L	chr13:46916138-47012325	38193.7	13811.2	20643.5	36989.2	41695.6	12572.5	21239.2	34130.3	0.301531	-1.72962	1.60695	0.684326
ENSG00000188676	IDO2	chr8:39792132-39873910	2560.62	1101.27	1386.75	4356.69	1945.96	1982.49	852.95	4623.92	1.01877	0.0268313	5.4211	2.43858
ENSG00000231426	RP5-899B16.1	chr6:140175986-140181288	5854.93	0	16952.7	10366.2	5717.77	632.505	16888.7	9934.85	0.110621	-3.1763	0.588254	-0.765489
ENSG00000242430	AC139256.1	chr16:15192588-15192721	383514	321576	89446.7	626436	391881	286584	152120	590388	0.731306	-0.451453	3.88107	1.95645
ENSG00000225889	AC074289.1	chr2:64370372-64479993	91253.9	36544.3	23992.9	47192.3	100333	31843.8	24888.3	41918.1	0.31738	-1.65572	1.68425	0.752105
ENSG00000252340	AL591428.1	chr6:123379978-123380065	2627670	0	6510320	2046020	2.50262e+06	181074	6.14411e+06	2.35621e+06	0.0723538	-3.78879	0.38349	-1.38274
ENSG00000227440	ATP5G1P4	chr3:172546525-172546966	54168.4	12381.7	80609.6	78943.4	60865.3	9391.29	85738.8	70107.7	0.154296	-2.69623	0.81769	-0.290374
ENSG00000213071	LPAL2	chr6:160874459-160932156	15774.7	16496.3	1861.64	8070.3	16695.4	16228.5	1509.11	7769.87	0.972036	-0.0409188	5.14865	2.3642
ENSG00000241129	RPL22P19	chr12:125420000-125420441	6207.45	0.643539	19762.8	10489	6117.1	584.685	19775.5	9982.58	0.0955821	-3.38712	0.504794	-0.986232
ENSG00000244615	PSPC1P2	chr13:25140980-25144866	239893	87629.8	98562.5	170174	268633	65567.5	114488	147570	0.244078	-2.03458	1.28896	0.366203
ENSG00000158714	SLAMF8	chr1:159796539-159807039	3641.16	0	6082.92	7883.71	3204.59	835.693	5709.83	7857.68	0.26078	-1.93909	1.37617	0.460656
ENSG00000103710	RASL12	chr15:65345678-65369028	73171.5	30617.6	3354.36	7313.37	78837	27541.3	2841.02	5237.49	0.349345	-1.51728	1.84352	0.882465
ENSG00000258525	RP11-829H16.3	chr14:31345384-31359014	3856.16	3720.38	4089.92	23714.2	4032.07	4374.81	4021.61	22952.2	1.085	0.117698	5.70722	2.51279
ENSG00000251661	RP11-326C3.11	chr11:318639-319615	49655.2	19680.9	35902.7	67844.9	55383.6	17347.6	37926.6	62425.8	0.313227	-1.67472	1.64597	0.718934
ENSG00000173366	RP11-330H6.5	chr3:52255096-52265206	6681.87	1518.43	5189.12	8645.62	6519.57	2199.7	4807.31	8508.47	0.3374	-1.56747	1.7699	0.823671
ENSG00000255074	RP11-140L24.3	chr11:14462332-14463223	19587.8	5026.66	10963.5	14793.9	20668.4	5054.17	10803.6	13845.6	0.244536	-2.03188	1.28157	0.357913
ENSG00000133063	CHIT1	chr1:203181954-203242769	9358.4	217.04	3718.54	1480.12	9107.28	903.857	3134.68	1628.28	0.0992456	-3.33285	0.519441	-0.944969
ENSG00000214305	AP001024.1	chr11:107650218-107652316	43543.2	12817.5	43889.5	59524.6	48311	10980.1	45906.8	54576.9	0.227279	-2.13746	1.18886	0.249583
ENSG00000226061	PCMTD1P1	chrY:10011461-10011816	9601.41	1874.16	26789	30824.2	10489.1	2121.11	27448.9	29029.7	0.202221	-2.30599	1.05759	0.0807835
ENSG00000216076	AC002066.1	chr7:115985908-115985998	51189.9	91648.3	55378.2	672812	64187.1	75815.7	101916	629110	1.18117	0.240213	6.17285	2.62594
ENSG00000236982	RP13-100A9.2	chrX:63946627-63946928	141903	34831.9	100925	104524	159621	24677.2	109495	88390.5	0.154599	-2.6934	0.807257	-0.308901
ENSG00000236137	RP11-27K13.3	chr1:117568103-117602112	10234.3	4405.85	3865.76	8648.49	10399.5	4860.89	3462.46	8431.53	0.467415	-1.09722	2.43512	1.284
ENSG00000149548	CCDC15	chr11:124824016-124911385	128746	27704	31647.3	31586.1	140642	21705	31802.1	25534.3	0.154328	-2.69593	0.802912	-0.316686
ENSG00000232942	RP11-460E7.7	chr9:70346768-70347463	7040.55	4211.04	1313.78	2562.34	6774.34	4816.86	752.633	2783.88	0.711044	-0.491989	3.69885	1.88708
ENSG00000217340	AL023807.2	chr6:17878684-17882609	2569.8	1389.53	1113.63	3041.61	1922.32	2263.32	551.858	3377.08	1.17739	0.235591	6.11946	2.61341
ENSG00000256124	RP11-84E24.3	chr17:70026431-70034889	4205.91	4100.38	4399.98	24835.7	4454.75	4721.22	4364.99	24001	1.05982	0.0838158	5.49852	2.45904
ENSG00000205838	TTC23L	chr5:34838937-34899561	10626.8	2890.05	5910.96	9280.38	10804.1	3376.38	5549.08	8978.68	0.312511	-1.67802	1.61805	0.694256
ENSG00000090382	LYZ	chr12:69742120-69748014	2647.51	3036.56	755.57	1266.52	1999.68	3841.65	170.4	1694.43	1.92113	0.941956	9.94385	3.31381
ENSG00000196557	CACNA1H	chr16:1203240-1271771	9572.57	23094	1190.69	11819.3	10386.2	22710.8	1022.43	11557.1	2.18663	1.12871	11.3035	3.4987
ENSG00000106631	MYL7	chr7:44178462-44180931	5360.2	5300.87	3432.61	18340.8	5517.04	5855.4	3247.49	17814.6	1.06133	0.085874	5.48563	2.45566
ENSG00000169291	SHE	chr1:154442247-154474589	33398.2	4461.25	8137.57	5467.36	35140	4104.47	7621.91	4598	0.116803	-3.09785	0.603261	-0.729146
ENSG00000224764	RP11-54O15.3	chr9:97690832-97697228	6329.29	0	10743.3	6352.78	6059.45	701.328	10437	6227.59	0.115741	-3.11103	0.596684	-0.744961
ENSG00000144596	GRIP2	chr3:14530618-14583588	117486	35971.3	32626.6	46294.7	129230	29883.2	33435.4	39830.4	0.231242	-2.11253	1.19127	0.252495
ENSG00000168453	HR	chr8:21971927-21990897	21602.8	6960.8	7624.8	12218.3	22787.9	6876.13	7337.77	11404.9	0.301745	-1.7286	1.55428	0.636243
ENSG00000224497	RPL36P4	chr20:34132174-34132492	147561	43034.5	31130.3	42126.6	162748	34853.8	31504.1	34746.6	0.214158	-2.22325	1.10292	0.141333
ENSG00000046774	MAGEC2	chrX:141290130-141293076	1293.72	1228.17	676.144	1225.98	494.88	2157.85	75.6143	1695.67	4.36036	2.12445	22.4252	4.48705
ENSG00000256314	RP11-338E21.3	chr12:65047839-65048799	1108.29	38.0594	1326.78	8890.04	501.67	1003.02	873.898	8984.58	1.99936	0.99954	10.281	3.36191
ENSG00000092377	TBL1Y	chrY:6778726-6959977	1526.54	678.294	800.815	1897.1	747.922	1622.19	208.596	2324.05	2.16893	1.11698	11.1414	3.47786
ENSG00000177182	CLVS1	chr8:61969716-62414204	2685.43	4790.24	868.579	4435.8	2194.08	5508	365.458	4712.51	2.51039	1.32791	12.8948	3.68872
ENSG00000248213	CICP16	chr4:119558110-119559179	35350.6	8978.35	12129.7	14891.4	37715	8261.6	11947.3	13426.2	0.219054	-2.19064	1.12378	0.168361
ENSG00000206337	HCP5	chr6:31368478-31445283	34209.5	15631.8	167901	174153	44322.2	6757.74	191262	149553	0.152469	-2.71342	0.78193	-0.354888
ENSG00000088827	SIGLEC1	chr20:3667616-3687775	2778.62	1604.51	1066.3	2577.18	2137.49	2463.56	495.883	2929.68	1.15255	0.204831	5.908	2.56267
ENSG00000249932	RP11-395P13.2	chr5:124704260-124704842	21390.7	7183.97	9954.63	16698.4	22724.4	7057.55	9822.39	15623.4	0.310572	-1.687	1.59059	0.669559
ENSG00000255624	RP11-564D11.3	chr10:124639245-124658230	24799.2	10659.5	23249.9	47853.7	27571.9	9985.51	24205.5	44799.4	0.362162	-1.46529	1.85079	0.888142
ENSG00000207110	U1	chr8:129011376-129011540	278117	134220	529487	1030930	292641	85602.7	639159	955351	0.292517	-1.77341	1.4947	0.579857
ENSG00000186369	RP11-355I22.3	chr14:62584196-62596352	10378.9	2636.29	10211.8	15413.6	10750.4	3079.75	10076.9	14733.5	0.286478	-1.8035	1.46211	0.548051
ENSG00000235505	RP11-693N9.2	chr11:104772275-104789800	26617	2945.46	7659.71	4399.28	27781.7	2898.3	7141.07	3800.38	0.104324	-3.26086	0.532187	-0.909995
ENSG00000240048	DDX50P2	chr3:154069924-154072588	4911.84	2548	1429.8	3026.32	4462.71	3292.82	874.189	3286.25	0.737851	-0.438598	3.7592	1.91042
ENSG00000233069	RP5-930J4.2	chr1:21059372-21060445	0	0	53828.9	48897.9	916.819	146.792	56006.9	45656.3	0.16011	-2.64287	0.81519	-0.294792
ENSG00000233690	RP11-483F11.5	chr10:101457163-101457706	13586.8	19876.5	3702.94	26304.9	15048.4	19454.8	3820.88	25147	1.29281	0.370516	6.58146	2.71841
ENSG00000155875	FAM154A	chr9:18927655-19033251	4371.75	815.256	2638.37	4367.31	3880.45	1638.04	2120.41	4553.78	0.422126	-1.24425	2.14759	1.10272
ENSG00000174837	EMR1	chr19:6887581-6952102	2369.55	1145.91	1248.39	3912.69	1728.56	2033.62	704.614	4209.75	1.17648	0.23448	5.97454	2.57883
ENSG00000258547	RP11-909M7.3	chr14:101536823-101537573	107853	26612.5	76641.3	81301.8	120194	20491.8	81329.2	70393.9	0.17049	-2.55224	0.865542	-0.208324
ENSG00000229072	HMGN2P24	chr3:40740556-40740829	24051.4	11166.6	8403.07	18851.5	25767.9	10772.3	8307.78	17624.6	0.418052	-1.25825	2.12145	1.08505
ENSG00000236036	LINC00445	chr13:36271660-36273393	81019.2	27243.9	235735	148054	96037.4	8446.67	268019	119549	0.087952	-3.50714	0.446045	-1.16474
ENSG00000259635	AC100830.3	chr15:64993446-65011801	2662.56	801.014	1904.25	5539.92	2085.46	1684.15	1400.99	5737.15	0.807568	-0.308344	4.09506	2.03388
ENSG00000259713	RP11-429B14.1	chr15:90061753-90135187	4752.95	0	9559.55	8220.04	4425.04	760.577	9270.64	8076.28	0.17188	-2.54052	0.871167	-0.198978
ENSG00000224615	RP11-34H11.1	chr9:46390069-46390277	112980	63106.1	355605	479953	134338	26474.1	425665	425167	0.19707	-2.34322	0.99883	-0.00168939
ENSG00000259616	RP11-507B12.2	chr15:61592524-61927648	10895.2	4831.67	8023	18920	11467.6	5178.03	7925.99	18098.3	0.451537	-1.14708	2.28341	1.19119
ENSG00000231896	AC019185.4	chr2:209334574-209405138	7418.56	1913.15	1808.03	2043.86	7093.07	2605.54	1220.43	2264.55	0.367336	-1.44483	1.85553	0.891835
ENSG00000243243	AC073130.3	chr7:115877982-115967950	23927.3	5396.86	16008.8	17826	25459.8	5189.38	16024.3	16485.4	0.203826	-2.29459	1.02878	0.0409283
ENSG00000230633	RP11-37E23.5	chr13:32872290-32872849	32770.3	6156.97	13146.9	11864.5	34760.6	5662.7	12909.8	10605.6	0.162906	-2.61789	0.821513	-0.283644
ENSG00000116652	DLEU2L	chr1:64014634-64015911	16234.5	13158	10954.6	43215.7	18241.2	12844.4	11533.6	40943.6	0.704142	-0.506062	3.54995	1.8278
ENSG00000172426	RSPH9	chr6:43612782-43640337	31640	12521.6	5227.3	9518.35	33639.1	11859.4	4829.68	8579.04	0.352549	-1.5041	1.77631	0.828887
ENSG00000234225	RP4-704D21.2	chr1:146473498-146475178	32661.6	16913.4	11090.3	27379.1	35492.6	15874.3	11273.9	25403.6	0.447255	-1.16083	2.25332	1.17205
ENSG00000254469	RP11-849H4.2	chr11:71576554-71639700	89427.7	32287.2	55390.3	90828.4	100253	27154.1	59459	81067.8	0.270857	-1.8844	1.36342	0.447235
ENSG00000228470	RP11-176D17.3	chr1:214517514-214530958	62362.9	21643.2	59727	92747.1	70402.9	18191.1	64295.8	83590.3	0.258386	-1.9524	1.30009	0.378611
ENSG00000224048	AC104777.4	chr2:151468894-151491862	31676.9	13368.6	29851.6	58042.5	35417.2	12171.7	31286.6	54064.1	0.343666	-1.54092	1.72803	0.789128
ENSG00000235604	SPANXB1	chrX:140096760-140097876	6613.22	808.707	17764.9	18734.8	6820.15	1352.78	17903.5	17845.2	0.198351	-2.33387	0.996744	-0.00470462
ENSG00000243055	GK-AS1	chrX:30718114-30742291	13812.3	2649.12	11548	12508.5	14341.1	2972.65	11366.1	11838	0.207281	-2.27034	1.04152	0.0586863
ENSG00000253532	CTD-2340D6.1	chr8:100131579-100132809	17445.9	3079.94	11135.7	10527.7	18178.8	3275.47	10884.5	9850.43	0.180181	-2.47248	0.904992	-0.144023
ENSG00000232916	HMGN2P27	chr5:115553722-115553992	56318	13830.6	6094.94	7260.56	60119.3	12224.9	5521.78	5638.11	0.203344	-2.298	1.02107	0.0300782
ENSG00000248677	CTD-2044J15.1	chr5:6686437-6707824	3817.78	20933.5	755.433	16700.4	4301.77	20846.3	673.715	16385.3	4.84598	2.27679	24.3208	4.60412
ENSG00000179593	ALOX15B	chr17:7942357-7952452	2935.94	5217.24	796.364	2899.99	2427.03	5911.98	266.022	3244.51	2.43589	1.28445	12.1964	3.60838
ENSG00000239507	AC103810.3	chr17:62867622-62867898	11857.5	0	12801.3	2843.74	11873.5	510.866	12441.5	2676.73	0.0430258	-4.53865	0.215146	-2.21661
ENSG00000206062	RP13-212L9.1	chrX:90562779-90563877	1922.09	0	2103.53	5698.15	1275.2	939.726	1603.39	5905.45	0.736922	-0.440417	3.68309	1.88092
ENSG00000229153	AC092214.10	chr7:143104905-143220542	4077.93	2739.63	3570.71	14704.3	3953.88	3454.23	3295.99	14388.5	0.873631	-0.194905	4.36545	2.12613
ENSG00000182230	FAM153B	chr5:175487691-175559261	4268.07	3559.78	1361.48	4481.99	3851.26	4277.31	847.101	4695.66	1.11063	0.151373	5.54321	2.47072
ENSG00000113296	THBS4	chr5:79287133-79379110	27086.5	7370.05	14003.9	18240.8	28912.5	6985.4	13977.7	16825.7	0.241605	-2.04928	1.20376	0.267543
ENSG00000214549	RP11-360G10.2	chr10:93878420-93878921	5563.42	7494.09	2835.26	18702.7	5810.93	7949.94	2666.18	18168.4	1.3681	0.452174	6.8144	2.76859
ENSG00000163564	PYHIN1	chr1:158900585-158946844	24206.6	6297.09	26735.5	32630.1	26330.8	5845.25	27401.5	30291.7	0.221993	-2.17142	1.10548	0.144667
ENSG00000068976	PYGM	chr11:64513860-64527769	18776	4534.06	16067.8	19515.2	19965.6	4535.34	16144	18248.2	0.227158	-2.13823	1.13034	0.176755
ENSG00000259501	RP11-467N20.1	chr15:22646602-22647417	8849.85	7332.18	2414.43	8748.37	9006.13	7715.31	2020.37	8603.02	0.856673	-0.223184	4.25815	2.09023
ENSG00000111266	DUSP16	chr12:12628828-12715317	150233	71797.8	227473	361431	174873	40735.3	276025	319301	0.232942	-2.10196	1.15678	0.210116
ENSG00000207067	SNORA72	chr8:99054313-99054445	1389130	265456	558345	767310	1.31726e+06	284063	665879	713040	0.215647	-2.21326	1.07083	0.098723
ENSG00000008086	CDKL5	chrX:18443702-18671749	15071.6	5438.62	14133.2	25669	16208.7	5531.72	14323.4	24248.7	0.341282	-1.55097	1.69294	0.759534
ENSG00000256690	RP11-727F15.9	chr11:62599705-62601515	2792.6	0	21490.8	24867.1	2926.18	639.086	21881.6	23703.7	0.218403	-2.19494	1.08327	0.115394
ENSG00000230783	AC009961.2	chr2:160545727-160546802	2539.03	27.3014	2298.85	4146.69	1888.4	947.368	1770.74	4405.37	0.501677	-0.99517	2.48787	1.31491
ENSG00000245864	CTC-467M3.1	chr5:87972035-88018648	5662.21	1249.87	4756.01	7983.96	5398.26	1981.31	4354.43	7918.06	0.367027	-1.44604	1.81839	0.862664
ENSG00000244758	AC093627.6	chr7:19756-35479	2225.19	0	875.362	332.902	1425.05	953.953	244.441	810.008	0.669416	-0.579024	3.31372	1.72845
ENSG00000223510	CDRT15	chr17:14138989-14140179	9196.2	4781.18	7520.14	20567.7	9697.15	5186.56	7454.34	19727.2	0.534854	-0.902783	2.6464	1.40403
ENSG00000232760	AC103564.6	chr2:132591355-132594105	3079.79	2241.51	1093.73	2928	2490.31	3061.48	536.076	3255.16	1.22936	0.297907	6.0722	2.60222
ENSG00000166492	FAM86GP	chr11:3431581-3443726	29020.3	24409.2	4155.11	15858	31435.4	23234	4038.98	14734.3	0.739102	-0.436155	3.64802	1.86711
ENSG00000151692	RNF144A	chr2:7057522-7208417	36191.8	21189.3	11026.7	30137.6	39520.8	19796.1	11309.5	27919.1	0.500902	-0.997399	2.46865	1.30372
ENSG00000242256	AL158824.1	chr9:115004829-115005119	2188.25	1559.78	2285.59	12712.6	1827.59	2404.92	1939.02	12574.7	1.3159	0.396047	6.48508	2.69712
ENSG00000240493	TRNAK38P	chr19:41748141-41748214	3305890	3171360	1762690	7971270	2.83737e+06	3.42451e+06	1.43305e+06	8.51627e+06	1.20693	0.271342	5.94275	2.57113
ENSG00000255139	AP000442.1	chr11:59383901-59407334	39717.4	16731.2	15728.7	30578.2	43196.8	15375	16068.9	28114.8	0.355929	-1.49034	1.74964	0.807057
ENSG00000187456	RDM1	chr17:34245069-34257780	6716.6	5648.99	1075.94	2192.3	6460.47	6203.95	520.475	2448.94	0.960294	-0.0584515	4.7052	2.23426
ENSG00000127329	PTPRB	chr12:70910629-71031220	57591.8	44652.2	478874	439254	76343.7	10597.5	555653	377778	0.138813	-2.84878	0.67988	-0.556647
ENSG00000218512	SPTLC1P2	chr6:23856799-23857046	45587.3	17468	9261.34	16274	49029.1	15992.7	9078.14	14490.7	0.326188	-1.61622	1.59622	0.674663
ENSG00000176092	AIM1L	chr1:26648349-26680621	5616.54	3133.51	41609.8	87362.1	8161.1	3039.67	44831.3	81689.9	0.372458	-1.42485	1.82216	0.865653
ENSG00000229692	SOS1-IT1	chr2:39220116-39220998	28531.4	7352.88	12296.3	14857.8	30343.1	6949.87	12142.8	13602.6	0.229043	-2.12631	1.12022	0.163783
ENSG00000144668	ITGA9	chr3:37493605-37865005	1492.37	647.659	704.22	476.59	665.851	1597.8	83.1305	974.057	2.39964	1.26282	11.7172	3.55056
ENSG00000259436	CTC-378H22.2	chr19:42656720-42661675	24338.7	10415.5	3249.38	5824.67	25606.7	10139.3	2755.7	5326.56	0.395963	-1.33656	1.93293	0.950787
ENSG00000214823	NXT1P1	chr13:39743772-39744088	14017.4	12838.9	4063.61	16951.4	14982.6	12761.4	3902.64	16224.7	0.851749	-0.2315	4.15737	2.05567
ENSG00000162552	WNT4	chr1:22446460-22470462	23136.8	6130.05	8594.5	10809.4	24366.2	6024.56	8283.65	9996.35	0.247251	-2.01595	1.20676	0.271134
ENSG00000259408	RP11-3D4.3	chr15:34147100-34149010	64580	25775.9	32311.2	57475.9	71313.5	22669.2	33807.2	52353.1	0.31788	-1.65344	1.54858	0.630944
ENSG00000202521	RN5S7	chr1:228759413-228759532	203550	348926	0	198193	226578	312304	27498.2	184288	1.37835	0.462946	6.70182	2.74455
ENSG00000162461	SLC25A34	chr1:16062899-16067891	30238.9	12736.9	31744.5	59390.6	33907.7	11587.5	33297.2	55318.4	0.341738	-1.54904	1.66135	0.732358
ENSG00000197332	ZNF833P	chr19:11750590-11797382	9162.74	3589.35	5029.4	10334.8	9287.99	4098.41	4683.83	10046.1	0.441259	-1.1803	2.14484	1.10087
ENSG00000200343	RN5S8	chr1:228761655-228761774	203550	362184	0	230450	226070	324909	30709.9	214495	1.43721	0.523268	6.98456	2.80417
ENSG00000257424	RP11-288D9.1	chr12:80849274-80852604	12032.5	3795.49	32754.2	47865.8	13730	3742.12	33993	44982.9	0.272551	-1.8754	1.3233	0.40414
ENSG00000248698	RP11-341G5.3	chr4:14113591-14141676	74431.4	29145.4	9345.14	17081.4	80492.3	25987	9163.3	14360.7	0.322851	-1.63106	1.5672	0.648188
ENSG00000149418	ST14	chr11:130029456-130080356	15984.2	6090.93	6216.96	11270.7	16702.6	6251.53	5903.1	10705.5	0.374284	-1.41779	1.81354	0.858811
ENSG00000244264	AL354696.1	chr13:41696016-41696307	39544.6	9957.67	27019.3	30019.1	42834.8	8786.42	27589	27330.5	0.205124	-2.28543	0.990632	-0.0135784
ENSG00000188993	LRRC66	chr4:52859867-52883786	19755.9	5506.39	13714.8	18414.2	20996.6	5462.42	13708.9	17223.4	0.260158	-1.94254	1.25637	0.329259
ENSG00000257894	RP1-78O14.1	chr12:79734984-79897176	62541.4	16011	105443	100508	71291.7	11279.4	114502	87430.4	0.158215	-2.66004	0.763572	-0.389163
ENSG00000144355	DLX1	chr2:172949467-172954405	9752.23	13456	2072.82	11701.7	10259.5	13525.2	1793.8	11404.3	1.31831	0.398695	6.35761	2.66849
ENSG00000085999	RAD54L	chr1:46713359-46744145	156609	61745.4	65327.3	111299	176898	49528.5	71728.9	96825.2	0.279983	-1.83659	1.34988	0.432829
ENSG00000184895	SRY	chrY:2654895-2655740	10712.8	2298.15	5549.62	6614.04	10791.9	2817.84	5120.96	6443.91	0.261107	-1.93728	1.25834	0.331521
ENSG00000216775	RP1-152L7.5	chr6:52530071-52531676	168276	69111	269885	319122	194223	34679.4	321189	276303	0.178554	-2.48556	0.86025	-0.217172
ENSG00000184348	HIST1H2AK	chr6:27805657-27806117	59641.4	38010.7	440584	254263	77427.5	6542.82	503661	204868	0.0845025	-3.56486	0.406757	-1.29776
ENSG00000165272	AQP3	chr9:33441151-33447609	221080	137423	78337	241191	249769	110666	101395	216201	0.443071	-1.17439	2.13225	1.09238
ENSG00000157343	C6orf81	chr6:35704808-35716856	47453.7	28646.8	1883.89	4701.98	51013.3	26650.7	1430.3	3592	0.522427	-0.9367	2.51136	1.32847
ENSG00000257006	RP11-684O24.1	chr12:19411204-19412877	14795.4	2624.44	8891.75	8422.48	15246.9	2957.51	8555.41	7974.3	0.193975	-2.36606	0.932078	-0.101478
ENSG00000254983	RP11-573E11.2	chr11:12325079-12329763	6433.81	31.3534	24976.7	10688.9	6401.28	532.934	25140.4	10056.1	0.0832543	-3.58633	0.399997	-1.32194
ENSG00000140396	NCOA2	chr8:71021996-71316040	163457	64256.7	299370	305069	188976	29081	353111	260985	0.153887	-2.70005	0.739102	-0.436155
ENSG00000158246	FAM46B	chr1:27331510-27339327	18464.1	8238.24	6481.6	13317.7	19494.7	8209.22	6223.96	12573.7	0.4211	-1.24777	2.02022	1.01451
ENSG00000140254	DUOXA1	chr15:45409568-45422136	21157.1	7880.97	4023.25	6463.25	22136.8	7822.19	3551.23	6014.39	0.353358	-1.5008	1.69361	0.760099
ENSG00000198576	ARC	chr8:143692409-143695833	7035.03	31079.2	32427.3	409522	19242.7	26019.5	58167.4	376634	1.35217	0.435281	6.475	2.69488
ENSG00000215483	RP11-350A18.1	chr13:41025130-41055143	6758.57	47.2889	10213.8	5480.73	6489.24	740.938	9875.53	5394.69	0.114179	-3.13062	0.546269	-0.872317
ENSG00000225498	AC002064.5	chr7:89941809-89951906	7044.12	0	4813.7	2155.23	6655.1	755.11	4280.82	2322.02	0.113463	-3.1397	0.542425	-0.882505
ENSG00000225106	RP11-429E11.2	chr20:60313274-60330112	36824.5	10654.4	36835	45577.1	40501.8	9340.02	38105.5	41943.7	0.230607	-2.11649	1.10073	0.138454
ENSG00000229401	RP1-290I10.7	chr6:10434548-10457014	3260.72	0	7437.14	9962.29	2870.99	828.063	7139.45	9821.65	0.288424	-1.79374	1.37569	0.460152
ENSG00000257283	RP11-1060G2.1	chr12:94288740-94337379	9725.9	0	10407.8	3081.21	9586.23	605.413	10008.5	3014.79	0.0631544	-3.98497	0.301224	-1.73109
ENSG00000170807	LMOD2	chr7:123295860-123304344	1466.63	0	703.432	0	603.606	979.879	67.1785	519.399	1.62337	0.698996	7.73162	2.95077
ENSG00000251402	FAM90A25P	chr8:12272592-12275599	3222.71	8083.12	954.325	7394.86	2963.87	8629.86	542.91	7518.38	2.91168	1.54185	13.8483	3.79164
ENSG00000130518	KIAA1683	chr19:18367908-18385319	16018.4	5924.26	90443.2	108056	20530.8	4255.03	98614	97042	0.207251	-2.27055	0.984059	-0.0231829
ENSG00000248841	AL009179.2	chr6:27729281-27731046	20552.9	8533.96	3455.42	5951.04	21491.5	8472.27	2971.83	5557.72	0.394215	-1.34295	1.87013	0.903141
ENSG00000127364	TAS2R4	chr7:141478241-141479235	4366.82	4092.43	2215.24	10030.1	4151.11	4762.23	1831.25	9960.01	1.14722	0.198141	5.43891	2.44332
ENSG00000201772	SNORA5C	chr7:45144504-45144641	551733	179242	187775	339598	557722	152103	239254	309268	0.272722	-1.8745	1.29263	0.370312
ENSG00000253520	RP11-798K23.5	chr5:178954224-178954514	57936.4	56305.9	15645	70229	65667.9	51777.6	17455.3	65215.5	0.788476	-0.342861	3.73613	1.90155
ENSG00000126803	HSPA2	chr14:65002622-65009955	116341	43378.8	70337.7	111357	131497	35237.3	76988.4	97691.4	0.267969	-1.89986	1.26891	0.343591
ENSG00000118193	KIF14	chr1:200520627-200589862	27914.9	13446.4	3612.91	7212.61	29591.3	12892.8	3168.18	6534.54	0.435695	-1.19861	2.06255	1.04443
ENSG00000249456	RP11-298J20.4	chr10:126605711-126631450	36651.7	9071.75	2717.96	2852.91	38670.2	8448.96	2056.24	2118.88	0.218487	-2.19438	1.03047	0.0432962
ENSG00000239815	RP11-309L24.4	chr7:128506632-128508898	88642.9	20443.6	73232.6	67282.3	98163.7	15876.5	76914.3	58646.8	0.161735	-2.62829	0.762496	-0.391199
ENSG00000258170	RP11-263K4.5	chr12:82874896-82891339	37861	29794.2	2722.48	8966.22	40891.8	28056.4	2457.02	7938.66	0.686112	-0.543483	3.23101	1.69199
ENSG00000237273	RSL24D1P8	chr19:12207238-12207730	10474	4929.53	11918.9	27591.2	11317.6	5219.89	12112.2	26263.9	0.461219	-1.11648	2.16838	1.11662
ENSG00000107295	SH3GL2	chr9:17578952-17797127	9898.21	2134.73	3581.51	3953.08	9820.48	2715.16	3059.26	3972.63	0.276479	-1.85476	1.29856	0.376912
ENSG00000256101	RP11-90D4.3	chr12:8474471-8482210	10999.9	2744.55	6062.59	7948.49	11157.9	3226.57	5674.81	7696.3	0.289175	-1.78999	1.35622	0.439591
ENSG00000156970	BUB1B	chr15:40453223-40513337	181502	81681.7	23227	46518.2	202533	68556.2	23913.9	37925.4	0.338493	-1.5628	1.58592	0.665317
ENSG00000219410	AC125494.1	chr12:6772425-6781235	2544.71	0	6686.77	12065.2	2166.6	854.852	6415.96	11859.3	0.394559	-1.34169	1.8484	0.886278
ENSG00000186844	LCE1A	chr1:152798522-152800665	2848.81	337.23	1107.52	937.423	2122.17	1253.29	492.738	1362.79	0.590569	-0.759822	2.76575	1.46767
ENSG00000138182	KIF20B	chr10:91461366-91534700	73326.2	53793.1	14144.4	46952.6	81432.8	48913.2	15205.3	42665.1	0.600658	-0.735385	2.80594	1.48848
ENSG00000039537	C6	chr5:41142335-41261540	1573.46	1070.04	3987.3	23774.3	1510.67	1915.29	3901.48	23077.7	1.26784	0.342372	5.91511	2.5644
ENSG00000205488	RP11-116G8.4	chr10:5556206-5568209	1779.36	685.953	767.284	681.215	980.386	1624.36	150.037	1159.03	1.65685	0.728447	7.725	2.94953
ENSG00000109458	GAB1	chr4:144257914-144395721	196490	70195.3	203824	237535	223892	40587.6	240430	203135	0.181282	-2.46369	0.844884	-0.243175
ENSG00000242346	AC098680.3	chr4:38259184-38259448	145417	88919.2	26573.9	71865.5	164066	76526.3	29046.7	63136.1	0.466435	-1.10025	2.17361	1.12009
ENSG00000255727	RP11-508P1.2	chr12:15154766-15159617	5323.6	0	4151.64	2633.44	4827.41	815.588	3622.47	2843.2	0.168949	-2.56534	0.784878	-0.349459
ENSG00000256143	Z95704.3	chr4:123965-125423	12777.7	7348.57	5971.22	15707.9	13448.6	7549.39	5774.53	15032.8	0.56135	-0.833028	2.6033	1.38034
ENSG00000187589	TERF1P2	chr18:14377544-14378636	5208.08	5452.36	916.69	1744.22	4827.33	6066.3	356.025	2071.7	1.25666	0.32959	5.81896	2.54076
ENSG00000156299	TIAM1	chr21:32361859-32932290	28373.7	57923.2	5508.44	55318.4	33187.3	54719.8	6858.41	52358.3	1.64882	0.721433	7.63417	2.93247
ENSG00000115009	CCL20	chr2:228678557-228682272	2327.57	0	15353.9	23540.5	2347.24	737.438	15545.9	22591.4	0.314172	-1.67037	1.45321	0.53924
ENSG00000247862	AL035461.1	chr20:5971588-5986467	5560.69	2215.19	1931.31	3450.81	5161.84	2947.99	1387.93	3660.24	0.571112	-0.808155	2.63719	1.399
ENSG00000246181	AC022409.1	chr19:23582040-23598873	9881.95	6975.32	2066.84	5409.45	9992.27	7352.31	1591.05	5397.93	0.735799	-0.442616	3.39268	1.76243
ENSG00000180332	KCTD4	chr13:45766987-45775175	118650	42429.2	199430	204339	138711	22515.4	230889	172733	0.162319	-2.6231	0.748118	-0.418663
ENSG00000090889	KIF4A	chrX:69509878-69640682	59727.6	23811.8	991.804	1820.71	63927.4	21653.8	300.918	469.76	0.338725	-1.56181	1.56109	0.642554
ENSG00000203363	AC012454.4	chr2:85913175-85914170	11261.8	804.802	15285.3	8091.03	11441.8	1256.52	15105.4	7639.27	0.109819	-3.1868	0.505731	-0.983557
ENSG00000198168	SVIP	chr11:22835344-22851845	207454	94391.3	183838	307928	235697	62026	224233	271656	0.263161	-1.92598	1.21149	0.276784
ENSG00000188582	PAQR9	chr3:142668005-142682178	20328.5	22162.9	5012.19	23801	22285.4	21379.7	5105.45	22534	0.959355	-0.0598631	4.41372	2.142
ENSG00000130045	NXNL2	chr9:91150015-91199189	96129.3	32245.1	178189	173605	112707	17641	203454	146367	0.15652	-2.67558	0.71941	-0.475113
ENSG00000204815	AC091172.1	chr17:40086897-40117648	7355.52	5796.79	2356.67	7682.01	7326.4	6299.41	1932.78	7632.4	0.859823	-0.217888	3.94893	1.98146
ENSG00000186871	ERCC6L	chrX:71424509-71458897	16895.8	7607.77	2486.12	4146.9	17481.3	7725.69	1958.79	3970.78	0.441939	-1.17808	2.02716	1.01946
ENSG00000134627	PIWIL4	chr11:94277005-94354587	53179.6	25584.2	42375.5	85649.4	60132.6	22575.4	45618.7	78462.1	0.375426	-1.4134	1.71996	0.782372
ENSG00000250802	CTC-564N23.3	chr5:76382564-76462734	14285.7	3941.34	7109.61	9363.95	14761.4	4249.41	6766.67	8923.07	0.287872	-1.7965	1.31868	0.399095
ENSG00000259683	RP11-182J1.14	chr15:84944426-84950601	5381.05	1427.28	1614.9	1821.09	4892.71	2207.97	1025.32	2118.33	0.451276	-1.14792	2.06602	1.04686
ENSG00000166920	C15orf48	chr15:45722726-45740959	137463	38269.8	18461.7	22865.9	150313	31298	18153	17296.2	0.208219	-2.26383	0.952798	-0.0697574
ENSG00000251555	RP11-745L13.2	chr4:132851185-132897107	14067.5	10087.7	21528.8	65252	16587.5	9779.27	22918.6	61650.6	0.589556	-0.7623	2.68998	1.42759
ENSG00000227762	GUSBP8	chr5:98868323-98870346	4155.8	1778.39	2973.77	7790.05	3788.22	2554.06	2540.67	7815.06	0.67421	-0.568731	3.07599	1.62105
ENSG00000248400	ST13P12	chr5:82264706-82272963	5626.25	1930.49	1572.43	2059.69	5177.6	2680.93	990.615	2339.72	0.517794	-0.949551	2.36189	1.23994
ENSG00000254790	RP11-680F20.4	chr11:125810390-125811088	3361.74	6619.22	804.151	2907.64	2926.25	7237.83	287.425	3241.25	2.47341	1.3065	11.2768	3.49529
ENSG00000230288	RP11-519G16.1	chr15:45671394-45694525	1316.44	2387.54	1351.82	15622.2	1006.69	3227.91	1053.19	15390.2	3.20646	1.68098	14.6129	3.86917
ENSG00000216829	BX005214.1	chr9:44302231-44303807	171599	74123.2	119769	202479	196637	53974.2	141022	176336	0.274486	-1.86519	1.25041	0.322406
ENSG00000110934	BIN2	chr12:51674822-51718452	1419.19	0	773.221	687.179	574.629	979.22	151.366	1174.38	1.70409	0.769002	7.75852	2.95578
ENSG00000230303	RP11-213G2.2	chr9:88400636-88408395	28660.5	11744.8	10942.6	19404.5	30766	11127.6	10905.5	17953.3	0.361686	-1.46719	1.64627	0.719198
ENSG00000245382	AC091588.1	chr18:19746858-19748929	43560	23022.9	10050.6	22826.1	47261.7	21300.6	10126.3	20771.1	0.450695	-1.14978	2.0512	1.03647
ENSG00000230753	RP4-553F4.6	chr20:32375178-32398903	32172.4	13771.2	18578	34078.3	35122.1	12784.3	19087.7	31605.9	0.363996	-1.45801	1.65583	0.72755
ENSG00000256377	RP11-1060J15.4	chr12:27849320-27863703	5839.78	0	4802.79	2687.75	5384.65	791.86	4287.13	2866.68	0.147059	-2.76554	0.668671	-0.580632
ENSG00000232032	AC079781.7	chr7:97537567-97537736	172063	46338	126462	121428	194394	30852.1	140100	100946	0.158709	-2.65554	0.720526	-0.472878
ENSG00000253334	RP13-923O23.6	chr8:82704057-82727949	1012	1006.41	1322.42	14448.1	601.36	1921.04	986.216	14280.3	3.19449	1.67559	14.4799	3.85598
ENSG00000258623	CTD-2325P2.3	chr14:69150127-69152282	5293.5	0	16541.5	9979.53	5102.86	656.137	16462.3	9593.23	0.128582	-2.95924	0.582739	-0.779077
ENSG00000198307	H2AFB2	chrX:154610427-154610944	1900.37	0	2133.93	5366.9	1241.91	940.721	1628.44	5590.13	0.757478	-0.400724	3.43282	1.77939
ENSG00000185978	H2AFB3	chrX:154689079-154689596	1900.37	0	2133.93	5366.9	1241.91	940.721	1628.44	5590.13	0.757478	-0.400724	3.43282	1.77939
ENSG00000231007	CDC20P1	chr9:89626566-89628066	11422.2	4547.07	2659.4	4196.37	11527.9	4980.6	2137.51	4179.02	0.432047	-1.21074	1.95509	0.967236
ENSG00000135625	EGR4	chr2:73518057-73520833	1364.74	0	2784.8	11815	874.138	936.701	2420.37	11733.3	1.07157	0.0997271	4.84774	2.27731
ENSG00000180875	GREM2	chr1:240652872-240775449	138570	48023.6	8213.67	14060.4	151581	40467.1	7619.73	9200.22	0.266968	-1.90526	1.20742	0.271929
ENSG00000226008	AC073135.7	chr3:197955064-197955247	87073.4	39503.9	28868.8	54796.3	96238	34671.4	30196	49137	0.360267	-1.47286	1.62727	0.702453
ENSG00000255148	RP4-791M13.4	chr1:144858173-144865800	9775.79	4725.58	5303.93	12004.7	10033.2	5157.61	5006.35	11612.8	0.514052	-0.960014	2.31961	1.21388
ENSG00000205506	AC004878.6	chr7:74936532-74944219	1620.67	788.072	989.073	3351.17	898.166	1719.3	429.105	3702.42	1.91423	0.936764	8.62823	3.10907
ENSG00000172901	LVRN	chr5:115298150-115363316	13280.9	5290.34	4111.04	7035	13637.6	5608.33	3673.56	6797.81	0.411241	-1.28195	1.85047	0.887892
ENSG00000236048	AC013470.6	chr7:12510977-12512171	6606.55	6182.48	1009.61	1881.21	6349.61	6718.33	453.446	2158.45	1.05807	0.0814347	4.76011	2.251
ENSG00000182586	LINC00334	chr21:46654266-46678645	8950.73	0	13672.2	4180.51	8813.18	588.988	13379	4022.29	0.0668304	-3.90335	0.300643	-1.73388
ENSG00000249375	RP11-1136L8.1	chr8:128698587-128746213	4787.83	4565.26	2221.6	9358.56	4594.96	5202	1827.83	9308.45	1.13211	0.179014	5.09262	2.34841
ENSG00000123700	KCNJ2	chr17:68164813-68176160	50633.6	17239.6	114458	132348	59775.1	12074.2	127281	115549	0.201994	-2.30762	0.907831	-0.139504
ENSG00000246943	AC013722.2	chr2:101768121-101771872	5419.06	3364.61	1069.28	1436.91	4978.7	4064.29	481.396	1765.47	0.816334	-0.292768	3.6674	1.87476
ENSG00000231588	RP11-50E11.2	chr10:52389291-52390835	15032.3	9780.44	2242.89	5171.45	15588.2	9859.34	1766.37	5013.21	0.632489	-0.660889	2.83814	1.50495
ENSG00000257261	RP11-96H19.1	chr12:46777461-46850051	62432.3	39285.4	50407.2	134794	72742.8	34546.9	57376.4	122253	0.474918	-1.07425	2.13072	1.09134
ENSG00000142910	TINAGL1	chr1:32042115-32053288	244480	71151.2	199695	186547	273633	40849	232078	155314	0.149284	-2.74387	0.669231	-0.579424
ENSG00000058335	RASGRF1	chr15:79252288-79383215	17645.6	3469.51	2860.76	2217.92	18090.8	3753.45	2254	2095.55	0.207478	-2.26897	0.929703	-0.105158
ENSG00000259711	CTD-3032H12.2	chr16:54968824-54988577	113824	34298.5	109174	121978	129308	24992.2	120588	104386	0.193276	-2.37127	0.865646	-0.208151
ENSG00000172987	HPSE2	chr10:100218874-100995619	2971.5	2453.27	849.155	1196.16	2325.99	3273.44	256.199	1614.46	1.40733	0.492964	6.30159	2.65572
ENSG00000138190	EXOC6	chr10:94590934-94819250	403222	246120	72841	265743	421409	216980	106042	243496	0.514891	-0.957662	2.29623	1.19927
ENSG00000255303	RP11-734C14.1	chr11:57633769-57634751	2250.2	0	9549.68	17481	2038.19	820.735	9461.6	16960.4	0.402679	-1.3123	1.79255	0.842011
ENSG00000143502	SUSD4	chr1:223394160-223537544	7717.09	5136.43	6019.75	18877.2	8064.2	5593.33	5894.48	18198.5	0.693601	-0.527823	3.08737	1.62638
ENSG00000139970	RTN1	chr14:60062693-60337684	5274.01	1287.92	3130.68	4804.85	4875.9	2054.74	2632.73	4934.1	0.421407	-1.24671	1.87414	0.90623
ENSG00000174125	TLR1	chr4:38792297-38858438	13860.1	2743.79	8395.28	8197.57	14239.8	3107.58	8050.01	7799.37	0.218232	-2.19606	0.968864	-0.0456336
ENSG00000213157	RP11-259P15.1	chr3:180605464-180605863	13572.9	17422.1	3231.84	16830.7	14650.4	17147.8	3110.24	16149.1	1.17047	0.227086	5.19225	2.37636
ENSG00000066185	ZMYND12	chr1:42895999-42921938	41818.5	12185.5	10551.8	12843.8	44695.1	11105.2	10284.5	11314.8	0.248466	-2.00888	1.10018	0.137742
ENSG00000171657	GPR82	chrX:41583407-41589388	32057.8	5409.62	39044	25696.9	34589	4544.77	39877.4	23197.2	0.131394	-2.92803	0.581712	-0.781624
ENSG00000203645	RP11-706D8.2	chr3:177012229-177041206	2826.16	2064.86	1177.58	3308.74	2226.09	2898.97	628.628	3623.65	1.30227	0.38103	5.76439	2.52717
ENSG00000251194	RP1-68D18.2	chr11:35234096-35235554	16712.3	18132.9	14038.2	63290.8	19578.9	17436	15221.6	59937.7	0.89055	-0.167232	3.93766	1.97734
ENSG00000259153	RP6-65G23.3	chr14:71276921-71282120	9856.53	3208.11	65715.4	70585.5	12334.5	2605.07	69554.9	64871.1	0.211202	-2.2433	0.93266	-0.100577
ENSG00000212952	RP11-475I24.4	chr9:44400716-44402427	15501.4	4585.24	29771.1	37565.1	17123.1	4449.71	30671.8	35178.3	0.259866	-1.94416	1.14693	0.197773
ENSG00000230613	HM13-AS1	chr20:30155509-30161066	71325.2	30025.7	6346.26	11576	76978.8	26999.9	6002.86	9291.57	0.350744	-1.51151	1.54786	0.630273
ENSG00000132470	ITGB4	chr17:73713473-73753898	13558.4	11432.5	1554.06	3888.26	14020.3	11493.4	1065.93	3853.64	0.819767	-0.286715	3.61528	1.85411
ENSG00000236673	RP11-69I8.2	chr6:132223102-132241705	33700	12738.9	82381.7	113078	40015.5	10208	90198.7	101476	0.255102	-1.97085	1.12503	0.169967
ENSG00000249492	RP11-159F24.3	chr5:43484060-43509458	30917.6	31381.1	10126.5	43675.7	34640.2	29594.8	10880.5	40985.4	0.854348	-0.227104	3.76687	1.91337
ENSG00000233307	AC109815.2	chr2:110490307-110490713	15161.3	2808.61	3330.57	2584.23	15425.7	3196.99	2750.46	2511.59	0.207251	-2.27055	0.913153	-0.131071
ENSG00000258770	CTD-2007A10.1	chr14:88100722-88121638	4176.53	0	8945.03	7980.24	3797.59	786.151	8640.11	7877.95	0.207013	-2.2722	0.911789	-0.133228
ENSG00000205702	CYP2D7P1	chr22:42536213-42540576	58448.9	31513.7	34943.5	76895.5	65644.4	28151.6	37430.3	70575.4	0.428849	-1.22146	1.88551	0.914958
ENSG00000228508	RP11-183E9.3	chr10:24536207-24540350	3491.4	972.746	2997.88	6583.8	3015.75	1807.44	2537.48	6685.16	0.599333	-0.738569	2.63457	1.39757
ENSG00000233701	PRR23C	chr3:138760943-138763734	4913.01	1671.37	1976.73	3213.28	4445.69	2448.77	1427.71	3452.22	0.550818	-0.860352	2.41801	1.27382
ENSG00000213358	AC092933.4	chr3:196254209-196255662	9232.94	5847.02	6318.84	18128.2	9686.14	6221.69	6184.67	17434.5	0.642329	-0.638615	2.81899	1.49518
ENSG00000223502	RP11-96B5.3	chr10:52822338-52828313	35080.5	34964.1	5081.75	21216.3	38492.2	32982	5230.06	19638.4	0.856848	-0.222889	3.7549	1.90877
ENSG00000234941	RP11-508N22.11	chr10:38539369-38539531	16879.8	14357	5028.16	17580.9	18125.9	14096.2	4906.67	16717.1	0.777687	-0.362739	3.40701	1.76851
ENSG00000076258	FMO4	chr1:171283346-171311223	48478.7	14500.3	24753.5	29855.4	52569.9	12807	25261.1	26949.9	0.243618	-2.03731	1.06685	0.0933586
ENSG00000258616	RP11-369C8.1	chr14:46175452-46185155	6474.42	2074.11	80213.7	65862.2	8633.11	1392.3	84752.9	59846.1	0.161274	-2.63241	0.706125	-0.502004
ENSG00000226750	RP11-513D4.3	chr1:242508859-242509020	17409.5	14810.2	5191.13	18155	18727.9	14506	5088.21	17243.7	0.774569	-0.368535	3.38896	1.76084
ENSG00000233154	RP4-655J12.4	chr1:116966345-117021464	10123.8	6562.21	3603.45	9701.61	10381.1	6924.07	3239.25	9446.62	0.666986	-0.584272	2.9163	1.54414
ENSG00000166167	BTRC	chr10:103113819-103317078	633276	273769	242191	606417	621139	251372	319275	563868	0.404695	-1.30509	1.76609	0.820559
ENSG00000255893	RP11-685N10.1	chr11:94206073-94206736	13103.5	4015.5	30396.9	39646.6	14607.3	3971.72	31369.4	37214.1	0.271899	-1.87886	1.18632	0.24649
ENSG00000254941	RP11-677M14.5	chr11:124677717-124678165	64130.7	17506.2	38639.1	41021.7	69996.5	14822.1	39766.2	36712.8	0.211755	-2.23953	0.923217	-0.115259
ENSG00000204653	ASPDH	chr19:51014857-51017947	11441.9	2179.4	4524.11	4156.12	11484.6	2697.99	4018.65	4100.33	0.234924	-2.08974	1.02032	0.0290269
ENSG00000254363	CTB-131B5.5	chr5:139536903-139548370	14979.2	5161.06	16621.7	25274.3	16105.1	5237.06	16871.1	23823	0.32518	-1.62069	1.41206	0.497805
ENSG00000227467	RP11-169D4.1	chr11:72281703-72284273	7573.6	567.285	6056.85	4162.36	7308.94	1262.27	5594.44	4194.45	0.172703	-2.53364	0.749754	-0.415511
ENSG00000256712	RP11-785H5.2	chr12:11318688-11323952	13999.8	7244.05	16005.9	35487.4	15441.6	7239.9	16495.1	33560.6	0.468858	-1.09278	2.03458	1.02473
ENSG00000107485	GATA3	chr10:8095566-8117161	3017.92	0	903.983	0	2261.97	929.444	262.773	467.718	0.410901	-1.28314	1.77993	0.831819
ENSG00000208308	SNORA40	chr2:135894197-135894325	126235	98532.7	79541	265595	148703	79937.3	102576	238688	0.537564	-0.895491	2.32694	1.21843
ENSG00000196420	S100A5	chr1:153509622-153514241	54046.1	23876.1	19374.2	34697.1	59000.6	21553.5	19937.2	31502.2	0.36531	-1.45281	1.58007	0.659991
ENSG00000185513	L3MBTL1	chr20:42136319-42179590	125840	57537.2	62873.7	113970	142722	47653.4	69496.8	100348	0.333889	-1.58256	1.44393	0.53
ENSG00000228866	RP11-229P13.21	chr9:139932429-139933342	10921	6062.14	10743.6	26407.7	11787	6302.76	10890.8	25153.8	0.534719	-0.903146	2.30963	1.20766
ENSG00000234297	RP11-54D18.4	chr9:15055053-15056032	10913.2	10257.3	1750.77	5242.55	11194.1	10454.6	1295.76	5219.39	0.933939	-0.0985991	4.02804	2.01008
ENSG00000224174	RP4-798A10.4	chr1:16847188-16848303	93347.8	26580.8	74844.8	79862.8	104125	21202.9	79514.2	69794.6	0.203631	-2.29597	0.877763	-0.188097
ENSG00000234485	AC007881.5	chr2:71265200-71265798	5390.06	71.8576	4689.29	3025.6	4916.15	875.199	4180.84	3204.61	0.178025	-2.48985	0.7665	-0.383643
ENSG00000102837	OLFM4	chr13:53602829-53626196	4960.09	2316.56	1278.53	1728.22	4465.8	3074.59	691.946	2051.06	0.688474	-0.538526	2.96419	1.56764
ENSG00000240861	RP11-572F4.1	chr16:74586148-74586644	7086.79	3361.93	4976.81	11411.3	7094.89	3944.97	4661.29	11135.7	0.556029	-0.846767	2.38897	1.25639
ENSG00000242252	BGLAP	chr1:156211752-156213112	4641.85	2327.07	8427.24	23100.8	4835.91	2970.62	8438.02	22252.4	0.614284	-0.703023	2.63716	1.39898
ENSG00000154143	PANX3	chr11:124481385-124490252	2510.29	0	1303.79	1176.47	1758.47	938.911	696.627	1596.54	0.533936	-0.905261	2.29181	1.19649
ENSG00000259083	RP11-407N17.4	chr14:39644088-39645084	11819.4	6113.17	13053.1	29421	12860	6286.49	13324.2	27936	0.48884	-1.03257	2.09664	1.06808
ENSG00000253012	AC022538.1	chr10:67469817-67469902	302953	277141	72971.9	404477	323831	240376	118151	375185	0.742286	-0.429952	3.17548	1.66697
ENSG00000255152	MSH5-C6orf26	chr6:31707796-31732628	22412.4	32530	2980.42	17342.3	24667.3	31172.6	3032.93	16392.3	1.26372	0.337678	5.40478	2.43424
ENSG00000227300	KRT16P2	chr17:16733312-16736147	3317.56	1159.76	1337.62	2074	2685.56	2019.79	755.751	2427.84	0.752091	-0.411021	3.21248	1.68369
ENSG00000225171	DUTP6	chr1:166837984-166838447	4022.26	0	4546.26	4043.54	3483.13	848.99	4061.05	4218.88	0.243743	-2.03657	1.03886	0.0550069
ENSG00000239883	RP11-175I17.4	chr10:46349533-46411606	50087.7	25545.9	31347.8	62850.9	55843.5	22961.5	33084.7	57942.7	0.411175	-1.28217	1.75134	0.808461
ENSG00000235385	GS1-600G8.5	chrX:13284166-13321571	110617	38457.9	1218510	1018040	110163	18113.7	1.32783e+06	929523	0.164426	-2.60449	0.700034	-0.514504
ENSG00000165478	HEPACAM	chr11:124789088-124806308	3876.89	0	17805.5	14303.5	3731.38	675.51	17859.2	13719.8	0.181035	-2.46566	0.768218	-0.380412
ENSG00000228781	RP11-336N8.3	chr9:80795129-80795609	5065.88	8040.7	1646.57	9265.32	4994.96	8519.66	1275.07	9228.79	1.70565	0.770323	7.23787	2.85556
ENSG00000223653	RP11-131L23.1	chr1:85742397-85913807	1800.04	0	931.058	833.855	986.791	965.586	313.251	1299.32	0.97851	-0.031341	4.14787	2.05237
ENSG00000164707	SLC13A4	chr7:135365984-135412952	101279	38171.9	69532.4	99688.1	114128	31446.1	75322.9	87774	0.275533	-1.8597	1.1653	0.220705
ENSG00000258682	CTD-2002H8.2	chr14:58731379-58736399	47200.5	20048.6	26460.1	43913.1	51854	18033.9	27433.7	40300.7	0.347782	-1.52374	1.46902	0.554854
ENSG00000242910	AC083805.1	chr12:58251212-58251448	81171	21948.2	34554.5	35704.9	88375.6	18466	35351.4	31185.7	0.208949	-2.25878	0.882164	-0.180881
ENSG00000113319	RASGRF2	chr5:80256490-80525975	6463.98	8849.4	2178.08	11182.2	6577.95	9237.64	1856.63	11001.4	1.40433	0.489886	5.92549	2.56693
ENSG00000259048	CTD-2058B24.2	chr14:38503491-38663486	12406.1	5081.14	20776.2	35995.7	13713.8	5163.62	21397.3	33984.5	0.376528	-1.40917	1.58827	0.667452
ENSG00000227417	RP11-397P13.6	chr1:203774745-203775391	7578.75	1844.63	2305.27	2349.74	7274.65	2528.74	1733.63	2541.37	0.34761	-1.52446	1.46592	0.55181
ENSG00000244952	AC123768.6	chr15:32898618-32907361	47185.3	7800.28	25024	15878.9	50501.9	6535.32	25135.2	13716	0.129407	-2.95001	0.545689	-0.873848
ENSG00000128710	HOXD10	chr2:176973517-176984670	2633.48	4307.2	952.193	4131.85	2114.54	5047.84	440.194	4422.15	2.3872	1.25532	10.0459	3.32854
ENSG00000158423	RIBC1	chrX:53449638-53458059	18955.2	5265.43	8087.41	9378.09	19809.8	5348.62	7753.48	8774.25	0.269999	-1.88898	1.13165	0.178432
ENSG00000248980	RP11-87F15.2	chr4:177229418-177241609	21821.9	8566.69	18400.3	29192.6	23683.9	8215.2	18789.3	27293	0.346869	-1.52754	1.45258	0.538618
ENSG00000243251	PGBD3	chr10:50723150-50732273	266233	81349.2	48976.6	58317.8	294113	64531.6	50153.9	46078.2	0.219411	-2.18829	0.918737	-0.122277
ENSG00000230449	RPL7P4	chr6:30664582-30665312	22616.3	12687.5	9152.71	20537	24339	12253	9143.46	19258.1	0.50343	-0.990137	2.10622	1.07466
ENSG00000182625	RP11-123C21.1	chr15:58978609-58978816	41373.1	30977.1	6683.15	19875	45078.1	28964.9	6741.9	18123.5	0.642549	-0.638121	2.68818	1.42663
ENSG00000223987	RP11-445P17.5	chr10:5346393-5346828	3891.78	3083.26	836.183	729.367	3314.54	3847.46	235.657	1142.94	1.16078	0.215099	4.85	2.27798
ENSG00000226679	RP13-43E11.1	chrX:38080643-38082920	12176.3	5934.89	3239.87	5981.06	12438.2	6271.09	2776.26	5846.61	0.504182	-0.987984	2.10593	1.07446
ENSG00000165120	C7orf45	chr7:129847699-129856683	2572.15	0	1362.67	1205.82	1825.85	936.306	757.02	1621.46	0.512806	-0.963516	2.1419	1.09889
ENSG00000214274	ANG	chr14:21152335-21167130	144860	39597.1	93672.5	89676.9	162507	29248.9	100588	75462.1	0.179985	-2.47405	0.750208	-0.414637
ENSG00000224944	RP3-433F14.3	chr6:92339632-92400146	6575.1	3152.6	1581.89	2340.91	6238.51	3817.86	1013.81	2580.32	0.611982	-0.708439	2.54518	1.34777
ENSG00000171044	XKR6	chr8:10753554-11058875	6426.92	1194.35	51008.4	36600.3	7421.8	1154.33	52622.9	34031	0.155533	-2.68471	0.646696	-0.628841
ENSG00000225258	AC009478.1	chr2:181436438-181557181	2946.88	251.517	5741.72	9833.73	2529.09	1097.7	5404.75	9742.3	0.434029	-1.20414	1.80254	0.850035
ENSG00000167613	LAIR1	chr19:54865261-54882165	4243.93	837.606	1705.49	1799.5	3659.14	1679.38	1117.84	2130.17	0.458954	-1.12358	1.9056	0.930247
ENSG00000235703	RP13-507I23.1	chrX:149106845-149392815	146572	85081.7	41575.5	93949.2	166172	72081.1	46046.2	82879.2	0.433775	-1.20498	1.79991	0.847928
ENSG00000138769	CDKL2	chr4:76503214-76555900	4888.19	1328.71	7881.39	13929.8	4778.15	2033.4	7677.79	13538.8	0.425563	-1.23255	1.76337	0.818332
ENSG00000197408	CYP2B6	chr19:41497203-41524301	2510.49	54.427	2161.51	3262.18	1830.45	977.543	1613.99	3566.62	0.534045	-0.904968	2.20981	1.14392
ENSG00000244390	RPS6P22	chr12:59413949-59414675	17897.2	6991.03	10077.8	16130.8	18958.4	6989.3	9958.25	15190.8	0.368665	-1.43962	1.52545	0.609238
ENSG00000100324	TAB1	chr22:39795745-39913596	1112360	439818	795148	1716200	1.02944e+06	457959	907924	1.66821e+06	0.444864	-1.16857	1.83739	0.877654
ENSG00000179476	C14orf28	chr14:45366497-45376460	234036	97177.6	214375	285597	263114	61438.3	258023	248610	0.233505	-2.09848	0.963518	-0.0536165
ENSG00000060566	CREB3L3	chr19:4153628-4173050	2568.27	702.609	765.567	0	1802.69	1616.92	131.237	485.594	0.896948	-0.156903	3.70014	1.88758
ENSG00000228702	RP11-671E7.1	chr10:46221141-46221486	11377.6	7832.28	7044.13	19946.6	12105.7	8034.67	6975.88	19084.4	0.663712	-0.591371	2.73577	1.45195
ENSG00000132639	SNAP25	chr20:10199477-10288066	118806	33243.7	44012.1	45275.9	130663	27085.1	45088.2	38501	0.207289	-2.27029	0.853903	-0.227855
ENSG00000157890	MEGF11	chr15:66187633-66546085	8939.17	3519.21	6624.67	11924.1	9106.55	4017.03	6349.46	11534.1	0.441115	-1.18077	1.81655	0.861199
ENSG00000251381	CTC-497E21.4	chr11:12984056-13011095	1973.32	5541.82	1042.69	10442.6	1644.34	6234.34	669.582	10452.2	3.7914	1.92273	15.61	3.9644
ENSG00000226942	IL9RP3	chr16:79335-88321	2947.82	1603.66	1804.32	5232.26	2405.28	2443.55	1300.41	5438.82	1.01591	0.0227757	4.18241	2.06433
ENSG00000231342	ATF4P2	chrX:153809188-153810261	8532.3	2732.22	5321.29	8035.73	8517.3	3300.86	4933.1	7870.28	0.387548	-1.36755	1.5954	0.673922
ENSG00000213338	ATF4P1	chrX:153850678-153851751	8532.3	2732.22	5321.29	8035.73	8517.3	3300.86	4933.1	7870.28	0.387548	-1.36755	1.5954	0.673922
ENSG00000230257	RP11-645N11.2	chr7:102613968-102629303	2487.78	0	1323.65	1178.34	1734.6	939.411	717.115	1598.65	0.541573	-0.884773	2.22927	1.15657
ENSG00000168743	NPNT	chr4:106815931-106925184	4229.57	0	5615.51	4606.25	3728.67	829.155	5165.39	4728.11	0.222373	-2.16895	0.915344	-0.127613
ENSG00000035664	DAPK2	chr15:64199234-64364232	261522	90570.3	96732.8	125099	290687	68567.2	108935	105735	0.23588	-2.08387	0.970633	-0.0430029
ENSG00000235946	LL0XNC01-240C2.1	chrX:103317105-103317601	23312.1	6056.45	22685.3	23420	25044.8	5728.07	23029	21672	0.228713	-2.12839	0.941073	-0.0876221
ENSG00000257005	RP11-972L6.2	chr12:64045406-64045710	1418.62	1636.45	672.766	581.655	621.154	2545.3	64.0321	1079	4.0977	2.03481	16.851	4.07476
ENSG00000115594	IL1R1	chr2:102681003-102796334	678761	151423	96843.4	114268	679346	143641	116815	101494	0.211439	-2.24168	0.868847	-0.202826
ENSG00000187187	ZNF546	chr19:40502942-40537972	55612.6	24519.5	11894.3	20429.2	60199.6	22263.5	11915	18077.5	0.369829	-1.43507	1.51721	0.601421
ENSG00000219445	RP11-3B12.3	chr7:124869632-124904345	3571.22	2020.31	1968.1	5326.15	3088.42	2819.92	1470.8	5506.64	0.913061	-0.131217	3.74398	1.90457
ENSG00000140832	MARVELD3	chr16:71660088-71675868	9742.27	2441.49	4741.98	5479.38	9718.33	2996.81	4280.5	5409.48	0.308367	-1.69728	1.26375	0.33771
ENSG00000221051	AC118344.2	chr19:40710018-40710106	3086240	722130	1278900	1610910	2.86987e+06	833248	1.36823e+06	1.62683e+06	0.290344	-1.78417	1.189	0.249751
ENSG00000162881	OXER1	chr2:42989641-42991401	9328.04	5948.34	2562.55	5873.58	9384.81	6382.91	2099.08	5845.71	0.680132	-0.556112	2.78489	1.47762
ENSG00000233320	RP5-839M11.1	chrX:103230403-103230880	25712.6	6835.32	25580.7	26390.4	27758.6	6335.41	26072.7	24352.4	0.228233	-2.13142	0.934018	-0.0984776
ENSG00000215102	TERF1P4	chrX:83003832-83004947	9930.71	5106.65	3473.37	6988.79	10042.9	5547.48	3039.23	6869.88	0.552377	-0.856276	2.2604	1.17658
ENSG00000235398	BX248398.1	chr1:144275917-144341756	37348.1	12863.9	43852.4	55232.9	41500.2	11256	45756.3	50784.8	0.271227	-1.88243	1.1099	0.150427
ENSG00000230749	AC092669.4	chr2:66666219-66667444	30565.3	4933.51	38706.1	22689.8	32874.2	4156.68	39465.3	20398.6	0.126442	-2.98345	0.516874	-0.952116
ENSG00000215838	RP11-466F5.5	chr1:165667986-165679205	2565.21	53.3977	1354.3	1247.1	1821.34	987.592	749.826	1661.25	0.542234	-0.883013	2.21551	1.14764
ENSG00000227889	RP11-402M4.1	chr9:105052401-105053194	2319.08	4886.65	701.087	1462.01	1712.42	5619.45	141.455	1895.5	3.28158	1.71439	13.4001	3.74417
ENSG00000224906	RP1-102E24.9	chr12:6547663-6548018	92069.7	31345.6	56801.7	70823.4	102316	26242.7	59833.9	62648	0.256487	-1.96304	1.04703	0.0663061
ENSG00000249279	CTC-436P18.3	chr5:60497135-60560756	31285.3	6667.63	91776	58178.1	35289.5	4602.4	96631.7	51383.4	0.130419	-2.93878	0.531745	-0.911193
ENSG00000254870	ATP6V1G2-DDX39B	chr6:31497995-31514385	50999.6	17171.1	7298.2	9583.86	54606.8	15560.9	6885.54	7999.56	0.284962	-1.81116	1.16179	0.216351
ENSG00000230850	BX571672.1	chr1:143119060-143233417	57223.3	19850.2	50742.6	64089.9	63559.4	16982.5	53303.6	58060.4	0.267192	-1.90405	1.08924	0.123321
ENSG00000226150	AC073343.11	chr7:6833764-6836573	5572.73	5572.93	3073.62	12654.6	5573.16	6123.75	2770.03	12406.9	1.09879	0.13592	4.479	2.16318
ENSG00000233203	RP11-67L3.4	chr1:55353235-55354523	78864.8	65248.6	32930.3	107351	90612.8	58373.9	37344.4	98063.6	0.644213	-0.634391	2.62593	1.39283
ENSG00000232372	RP11-504P24.2	chr1:224170455-224175856	50615.6	12728	33793.3	31183.5	54909.4	10897	34573.6	27940.4	0.198453	-2.33313	0.808141	-0.307321
ENSG00000249307	RP11-438E5.1	chr4:79892901-80229952	33541	21205.7	138430	224393	45112.5	13517.7	161738	197202	0.299644	-1.73868	1.21927	0.286018
ENSG00000178401	DNAJC22	chr12:49740699-49751309	10808.7	2562.89	4987.57	5313.01	10858.7	3076.66	4523.33	5213.52	0.283337	-1.81941	1.15259	0.204874
ENSG00000217929	RP1-24O22.3	chr6:142704-145059	8394.94	1762.31	8028.64	9030.93	8388.37	2345.82	7714.83	8767.79	0.279651	-1.8383	1.13649	0.184579
ENSG00000216835	RBMXP1	chr6:48181339-48182530	2842.21	1631.58	950.039	1224.39	2163.61	2491.49	351.314	1641.8	1.15155	0.203572	4.67332	2.22445
ENSG00000243495	GMFBP1	chr3:100383893-100384320	6464.89	718.407	2737.54	1917.65	6038.45	1483.8	2162.1	2154.15	0.245725	-2.02489	0.996323	-0.00531437
ENSG00000231022	RP11-720G6.1	chr1:188663450-188664242	6211.03	8623.7	985.947	2625.54	6027.07	9060.88	473.459	2884.81	1.50336	0.588194	6.09306	2.60717
ENSG00000250519	RP11-680H20.2	chr11:93971315-94012372	8911.74	5715.06	3198.73	7855.4	8997.98	6162.17	2787.78	7733	0.684839	-0.546164	2.77389	1.47191
ENSG00000226486	RP11-373J16.1	chr1:188874818-189006393	973.631	0	697.593	2452.52	153.199	990.089	109.808	2870.65	6.46276	2.69215	26.1424	4.70832
ENSG00000096996	IL12RB1	chr19:18170370-18197697	14782.7	3652.9	13056.8	13928.3	15466.1	3876.88	12949.4	13128.3	0.250669	-1.99614	1.01381	0.0197932
ENSG00000258522	RP11-638I2.3	chr14:100657422-100715854	44237.7	10718.6	30893.1	27499.3	47848.9	9280.78	31510.3	24708.8	0.19396	-2.36617	0.784148	-0.350802
ENSG00000223820	CFL1P1	chr10:89577684-89605369	47814.3	63948.6	17496.8	93534.4	55892	59128.1	20424.3	87349.7	1.0579	0.0812018	4.27675	2.09652
ENSG00000225627	RP1-39G22.5	chr1:40747985-40749177	48168.5	17687.2	30559.6	41591.9	52764.4	15703.6	31566.7	37972.5	0.297618	-1.74847	1.20293	0.266552
ENSG00000259618	RP11-562A8.5	chr15:50786214-50789277	169672	62435.6	35431.2	48350.4	188757	51247.5	36182.4	39702	0.2715	-1.88098	1.09727	0.133924
ENSG00000205863	C1QTNF9B	chr13:24462239-24476794	13040.4	9224.21	5663.5	15654	13787.2	9332.82	5479.03	14983.1	0.676921	-0.562941	2.73463	1.45134
ENSG00000245667	RP5-940J5.8	chr12:6652669-6654097	57072	14140.1	31595.9	28632.3	61802.1	12045.6	32226.3	25366.3	0.194906	-2.35915	0.787132	-0.345322
ENSG00000101448	SPINLW1	chr20:44165624-44176391	7425.81	1488.29	9095.91	10452.7	7395	2099.33	8839.24	10129.1	0.283886	-1.81662	1.14593	0.196519
ENSG00000225015	SNX18P15	chr1:142660016-142660749	48998.7	13993.3	134146	99503.6	56840.6	8150.03	146765	84886	0.143384	-2.80204	0.578381	-0.789909
ENSG00000230267	AC133485.1	chr16:32187410-32199434	15520.1	6263.49	10227.3	16768	16410.1	6371.18	10131.3	15866.4	0.388248	-1.36495	1.56608	0.647156
ENSG00000107736	CDH23	chr10:73156690-73575702	6799.77	806.396	5032.56	4251.9	6485.71	1526.39	4555.02	4323.51	0.235347	-2.08714	0.949175	-0.0752536
ENSG00000132130	LHX1	chr17:35294771-35301917	1371.8	0	701.938	0	502.359	982.801	66.2221	522.355	1.95637	0.96818	7.88793	2.97965
ENSG00000101144	BMP7	chr20:55743803-55841685	11696	1210.91	11752.1	6860.77	11857.1	1676.27	11459.8	6526.7	0.141373	-2.82242	0.569532	-0.81215
ENSG00000223473	GS1-124K5.3	chr7:65956082-65958553	39595	21068.5	23001.7	46047.4	43761.6	19321.2	23982	42647.8	0.44151	-1.17948	1.77833	0.830523
ENSG00000188316	ENO4	chr10:118609022-118671297	16756.3	8814.46	4666.02	9187.21	17543.4	8844.96	4301.39	8734.2	0.504175	-0.988003	2.03055	1.02187
ENSG00000221539	SNORD99	chr1:28905260-28905334	4806900	0	10106000	2265470	4.57855e+06	336312	9.4664e+06	2.79711e+06	0.0734539	-3.76702	0.295478	-1.75888
ENSG00000228869	COX4I1P2	chr13:46245979-46246526	1672.26	4180.1	709.128	2922.8	1044.62	4961.71	172.981	3304.98	4.74977	2.24786	19.1061	4.25596
ENSG00000136867	SLC31A2	chr9:115913221-115926417	105735	52907.6	107041	190142	123307	40905.9	124926	166686	0.331739	-1.59188	1.33427	0.416053
ENSG00000117399	CDC20	chr1:43824598-43828874	294262	120915	59907.9	97728.6	323434	99453.9	67065.9	82859.8	0.307494	-1.70137	1.2355	0.305092
ENSG00000197757	HOXC6	chr12:54384407-54424607	237986	51036.3	139614	91319.1	265236	30814.4	152673	71232.5	0.116178	-3.1056	0.46657	-1.09984
ENSG00000148735	C10orf81	chr10:115511212-115543188	3277.17	1340.46	999.622	902	2609.59	2199.92	389.922	1319.82	0.843015	-0.24637	3.38484	1.75909
ENSG00000257667	RP1-170O19.21	chr7:27202218-27214799	90153.9	15821	121244	59084.1	100068	9339.66	128699	48196.5	0.0933333	-3.42147	0.37449	-1.417
ENSG00000232884	AF127936.3	chr21:16120065-16126186	18777	2239.58	17096.5	8955.31	19567.6	2358.21	16950.2	8192.31	0.120516	-3.0527	0.483316	-1.04896
ENSG00000232694	XX-CR54.3	chr1:248881946-248885506	4921.78	3911.3	2725.59	9110.28	4712.97	4567.84	2331.04	9057.09	0.969205	-0.0451256	3.88542	1.95807
ENSG00000168032	ENTPD3	chr3:40428646-40470110	9952.35	2851.73	5242.25	6661.08	9995.83	3373.95	4818.34	6519.29	0.337535	-1.56689	1.35302	0.436181
ENSG00000254686	RP1-276E15.1	chr11:35677774-35682887	2059.86	475.843	1012.79	1356.44	1295.91	1410.74	409.986	1788.3	1.08861	0.122486	4.36186	2.12494
ENSG00000081019	RSBN1	chr1:114304453-114355098	295244	177242	131960	335375	321981	140995	173324	303520	0.4379	-1.19133	1.75117	0.808322
ENSG00000185742	C11orf87	chr11:109292845-109299840	6751.81	848.335	8090.76	7352.7	6551.6	1526.93	7746.2	7218.88	0.233062	-2.10121	0.931924	-0.101715
ENSG00000170236	USP50	chr15:50792758-50838905	67552.5	38602	19100.7	41434	74334.2	34907.1	19968.4	37479.5	0.469597	-1.0905	1.87694	0.908383
ENSG00000136275	C7orf69	chr7:47834888-47859428	7129.07	2330.01	67267.1	62470.6	9140.93	1855.87	70786	57414	0.203029	-2.30024	0.811092	-0.302063
ENSG00000255339	RP11-411B6.6	chr10:102265384-102289634	23018.2	13665.2	4734.75	10231.3	24449.7	13248.4	4411.62	9539.74	0.541862	-0.884002	2.16241	1.11264
ENSG00000100473	COCH	chr14:31343719-31364271	5945.11	2441.45	4459	8894.27	5764.34	3112.35	4079.33	8783.82	0.539932	-0.889151	2.15325	1.10652
ENSG00000102057	KCND1	chrX:48818638-48827976	37242.5	12610.8	13774.9	17595.6	39969.4	11613.3	13733.6	15907.5	0.290555	-1.78312	1.15829	0.211995
ENSG00000241644	INMT	chr7:30737600-30797218	127940	35930	131960	115131	145195	23997.8	145765	96003.2	0.165279	-2.59702	0.658617	-0.602489
ENSG00000169442	CD52	chr1:26644447-26647014	141823	114588	54262.2	175778	164873	95972.5	68004	157602	0.582099	-0.780663	2.31753	1.21259
ENSG00000240720	LRRD1	chr7:91741472-91808845	9773.15	5281.5	3324.53	6749.87	9871.63	5721.61	2885.33	6650.48	0.579602	-0.786866	2.30493	1.20472
ENSG00000241708	AC025518.1	chr17:8450232-8450526	1954.12	0	784.995	0	1124.63	964.006	147.635	502.846	0.857179	-0.222332	3.406	1.76808
ENSG00000239791	AC002310.7	chr16:30583570-30595181	10310.9	1933.86	8067.84	7460.53	10393.4	2452.12	7714.26	7213.36	0.235931	-2.08356	0.935068	-0.0968571
ENSG00000103528	SYT17	chr16:19179570-19279652	2205.82	1651.47	1167.48	3678.41	1561.7	2522.97	624.246	3994.27	1.61553	0.692006	6.39855	2.67775
ENSG00000136040	PLXNC1	chr12:94542498-94701451	229245	62508.7	16555.3	20455.9	252887	49248.7	15038.5	11590.4	0.194746	-2.36034	0.770718	-0.375724
ENSG00000215388	ACTG1P3	chr20:1141227-1142341	9097.75	4634.81	5024.16	10520.3	9257.28	5098.56	4694.41	10226.8	0.550762	-0.8605	2.1785	1.12334
ENSG00000203871	C6orf164	chr6:88106839-88109467	3670.59	2371.27	901.868	806.663	3058.7	3173.41	297.529	1220.75	1.0375	0.0531138	4.10296	2.03667
ENSG00000255874	LINC00346	chr13:111521577-111522162	37378.2	19857.8	14041.1	27895.1	40697.9	18449.8	14338.1	25686.3	0.453335	-1.14135	1.79147	0.841143
ENSG00000120756	PLS1	chr3:142315228-142432506	67510.2	34678.6	204093	230750	83637	17590.6	238048	197756	0.21032	-2.24934	0.830739	-0.267532
ENSG00000124713	GNMT	chr6:42928495-42931618	15637.2	3599.53	31041.2	27884.7	16940.2	3507.31	31753.3	25961.8	0.20704	-2.27202	0.817608	-0.29052
ENSG00000255955	AL136362.1	chrX:91354535-91360178	38271.8	22141.3	166811	208737	50230.3	11923.9	192999	180808	0.237384	-2.07471	0.936834	-0.0941342
ENSG00000183128	CALHM3	chr10:105232560-105238997	29357.9	32967.5	1578.25	5757.25	31765.3	31386.3	1329.34	5179.91	0.988067	-0.017319	3.8966	1.96221
ENSG00000234606	RP11-464F9.19	chr10:75413857-75434477	1661.9	661.07	1596.58	6468.09	1038.62	1583.64	1107.87	6657.5	1.52475	0.608575	6.00928	2.58719
ENSG00000243637	AC019221.4	chr2:234263219-234301045	10777.3	4815.34	11164.7	20760.8	11419.1	5124.08	11189.4	19785.5	0.448727	-1.15609	1.76825	0.822319
ENSG00000154262	ABCA6	chr17:67074846-67138015	86169.3	42027.2	6163.17	12145	93584.2	37622.6	5920.52	9377.36	0.402019	-1.31467	1.58388	0.663459
ENSG00000255330	RP3-403A15.5	chr6:127759550-127840146	10456.9	1261.92	19091.8	12329.7	10753.1	1658.97	19113	11615.3	0.154278	-2.69639	0.607717	-0.718528
ENSG00000255974	CYP2A6	chr19:41349443-41356352	1496.8	0	1053.51	2113.57	703.399	971.092	464.401	2524.99	1.38057	0.465265	5.43708	2.44283
ENSG00000256240	AC010620.1	chr19:21301320-21301529	287864	105366	113662	152771	317655	79622.6	132090	130295	0.250658	-1.99621	0.986411	-0.0197391
ENSG00000207445	SNORD15B	chr11:75115464-75115610	128993	121850	129697	454892	152817	92307.5	174886	415422	0.604041	-0.727282	2.37539	1.24816
ENSG00000230088	KRT16P5	chr17:20396946-20397468	2020.92	996.583	1211.66	3344.14	1333.5	1903.52	656.725	3679.55	1.42747	0.513457	5.60289	2.48617
ENSG00000234391	RP11-344N17.6	chrX:48166203-48168490	4864.43	2153.54	4393.78	9932.47	4632.44	2869.8	4035.69	9806.29	0.6195	-0.690824	2.42989	1.28089
ENSG00000149781	FERMT3	chr11:63974149-63991354	47385.6	22806.2	27840.1	48668	52317.2	20590.8	29009.9	44781.9	0.393576	-1.34529	1.54368	0.626369
ENSG00000124092	CTCFL	chr20:56071020-56100708	1511.58	2.07434e-08	1069.91	2135.87	719.971	970.427	481.507	2545.46	1.34787	0.430681	5.28644	2.4023
ENSG00000259212	CTD-3065B20.2	chr15:91139071-91139679	24329.9	11827.4	18776.2	34092.1	26641.1	11209.2	19316.1	31859.2	0.420749	-1.24897	1.64936	0.721902
ENSG00000101004	NINL	chr20:25433340-25566153	199448	115900	40886.7	90340.9	224774	97216.1	46236.6	78349.3	0.432507	-1.2092	1.69453	0.760885
ENSG00000102554	KLF5	chr13:73629113-73651676	236932	83785	452577	367543	263011	40016.2	524925	312884	0.152146	-2.71647	0.596054	-0.746484
ENSG00000214870	AC004540.5	chr7:26438212-26538594	5423.59	429.698	1405.95	419.463	4862.17	1258.95	773.27	784.31	0.258927	-1.94938	1.01428	0.0204512
ENSG00000235076	GAPDHP52	chr13:21932511-21933453	3539.51	445.031	5802.22	8663.63	3132.43	1265.63	5442.88	8609.45	0.404042	-1.30742	1.58178	0.661552
ENSG00000256013	RP11-27M24.1	chr16:10623296-10625939	202274	64126.9	43988.4	49562.4	225038	50817.9	44655.4	39440.9	0.22582	-2.14676	0.883227	-0.179143
ENSG00000251186	RP11-689P11.3	chr4:8455136-8456669	13857.1	28772.2	3640.6	28578.2	15714	27878.9	3937.35	27317.8	1.77414	0.827124	6.93813	2.79455
ENSG00000230751	AC007036.4	chr7:30180485-30181033	6948.91	86.4039	16386.1	6785.32	6774.82	695.141	16228.3	6508.51	0.102607	-3.2848	0.40106	-1.31811
ENSG00000237705	AC008937.2	chr5:56137842-56157991	27518.8	15054.2	16382.2	33271.9	30130.8	14197.8	16859.6	31038.9	0.471205	-1.08557	1.84103	0.88051
ENSG00000132182	NUP210	chr3:13357736-13461809	8193.21	11467.2	2772.96	13789.3	8596.04	11667.7	2536.79	13422.1	1.35733	0.440776	5.29098	2.40354
ENSG00000181778	C9orf71	chr9:71151495-71155783	4591.29	4640.22	1276.13	3437.14	4197.52	5302.36	750.428	3694.47	1.26321	0.337099	4.92315	2.29958
ENSG00000196616	ADH1B	chr4:100226120-100242558	269481	59206.4	26239.9	24724.5	296178	44873.5	24270.7	14329.5	0.151508	-2.72253	0.590402	-0.760232
ENSG00000183763	TRAIP	chr3:49866033-49894007	64331.3	39407.9	20567.6	46520.4	71068.7	35746.1	21632.9	42379.4	0.502979	-0.99143	1.95902	0.970135
ENSG00000203564	RP11-570D4.2	chr9:114680536-114681204	41726.5	19278.6	44516.2	72535.4	47046.2	17072.8	47238.3	66699.5	0.362893	-1.46238	1.41198	0.49772
ENSG00000236686	BZW1P1	chr3:172143639-172144879	8744.91	2627.19	4114.44	5280.8	8647.86	3213.1	3642.76	5263.62	0.371549	-1.42838	1.44495	0.531024
ENSG00000230889	SHC1P1	chrX:63652280-63654023	2173.35	30.323	823.481	31.234	1360.95	985.72	186.535	525.182	0.724288	-0.465365	2.81546	1.49337
ENSG00000144550	CPNE9	chr3:9745490-9771592	5102.58	3999.02	1853.57	5009.32	4776.13	4664.09	1360.74	5163.53	0.976541	-0.0342472	3.79465	1.92397
ENSG00000179071	CCDC89	chr11:85394892-85397320	8658.21	3584.81	9139.42	16477	8966.6	4050.16	9021.07	15821.6	0.451694	-1.14658	1.75385	0.810524
ENSG00000147127	RAB41	chrX:69501942-69504852	8475.68	5103.91	1868.17	3350.29	8364.11	5616.52	1336.44	3480.97	0.671502	-0.574537	2.60465	1.38109
ENSG00000233278	RPS26P2	chr9:30831875-30832223	19077.7	26978.9	4706.25	24572	21133	25991.2	4889.1	23321.6	1.22989	0.298528	4.77012	2.25403
ENSG00000112319	EYA4	chr6:133561735-133853258	98041.7	58304.7	33738	72758.8	109991	51336.9	36137.4	65377.4	0.466735	-1.09932	1.80913	0.855299
ENSG00000231742	RP11-112L6.4	chr20:48789086-48793096	32613.2	5281.55	35879.9	20226.4	34985.3	4469.72	36486.1	18059.9	0.12776	-2.96849	0.49498	-1.01456
ENSG00000244349	HCG16	chr6:28954576-28956313	51725.1	25367.9	13276.7	23939.8	56174.7	23173.9	13455.5	21505.3	0.412533	-1.27742	1.59825	0.676496
ENSG00000225787	AC011236.7	chr2:85329511-85329817	356553	203469	45257.5	121179	381928	178187	59335.6	107008	0.466547	-1.0999	1.80343	0.850744
ENSG00000251429	RP11-597D13.7	chr4:159191529-159199828	74724.2	44403.1	4952.87	11538.8	81240.7	40382.2	4791.74	9204.29	0.497069	-1.00848	1.92087	0.941756
ENSG00000256523	AP002008.1	chr11:111381324-111384610	3637.66	0	31824.7	17165	3658.76	473.281	32351.8	16143.6	0.129355	-2.95059	0.499001	-1.00289
ENSG00000250091	DNAH10OS	chr12:124410970-124419531	25994.3	13526.6	4060.35	7273.3	27539	13029.2	3642	6644.25	0.473119	-1.07973	1.82434	0.867374
ENSG00000238173	RPL39P6	chr1:11293019-11293169	356746	208594	292562	689835	371596	164305	374184	637652	0.44216	-1.17736	1.70411	0.769021
ENSG00000101544	ADNP2	chr18:77866914-77905406	449639	151858	934801	1208200	444494	124552	1.04665e+06	1.1288e+06	0.280211	-1.83542	1.07849	0.109015
ENSG00000251390	RP11-276A18.2	chr20:826099-837992	2232.37	0	5571.85	10135.3	1766.01	881.203	5238.03	10054.3	0.49898	-1.00295	1.91948	0.940713
ENSG00000068831	RASGRP2	chr11:64494382-64512928	126179	86368.3	9877.55	26965.2	140525	76323.3	10545.8	21996.3	0.543132	-0.880626	2.08579	1.06059
ENSG00000235781	XXbac-BPG249D20.9	chr6:30484042-30486994	5387.41	5782.52	5737.54	24828.1	5778.34	6275.52	5749.43	23932.3	1.08604	0.119081	4.16255	2.05747
ENSG00000224142	AMMECR1-IT1	chrX:109548647-109550449	9583.76	4369.74	4797.36	8639.63	9708.48	4836.4	4420.02	8425.59	0.498163	-1.00531	1.90623	0.930725
ENSG00000257221	RP11-689B22.2	chr12:109022462-109035094	2438.23	0	7665.55	11912.1	2054.07	847.379	7416.72	11697.7	0.412537	-1.27741	1.57721	0.657374
ENSG00000230693	RP11-456E1.3	chrX:72744796-72745991	4214.74	1194.35	6088.03	11114.7	3955.38	1952.17	5787.2	10917.1	0.493547	-1.01874	1.88642	0.915648
ENSG00000251459	RP11-319E12.2	chr4:58357555-58361399	30430	25357.1	2393.33	6467.99	32674.8	24127.3	2053.43	5792.83	0.738408	-0.437511	2.82105	1.49623
ENSG00000244371	PFN1P8	chr1:146392450-146392852	12114	4526.88	6641.19	9819.26	12468.1	4882.36	6316.62	9434.29	0.391589	-1.35259	1.49357	0.578762
ERCC-00157	-	ERCC-00157:0-1019	37925.5	22332.7	23902.5	50098.3	42148.2	20545.3	25032.7	46532.8	0.487453	-1.03667	1.85888	0.894434
ENSG00000213003	BTF3P12	chr8:71185603-71186072	15847.2	19444.3	3503.52	14912.7	17097.7	18992.4	3365.12	14252.5	1.11081	0.151618	4.23536	2.08249
ENSG00000226516	FAM138B	chr2:114334958-114336486	10092.5	6738.54	2670.33	5918.84	10229.5	7111.62	2214.5	5864.57	0.695206	-0.524488	2.64826	1.40505
ENSG00000204290	BTNL2	chr6:32359240-32379511	5022.61	2252.13	2417.54	4541.97	4624.93	2992.35	1910.05	4706.91	0.647005	-0.628151	2.46428	1.30117
ENSG00000234983	AC010132.11	chr7:42958339-42959683	24386.1	11184.8	12417.5	20839	26217.3	10718.5	12473.4	19418.2	0.408832	-1.29042	1.55677	0.638555
ENSG00000224662	ATP6V1G1P3	chr9:139674390-139674664	2956.59	3065.8	1328.73	4674.13	2440.11	3846.47	819.72	4918.95	1.57635	0.656586	6.00076	2.58515
ENSG00000108387	SEPT4	chr17:56597615-56618062	3759.82	1893.2	2052.9	4630.57	3264.91	2693.02	1541.96	4836.6	0.82484	-0.277815	3.13666	1.64923
ENSG00000259459	RP11-321G12.1	chr15:63682334-63729347	22402.6	4363.23	2795.52	1822.56	23200.6	4451.05	2158.59	1573.71	0.191851	-2.38194	0.729048	-0.455915
ENSG00000257060	RP11-266O8.1	chr15:93855785-94112712	3265.77	0	1384.62	619.348	2549.05	915.504	764.092	1041.09	0.359155	-1.47732	1.36252	0.44628
ENSG00000236305	RP11-126L15.4	chr7:100434935-100450238	42323.6	32341.6	11242.3	31149.8	46537	30115.9	11696.9	28707.5	0.64714	-0.627851	2.45428	1.2953
ENSG00000255773	RP11-566K11.1	chr16:89978526-89981576	3859.48	1075.42	14450.9	24688.1	4048.79	1724.66	14646.2	23654.2	0.425968	-1.23118	1.61504	0.691573
ENSG00000187764	SEMA4D	chr9:91975701-92113045	71813.4	45272.4	53279.9	120056	82673.6	39708	59581.3	108459	0.480298	-1.058	1.82035	0.864216
ENSG00000228857	AC104653.1	chr2:114588625-114600933	75896.1	90838.8	7796.12	37476.4	85687	83141.7	9233.53	33945.2	0.970296	-0.0435029	3.6763	1.87825
ENSG00000226361	TERF1P5	chr13:19254633-19255846	9573.41	6978.91	2659.62	6429.17	9697.9	7356.77	2219.16	6367.28	0.758594	-0.3986	2.86922	1.52066
ENSG00000236215	RP11-262H14.10	chr9:66454940-66456495	33070.2	12949	61717.7	79700.6	37877.2	11069	65794.2	72697	0.292235	-1.7748	1.10492	0.143937
ENSG00000229569	RP11-481G8.2	chr10:80760240-80763560	1686.59	721.121	875.844	1470.32	907.489	1658.19	276.821	1911.38	1.82723	0.869656	6.90473	2.78758
ENSG00000237130	MRPS6P2	chr1:51312139-51312509	4416.3	5130.3	3036.41	13968.4	4364.13	5735.08	2759.29	13692.9	1.31414	0.394121	4.96248	2.31106
ENSG00000259450	RP11-265N7.1	chr15:39480638-39486510	10113.7	2046.67	13556.7	12778.7	10387.9	2489.74	13449.7	12168.4	0.239677	-2.06084	0.904734	-0.144434
ENSG00000164675	IQUB	chr7:123092453-123175131	6889.87	964.471	3999.28	3246.65	6549.28	1688.38	3479.34	3383.27	0.257796	-1.9557	0.972388	-0.0403966
ENSG00000226482	ADIPOQ-AS1	chr3:186569674-186573912	3465.24	1502.46	1008.41	838.328	2813.72	2348.76	398.433	1253.52	0.834755	-0.260575	3.14613	1.65358
ENSG00000144908	ALDH1L1	chr3:125822411-125916837	8596.92	7291.61	3107.74	9227.9	8753.66	7675.71	2740.65	9054.16	0.876858	-0.189585	3.30366	1.72407
ENSG00000253210	RP11-809O17.1	chr8:142136142-142140060	44314	22244.7	8225.97	14701.5	47773.9	20581.6	8063.53	13067.1	0.430814	-1.21486	1.62052	0.696458
ENSG00000174448	STARD6	chr18:51850963-51880943	7831.79	0	16354.1	4885.2	7656.64	589.309	16150.5	4674.63	0.076967	-3.69962	0.289441	-1.78866
ENSG00000113368	LMNB1	chr5:126112314-126172712	177984	137750	99194.1	287030	205640	108992	129530	257797	0.530014	-0.915898	1.99025	0.992947
ENSG00000239407	LL0XNC01-237H1.2	chrX:102139341-102161086	85270.7	26922.2	33524.6	36530.8	93061.8	22980.3	34357.2	31849	0.246936	-2.01779	0.926996	-0.109364
ENSG00000229444	RP11-184I16.4	chr1:44175062-44193014	5146.81	1749.58	5673.26	10158.6	4936.45	2460.05	5344.36	9987.39	0.498343	-1.00479	1.86877	0.902091
ENSG00000214886	FAM177A2	chr4:99877150-99877916	44799.8	30526	3199.54	7562.12	48329.1	28497.6	2884.57	6376.19	0.589656	-0.762054	2.21045	1.14434
ENSG00000246139	RP11-592O2.1	chr12:125343128-125362549	11495.5	3750.65	6618.54	8634.53	11744.7	4163.74	6265.64	8325.13	0.354521	-1.49606	1.3287	0.410011
ENSG00000176928	GCNT4	chr5:74323288-74326724	24058.4	5045.08	32010.7	23668.8	25884	4593.99	32625.9	21679.1	0.177484	-2.49424	0.664476	-0.589711
ENSG00000197585	AC107218.3	chr2:215114763-215548970	7852.57	378.197	1308.82	63.3925	7444.18	1135.44	651.825	371.529	0.152527	-2.71286	0.569983	-0.811009
ENSG00000242419	PCDHGC4	chr5:140864740-140892546	7400.92	1595.81	3044.57	2848.52	7096.87	2287.17	2498.31	3007.47	0.322278	-1.63362	1.2038	0.2676
ENSG00000133055	MYBPH	chr1:203136938-203144941	5052.51	1054.76	3347.55	4041.88	4609.57	1837.99	2839.19	4209.95	0.398734	-1.3265	1.4828	0.568324
ENSG00000225969	ABHD11-AS1	chr7:73149367-73150384	89977.5	29472.5	14028.1	16854.4	97393.2	25560.6	13855.7	13522.9	0.262447	-1.9299	0.975979	-0.0350787
ENSG00000178977	LINC00324	chr17:8123959-8127361	32124.7	20614.2	213135	169278	42860.6	6731.79	243467	142092	0.157063	-2.67059	0.583621	-0.776897
ENSG00000183186	C2CD4C	chr19:405442-409170	3015.54	0	1309.37	604.047	2280.69	924.157	688.415	1035.7	0.40521	-1.30326	1.50447	0.589251
ENSG00000256349	CTD-3074O7.11	chr11:66276549-66301084	91478.3	239067	2817.4	137498	113190	210032	18729.8	128910	1.85558	0.891868	6.8826	2.78295
ENSG00000225057	AC096574.4	chr2:239140324-239164274	2340.95	1388.89	1107.75	2340.49	1655.99	2271.35	534.078	2716.66	1.3716	0.455861	5.08663	2.34671
ENSG00000225080	XXyac-YX155B6.3	chr1:147601779-147602181	25362.7	10681	8303.32	12335.9	26951.9	10279.9	8058.55	11392.5	0.381418	-1.39056	1.41372	0.499497
ENSG00000249550	RP11-438N16.1	chr12:114117263-114211488	3870.05	1577.23	2938.38	6244.35	3428.37	2374.35	2474.76	6352.53	0.69256	-0.529989	2.56693	1.36004
ENSG00000183281	PLGLB1	chr2:87229681-87248975	104502	61351.8	38737.8	78692.4	117591	53569.3	41719.2	70404.9	0.455557	-1.1343	1.68759	0.754964
ENSG00000100206	DMC1	chr22:38914953-38966291	31808.3	23224.9	9913.99	25472.5	34729.8	21905.1	10126.4	23658.5	0.630727	-0.664911	2.33632	1.22424
ENSG00000229933	RP11-553K8.5	chr1:198626681-198636190	48611.3	31324.5	45857.3	101529	56043.6	27974.2	50318.9	92985.4	0.499151	-1.00245	1.84792	0.885905
ENSG00000255199	RP11-227P3.1	chr11:50061787-50062069	6348.39	21026.3	1640.82	17863.1	7055.63	20836.1	1591.79	17395.1	2.95312	1.56224	10.928	3.44996
ENSG00000060140	STYK1	chr12:10771537-10826917	34057	7185.36	52798.1	35241.4	37196.5	5889.93	54357.5	31837.9	0.158346	-2.65885	0.585712	-0.771736
ENSG00000255453	AP000640.8	chr11:59561583-59562189	24511.2	7110.6	68939.2	61139.4	27894.8	5790.75	72449.4	55565.4	0.207592	-2.26818	0.766955	-0.382786
ENSG00000213180	RP11-401F2.1	chr17:65220843-65221157	54829.3	14738.7	16294.7	15351.3	58880.7	12973	16188.9	13171.4	0.220327	-2.18228	0.813605	-0.297599
ENSG00000205930	C21orf49	chr21:34144410-34266043	18663.3	13571.9	7723.75	19821	20099	13248.6	7698.82	18733.5	0.659168	-0.601283	2.4333	1.28291
ENSG00000159904	ZNF890P	chr7:5160869-5184177	5349.2	3133.36	2789.99	6431.54	5062.45	3815.91	2335	6490.73	0.753766	-0.407811	2.77975	1.47496
ENSG00000171848	RRM2	chr2:10262454-10271545	375762	168895	21468.4	46302.2	401870	150113	25428.2	35017.3	0.373536	-1.42068	1.3771	0.461636
ENSG00000138079	SLC3A1	chr2:44502598-44548633	14301.4	6862.32	6869.97	12004.9	14953.7	7032.63	6607	11445.3	0.470294	-1.08837	1.7323	0.792685
ENSG00000231196	RP11-495P10.8	chr1:147762994-147767966	3529.12	0	3877.59	3461.29	2934.04	873.294	3368.34	3692.32	0.297642	-1.74835	1.09619	0.132492
ENSG00000204909	SPINK9	chr5:147700765-147719412	16462.3	8284.23	25096	44201.5	18450.8	7991.75	26049.1	41552.4	0.433139	-1.2071	1.59516	0.673697
ENSG00000185633	NDUFA4L2	chr12:57628685-57634498	85445.9	21980.2	64216.6	53136.1	94044.1	17725.6	66706.1	46303.1	0.188481	-2.40751	0.694136	-0.52671
ENSG00000215791	AL645728.2	chr1:1497725-1499904	59876.2	72482	14231.9	62462.3	68205.9	66806.1	16078.9	57961.4	0.979477	-0.0299169	3.60481	1.84992
ENSG00000256400	RP11-673D15.7	chr12:11249777-11249873	196741	161278	59553.1	193323	224581	134291	78816.6	173206	0.597961	-0.741876	2.19759	1.13592
ENSG00000141052	MYOCD	chr17:12569206-12672266	1629.13	850.027	855.127	1546.84	852.392	1783.3	258.762	1986.67	2.09211	1.06496	7.67758	2.94065
ENSG00000228852	RP11-57H12.5	chr1:95708780-95729610	17183.9	8510.15	9276.09	16515.1	18251.3	8468.81	9167.49	15597.6	0.464011	-1.10777	1.70141	0.76673
ENSG00000249920	RP11-19B4.1	chr4:74804320-74805278	8708.9	4840.56	2280.37	3926.96	8625.54	5351.8	1764.88	4014.57	0.620459	-0.688591	2.27469	1.18567
ENSG00000175749	CTC-425H14.1	chr5:102368079-102368735	5514.43	2293.68	1349.15	1338.29	5045.73	3035.35	753.269	1661.2	0.601568	-0.733199	2.20532	1.14099
ENSG00000224043	AC016725.4	chr2:135493033-135676280	41106.1	16992.4	78844.9	103054	47768	14065.3	85690.3	92473.8	0.294451	-1.7639	1.07916	0.109912
ENSG00000238280	RP11-436D10.3	chr10:64553321-64565647	11584.3	0	18409	2843.5	11618.8	448.996	18193.6	2575.38	0.0386438	-4.69362	0.141554	-2.82057
ENSG00000135914	HTR2B	chr2:231972943-231989832	19248.9	11139.4	11234.6	23050.1	20769.9	10861.7	11337.6	21703.9	0.522953	-0.935247	1.91434	0.936845
ENSG00000246777	AC044802.1	chr16:66785654-66788643	9527.86	3624.7	5765.05	8682.82	9632.71	4115.53	5403.69	8448.5	0.427245	-1.22686	1.56347	0.64475
ENSG00000135127	CCDC64	chr12:120427647-120532298	10202	6554.96	64160.1	110820	14175.1	5600.89	70379.6	101582	0.395122	-1.33963	1.44334	0.529409
ENSG00000240137	RP11-103G8.2	chr3:150421350-150437933	110202	116335	20072.9	79407.4	126751	102859	24319.6	72087.1	0.811507	-0.301325	2.96415	1.56762
ENSG00000156414	TDRD9	chr14:104394798-104519004	31274.3	40220.9	10341.9	47053.2	35446.1	37902.7	11329.7	44211.8	1.0693	0.096672	3.90228	1.96432
ENSG00000106415	GLCCI1	chr7:8008424-8133902	139657	72421.3	401130	403378	163471	33226.6	470851	349038	0.203257	-2.29862	0.741293	-0.431884
ENSG00000100583	SAMD15	chr14:77843031-77857840	15305	17127.9	10034	39206.9	17245.4	16667.2	10562.7	37198.5	0.966469	-0.049204	3.52169	1.81627
ENSG00000205922	ONECUT3	chr19:1752371-1780987	3530.05	1890.64	1180.5	1633.75	2920.88	2713.87	593.742	2006.45	0.929127	-0.106052	3.37933	1.75674
ENSG00000215544	BCRP7	chr22:18843133-18846153	0	25495.2	0	27949.6	712.68	25297.7	211.041	27223.4	35.4965	5.14961	128.996	7.01118
ENSG00000234466	RP11-266I3.1	chrX:55081377-55082271	7709.53	2476.55	3384.93	4266.15	7500.42	3112.06	2881.56	4343.12	0.414918	-1.2691	1.50721	0.591885
ENSG00000219693	RP11-262H14.11	chr9:66544358-66545745	41470.5	9715.28	37779.3	28877.6	44933.9	8306.69	38650.6	25951.5	0.184865	-2.43546	0.67144	-0.57467
ENSG00000143228	NUF2	chr1:163236365-163325554	87817.8	63009	11528	29713.3	97064.9	56903.4	12177.8	25922	0.586241	-0.770434	2.12862	1.08992
ENSG00000204584	RP11-304F15.3	chr17:47923271-47926199	2014.23	0	1436.77	1945.57	1253.1	951.54	850.152	2341.77	0.759346	-0.39717	2.75453	1.46181
ENSG00000092853	CLSPN	chr1:36185818-36235568	71996.2	30769.9	5274.81	8384.86	77622.8	27698.2	4846.79	6257.93	0.356831	-1.48669	1.29115	0.368657
ENSG00000018236	CNTN1	chr12:41086243-41465772	20089.9	3111.53	9885.56	5850.08	20855.8	3243.8	9494.27	5343.17	0.155535	-2.68469	0.562778	-0.829362
ENSG00000154639	CXADR	chr21:18884699-18965897	22282.3	6301.37	51433.8	46006.9	24865.2	5457.57	53350.8	42350.8	0.219487	-2.18779	0.793819	-0.333119
ENSG00000239945	RP11-34P13.8	chr1:89550-91105	36791.3	11788.6	32663.4	34727.4	40131.6	10509.5	33566	31763.6	0.261876	-1.93304	0.946301	-0.0796289
ENSG00000131738	KRT33B	chr17:39519745-39526052	18720.5	5185.13	33157.1	31556.2	20424.8	4869.53	34020.5	29304.1	0.238413	-2.06847	0.861365	-0.215304
ENSG00000215477	RCN1P1	chr6:87831410-87832406	5187.28	4745.79	889.49	876.565	4755.84	5394.07	303.948	1245.27	1.1342	0.181673	4.09698	2.03456
ENSG00000253256	CTB-11I22.1	chr5:158636928-158675804	3424.7	0	3629.85	3263.92	2814.83	879.82	3111.55	3512.27	0.312566	-1.67777	1.12878	0.174769
ENSG00000165923	AGBL2	chr11:47681142-47736941	38443.2	8656.48	15091.8	11706.1	40943.4	7812.85	14899.8	10241.6	0.190821	-2.38971	0.687362	-0.540858
ENSG00000053328	C6orf186	chr6:110567130-110679475	42495.4	11028.4	7800.97	7074.47	45179.8	10032.2	7327.17	5860.04	0.222052	-2.17103	0.799769	-0.322344
ENSG00000131386	GALNTL2	chr3:16216155-16273499	294278	73797.4	102994	83159.4	323765	53203.3	111364	65896.1	0.164327	-2.60536	0.591718	-0.757019
ENSG00000111879	FAM184A	chr6:119280927-119470552	6856.72	19160.7	3067.51	29285.8	7904.43	19003.2	3261.88	28201.2	2.40412	1.26551	8.64568	3.11198
ENSG00000232470	RP11-313D6.3	chr10:112629500-112631352	34480.3	16861.8	31329.5	50742.5	38327.3	15369.4	32658.8	47058.6	0.401004	-1.31831	1.44092	0.526986
ENSG00000250510	GPR162	chr12:6930710-6936586	144897	46704.3	89253.2	89653.1	162853	35744.9	96119.2	75790.3	0.219492	-2.18776	0.788503	-0.342812
ENSG00000238997	AC105052.2	chr7:102246812-102246897	966199	97868	3168360	1619470	912301	135153	3.13573e+06	1.66872e+06	0.148145	-2.75492	0.532162	-0.910061
ENSG00000214708	AC090616.2	chr17:30468244-30470137	16434.6	8523.55	55486	87246.6	20033.2	7539.03	59612.9	80505.6	0.376327	-1.40994	1.35047	0.433464
ENSG00000227216	PFN1P5	chr1:146059925-146060344	37103.5	15157.2	20751.4	28616.3	40307.2	13899.5	21197.2	26224.5	0.34484	-1.536	1.23717	0.307047
ENSG00000219755	RP1-199J3.5	chr6:100023587-100024332	34994.7	13803	8666.6	11612.7	37373.7	12908.5	8394.04	10400.8	0.345391	-1.5337	1.23907	0.309256
ENSG00000066279	ASPM	chr1:197053257-197115824	91210.3	37985.4	15233.2	22204.7	99324	33430	15348.8	18530.8	0.336576	-1.571	1.20731	0.271797
ENSG00000196468	FGF16	chrX:76709647-76712769	14889.5	8938.83	2836.94	5149.62	15410.8	9054.75	2365.32	4984.05	0.58756	-0.767191	2.10713	1.07528
ENSG00000224598	RPS5P2	chr21:35507731-35508371	3416.43	3.19761	3799.03	3455.98	2813.09	880.797	3288.51	3692.24	0.313107	-1.67527	1.12277	0.167064
ENSG00000139908	TSSK4	chr14:24674902-24677568	78071.1	23847.9	81117	77372.2	87244.8	19115.5	86280.8	67767.2	0.219102	-2.19032	0.785426	-0.348452
ENSG00000177272	KCNA3	chr1:111214309-111217655	2530.87	617.376	1319.03	1805.51	1819.44	1527.11	730.399	2195.83	0.839331	-0.252688	3.00635	1.58801
ENSG00000110436	SLC1A2	chr11:35272752-35441610	53318.7	45070	17853	51689.6	59541.9	41517	19123.1	47749.2	0.697275	-0.520201	2.49693	1.32016
ENSG00000257117	RP11-793H13.4	chr12:53902046-53902749	43365.4	20815.7	30519	48412	47933.1	18808.5	31768	44602.5	0.392391	-1.34964	1.40401	0.48955
ENSG00000162817	C1orf115	chr1:220863186-220872499	36353.4	10095	38185.1	34310.4	39628	8826.96	39229.6	31259.3	0.222745	-2.16653	0.796829	-0.327657
ENSG00000147432	CHRNB3	chr8:42552518-42592550	14360.6	12512.9	1933.82	4504.58	14936.6	12490.4	1474.44	4410.45	0.836231	-0.258027	2.99127	1.58076
ENSG00000254731	CTD-2005H7.1	chr11:86414140-86425134	10072.2	10229.6	5642.78	19989.3	10778.5	10379.5	5576.78	19199	0.962981	-0.0544205	3.44268	1.78353
ENSG00000172640	OR10AD1	chr12:48596080-48597170	1959.15	0	2029.53	3702.81	1252.42	943.413	1489.98	4005.67	0.75327	-0.408761	2.68841	1.42675
ENSG00000224905	AP001347.6	chr21:15399741-15516789	3413.65	4688.62	1410.02	5806.14	3014.99	5379.22	939.825	5984.4	1.78416	0.835244	6.36757	2.67074
ENSG00000128617	OPN1SW	chr7:128412544-128415844	107862	47995.2	33363.7	49153.6	119341	41492.8	34605.7	42934.9	0.347682	-1.52416	1.24069	0.31114
ENSG00000236882	C5orf27	chr5:95187935-95195837	30723.2	21454.4	26847.6	61999.6	34782.5	19876	28428.2	57938.1	0.571438	-0.807331	2.03805	1.02719
ENSG00000224810	RP11-538D16.2	chr1:182031811-182038388	9762.16	7216.22	6298.38	16708.3	10251.3	7514.39	6148	16071.4	0.733019	-0.448078	2.61408	1.3863
ENSG00000241219	RP11-572M11.1	chr3:112769758-112782290	12560.6	4635.4	6439.32	8695.15	12912.9	4976.23	6086.56	8354.8	0.38537	-1.37568	1.37266	0.456977
ENSG00000117477	C1orf114	chr1:169364107-169429907	8703.91	6553.22	1845.05	3727.29	8665.59	6992.77	1334.92	3836.2	0.806959	-0.309433	2.87374	1.52293
ENSG00000249740	CTD-2127H9.1	chr5:38736156-38845931	23849.2	9123.79	16692.3	21968	25636.6	8715.14	16869.3	20412.3	0.339949	-1.55661	1.21002	0.275037
ENSG00000138160	KIF11	chr10:94353042-94415150	99102.6	43069.7	13480.5	20655.8	108126	37826.4	13527.1	16829.1	0.349836	-1.51525	1.24411	0.315112
ENSG00000236790	LINC00299	chr2:8147900-8523751	3740.07	4428.73	889.68	1429.64	3216.59	5135.43	319.944	1816.15	1.59654	0.674952	5.67646	2.50499
ENSG00000246302	AC022884.1	chr18:22208145-22242162	23418.8	8297.71	4600.52	5319.14	24542.3	8138.71	4110.66	4844.54	0.33162	-1.5924	1.17853	0.236992
ENSG00000169252	ADRB2	chr5:148206155-148208196	198936	93464.4	142972	205614	226784	66861.6	169718	177622	0.294825	-1.76207	1.04657	0.0656707
ENSG00000165972	CCDC38	chr12:96260825-96336752	4736.42	569.665	2959.66	2575.26	4208.76	1391.94	2410.79	2829.52	0.330725	-1.5963	1.17369	0.231053
ENSG00000124882	EREG	chr4:75230859-75254468	455727	173853	458787	629949	462741	135411	549561	570604	0.292628	-1.77286	1.03829	0.0542106
ENSG00000172345	STARD5	chr15:81601393-81616524	165183	52883.2	127712	118702	187177	36703.1	141997	98603.2	0.196088	-2.35043	0.694404	-0.526153
ENSG00000188610	FAM72B	chr1:120837271-120855681	108984	31542.9	60159.4	54725.7	120345	25617.1	62408.6	47041.1	0.212864	-2.232	0.753759	-0.407824
ENSG00000134539	KLRD1	chr12:10378656-10469850	19521	10425.8	6323.91	11313.7	20636.1	10262.6	6043.53	10642.1	0.497315	-1.00777	1.76091	0.81632
ENSG00000174827	PDZK1	chr1:145726917-145764074	19797.2	12461.9	4324.65	8724.82	20906.2	12221.6	3968.08	8212.67	0.58459	-0.774504	2.06968	1.04941
ENSG00000227544	AC018647.3	chr7:35756054-35774497	7410.36	0	14565.4	4558.17	7184.17	625.572	14312.2	4411.99	0.0870764	-3.52157	0.308268	-1.69774
ENSG00000243970	PPIEL	chr1:39997509-40024379	43052.9	24129.3	19416.4	36279.8	47249.2	22178.4	20097.3	33353.6	0.469391	-1.09114	1.65961	0.730842
ENSG00000229260	RP11-414H17.7	chr10:6163690-6168004	3253.89	867.116	21498.7	32057.3	3671.99	1436.84	22055.5	30512.7	0.391296	-1.35367	1.38345	0.468268
ENSG00000225611	RP11-70C1.1	chr3:42812103-42815127	10655	8110.42	8506.31	22930.5	11444.4	8298.97	8547.09	21911.7	0.725154	-0.463641	2.56365	1.3582
ENSG00000256810	RP11-76C10.2	chr12:131515114-131520032	3387.97	0	3950.6	3601.82	2788.03	876.598	3446.61	3829.15	0.314415	-1.66926	1.11099	0.151844
ENSG00000243738	AL137068.1	chr9:123965439-123965713	81383.5	33941.8	49737.6	67020.9	90472.6	29301	52375.1	59935.1	0.323866	-1.62653	1.14434	0.194519
ENSG00000171403	KRT9	chr17:39722095-39728310	12037.4	7399.68	1519.95	2044.18	12203.2	7701.01	959.185	2137.77	0.631063	-0.664144	2.22874	1.15623
ENSG00000257315	ZBED6	chr1:203765436-203769686	202125	74592.4	63757.7	74841	226417	58971.8	67686.3	62241.1	0.260456	-1.94089	0.919552	-0.120997
ENSG00000233143	AC009492.1	chr2:218147461-218200843	23426.7	6270.64	31115.8	27765.7	25370.8	5784	31817.2	25606.8	0.227979	-2.13303	0.80481	-0.313279
ENSG00000240333	RP4-673D20.2	chr20:1754010-1760392	2405.91	490.573	5379.71	12058	2025.45	1342.7	5082.84	11883.2	0.662915	-0.593105	2.33791	1.22522
ENSG00000181826	RELL1	chr4:37592421-37687998	70530.4	29592.2	192465	165267	84628.9	15152.5	219518	138556	0.179046	-2.4816	0.631182	-0.663872
ENSG00000161649	CD300LG	chr17:41924515-41940994	4925.15	1616.81	2336.07	3158.92	4457.48	2392.24	1794	3393.23	0.536682	-0.897862	1.89144	0.919483
ENSG00000212663	RP1-122K4.3	chrX:13998184-14006939	23736.1	16196	8104.43	18451	25587.2	15565.3	8065.25	17269.8	0.608324	-0.717089	2.14125	1.09846
ENSG00000234281	AC007970.1	chr2:211189482-211333970	3439.38	0	3799.87	3339.7	2833.91	877.247	3287.01	3580.79	0.309554	-1.69174	1.08937	0.1235
ENSG00000224450	AC073135.6	chr3:197907619-197917237	15412.9	2289.67	16548.4	9792.65	15990.9	2520.26	16427.9	9104.53	0.157606	-2.66561	0.55421	-0.851496
ENSG00000204807	FAM27E2	chr9:45733558-45734896	0	16146.6	1196.27	73666.7	1858.58	16248.7	2297.61	70604.7	8.74252	3.12805	30.7297	4.94156
ENSG00000180438	TPRXL	chr3:13978755-14124311	83639.6	34751.4	80681.4	105916	94959.7	28626.2	88091.6	93310.9	0.301456	-1.72998	1.05925	0.0830419
ENSG00000230703	RP11-293P20.4	chr1:24393263-24410055	11199.6	5632.8	6108.28	10945.7	11557	5971.04	5811.28	10547.1	0.51666	-0.952714	1.81493	0.859911
ENSG00000258130	RP11-347C12.3	chr16:30215636-30218503	151120	65048.4	21405	31685	167364	55155	21664.3	25074.6	0.32955	-1.60143	1.15741	0.210906
ENSG00000226220	AC004987.8	chr7:39836191-39837510	6499.76	3614.97	3631.13	7569.78	6347.53	4228.07	3216.27	7523.77	0.666097	-0.586195	2.33929	1.22607
ENSG00000174326	SLC16A11	chr17:6944948-6947242	4430.56	2909.61	1501.73	2799.1	3953.17	3652.92	950.712	3084.2	0.92405	-0.113957	3.24409	1.69781
ENSG00000253477	RP11-1C8.4	chr8:104495625-104513904	5418.75	5089	3034.3	10125.1	5314.42	5671.76	2676.83	10004.1	1.06724	0.0938863	3.73732	1.902
ENSG00000106123	EPHB6	chr7:142552791-142568847	200594	56144.4	68847.2	59171.9	223608	42423.4	71346.9	47379	0.189722	-2.39804	0.664065	-0.590603
ENSG00000241520	AC098820.4	chr2:217347754-217351919	7989.08	3951.92	2403.91	3692.36	7821.64	4524.84	1881.34	3809.45	0.578503	-0.789603	2.02486	1.01783
ENSG00000182667	NTM	chr11:131240372-132206716	223470	156245	44922.1	115574	251082	132082	55288.9	101758	0.52605	-0.926729	1.84048	0.880081
ENSG00000246225	RP11-17A1.3	chr11:22850925-22966939	7613.72	0	11825.7	3626.6	7354.66	653.971	11485	3572.43	0.0889193	-3.49136	0.311053	-1.68477
ENSG00000217702	AC073263.1	chr2:74361598-74362521	5254.35	1276.24	5687.99	7563.76	4955.97	2009.51	5303.78	7513.08	0.405474	-1.30232	1.41655	0.502383
ENSG00000245573	BDNF-AS1	chr11:27528384-27719721	49108.3	18924	38823.6	47510.9	54074.3	16672.1	40284	43336.3	0.308319	-1.6975	1.07577	0.105367
ENSG00000051180	RAD51	chr15:40986971-41024356	182301	97682.5	50392.1	88419.9	205906	80940.2	55642.2	76307.4	0.393093	-1.34706	1.3714	0.455645
ENSG00000213365	AP000593.6	chr11:71991194-71992222	5814	0	11994.3	5329.38	5484.99	704.896	11702.3	5245.53	0.128514	-2.96001	0.448249	-1.15763
ENSG00000197776	KLHDC1	chr14:50159822-50219870	58051.7	31209.1	15768.5	28191.5	63330.1	28418.4	16173.8	25298.5	0.448734	-1.15607	1.56416	0.645389
ENSG00000226577	MICC	chr6:30382491-30387096	1886.22	425.521	1299.62	2635.35	1150.2	1362.51	728.004	3006	1.18459	0.244387	4.1291	2.04583
ENSG00000161664	ASB16	chr17:42248073-42256451	36860.8	17049	15101.7	23061.4	39897.5	15801.2	15286	21088.1	0.396044	-1.33627	1.37957	0.464218
ENSG00000104140	RHOV	chr15:41164411-41166487	5583.93	6480.78	1005.76	1819.5	5264.21	7035.64	458.015	2132.11	1.33651	0.418466	4.6551	2.21881
ENSG00000172460	PRSS30P	chr16:2889568-2892745	16057.1	10359.6	2991.24	5715.92	16726.5	10367.5	2543.28	5486.67	0.619824	-0.69007	2.15733	1.10924
ENSG00000177694	NAALADL2	chr3:174156362-175523428	90534.6	65731.8	26957.5	64504	101684	58755.2	28995.7	58292.6	0.577818	-0.791312	2.01038	1.00747
ENSG00000229598	PRDX3P1	chr22:39118747-39119510	12006.6	5630.62	10410.4	17555.5	12655	5877.87	10350.6	16719.6	0.46447	-1.10634	1.61533	0.691828
ENSG00000238176	RP11-322I2.1	chr10:37229036-37232860	3902.01	712.745	2186.79	2359.02	3310.22	1564.11	1621.96	2664.28	0.47251	-1.08158	1.64263	0.716008
ENSG00000206344	HCG27	chr6:31165536-31171745	13349.8	4429.14	12131.6	14764.7	13977.7	4672.98	12036.2	13988.3	0.334316	-1.58071	1.16219	0.216843
ENSG00000223599	RP11-216N14.7	chr1:153824581-153825890	13345.5	3084.72	18902.7	16543.3	14031.2	3298.03	19012.8	15534.1	0.23505	-2.08896	0.817035	-0.29153
ENSG00000175262	C1orf127	chr1:11006527-11042094	10503.9	584.24	1787.18	267.175	10293.2	1243.41	1131.15	474.751	0.1208	-3.04931	0.419705	-1.25255
ENSG00000010818	HIVEP2	chr6:143072603-143266338	198502	100649	199174	281664	226954	66640.4	240768	245626	0.293629	-1.76793	1.02018	0.02882
ENSG00000255658	AP003486.1	chr11:130434324-130628495	46677.7	20467.5	76199.6	102211	53879.4	17176.8	82802.4	91697.2	0.318801	-1.64927	1.10742	0.147206
ENSG00000244097	RP11-411G7.1	chr17:560033-560787	21617.5	7744.29	25150.1	29977.8	23508.7	7335.25	25750.3	27895.4	0.312022	-1.68028	1.0833	0.115436
ENSG00000180178	AC018865.8	chr2:130748028-130808704	3596.97	2346.73	1554.34	3322.08	3061.38	3139.69	1013.11	3605.94	1.02558	0.0364407	3.55928	1.83159
ENSG00000253500	AF121898.3	chr8:88554213-88767946	10147.2	4402.77	8799.53	14231	10512.3	4792.3	8627.17	13648.7	0.455875	-1.13329	1.58206	0.661806
ENSG00000112343	TRIM38	chr6:25963029-25985348	276446	84024.8	252634	193102	306077	47316.3	294711	158102	0.15459	-2.69348	0.536464	-0.898447
ENSG00000082497	SERTAD4	chr1:210406143-210419976	44539	20371.6	106218	136429	53296.1	15555.5	118610	120096	0.29187	-1.7766	1.01252	0.0179519
ENSG00000258150	RP11-345J4.3	chr16:29476287-29479154	152562	66289	21572.2	31868.3	169048	56204.3	21848.3	25190.7	0.332475	-1.58868	1.15298	0.205367
ENSG00000242215	RP11-513M16.2	chr9:19276172-19336492	110913	36424.6	100822	98596	125158	27735.9	109630	84231.3	0.221607	-2.17393	0.768321	-0.380218
ENSG00000228137	AP001469.7	chr21:47666803-47667596	29967	20110.7	32944	70428.9	34246.8	18491.7	35068.6	65643.5	0.539952	-0.889096	1.87186	0.904472
ENSG00000008323	PLEKHG6	chr12:6419601-6437672	146336	125794	26191.1	79236.9	167137	108869	31183.8	70367.8	0.651375	-0.618439	2.25655	1.17412
ENSG00000239920	AC015691.13	chr11:5593551-5646126	3253.97	0	13478.5	12122.8	2969.39	753.793	13375.8	11756.3	0.253855	-1.97793	0.878925	-0.186187
ENSG00000204531	POU5F1	chr6:31130252-31148508	65056.5	23548.2	29004.5	33796.5	70875.6	20686.3	29769	30074.7	0.291868	-1.77661	1.01027	0.0147415
ENSG00000235631	RNF148	chr7:122341717-122343021	2006.39	0	7307.77	13209.9	1630.79	862.374	7078.28	12952.6	0.528808	-0.919184	1.82991	0.871773
ENSG00000187800	PEAR1	chr1:156863489-156886226	86297.2	27652.8	82892.3	80549.1	96569.5	22153.3	88459.2	70209.3	0.229403	-2.12404	0.793692	-0.33335
ENSG00000203364	RP11-370F5.4	chr9:95909321-95910838	8730.1	3791.27	14152.5	23306.8	9296.53	4169	14313.1	22202.1	0.448447	-1.15699	1.55117	0.633361
ENSG00000238222	MKRN4P	chrX:40693737-40695258	2693.3	1104.75	2186.79	5220.21	2119.68	1970.62	1687.68	5427.07	0.92968	-0.105194	3.21571	1.68514
ENSG00000229450	AC110373.1	chr4:120299286-120326749	41740.2	14808.3	26853.6	30648.2	45382.2	13299.5	27498.2	27870.4	0.293055	-1.77076	1.01353	0.0193952
ENSG00000119737	GPR75	chr2:54080049-54087126	32844.6	11919.9	29217.3	34093.5	35854.5	10832.1	30026	31362.8	0.302112	-1.72684	1.04452	0.0628433
ENSG00000228809	RP4-705D16.3	chr20:16695488-16711593	2750.37	2796.17	1492.14	5329.93	2232.68	3592.18	997.543	5546.21	1.60891	0.68608	5.55986	2.47505
ENSG00000213185	FAM24B	chr10:124608593-124639157	94876.8	51258.4	766043	690257	106446	21622.8	866582	607784	0.203134	-2.29949	0.701358	-0.511776
ENSG00000161573	CCL16	chr17:34303528-34308532	5534.26	1059.56	9216.54	10362.3	5357.7	1747.85	8968.3	10098.8	0.326231	-1.61603	1.12606	0.17128
ENSG00000174792	C4orf26	chr4:76481257-76491095	1644.94	1393.1	38524.7	72494.7	3359.97	1624.98	40882.9	68189.6	0.48363	-1.04802	1.66792	0.738054
ENSG00000227741	RP11-536C5.7	chr1:160171988-160178659	20679.8	14150.1	16623.2	37408.8	22895.3	13563.3	17231.2	35172.2	0.592404	-0.755346	2.04119	1.02941
ENSG00000254317	RP11-473O4.5	chr8:130844546-130856750	5794.9	1856.98	6134.29	9198.52	5605.4	2539.04	5795.35	9044.9	0.452964	-1.14253	1.56072	0.642208
ENSG00000165071	TMEM71	chr8:133697252-133772958	37316.5	16422.7	5488.04	7782.38	39815.4	15365	5077.84	6751.37	0.385905	-1.37368	1.32958	0.410966
ENSG00000250787	HMGN1P17	chr5:55677607-55677902	2410.35	1483.85	4755.88	16671.8	2201.15	2289.39	4545.47	16285.9	1.04009	0.056703	3.58288	1.84112
ENSG00000251260	WDFY3-AS1	chr4:85724410-85731544	121948	59931.4	101239	153413	140434	46966	115796	133335	0.334435	-1.5802	1.15146	0.20347
ENSG00000255999	AL591385.2	chr9:68808990-68811672	23936.8	8693.29	57451.2	62253.5	27278.5	7510.36	60372.7	57173.2	0.275322	-1.86081	0.947004	-0.0785582
ENSG00000236069	RP5-1011O1.3	chr1:192498708-192507232	26565.2	12339.2	28012	41790.6	29365	11450.7	29000.9	38890.4	0.389943	-1.35866	1.34101	0.423317
ENSG00000161653	NAGS	chr17:42082030-42086433	24075.4	31358.8	8644.63	37217.6	27076.4	29862	9256.84	35101.2	1.10288	0.141273	3.79192	1.92293
ENSG00000236809	SNX25P1	chr1:211590366-211591276	32104.8	36540.1	10196.1	38426	35932.4	34437.7	10919.4	35977.5	0.958402	-0.0612977	3.29482	1.7202
ENSG00000112041	TULP1	chr6:35465650-35480715	4951.86	6865.59	2314.37	10350.2	4873.9	7391.18	1966.83	10250.1	1.51648	0.600727	5.2115	2.3817
ENSG00000125740	FOSB	chr19:45971252-45978414	26761.2	34407.9	45765.3	181963	35736.6	30886	56003.2	166272	0.864267	-0.210451	2.96896	1.56996
ENSG00000228775	RP5-894A10.5	chr7:141404137-141438146	13718.4	4700.29	15367.5	18819.2	14529.5	4868.84	15445.8	17761.2	0.3351	-1.57734	1.1499	0.201511
ENSG00000253180	RP11-410L14.1	chr8:100015634-100016070	48483.1	16721.8	15911.5	17872.7	52210.7	15077.1	15923.3	15777.9	0.288775	-1.79198	0.990866	-0.0132376
ENSG00000164440	TXLNB	chr6:139561197-139613276	9541.15	6602.01	908.254	540.232	9457.42	7029.76	311.257	793.21	0.743306	-0.427971	2.5484	1.34959
ENSG00000230832	RP11-325P15.2	chr1:146553886-146555127	5351.09	3572.2	1868.28	3718.98	4988.32	4251	1345.22	3926.01	0.85219	-0.230753	2.91849	1.54522
ENSG00000242221	PSG2	chr19:43568362-43586820	239554	101069	312350	323689	267994	58947.9	370579	279141	0.21996	-2.18469	0.753256	-0.408789
ENSG00000203601	RP11-375F2.2	chr1:168873142-169056243	23833.6	6369.73	14120	12713.9	25218.4	6153.48	13991.1	11674.3	0.244008	-2.035	0.834404	-0.261181
ENSG00000225099	ATP6V1E1P1	chr1:43368902-43369583	22142	10206.8	10108.3	15369.1	23590.4	9908.16	9988.24	14339.4	0.420009	-1.25151	1.43563	0.521687
ENSG00000246393	AC008105.1	chr17:43289615-43299132	34806.1	13578	5193.49	6463.34	36977.3	12759.1	4729.13	5575.4	0.345054	-1.53511	1.17895	0.237501
ENSG00000254584	RP1-17K7.2	chr11:32057526-32062864	18359.8	12760.5	4908.95	10750.3	19443.2	12542.6	4619.33	10174.4	0.645088	-0.632432	2.20257	1.13918
ENSG00000186847	KRT14	chr17:39738530-39743173	138194	67285.1	93078.7	139759	158209	53148.9	105719	121240	0.335941	-1.57372	1.1468	0.197618
ENSG00000081041	CXCL2	chr4:74962792-74965010	32718.4	28439.1	34596.1	94882.4	38403.9	26074.1	38032	88126	0.678944	-0.558635	2.31716	1.21236
ENSG00000248625	RP11-205M3.1	chr4:170753803-170754514	8640.68	9302.86	1609.54	4182.19	8698.51	9621.3	1134.25	4281.21	1.10609	0.145463	3.77447	1.91628
ENSG00000129195	FAM64A	chr17:6347760-6354382	70870.7	35506.1	8503.4	14395.8	76812.9	32133.1	8376.25	11953.8	0.418329	-1.25729	1.42711	0.513094
ENSG00000071246	VASH1	chr14:77228531-77249354	116682	83902.6	32150.8	74909.5	132078	73400.3	35298.9	66867.7	0.555735	-0.84753	1.89433	0.921686
ENSG00000238168	RP11-686G8.1	chr12:112019178-112019607	43903.6	20330.1	12156.4	18217.6	47403.9	18714.7	12153.3	16335.8	0.394792	-1.34083	1.34415	0.426697
ENSG00000236558	AC138655.6	chr2:47713152-47715691	3402.42	2093.36	961.262	866.55	2765.67	2915.56	357.949	1284.42	1.0542	0.0761469	3.58827	1.84329
ENSG00000146918	NCAPG2	chr7:158424002-158497520	187772	82673.6	28979.9	42088.6	209393	68972	29771.3	33377.7	0.32939	-1.60213	1.12114	0.164962
ENSG00000225920	RIMKLBP2	chr1:219373257-219373909	15885.1	7087.05	8596.55	12947.5	16697.3	7171.96	8388.57	12258.4	0.429528	-1.21918	1.46132	0.547272
ENSG00000237499	RP11-356I2.4	chr6:138178422-138188841	13098.1	8461.66	8160.44	17753.7	13906.1	8568.83	8073.68	16925.3	0.616192	-0.698549	2.09635	1.06788
ENSG00000237027	RP11-16C18.3	chr6:90270593-90276763	15238.5	17344.6	8088.43	29986.5	16877.7	16923.5	8363.64	28493.2	1.00272	0.00391209	3.40679	1.76841
ENSG00000171840	NINJ2	chr12:673461-772945	100549	62413.6	17211.6	35273.7	111289	55571.1	18018.8	30569.5	0.499343	-1.0019	1.69653	0.762588
ENSG00000143851	PTPN7	chr1:202116140-202130716	4597.86	2698.27	1060.61	953.718	4065.33	3454.59	460.853	1329.69	0.849769	-0.234857	2.88527	1.52871
ENSG00000080986	NDC80	chr18:2571509-2616634	120842	52907.6	7031.4	11877.7	132143	45973.9	6666.7	7874.96	0.34791	-1.52321	1.18124	0.240301
ENSG00000179292	TMEM151A	chr11:66059340-66064135	16954.8	7627.95	124355	102208	21752	4208.42	135936	89248.9	0.193473	-2.3698	0.656549	-0.607026
ENSG00000259354	RP11-519G16.3	chr15:45740624-45805965	8207.43	991.451	8816.82	5851.95	8069.94	1612.74	8453.32	5731.65	0.199845	-2.32304	0.678035	-0.560569
ENSG00000235602	POU5F1P3	chr12:8286371-8287447	10246.1	4595.79	2132.43	2544.68	10217.2	5073.82	1575.1	2652.9	0.496597	-1.00985	1.68427	0.752126
ENSG00000228906	RP13-216E22.4	chrX:73168807-73169393	43057.1	10889	22672.2	18230.9	46235.2	9638.38	22840.9	16134.7	0.208464	-2.26213	0.706395	-0.501454
ENSG00000092470	WDR76	chr15:44119160-44160617	72108.4	19799.6	27339.8	23785.3	77993.5	16944	27706.1	20389.5	0.217248	-2.20258	0.735922	-0.442375
ENSG00000226400	CTD-2269E23.2	chr5:28927135-28927391	30196.4	4881.99	12900.3	7023.58	31802.4	4551.53	12560.8	6087.55	0.143119	-2.80471	0.484646	-1.045
ENSG00000228322	RP11-358M14.2	chr9:4299389-4306046	1695.9	1614.96	1786.26	9560.54	1202.08	2485.11	1371.29	9599.18	2.06734	1.04778	7.00011	2.80738
ENSG00000201778	Y_RNA	chr3:156871336-156871429	1041810	469197	1520020	2726040	931717	492308	1.55386e+06	2.77918e+06	0.528387	-0.920332	1.78856	0.838801
ENSG00000220212	RP1-24O22.1	chr6:105918-106856	1494.87	0	906.447	982.95	665.4	974.927	292.721	1451.22	1.46517	0.551072	4.95769	2.30967
ENSG00000203482	AC061975.7	chr17:26547061-26547215	315530	135839	334389	412002	339673	91379.8	401560	365148	0.269023	-1.8942	0.909323	-0.137136
ENSG00000219163	HMGB1P20	chr6:53100569-53101095	7388.49	3662.93	4069.73	7247.8	7291.52	4241.64	3654.38	7181.41	0.581722	-0.781599	1.96515	0.974641
ENSG00000226088	RP11-180O5.2	chr1:70825244-70826120	2547.2	2506.04	2799.21	12423.5	2235.06	3292.27	2468.2	12280.4	1.47301	0.558766	4.97545	2.31483
ENSG00000229438	RP11-301M17.3	chr1:147689213-147700938	51285.1	16447.4	37590.3	37014.9	55975.9	14306.8	38679.1	33375.9	0.255589	-1.9681	0.862891	-0.21275
ENSG00000237353	PATE4	chr11:125703210-125709964	1328.76	0	707.305	0	456.445	984.064	71.9693	523.587	2.15593	1.10831	7.27514	2.86297
ENSG00000217801	RP11-465B22.3	chr1:995113-1004735	30407.2	17569.5	69870.9	118332	36702.9	15128.6	77112.2	107236	0.412191	-1.27862	1.39065	0.475756
ENSG00000197627	AC048382.4	chr15:85034710-85043830	21153.4	16352	20381.6	49917	23900.5	15541	21411.3	46951.2	0.650238	-0.620961	2.19282	1.13279
ENSG00000242282	AC108488.4	chr2:3579402-3584463	127610	72222.8	15079.2	28753.5	141452	63207.1	15566	23440	0.446844	-1.16216	1.50584	0.590573
ENSG00000177359	RP11-551L14.1	chr12:31264585-31359088	3967.14	6390.09	711.862	529.915	3491.71	7005.77	141.984	959.538	2.0064	1.00461	6.75806	2.75661
ENSG00000175471	MCTP1	chr5:94039445-94620279	72341.4	31721.3	85008.6	112295	82761.9	26109.2	93341.2	99154	0.315474	-1.66441	1.06227	0.0871566
ENSG00000236268	RP11-170N11.1	chr1:83439564-83451891	2161.16	1935.12	1063.96	2824.99	1495.77	2798.18	505.774	3185.51	1.87073	0.903604	6.29828	2.65496
ENSG00000227456	LINC00310	chr21:35552977-35562220	14833.8	7911.97	18081.3	31812.6	16254.7	7824.66	18555.9	30004.5	0.481379	-1.05476	1.61698	0.693302
ENSG00000238000	RP11-274E7.2	chr5:97549105-97549825	20472.9	8550.56	9183.01	12505.4	21649.8	8406.89	8969.66	11685.5	0.388312	-1.36471	1.30278	0.381598
ENSG00000157404	KIT	chr4:55524084-55606881	115150	33834.7	249883	108273	132334	11407.7	281892	81507.6	0.0862037	-3.53611	0.289145	-1.79013
ENSG00000170476	RP11-1280I22.1	chr5:138723168-138725770	5336.57	0	4011.9	1717.57	4811.99	818.625	3462.11	1973.31	0.170122	-2.55536	0.569973	-0.811035
ENSG00000128833	MYO5C	chr15:52484518-52587995	3381.6	3691.15	1608.14	5481.36	2940.67	4425.73	1125.43	5670.42	1.50501	0.58977	5.03846	2.33298
ENSG00000129465	RIPK3	chr14:24805226-24809251	26532.7	13311.1	4739.05	7257.89	28113.2	12797	4331.11	6599.44	0.455197	-1.13544	1.52373	0.607606
ENSG00000125355	FAM70A	chrX:119392504-119445411	2459.17	0	3132.18	4195.28	1808.91	914.003	2625.29	4438.43	0.50528	-0.984846	1.69064	0.757569
ENSG00000205086	AC013480.1	chr2:42162507-42181406	3268.53	866.587	2000.73	2853.64	2652.32	1732.05	1446.4	3158.72	0.653033	-0.614773	2.18386	1.12688
ENSG00000239530	AC114498.1	chr1:568068-568136	20527800	8415580	11771800	15781500	1.88643e+07	9.78675e+06	1.01828e+07	1.76629e+07	0.518797	-0.946757	1.73458	0.794589
ENSG00000227208	AC187648.1	chr13:114451483-114454062	1789.29	2447.6	660.14	0	1024.51	3309.64	47.7353	515.15	3.23047	1.69174	10.7918	3.43186
ENSG00000120149	MSX2	chr5:174151535-174158144	141948	68436.4	111951	159051	163241	52095.5	128788	137262	0.319133	-1.64777	1.0658	0.0919392
ENSG00000234358	AC003080.4	chr7:111611276-111612043	8886.72	5037.94	2831.64	4866.48	8854.5	5526.52	2348.09	4893.67	0.624148	-0.68004	2.08411	1.05943
ENSG00000234678	RP11-465N4.4	chr1:201969221-201979481	40094.5	13472.7	62419.7	61259.5	44831.6	11376.7	65532.8	55505.3	0.253765	-1.97843	0.846986	-0.239591
ENSG00000230071	CTA-229A8.5	chr22:40982709-40984007	5720.14	1126.81	6184.01	6614.06	5422.62	1848.45	5789.12	6584.83	0.340878	-1.55267	1.13745	0.185803
ENSG00000236447	ATG10-IT1	chr5:81287813-81288300	6332.73	2426.94	8651.28	13883.5	6360.03	3028.4	8469.53	13436.5	0.476162	-1.07048	1.58645	0.665803
ENSG00000116127	ALMS1	chr2:73612885-73837920	90711.6	104682	89377	339002	111251	85390.5	120095	307037	0.76755	-0.381667	2.55662	1.35424
ENSG00000229666	MAST4-AS1	chr5:66297210-66299781	11839.6	3725.64	14294.3	16273.6	12401.1	4019.72	14289.2	15423.1	0.324142	-1.6253	1.07935	0.110163
ENSG00000248099	INSL3	chr19:17927323-17932383	5732.56	7858.03	4038.31	18451.4	6002.76	8278.57	3898.07	17900.9	1.37913	0.463755	4.59225	2.1992
ENSG00000196533	C1orf186	chr1:206238871-206288647	9452.25	2817.66	14834.7	17004.8	9845.37	3221.2	14863.6	16179.3	0.327179	-1.61185	1.08852	0.122361
ENSG00000223500	AC083862.6	chr7:134813195-134814437	4472.79	2263.01	1427.74	1843.6	3947.95	3036.74	849.318	2173.13	0.769195	-0.378579	2.55868	1.3554
ENSG00000185495	RP11-504P24.4	chr1:224183658-224198309	69851.4	24913.5	88581.7	91642.5	78983.4	20002.1	95541.6	80462	0.253244	-1.9814	0.842167	-0.247821
ENSG00000244681	RP11-219E24.1	chr3:95373266-95402037	7759.83	3727.19	4211.89	7113.38	7687.14	4289.99	3795.82	7039.34	0.558074	-0.841471	1.8545	0.891028
ENSG00000108798	ABI3	chr17:47287588-47300587	14437.8	8291.58	3568.26	6080.41	14939.8	8441.98	3127.06	5869.23	0.565067	-0.823505	1.87691	0.908363
ENSG00000177553	RP11-56N19.5	chr1:11837133-11839676	3346.26	2638.83	1711.15	4571.61	2842.38	3422.24	1202.03	4801.2	1.20401	0.267844	3.99424	1.99792
ENSG00000227087	RBMX2P5	chr5:79627391-79628360	4313.95	1309.38	1556.62	1475.44	3737.75	2130.13	964.344	1823.16	0.569896	-0.81123	1.89057	0.918823
ENSG00000122512	PMS2	chr7:6012869-6048756	1209630	252814	158285	167946	1.163e+06	262330	207850	155499	0.225564	-2.14839	0.748135	-0.41863
ENSG00000234699	RP11-225H22.4	chr10:105212602-105222452	52761.4	23077.2	27791.7	37553.3	57742.6	20688.7	28685.5	34066.8	0.358291	-1.48079	1.1876	0.248047
ENSG00000096654	ZNF184	chr6:27418521-27440897	98448	40944.1	120668	140711	113548	30487.1	135855	120881	0.268495	-1.89704	0.889779	-0.168481
ENSG00000182463	TSHZ2	chr20:51588945-52107617	56909.8	30782.8	12813.2	22052.6	61872	28122.4	12993.6	19570.4	0.454526	-1.13756	1.50616	0.590872
ENSG00000233448	PMS2P9	chr7:76669260-76673093	33304.4	19241	17238.4	31261.7	36430.2	17950.7	17726	28938.6	0.492743	-1.02109	1.63255	0.707131
ENSG00000112742	TTK	chr6:80713603-80752244	77314.5	28456.6	14756	17590.8	83639.6	25129.6	14712.8	14635.9	0.300451	-1.7348	0.994771	-0.00756422
ENSG00000223911	AC009480.3	chr2:148656969-148660525	19506.9	6186.92	80789.4	66631.7	22766.9	4840.96	85392.2	60114.9	0.212632	-2.23357	0.703986	-0.506381
ENSG00000196876	SCN8A	chr12:51984049-52202297	226264	90280.1	270471	254182	255292	51943.6	319089	214873	0.203468	-2.29713	0.673396	-0.570473
ENSG00000128573	FOXP2	chr7:113726381-114333827	137037	104337	58063.3	141713	158441	87546.1	69013.6	126150	0.552549	-0.855827	1.8279	0.870185
ENSG00000232260	BTF3L4P1	chr21:18890840-18891311	13806.1	2118.49	31483.7	17047.8	14595.4	2173.08	31961.5	15726.1	0.148888	-2.7477	0.492031	-1.02318
ENSG00000165113	GKAP1	chr9:86354335-86444431	26244.2	14455.8	25424.1	43356.7	29124.9	13505	26403.3	40447.7	0.463692	-1.10876	1.53192	0.615341
ENSG00000231752	EMBP1	chr1:121261142-121310591	11737.3	3312.67	7899.4	8072.16	11980.2	3724.21	7560.17	7756.95	0.310864	-1.68564	1.02603	0.0370704
ENSG00000151418	ATP6V1G3	chr1:198492351-198510075	17212.1	10952.8	2901.64	5115.27	17963.8	10896.5	2439.84	4881.68	0.606579	-0.721233	2.00082	1.00059
ENSG00000259658	RP11-89K11.1	chr15:102277297-102285913	135458	62985.3	49641.6	69864.3	151813	52964.1	52637.4	60534.8	0.348878	-1.51921	1.15003	0.201675
ENSG00000255390	RP11-732A19.5	chr11:6642681-6643553	48153.5	27898.7	3821.95	6953.62	51823.1	25882.7	3447.41	5674.52	0.499444	-1.0016	1.64602	0.718985
ENSG00000112149	CD83	chr6:14117871-14137149	30419.1	39321	19415.4	77978.1	35580.8	36766.5	21517	73269.2	1.03333	0.0472941	3.40518	1.76773
ENSG00000230937	CTA-55I10.1	chr1:209602164-209606183	6491.14	3.69009e-05	7295.04	2630.08	6094.62	743.221	6833.71	2744.7	0.121947	-3.03567	0.401641	-1.31602
ENSG00000248144	ADH1C	chr4:100257648-100274184	33161.3	7302.73	3219.36	2275.58	34849.5	6881.53	2561.93	1666.04	0.197464	-2.34034	0.650307	-0.620807
ENSG00000232725	U52111.14	chrX:153001079-153031933	109958	52280	150108	188407	128676	36363.6	173886	161827	0.282598	-1.82318	0.930647	-0.103694
ENSG00000244752	CRYBB2	chr22:25615488-25627836	17204.2	7594.42	18798.6	26840.4	18631.6	7443.87	19165.6	25196.6	0.39953	-1.32362	1.31468	0.394713
ENSG00000198738	FAM165A	chr6:86444924-86445786	4808.22	5473.51	2132.04	7405.62	4583.98	6073.9	1709.47	7452.03	1.32503	0.406022	4.35926	2.12408
ENSG00000234338	RP11-797H7.1	chr7:64295657-64297260	12253.4	5367.86	17196.1	25396.8	13201.8	5513.47	17486	24013	0.417632	-1.2597	1.37327	0.457615
ENSG00000171509	RXFP1	chr4:159236462-159574524	102336	32551.7	32632	31923.7	111802	27499.6	33250.9	26890.9	0.245967	-2.02347	0.808729	-0.306272
ENSG00000162062	C16orf59	chr16:2510086-2514964	54471.9	60106.3	11265.2	40245.6	60966.3	55722.5	12334.4	37065.8	0.913989	-0.129751	3.00507	1.5874
ENSG00000118513	MYB	chr6:135502452-135540311	5944.52	5640.5	5410.04	17844.2	6148.93	6139.62	5265.45	17285.3	0.998486	-0.00218643	3.28277	1.71491
ENSG00000259287	RP11-3D4.2	chr15:34150917-34157026	62903.9	28152.1	51718.4	69540.4	70222.6	24563.3	54670.8	62858.1	0.349793	-1.51543	1.14976	0.201327
ENSG00000239475	RP11-47D6.1	chr1:146310554-146349531	22359.7	10316	3891.02	5252.88	23468.5	10105	3414.17	4831.97	0.430575	-1.21566	1.41527	0.501077
ENSG00000165807	PPP1R36	chr14:65016619-65056098	14287.7	9759.09	5861.56	12598	15045.7	9805.01	5620.45	12035.2	0.651681	-0.617761	2.14132	1.0985
ENSG00000048545	GUCA1A	chr6:42123143-42147794	4053.05	1432.73	835.634	0	3412.59	2267.47	201.594	439.765	0.664444	-0.589781	2.18144	1.12528
ENSG00000254592	RP5-1173A5.1	chr11:3357950-3361860	2250.29	2185.83	2377.21	10701.1	1851.55	3003.93	2001.28	10657.7	1.62239	0.698118	5.32543	2.4129
ENSG00000157833	FAM59B	chr2:26395959-26412513	55688.3	62403.4	26372.8	93364.4	64460.8	57167.3	29723.5	86477.3	0.886853	-0.173232	2.90939	1.54072
ENSG00000226965	AC003088.1	chr7:110072295-110174811	95253.9	31422.2	151574	121359	109456	20006	168930	101217	0.182778	-2.45184	0.599164	-0.738977
ENSG00000256304	RP11-512M8.3	chr12:122806668-122808883	5445.44	2659.98	5212.14	10245.4	5283.92	3325.5	4882.16	10071.4	0.629363	-0.668035	2.0629	1.04467
ENSG00000224553	AC008065.1	chr2:172231440-172231788	69259.6	71702.8	21128	69033.2	78730.1	65414.5	23379.1	63599.8	0.830871	-0.267304	2.72037	1.4438
ENSG00000240535	CTD-2313F11.1	chr5:54317126-54319997	3059.49	3879.55	6907.66	31462.1	3445.61	4504.67	7082.69	30275.8	1.30736	0.38666	4.27462	2.0958
ENSG00000224376	AC017104.6	chr2:232253686-232259702	59157.3	27196.3	34090.8	47396.3	65155.9	24204.8	35440.8	43039.1	0.371491	-1.4286	1.21439	0.280236
ENSG00000259445	RP11-276M12.1	chr15:82245643-82288007	5221.22	18.9455	9788.22	4913.65	4824.86	768.026	9438.33	4910.82	0.159181	-2.65126	0.520306	-0.942567
ENSG00000080854	IGSF9B	chr11:133785184-133826880	2940.08	4307	3300.8	17966.3	2887.04	4983.99	3108.44	17534.7	1.72633	0.787711	5.64099	2.49595
ENSG00000258388	XXbac-BPG300A18.12	chr6:32121621-32139755	37755.8	17084.2	52053.5	69168.5	42623.1	15022.2	55036.5	63380.2	0.352444	-1.50453	1.1516	0.203643
ENSG00000169067	ACTBL2	chr5:56775845-56778636	2428.29	1136.72	42749.7	55975.7	3695.67	1332.02	44664.4	52598.3	0.360427	-1.47222	1.17763	0.23589
ENSG00000106823	ECM2	chr9:95256364-95298937	74442.2	24997.1	24000.3	24941.8	80719.9	21812	24360.8	21488.6	0.270219	-1.8878	0.882098	-0.180989
ENSG00000256239	AL589642.1	chr9:32629451-32635667	2957.36	1097.73	1300.72	1617.01	2284.29	1973.18	710.92	2004.42	0.863806	-0.21122	2.81948	1.49543
ENSG00000241316	RP11-81N13.1	chr3:67705120-67998137	52166.7	32449	5197.43	10214	56407.2	30018.6	4969.69	8631.64	0.532176	-0.910026	1.73686	0.796478
ENSG00000169918	OTUD7A	chr15:31775328-32162992	22154.8	11407.9	32825	50897.9	24924.3	10614.6	34205	47541.7	0.425872	-1.23151	1.3899	0.474986
ENSG00000237085	AC127391.3	chr2:92047409-92047503	6537970	4650700	2492970	5539490	5.92145e+06	5.13335e+06	2.1332e+06	6.03313e+06	0.866907	-0.20605	2.8282	1.49988
ENSG00000197414	GOLGA6L1	chr15:22736245-22746002	1187.76	750.847	712.346	1155.08	364.767	1704.54	106.922	1629.8	4.67296	2.22434	15.2429	3.93006
ENSG00000214322	CBX1P2	chrX:17117904-17118362	13327.1	7111.49	18974.2	32632.1	14647	7097.95	19491.7	30808.3	0.484601	-1.04513	1.58059	0.660461
ENSG00000201302	SNORA65	chr9:130210779-130210909	673742	695149	249410	1331230	627871	700323	349608	1.27173e+06	1.11539	0.157551	3.63759	1.86298
ENSG00000168878	SFTPB	chr2:85884436-85895864	10516.7	3373.9	4329.19	4646.16	10547.1	3869.23	3847.84	4601.74	0.366852	-1.44673	1.19593	0.25813
ENSG00000120658	ENOX1	chr13:43787653-44361044	321183	184466	167383	326846	346628	146218	213496	293536	0.421828	-1.24527	1.37491	0.459332
ENSG00000258461	RP11-164J13.1	chr15:42640300-42704515	65622.3	19592.7	33238.6	29830	71248.8	16862.6	33973	26199.2	0.236672	-2.07904	0.771179	-0.374863
ENSG00000203722	RAET1G	chr6:150238013-150244257	188595	78842.3	51958.8	65077.8	211347	64115.8	54828.6	54182.3	0.303367	-1.72086	0.988212	-0.0171082
ENSG00000142347	MYO1F	chr19:8585688-8642461	3887.35	3188.8	1699.09	4199.55	3426.15	3931.55	1185.63	4431.46	1.14751	0.198508	3.73763	1.90212
ENSG00000237285	HNRNPA1P2	chr6:32292995-32293955	3620.31	2060.87	975.624	736.373	2993.54	2877.8	368.46	1153.37	0.961338	-0.0568844	3.13024	1.64627
ENSG00000215515	IFIT1P1	chr13:32958796-32960245	2625.94	0	926.915	0	1843.25	941.512	288.636	479.453	0.510788	-0.969203	1.6611	0.732136
ENSG00000221963	APOL6	chr22:36044441-36057404	63203.5	13682.9	38737	24564.1	68312.8	11276.5	39441.6	21156.6	0.165071	-2.59884	0.536403	-0.89861
ENSG00000162078	ZG16B	chr16:2880169-2882285	23098.2	13480.9	14798.3	26904.7	25121.9	12894.9	15095.7	25169.6	0.513294	-0.962142	1.66733	0.737541
ENSG00000227527	RP11-223A3.1	chr1:42801056-42804047	27754.1	16474.4	17782.2	32544.1	30419.3	15514.1	18308	30313.4	0.51001	-0.971402	1.65574	0.727479
ENSG00000156206	C15orf26	chr15:81299373-81441516	3384.64	2728	5952.04	19792.8	3385.96	3427.81	5843	19200.7	1.01236	0.0177204	3.28611	1.71638
ENSG00000213865	C8orf44	chr8:67579849-67597799	85672.8	40974.4	228976	198647	103166	19937.4	265013	166154	0.193255	-2.37142	0.626964	-0.673545
ENSG00000258424	RP11-471B22.2	chr14:90868866-90871579	312359	162409	52098.1	95148.5	340615	138356	61742.9	81300.5	0.406195	-1.29976	1.31676	0.396992
ENSG00000258256	RP11-219B4.5	chr8:86134674-86157946	12205.3	3688.43	17241.4	18188	12870.8	3929.19	17355.4	17167.8	0.30528	-1.7118	0.989191	-0.0156791
ENSG00000113555	PCDH12	chr5:141323149-141349304	8071.2	3206.14	4420.24	6163.44	7975.33	3782.04	3983.34	6120.31	0.474218	-1.07638	1.53648	0.619627
ENSG00000236304	AP001189.4	chr11:76368099-76374910	17608.5	13187.2	4857.89	10865.7	18655.8	12974.2	4579.72	10309.5	0.695452	-0.523976	2.25112	1.17064
ENSG00000164778	EN2	chr7:155250823-155257526	3074.57	4809.58	1299.7	5328.46	2640.9	5507.6	821.421	5542.39	2.0855	1.06039	6.74732	2.75431
ENSG00000230272	RP11-296A18.7	chr1:51731524-51732716	2135.2	134.897	14945.8	21500.3	2079.42	881.235	15086.1	20669.4	0.42379	-1.23858	1.37009	0.454275
ENSG00000143850	PLEKHA6	chr1:204190348-204329044	211670	101796	147675	200722	240314	73202.2	175594	172753	0.304611	-1.71496	0.98382	-0.0235339
ENSG00000236753	AC018642.1	chr7:130994502-131012981	119742	52151	197539	193328	140176	30869.4	228929	162786	0.220219	-2.18299	0.711075	-0.491927
ENSG00000225135	RP11-361F15.2	chr6:147708799-147711601	124841	56177.6	43238.8	57886.5	139060	47774.4	45190.8	50118.5	0.343551	-1.5414	1.10904	0.149315
ENSG00000258636	CTD-2298J14.2	chr14:42057063-42074059	27989	14999.2	24540.6	39883.4	30899.9	13982	25413.3	37117	0.452492	-1.14403	1.46053	0.546494
ENSG00000203506	RBMS3-AS2	chr3:29657465-29684300	19253.1	19482.7	2628.31	7226.9	20503.9	18939.6	2297.81	6849.7	0.923704	-0.114497	2.98096	1.57578
ENSG00000106804	C5	chr9:123714615-123837452	51743.9	35882.6	14501.3	31081.5	56802.1	33068.6	15055.8	28282.8	0.582172	-0.780481	1.87853	0.909608
ENSG00000204049	AL391421.1	chr10:79626632-79629368	5606.51	1390.95	2282.21	2048.68	5143.63	2158.03	1711.24	2315.45	0.419555	-1.25307	1.35308	0.43625
ENSG00000054983	GALC	chr14:88304163-88460009	222370	118899	72507.9	120386	250176	96357.3	83691.8	103938	0.385158	-1.37648	1.24191	0.312565
ENSG00000251434	RP11-315A17.1	chr4:31351905-31353347	8749.43	981.887	11767.4	6844.14	8699.08	1550.16	11491.8	6601.86	0.178198	-2.48845	0.574487	-0.799655
ENSG00000244578	RP11-548O1.3	chr3:138654030-138662862	17318	8114.25	58343	75044.5	20577.2	7122.98	61983.2	69136.3	0.346159	-1.53049	1.1154	0.157566
ENSG00000231010	RP6-109B7.2	chr22:46451619-46454040	5288.44	2681.34	2954.62	5352.63	4950.87	3386.29	2478.54	5461.34	0.683978	-0.547978	2.20345	1.13976
ENSG00000221886	C5orf54	chr5:159820154-159827104	125977	35742.6	46086.8	38312	138474	29021.8	46967.8	31655	0.209583	-2.25441	0.673974	-0.569236
ENSG00000120907	ADRA1A	chr8:26605666-26724790	5546.65	908.988	5483.32	5124.77	5179.77	1656.74	5042	5185.22	0.319849	-1.64454	1.0284	0.0404066
ENSG00000203543	AL353671.2	chr9:32547880-32548148	265917	90523.4	271841	217249	295405	51889.2	318417	179819	0.175655	-2.50919	0.564727	-0.824375
ENSG00000254287	RP11-44K6.4	chr8:39775594-39778409	7956.61	5311.03	7792.12	17721.5	8301.05	5733.77	7689.45	17057	0.690729	-0.533809	2.21823	1.14941
ENSG00000113448	PDE4D	chr5:58264864-59817947	56649.3	38093.6	24123	49173.8	62830.1	34733.9	25393.5	45082.3	0.552822	-0.855113	1.77535	0.8281
ENSG00000026036	RTEL1	chr20:62290652-62330037	127119	49285.5	86269.8	95635.9	143426	39120.4	93700.4	82063.8	0.272757	-1.87431	0.87581	-0.19131
ENSG00000176320	RP11-404O13.5	chr1:158167711-158173667	11479.5	6359.96	6173.51	10991.3	11881.6	6655.06	5885.78	10581.9	0.560116	-0.836202	1.79787	0.846289
ENSG00000213204	C6orf165	chr6:88117700-88221352	30006.3	15205.2	10761.2	16658.8	32242	14372.8	10703.2	15313.5	0.445778	-1.1656	1.43075	0.516768
ENSG00000222043	AC079305.10	chr2:178129086-178130243	55980.8	34532.7	61967.9	113450	64787.4	30242.2	68416.3	102485	0.466791	-1.09915	1.49797	0.583007
ENSG00000144395	CCDC150	chr2:197504277-197628214	157954	53358.9	87341.9	82909	177450	40987.2	93723.5	69403.1	0.230979	-2.11417	0.740509	-0.433411
ENSG00000242959	RP4-599G15.3	chr1:120143779-120145118	5534.03	4353.21	37344.7	76015.2	7717.81	4317.23	39814.1	71398	0.559385	-0.838087	1.79329	0.842606
ENSG00000233552	AL139035.1	chr13:100139215-100149026	29039.7	16827.4	18816.2	33122.5	31837	15785.7	19383.7	30799.4	0.495829	-1.01208	1.58893	0.668058
ENSG00000231212	RP11-111F5.3	chr9:46661241-46662837	5921.45	2950.89	37829.5	54938.7	7422.84	3031.67	39498	51688	0.408424	-1.29186	1.30862	0.388048
ENSG00000169894	MUC3A	chr7:100547186-100611118	1831.65	0	1965.49	3573.38	1111.82	948.329	1422.8	3887.58	0.852955	-0.229458	2.73235	1.45014
ENSG00000081026	MAGI3	chr1:113933370-114228545	86215.2	42425.9	53960.4	78512.9	96663.8	36746.2	57582.9	70121.5	0.380144	-1.39538	1.21775	0.284217
ENSG00000230189	GS1-124K5.2	chr7:65874129-65955046	104809	63406.9	30445.4	55489	116993	55844.3	32153.4	49160	0.477332	-1.06693	1.52892	0.612515
ENSG00000230836	AC104135.4	chr2:75167384-75169797	23506.3	12217.9	9446.78	15048.6	25106.7	11782.9	9320.68	14009.3	0.469314	-1.09138	1.50304	0.587879
ENSG00000234336	AC005017.1	chr7:28219940-28281515	28369.4	19239.3	18395.5	37806.2	31346.9	18088.4	19096.8	35278.3	0.577039	-0.793259	1.84734	0.88545
ENSG00000249645	RP11-552M14.1	chr4:23107124-23125110	1528.11	0	4176.38	10971.3	1031.1	917.3	3828.79	10898.6	0.889632	-0.168719	2.84648	1.50918
ENSG00000182261	NLRP10	chr11:7980970-7986973	108769	40234.5	44972.3	48711.5	120081	34040.2	46460.8	42105.4	0.283477	-1.8187	0.906255	-0.142011
ENSG00000230585	PHBP12	chr1:51246010-51246818	4080.53	0	8954.68	6007.67	3633.77	793.012	8612.63	6003.47	0.218234	-2.19605	0.697054	-0.520659
ENSG00000259156	RP11-492D6.1	chr15:20487996-20496811	18225.4	11999.4	7369.41	14802	19416.9	11782.7	7214.56	13982	0.606828	-0.720642	1.93803	0.954592
ENSG00000255306	RP5-901A4.1	chr11:67792276-67797928	49264.4	23833.3	20024.4	29238.6	53692.6	21684.2	20522.1	26461.9	0.403857	-1.30808	1.28943	0.366739
ENSG00000252629	AL050316.1	chr20:51679155-51679240	74539.6	330654	0	474532	99291.6	288784	47804.8	443845	2.90845	1.54025	9.28454	3.21483
ENSG00000234817	RP3-400B16.1	chr6:4136305-4157619	6769.89	1791.23	2629.1	2365.65	6411.17	2499.33	2069.92	2575.46	0.38984	-1.35905	1.24423	0.315257
ENSG00000084453	SLCO1A2	chr12:21417533-21572528	9661.65	1419.19	8820.85	5683.92	9632.68	1975.93	8449.73	5527.27	0.205127	-2.28541	0.654136	-0.612338
ENSG00000232909	RP3-510O8.4	chr6:35701643-35704724	2317.53	2365.22	2586.13	11617.6	1958.82	3168.97	2234.35	11524.3	1.61779	0.694025	5.15781	2.36676
ENSG00000203593	RP5-1096D14.6	chr12:2113831-2120558	32190.2	16956.2	12450.6	19893.5	34760.9	15924.9	12519.9	18284.8	0.458127	-1.12618	1.46045	0.546415
ENSG00000258445	RP11-307P22.1	chr14:61246696-61247309	41142.8	51997.5	6200.24	24775.8	45730.5	48811	6717.77	22857.1	1.06736	0.094051	3.40248	1.76659
ENSG00000164197	RNF180	chr5:63461670-63668696	31058.3	16285.2	11019.7	17519.3	33437.6	15354.8	10995.6	16094.4	0.459208	-1.12278	1.46371	0.549629
ENSG00000233765	RP11-154P18.2	chr9:70662043-70663084	30091	33872.6	28300.8	94356.3	35694.1	31392.4	31449.7	88084.5	0.879486	-0.185267	2.8008	1.48584
ENSG00000115718	PROC	chr2:128176002-128186822	6397.04	5444.38	2237.62	5332.27	6217.15	5999.09	1768.56	5426.51	0.964925	-0.051511	3.06833	1.61745
ENSG00000122121	XPNPEP2	chrX:128872949-128903514	30263.2	15683.5	2392.23	3289.08	32056.8	14961	1856.45	2753.81	0.466702	-1.09943	1.48337	0.56888
ENSG00000231784	AC087392.3	chr17:655899-658576	12388.2	5516.63	19321.2	27741.3	13438.8	5615.68	19725.3	26187.5	0.41787	-1.25887	1.32761	0.408834
ENSG00000133519	ZDHHC8P1	chr22:23732792-23744913	9098.07	5324.94	7188.17	14018	9402.49	5725.33	6988.39	13513	0.608916	-0.715684	1.93363	0.951311
ENSG00000158113	LRRC43	chr12:122652284-122688018	98566.8	41527	15479.9	20560.3	107480	36381	15560.3	16712.3	0.33849	-1.56281	1.07403	0.103036
ENSG00000149124	GLYAT	chr11:58476536-58499447	2564.95	3320.85	126259	74902.9	5205.05	785.992	135933	65123.9	0.151006	-2.72733	0.479089	-1.06163
ENSG00000213139	CRYGS	chr3:186256229-186264491	74748.9	31819.9	82730	100217	84877.8	26298.5	89939.8	88399.6	0.30984	-1.69041	0.982875	-0.0249206
ENSG00000101134	DOK5	chr20:53092135-53267710	11501.3	6205.17	2255.19	3034.97	11626.8	6567.89	1720.29	3081.64	0.564892	-0.823954	1.79135	0.84105
ENSG00000239063	snoU13	chr1:52877113-52877194	2591680	1260430	0	0	2.42732e+06	1.36974e+06	19739	35311.7	0.564299	-0.825468	1.78893	0.839099
ENSG00000258875	CTD-2547L24.3	chr14:91709102-91717426	147566	70080.2	24412.2	35715.6	163905	59843.6	25048.5	28976.7	0.365111	-1.45359	1.15682	0.210166
ENSG00000136828	RALGPS1	chr9:129677052-129985445	100056	43712.4	51110	64914.9	111377	37430.8	53751.3	57234.5	0.336074	-1.57315	1.0648	0.0905839
ENSG00000258398	RP11-218E20.6	chr14:51350293-51353947	6918.03	2824.48	5062.53	7604.08	6779.69	3443.49	4671.22	7514.73	0.507912	-0.977349	1.60873	0.685922
ENSG00000130540	SULT4A1	chr22:44220388-44258398	4759.3	5067.41	1315.9	2971.53	4376.24	5705.66	786.236	3246.01	1.30378	0.382702	4.12854	2.04563
ENSG00000203512	AL353662.2	chr9:34195641-34195883	195259	109023	166895	253839	223723	77260.2	202545	221488	0.345339	-1.53392	1.09353	0.128988
ENSG00000129355	CDKN2D	chr19:10677138-10679655	130816	49854	67947.4	73791.1	146385	40622.3	72102.6	63298.4	0.277503	-1.84943	0.877894	-0.187882
ENSG00000226292	RP11-7G12.1	chr1:165991451-165992264	2856.67	969.256	1106.89	935.956	2150.34	1857.23	498.772	1362.43	0.863695	-0.211406	2.73157	1.44973
ENSG00000253214	RP11-1149M10.2	chr8:82066513-82076834	34782.6	18696.3	12112.4	19573.3	37592.8	17488.4	12174.1	17909.3	0.465206	-1.10406	1.47109	0.556889
ENSG00000152932	RAB3C	chr5:57878047-58155213	3400.38	149.793	15513.2	13740.3	3194.14	863.882	15498.1	13247.5	0.270459	-1.88652	0.854782	-0.226372
ENSG00000198868	MIR4461	chr5:134263719-134264016	188349	128352	153179	298936	216792	95009.2	191672	265343	0.438251	-1.19017	1.38436	0.469216
ENSG00000236171	RP11-501J20.3	chr10:118955678-118956165	9431.65	3790.76	4353.22	5674.86	9432.41	4299.3	3903.5	5615.28	0.4558	-1.13353	1.43853	0.524592
ENSG00000223875	NBEAP3	chr22:16100516-16124973	10055.2	3071.86	6933.54	7486.88	10149.4	3559.92	6567.79	7270.41	0.350753	-1.51147	1.10698	0.146628
ENSG00000163617	KIAA1407	chr3:113682983-113775460	79401.9	20435.8	8976.28	7922.77	85215.7	17606	8423.08	5492.03	0.206605	-2.27505	0.652022	-0.617007
ENSG00000127533	F2RL3	chr19:16999825-17002830	8385.87	8191.05	3426.02	9910.49	8579.92	8535.92	3091.43	9706.16	0.994871	-0.00741873	3.1397	1.65063
ENSG00000134460	IL2RA	chr10:6052651-6104333	4321.04	800.293	5803.1	6882.35	3923.31	1584.1	5409.09	6890.28	0.403766	-1.30841	1.27383	0.349177
ENSG00000244414	CFHR1	chr1:196788874-196801319	87112	33221.4	48628.7	53424.1	96163.2	28461.6	50572.5	47188.9	0.295972	-1.75647	0.933094	-0.0999055
ENSG00000224746	AC015987.1	chr7:135611202-135617629	7344.33	6477.88	3501.13	9448.88	7398.01	6933.58	3146.19	9294.43	0.937223	-0.0935357	2.95418	1.56276
ENSG00000170962	PDGFD	chr11:103777913-104035107	226188	58391.8	142839	93250.1	253046	37252.4	157362	73008.7	0.147216	-2.76399	0.463954	-1.10795
ENSG00000120217	CD274	chr9:5450502-5470566	80568	33480.9	76183.8	90092.6	90823.9	27926.9	82068.3	79506.3	0.307484	-1.70142	0.968782	-0.0457556
ENSG00000097046	CDC7	chr1:91966403-91991321	234566	114099	112917	161976	263659	87511.7	133195	139193	0.331913	-1.59112	1.04503	0.0635403
ENSG00000223652	AC106786.1	chr5:122422942-122425994	30564.1	31730.9	9064.74	28340.3	33779.4	30001.7	9461.38	26457.5	0.888165	-0.171101	2.79637	1.48356
ENSG00000258528	RP11-406H23.3	chr14:50958329-50959289	96795.1	28596.9	51717.7	43349.6	106217	23691.3	53226.9	37323.9	0.223045	-2.16459	0.701222	-0.512057
ENSG00000251135	AC008565.1	chr5:120375784-120379700	19392.7	10780.4	12098.5	20507.2	20837.8	10508.3	12166.5	19266.2	0.50429	-0.987675	1.58354	0.663155
ENSG00000089692	LAG3	chr12:6881677-6887621	2409.65	5066.19	2712.42	19661.5	2393.17	5729.34	2551.02	19176.2	2.39404	1.25945	7.51709	2.91017
ENSG00000105996	HOXA2	chr7:27139720-27142430	5822.29	1900.33	3084.56	3718.39	5446.87	2625.29	2568.76	3884.65	0.481981	-1.05295	1.51227	0.596714
ENSG00000227449	RP11-111F5.5	chr9:46687461-46746500	157949	79340.8	155779	203343	182723	55472.6	183471	174745	0.303588	-1.71981	0.952436	-0.0703061
ENSG00000205022	PABPN1L	chr16:88928033-88933068	6011.22	4519.26	1673.18	2993.58	5699.68	5138.65	1138.56	3220.34	0.901567	-0.149493	2.82842	1.5
ENSG00000124467	PSG8	chr19:43256837-43269848	159229	81171	358147	346048	185120	41590.3	421105	296780	0.224667	-2.15414	0.704763	-0.504789
ENSG00000237061	RP11-956J14.1	chr8:73996021-73998114	40267.4	5673.99	12105.9	5425.65	42578.6	4971.11	11654.9	4268.33	0.116752	-3.09849	0.366226	-1.44919
ENSG00000165312	OTUD1	chr10:23728197-23731308	176266	68762	248672	200392	202478	36867	289474	165273	0.182079	-2.45737	0.570944	-0.80858
ENSG00000116833	NR5A2	chr1:199996729-200146552	6337.99	2954.99	4088.01	6751.61	6131.35	3599.13	3662.2	6739.92	0.587005	-0.768555	1.8404	0.880023
ENSG00000243766	HOTTIP	chr7:27238193-27246878	20817.7	12065.3	6143.45	10471.6	22053.4	11782.8	5854.8	9807.13	0.534284	-0.90432	1.67506	0.744212
ENSG00000251484	RP5-1065J22.4	chr1:109646052-109647388	6219.39	7080.28	3854.05	13727.2	6350.02	7531.89	3603.83	13395.2	1.18612	0.24625	3.71693	1.89411
ENSG00000250580	RP11-93K22.14	chr3:129918550-129918761	38603.1	11375.4	69422.7	54992.6	43004.9	9345.24	72606.4	49437.3	0.217306	-2.2022	0.680895	-0.554496
ENSG00000253490	AC145110.1	chr8:29605824-29656008	2753.31	1231.6	3094.43	7557.67	2266	2074.75	2662.24	7634.01	0.9156	-0.127211	2.86751	1.5198
ENSG00000243176	RP11-550I24.2	chr3:156893011-157099054	46876.2	28708	14732.4	26927.7	51189.2	26472.1	15112.2	24470.7	0.517141	-0.951369	1.61927	0.695342
ENSG00000227060	AC004383.5	chrX:133684002-133693953	27002.3	18383.5	11534.8	23411.8	29347	17466	11708.9	21810.5	0.595155	-0.748663	1.86273	0.897418
ENSG00000227811	RP4-773A18.4	chr1:112282462-112290420	52086.2	10613.8	60487.4	32756	56699.6	8360.71	62185.1	28698	0.147456	-2.76164	0.461494	-1.11562
ENSG00000134690	CDCA8	chr1:38158089-38175391	95066	47806.1	30602.5	45195.4	105044	42026.1	31810.7	39789.1	0.40008	-1.32164	1.25081	0.322862
ENSG00000214561	RBBP4P4	chr6:58446018-58447307	5477.99	727.135	2034.05	1063.92	4953.46	1532.89	1431.69	1385.06	0.309458	-1.69218	0.967435	-0.047763
ENSG00000223401	RP11-211G3.2	chr3:187461473-187463208	16554.2	8586.99	26286.4	40575	18452.7	8264.07	27202	38083.7	0.447851	-1.15891	1.40003	0.485461
ENSG00000225968	PPP1R28	chr7:1748723-1786719	358662	176544	409988	604541	373994	132638	494672	548431	0.354653	-1.49552	1.10868	0.148838
ENSG00000229325	ACAP2-IT1	chr3:195001451-195003470	17051.2	6136.69	13551.4	15344.4	18023	6159.4	13504	14397.3	0.341752	-1.54898	1.06615	0.092413
ENSG00000065320	NTN1	chr17:8924858-9147317	27055.6	25913.2	4475.53	12311	29269.9	24729.9	4335.67	11419.8	0.844891	-0.243163	2.63392	1.39721
ENSG00000239335	RP11-745O10.2	chr12:66524530-66528229	24585.5	8524.48	46685.7	45248.6	27352.3	7571.38	48389.9	41730.7	0.27681	-1.85303	0.862385	-0.213595
ENSG00000259018	RP11-124D2.3	chr14:23825614-23826212	815967	393052	19267.9	70922.4	793153	391786	45040	69231.1	0.49396	-1.01753	1.5371	0.620214
ENSG00000166845	C18orf54	chr18:51884954-51908404	70800.4	24956.3	43670.5	43689.3	77619.5	21508.1	45121.8	38867.2	0.277096	-1.85154	0.861384	-0.215272
ENSG00000114279	FGF12	chr3:191859683-192485553	4274.5	0	9552.6	5838.54	3839.64	780.427	9220.57	5825	0.203255	-2.29864	0.63174	-0.662597
ENSG00000229472	RP1-64K7.4	chr20:32668954-32669754	40704.4	38901.9	41483	115353	48266.3	35346.7	46658.3	106171	0.732327	-0.44944	2.2755	1.18618
ENSG00000150907	FOXO1	chr13:41129816-41240734	44399.8	34965.9	90576.4	192360	55656.8	28956.6	106206	171483	0.520271	-0.942665	1.61462	0.691196
ENSG00000251586	TET2-AS1	chr4:106092510-106099220	5567.68	7472.99	3401.33	14001.7	5671.59	7932.18	3153.73	13686.2	1.39858	0.483963	4.33968	2.11759
ENSG00000203489	HMGB1P39	chr6:76028816-76029696	6228.66	4597.11	4884.29	12060	6236.14	5151.52	4598.52	11783.9	0.826076	-0.275654	2.56254	1.35758
ENSG00000231351	AC111200.7	chr2:87157372-87157877	61569.7	28312.3	50077.7	65411.6	68607.6	24810.4	52771.6	59181.7	0.361628	-1.46742	1.12147	0.165391
ENSG00000198435	NRARP	chr9:140194082-140196703	6052.62	40573.9	9818.28	160605	12419.9	38278.1	15768.5	150583	3.08199	1.62386	9.54966	3.25545
ENSG00000239911	RP11-796I2.2	chr7:151574126-151576299	8090.58	12066.7	1879.74	6884.41	8285.03	12266.9	1497.95	6871.53	1.48061	0.566195	4.58729	2.19764
ENSG00000087510	TFAP2C	chr20:55204357-55214339	162836	56830.9	107379	99972.2	183972	42082.5	117642	83322.2	0.228744	-2.12819	0.708272	-0.497624
ENSG00000235529	AGAP1-IT1	chr2:236414394-236416210	8385.87	5354.17	2901.44	5250.95	8341.5	5842.79	2433.5	5274.63	0.700448	-0.513649	2.16751	1.11604
ENSG00000144481	TRPM8	chr2:234826042-234928166	6965.81	930.802	16626.9	11455.9	6966.27	1487.52	16581.3	10944.4	0.213531	-2.22748	0.660045	-0.599364
ENSG00000249736	RP11-83M16.5	chr5:66928093-66942617	35089	16361.5	16336.3	22379.3	37957.9	15194.1	16544.9	20469.3	0.400288	-1.32089	1.23719	0.307071
ENSG00000239607	AC087651.1	chr17:73037857-73038048	108173	54948.6	169557	204264	127549	36558.2	197739	175097	0.286622	-1.80278	0.885497	-0.175441
ENSG00000119698	PPP4R4	chr14:94612464-94746072	168769	70719.4	43870.9	52679.4	188529	58362	45569.4	43578.3	0.309565	-1.69168	0.956307	-0.0644547
ENSG00000251046	RP11-610P19.2	chr4:111337437-111339511	9375.13	3599.73	17275.1	22407.7	9972.9	3925.8	17497.6	21261.4	0.393647	-1.34503	1.2151	0.281077
ENSG00000230712	AP000354.4	chr22:24644041-24645434	2234.31	5464.62	824.36	3074.99	1690.71	6169.6	305.082	3432.88	3.64911	1.86754	11.2523	3.49215
ENSG00000230750	SDAD1P2	chr20:10366426-10368454	5254.14	3560.3	2403.47	4935.58	4925.42	4234.13	1916.53	5077.41	0.85965	-0.218179	2.64927	1.40559
ENSG00000255864	RP11-444D3.1	chr12:24366189-24715524	2560.4	0	48742.5	14768.6	2549.02	225.012	49764.1	13533.4	0.0882736	-3.50187	0.271951	-1.87858
ENSG00000108840	HDAC5	chr17:42154120-42201014	220475	85290.9	404474	298220	248087	42715.5	468989	248668	0.172179	-2.53802	0.530222	-0.915333
ENSG00000198932	GPRASP1	chrX:101906293-101914008	32024	11587.9	5386.94	5649.51	33898.2	10964.2	4905.07	4880.84	0.323445	-1.62841	0.99506	-0.0071451
ENSG00000205879	FAM90A2P	chr8:12029710-12036084	3793.26	9025.46	1322.11	7415.38	3606.32	9507.6	927.154	7515.14	2.63638	1.39856	8.10561	3.01892
ENSG00000026751	SLAMF7	chr1:160709036-160724611	2641.71	0	42332.4	17573.7	2678.73	329.377	43206.9	16332.8	0.12296	-3.02373	0.378014	-1.40349
ENSG00000257264	MIR3179-3	chr16:14995355-14996031	36772	19108.8	16105.5	24419.6	39924.8	17735.5	16383.4	22362.2	0.444222	-1.17065	1.36493	0.448829
ENSG00000246653	AL589842.1	chrX:114829874-114833648	5107.95	2426.79	1846.13	2416.05	4652.08	3167.34	1286.5	2691	0.680844	-0.554604	2.09172	1.06469
ENSG00000196126	HLA-DRB1	chr6:32546545-32557625	5708.58	2182.2	1915.61	2007.14	5273.92	2914.93	1343.49	2281.19	0.552706	-0.855415	1.69796	0.763802
ENSG00000131746	TNS4	chr17:38632079-38657854	37226.3	18235.4	4999.99	7041.73	39755.8	17096.2	4589.2	6062.27	0.43003	-1.21749	1.32099	0.401616
ENSG00000243265	RP11-1149O23.1	chr8:23064430-23064882	33161	17492.3	29383.7	44253.1	36712.5	16063.9	30512.4	41001.3	0.437561	-1.19245	1.34376	0.426277
ENSG00000158427	TMSB15B	chrX:103173478-103220868	49969.8	21506.7	37719.8	45779.1	55027.3	19102.9	39129.9	41715.2	0.347154	-1.52635	1.06607	0.0923012
ENSG00000103852	TTC23	chr15:99676527-99791428	253316	115481	236641	273013	282728	76420.3	283772	235531	0.270297	-1.88738	0.829999	-0.268818
ENSG00000197870	PRB3	chr12:11418856-11422739	14244.1	0	1568.64	0	14263.4	570.218	872.121	107.035	0.0399778	-4.64466	0.12273	-3.02644
ENSG00000231355	AP000302.58	chr21:34854805-34856565	3144.55	0	9678.74	8701.65	2721.7	808.653	9412.43	8582.16	0.297113	-1.75092	0.91179	-0.133227
ENSG00000245552	RP11-712B9.2	chr11:94883702-94967268	11695.3	8641.89	3445.57	7037.1	12045.2	8864.96	3041.27	6868.46	0.735976	-0.44227	2.25842	1.17531
ENSG00000233828	AC008394.1	chr5:86512422-86534822	8058.47	5237.9	7340.38	15533.7	8336.4	5670.38	7180.39	14983.3	0.680196	-0.555979	2.08669	1.06122
ENSG00000234624	AC016894.1	chr2:61644022-61644332	4549.11	3727.4	5093.73	14845.3	4502.03	4365.55	4868.02	14479.9	0.969684	-0.0444128	2.97451	1.57265
ENSG00000256848	AP003716.1	chr11:67612672-67616144	7567.44	2892.59	6057.68	8252.91	7502.43	3475.53	5699.35	8093.31	0.463253	-1.11013	1.42004	0.505932
ENSG00000198150	AC135178.1	chr17:8261730-8263538	21496.6	7295.57	7445.94	7504.47	22536.4	7209.96	7067.71	6928.53	0.319925	-1.64419	0.980308	-0.0286929
ENSG00000088881	EBF4	chr20:2673479-2740754	29448.1	27083.3	13812.3	37011	32723.7	25545.6	14475.4	34609.9	0.780645	-0.357261	2.39094	1.25758
ENSG00000203284	AL591516.1	chr6:107555444-107555703	91240.9	140057	22773.4	117066	108638	123651	30964.9	107883	1.13819	0.186748	3.48405	1.80076
ENSG00000231104	RP11-354M20.3	chr10:119776997-119804868	487901	182349	73109.3	101222	505902	162839	88615.6	87224.7	0.321879	-1.63541	0.984304	-0.0228246
ENSG00000169085	C8orf46	chr8:67372237-67430759	114716	53501.2	127233	154783	132665	39680.8	145175	132713	0.299106	-1.74127	0.914161	-0.12948
ENSG00000181784	RNASE4	chr14:21152371-21168757	186561	78386.5	100804	115199	211334	59669.8	112698	97248.9	0.282348	-1.82445	0.862917	-0.212707
ENSG00000236417	CTSL1P1	chr10:89146441-89149960	11890.9	8515.76	3521.37	6953.89	12248.3	8737.58	3114.59	6781.47	0.713372	-0.487273	2.17733	1.12256
ENSG00000256900	C15orf21	chr15:45803350-45811856	5045.13	5671.66	3453.56	12209.3	5000.88	6231.17	3155.08	11992.5	1.24601	0.317321	3.80102	1.92639
ENSG00000187987	ZSCAN23	chr6:28399706-28411279	30881.1	37826.6	12031.5	43064.4	34823.6	35645.2	12947.4	40387.4	1.02359	0.0336438	3.11933	1.64124
ENSG00000257475	RP11-983P16.2	chr12:53405879-53407705	47424.8	21099	75402.3	90624.1	54247.5	17829.2	81183.5	81290	0.328665	-1.60531	1.00131	0.00189243
ENSG00000213073	RP11-288H12.3	chr6:160514454-160515025	86695.5	43973.1	167448	192123	103259	28796.2	193733	164451	0.278873	-1.84232	0.848857	-0.236406
ENSG00000237697	LINC00312	chr3:8614370-8615561	71032.8	30291.7	33334.9	40322.8	77855.5	26714.1	34445.8	35966.8	0.343124	-1.5432	1.04416	0.062336
ENSG00000249402	AC108134.4	chr16:3160461-3165599	13638	7551.46	9776.6	16485.9	14425.4	7665.77	9691.85	15669	0.53141	-0.912104	1.61672	0.693067
ENSG00000227212	PFN1P7	chr1:148574652-148575051	148727	82233.4	72050.1	112140	169501	67269.9	80811.8	97567.7	0.39687	-1.33326	1.20734	0.271837
ENSG00000140993	TIGD7	chr16:3340526-3355645	59444.1	40287.6	262110	243488	76318	16873.8	306193	205945	0.221098	-2.17724	0.672601	-0.572178
ENSG00000117069	ST6GALNAC5	chr1:77333125-77531396	86147.7	25268.7	113253	82897.4	96878.3	18321.7	122122	70245.3	0.18912	-2.40262	0.575208	-0.797845
ENSG00000167208	SNX20	chr16:50700210-50715264	1676.65	1109.96	1198.42	3768.43	982.293	2021.9	654.529	4094.73	2.05835	1.04149	6.256	2.64524
ENSG00000230516	RP11-555J4.3	chr9:32643100-32645024	4082.85	0	13354.1	8100.63	3729.53	737.362	13161.9	7908.81	0.197709	-2.33855	0.600888	-0.734833
ENSG00000203301	AL590822.1	chr1:2143359-2145620	18547.8	13530.8	1009.17	970.611	19339.5	13337.9	446.095	934.817	0.689673	-0.536015	2.09556	1.06733
ENSG00000258891	RP5-1021I20.5	chr14:74362866-74404817	163062	45291.5	147836	96769	184099	28760.1	162866	77232.5	0.156221	-2.67834	0.474208	-1.07641
ENSG00000239345	HNRNPA1P26	chrX:100110391-100111369	10266.6	9596.56	4043.05	10763.2	10667.4	9807.28	3744.69	10450	0.919368	-0.121285	2.79063	1.48059
ENSG00000256151	RP11-76C10.5	chr12:131474682-131478521	71855.9	15806.8	40926	24783.7	77738.7	12936.9	41658.2	21038.6	0.166415	-2.58714	0.50503	-0.98556
ENSG00000132874	SLC14A2	chr18:43194765-43263072	1804.91	1138.25	1196.37	3261.56	1104.49	2045.93	642.477	3608.19	1.85238	0.889383	5.61606	2.48956
ENSG00000217684	RP11-65C6.1	chr6:141082665-141083396	2402.15	0	5078.17	6744.49	1839.09	888.305	4666.65	6830.76	0.483014	-1.04986	1.46374	0.549658
ENSG00000234115	RP11-288G3.4	chr6:7516832-7518073	6776.17	2562.08	1682.51	1401.12	6406.29	3248.23	1091.22	1676.14	0.507038	-0.979833	1.53603	0.61921
ENSG00000165813	C10orf118	chr10:115880620-115933979	123892	52058.1	236469	185781	144933	26796.7	273418	153053	0.184891	-2.43526	0.559776	-0.837077
ENSG00000254027	RP11-363E6.3	chr8:82192105-82193681	20584.5	58766	7104.04	61687.9	25065.8	55721	8713.8	58641.9	2.22299	1.1525	6.72978	2.75056
ENSG00000242024	AC079945.1	chr3:128392524-128392864	26009	8849.58	29604.7	28760.2	28247.7	8164.07	30305.2	26506.5	0.289017	-1.79078	0.874653	-0.193217
ENSG00000113924	HGD	chr3:120347019-120401418	82851.6	28063.1	56159.9	52087.5	91318.1	23688.5	58351.8	45803.6	0.259407	-1.94671	0.784956	-0.349316
ENSG00000109943	CRTAM	chr11:122709207-122743347	5938.31	3013.32	3503.28	5925.4	5676.82	3675.68	3050.95	5976.86	0.64749	-0.62707	1.95901	0.970127
ENSG00000233571	RP11-545D19.1	chrX:34224841-34433654	5580.49	0	14156	5622.71	5258.58	685.722	13925.3	5489.56	0.130401	-2.93898	0.394214	-1.34295
[truncated: 22,679 more rows]

## Sheet: RT-qPCR data
	Validation of RNA-seq data by RT-qPCR analysis. Values from each independent experiment are displayed.
	AMPLICON #	FOLD CHANGE 4-OHT VS. VEHICLE-TREATED CELLS																	AVERAGE FOLD CHANGE
		shNt						shBPTF#1						shBPTF#2
		#1	#2	#3	#4	#5	#6	#1	#2	#3	#4	#5	#6	#1	#2	#3	#4	#5	shNt	shBPTF#1	shBPTF#2
	RTKN	1.54691	1.77968	1.55636	1.45449			1.48694	2.27543	1.53932	1.90613			2.12181	1.64862	1.80224			1.58436	1.80196	1.85756
	EARS2	1.2939	1.44043	0.975604	1.38196			1.21598	0.746905	0.779036	1.47031			1.15167	1.09338	1.08329			1.27297	1.05306	1.10945
	AMD1	1.53414	0.953868	1.23526	1.71947			1.86486	1.4995	1.64607	1.33092			2.13834	1.87719	1.1517			1.36069	1.58534	1.72241
	LONP1	2.17617	2.03223	1.33911	1.55876			1.14623	0.956249	1.56833	1.43132			1.90156	1.87861	1.56557			1.77657	1.27553	1.78192
	IARS	1.68265	1.2048	0.935578	1.15115			1.4858	0.942766	1.26595	1.21033			1.35092	1.44238	1.00943			1.24354	1.22621	1.26758
	NCL	1.65132	1.71387	1.78896	1.85026	1.62079	2.12758	1.97991	1.39975	1.84661	1.20191	0.650429	1.6572	1.03682	1.47319	1.289	1.32561	0.746157	1.79213	1.45597	1.17415
	DDX21	2.38198	1.63926	2.6887	1.51644	1.52678	1.62654	1.80006	1.08925	1.13144	1.481	0.384794	0.852353	1.28794	1.13373	1.54401	0.868208	1.10595	1.89662	1.12315	1.18797
	MDN1	2.6755	2.00278	1.89911	2.04176	1.51644	1.52678	1.66305	1.48908	1.03393	3.38304	1.481	0.384794	2.96493	3.17625	1.52829	1.54401	0.868208	1.94373	1.57248	2.01634
	POLR1B	2.48582	2.49573	3.19653	2.55306	3.44587	2.31925	1.45695	1.2669	2.31852	1.55519	0.586395	1.32119	2.54359	2.42449	1.8137	0.895298	1.26553	2.74938	1.41753	1.78852
	PDLIM4	1.27	1.266	1.714	1.514	2.553	3.446	1.489	1.051	1.097	1.186	1.555	0.586	1.48227	0.94615	0.988311	2.67212	0.895298	1.9605	1.16067	1.39683
	EXOSC5	1.31813	1.04565	1.10701	1.25125			1.21253	0.946552	1.31795	1.15749			0.942329	1.35458	0.929655			1.18051	1.15863	1.07552
	RNF207	2.30198	2.44655	3.49047	3.55501	1.92915	1.4001	1.4962	1.33477	1.41888	0.641604	0.552754	0.694278	1.45946	1.75399	1.57348	1.31597	1.24381	2.52054	1.02308	1.46934
	CAMKK1	3.82355	3.66022	2.67588	2.56306	3.50651	2.93471	2.61408	0.524889	1.78198	2.37041	3.77309	3.96718	3.56234	1.65402	2.75729	3.10421	1.19802	3.19399	2.50527	2.45518
	PAICS	1.81358	1.33389	2.20009	2.50915			1.56898	1.39139	1.56801	2.00841			2.111	1.86689	2.05542			1.96418	1.6342	2.0111
	NPR3	2.73235	4.21956	6.43335	2.80548	2.19372	3.9115	3.83391	1.89091	1.50708	2.75592	3.63265	2.56178	2.61614	5.43597	9.75928	3.38017	4.41819	3.71599	2.69704	5.12195
	TYSND1	2.05847	3.63858	3.51905	3.50433	3.9628	2.67621	1.1738	1.6158	1.57885	1.27136	0.562511	1.2835	2.03697	1.08198	2.40925	2.14751	1.38678	3.22657	1.24764	1.8125
	EIF4EBP1	1.65956	2.10729	1.95868	1.70903	2.13196	2.13191	1.33095	0.991459	1.35416	1.50018	0.490152	0.982864	1.74296	1.09904	1.08198	1.38205	1.21748	1.94974	1.10829	1.3047
	MRTO4	2.48319	2.49707	1.96969	1.8253	2.57294		1.17821	1.51719	1.47423	1.74445	0.397835		1.44385	1.58128	1.3239	0.982507		2.26964	1.26238	1.33289
	MYBBP1A	1.48096	1.97593	2.47473	1.80196	1.85215	2.60531	1.55083	1.69998	1.32887	1.46871	0.613723	1.21439	1.59752	1.19917	1.35386	1.47649	1.47443	2.03184	1.31275	1.42029
	CLN6	2.86485	2.59615	1.81194	2.01267			1.38102	1.4993	1.4569	1.73575			2.71634	2.22353	2.21828			2.3214	1.51824	2.38605
	MRAS	2.53275	1.81406	1.62036	2.03293	2.50796	1.56385	0.961927	1.39274	1.43135	1.52353	0.259592	1.31125	1.56261	1.07131	1.50952	1.0414	1.36913	2.01198	1.14673	1.31079
	SLC25A22	2.76112	3.0944	3.13527	2.96229	2.06707	3.47597	2.09503	0.99361	1.58739	2.5083	3.41874	2.73679	5.05414	1.61135	3.9701	4.11093	1.54756	2.91602	2.22331	3.25882
	NOLC1	4.2519	4.41604	6.5833	3.56507	4.41243	4.60179	2.13031	2.27188	2.14008	1.91777	0.733073	1.70197	3.66836	2.34192	3.92042	1.60212	2.1314	4.63842	1.81585	2.73285
	FABP5	3.28916	4.40519	4.18546	3.76426	4.91116	5.87574	2.46712	4.18351	3.85588	3.60924	3.37852	1.53035	4.59873	5.89621	2.9128	5.06339	3.97321	4.40516	3.17077	4.48887
	NPW	7.30668	5.59385	3.92487	3.8976	4.90841	8.95182	0.94101	0.946068	1.68234	1.05946	0.230641	1.37591	2.26615	1.51033	2.39097	2.41877	4.05928	5.76387	1.03924	2.5291
	CCND2	2.57404	1.4505	2.34673	2.89389	2.0564	2.71378	1.45402	2.02969	1.45552	3.14323	1.9108	1.65294	4.10257	3.10537	1.106	2.42649	1.56787	2.33922	1.94104	2.46166
	ODC1	2.38463	2.02842	2.35708	1.99668	3.19983	2.49989	1.69504	1.94317	1.42222	1.75938	1.56516	0.991392	1.73883	1.72642	2.02926	1.22782	2.16508	2.41109	1.56273	1.77748
