# Supplementary material for: BPTF is required for c-MYC transcriptional activity and in vivo tumorigenesis
Source: Nat Commun. 2016 Jan 5;7:10153. doi: 10.1038/ncomms10153 (PMC4728380; doi:10.1038/ncomms10153)
Supplement: Supplementary Data 2 — GSEA analysis of control HFF MYC-ER cells. [file ncomms10153-s3.xlsx]

## Sheet: Pre-ranked gene list shNT F.c.
Supplementary Data 2.	Genes expressed in control (shNt) HFF MYC-ER cells were pre-ranked according
to the fold change at the mRNA level between the vehicle and 4-OHT-treated conditions (Log2[shNt + OHT/shNt - OHT]).
The pre-ranked list of genes was subjected to GSEA analysis.
Gene Symbol	Log2[shNt + OHT/shNt - OHT]
AC017083.1	-11.606
AF124730.4	-10.3794
MIR1268	-9.8863
CTD-2035E11.3	-9.3191
AC022415.1	-9.01708
CTD-2139B15.5	-8.22689
SNORA19	-8.14504
SNORA30	-8.06922
RP5-890O3.3	-7.95531
MIR589	-7.57221
RP11-80I15.1	-7.26341
U1	-7.10002
RP11-638I2.4	-7.08348
AC016644.1	-7.07535
SNORA64	-6.90718
AC069257.8	-6.77697
HIST1H4D	-6.77389
HIST1H3C	-6.70125
RP11-58A11.2	-6.67296
RP11-276H7.3	-6.61146
MCCD1P2	-6.57274
AP001597.1	-6.5308
RP11-203M5.4	-6.51538
C9orf24	-6.49263
RP11-944L7.4	-6.47493
AC016697.3	-6.39908
RP11-80H8.4	-6.20208
AC008474.2	-6.13191
RP11-420L9.2	-6.09179
RASSF6	-6.08301
RP4-761J14.5	-6.08092
PTGS2	-6.07926
RP11-276E15.4	-6.07058
Y_RNA	-6.06669
RP11-29M5.1	-6.06532
NDST1	-6.04769
RP11-166O4.4	-6.03449
RP11-124B13.1	-5.91815
RP11-159H22.1	-5.83887
BTK	-5.81352
AC015815.7	-5.74694
AC118282.2	-5.72341
AC119751.2	-5.72341
RPS15AP16	-5.72221
AC018866.1	-5.64372
RP11-651P23.5	-5.64322
AC055876.2	-5.60667
AL163193.1	-5.60014
AL161932.1	-5.53794
AC005062.3	-5.5117
RNU5E-1	-5.47078
RP5-837M10.4	-5.43019
AC007551.3	-5.40957
AC004889.1	-5.35416
AL513185.1	-5.32936
CTC-241F20.2	-5.30542
RP13-503K1.4	-5.29205
VTRNA1-2	-5.27079
CDC42BPG	-5.2292
ARHGEF7-AS2	-5.22776
AC018659.1	-5.22283
MIR370	-5.19826
AP000350.2	-5.19026
AC009495.3	-5.17833
MIR23A	-5.16544
AC018696.2	-5.14142
POLR2KP1	-5.13245
AP003392.2	-5.13218
SNORD63	-5.1305
AL157386.1	-5.09764
RP11-114B7.6	-5.09697
IRF6	-5.08515
RNU7-75P	-5.04906
SNORA63	-5.03315
RP11-159H10.1	-5.02446
AC007537.1	-5.01351
AC078993.1	-5.0117
RP11-554I8.2	-4.9958
NPAS3	-4.99464
RP11-7F17.1	-4.96993
snoU13	-4.96916
AL390240.1	-4.96513
RP11-678B3.1	-4.95334
OR10V2P	-4.94068
AC108039.3	-4.9376
MIR29C	-4.92826
RP11-112J3.16	-4.92094
AL136293.1	-4.92
SCARNA18	-4.91021
RP5-937E21.8	-4.90872
U4	-4.90794
AC090644.1	-4.90418
SNORD113-1	-4.88854
SNORD112	-4.88271
SNORD108	-4.88199
SAA2	-4.88099
RP11-713B9.1	-4.87609
MIR1226	-4.87058
SNORD64	-4.86143
SNORD36C	-4.85041
HOTAIRM1	-4.84492
RNU7-1	-4.8389
RP1-179N16.3	-4.83516
SNORD114-10	-4.79266
CDC42-IT1	-4.79064
BARD1	-4.7791
RP13-884E18.4	-4.76845
AC134873.1	-4.76683
HIST1H2BPS2	-4.76488
RP11-59H7.3	-4.75815
RN5S82	-4.7351
RP11-321E2.13	-4.72706
LSAMP-AS1	-4.72431
RP11-440G5.2	-4.7234
AC099544.2	-4.70972
RP11-436D10.3	-4.69362
AC015815.2	-4.66732
CTD-2373N4.5	-4.66485
SCARNA4	-4.66441
AL499626.1	-4.66334
PRB3	-4.64466
SNORD73	-4.64052
TDO2	-4.63443
AC091633.3	-4.62971
AC096670.3	-4.61765
PRIM2	-4.61658
RP11-1084A12.1	-4.609
TPTE2P1	-4.59719
EPB41L4A	-4.59448
AC116351.1	-4.58341
AP000473.6	-4.57961
CTD-2283N19.1	-4.57194
RP11-800A3.2	-4.55972
AC103810.3	-4.53865
RP11-3G20.2	-4.53007
SNORD123	-4.52637
UBE2D3P3	-4.50403
RP11-4K16.2	-4.46189
TICAM2	-4.45798
RP11-1103G16.1	-4.45223
RP11-219B17.1	-4.45105
RP11-89K10.1	-4.43666
SNORA74	-4.4323
AC008746.5	-4.39721
RP11-140L24.4	-4.3929
IL20	-4.37157
RP1-298M8.1	-4.37015
CTD-2339L15.3	-4.36433
AC092155.4	-4.35549
HIST1H2AL	-4.34909
RP11-325F22.5	-4.32481
RP11-466G12.2	-4.32351
RP11-419C23.1	-4.3134
AC009950.2	-4.30727
RP11-420H19.3	-4.28385
SYP	-4.27588
C6orf99	-4.26979
ST3GAL6-AS1	-4.26175
MIR637	-4.26065
AP000295.9	-4.25987
CTC-359M8.1	-4.2477
RP11-160H22.5	-4.24309
RP11-536G4.2	-4.23509
RP11-112L15.3	-4.2144
RP11-79M19.2	-4.21328
RPS17P2	-4.20985
CTD-3035D6.2	-4.20613
RP11-585F1.8	-4.17947
SNORA11	-4.17113
ANO9	-4.16684
AL136137.1	-4.13843
RP11-44N12.2	-4.12193
RP11-567J24.4	-4.12103
RP11-120C12.3	-4.12029
RP11-114G22.1	-4.11942
RP11-107M16.2	-4.1124
ANKRD1	-4.10267
RP11-707G14.8	-4.0983
DUOX2	-4.0961
RP11-17G12.2	-4.08347
RP11-47I22.3	-4.07972
ZCCHC5	-4.05741
RP11-419M24.6	-4.05016
TACR1	-4.04519
RP11-380G5.3	-4.03131
RP11-377G16.2	-4.02821
IMPA1P	-4.02814
AC092171.2	-4.02728
RP11-379C10.1	-4.0226
AC008560.1	-3.99722
RP11-1060G2.1	-3.98497
AC074129.1	-3.98093
RP11-1110J8.1	-3.97215
RP3-403L10.3	-3.97011
FAM55B	-3.9689
RP11-681L8.1	-3.96885
TMEM40	-3.96677
FOXO4	-3.95895
AL035411.1	-3.94664
RP11-137F15.1	-3.92847
AC079988.1	-3.92744
AC093734.14	-3.92408
GNGT1	-3.90539
LINC00334	-3.90335
C9orf131	-3.90225
ALB	-3.89889
CNN2P1	-3.88808
RNU6ATAC3P	-3.8824
OR2B6	-3.87427
C5orf48	-3.87387
AC016912.3	-3.87257
RP11-646E18.2	-3.86719
FGF22	-3.86653
NICN1-AS1	-3.85731
MATN4	-3.82232
C19orf33	-3.81091
CTC-537E7.3	-3.80741
DNM3-IT1	-3.80731
AL591428.1	-3.78879
AC087632.1	-3.77043
SNORD99	-3.76702
RP11-320L11.2	-3.75056
AL162431.1	-3.74441
RP11-265B8.4	-3.73828
RP11-756G12.1	-3.73026
PFN1P12	-3.722
CTD-2277K2.1	-3.72132
RP11-474P2.4	-3.7192
RP1-267L14.3	-3.71542
RP11-367N14.2	-3.70697
AC113610.1	-3.70405
STARD6	-3.69962
RP11-473L15.3	-3.6976
AC093509.2	-3.69454
RP11-815J21.4	-3.69283
ABCA10	-3.68588
RPL23AP67	-3.67503
AL731568.1	-3.64966
HIST1H4B	-3.64892
RP11-340E6.1	-3.64828
MSMB	-3.64609
ATP1B3-AS1	-3.64598
RP11-522M21.3	-3.63411
RP11-206L10.10	-3.62906
PF4	-3.62181
C20orf54	-3.61312
AC098818.1	-3.61253
NT5DC4	-3.59152
RP11-303G3.9	-3.58771
RP11-573E11.2	-3.58633
RP11-252I14.2	-3.58322
RP4-581O6.1	-3.57711
LEP	-3.57533
RP11-820K3.2	-3.57253
HIST1H2AK	-3.56486
SPANXB2	-3.54628
SNORA38	-3.54345
PVRL3-AS1	-3.5393
KIT	-3.53611
RNU1-3	-3.52867
AC018647.3	-3.52157
RP11-466P24.5	-3.51425
RPS12P20	-3.51261
LINC00445	-3.50714
RP11-444D3.1	-3.50187
PDGFB	-3.5009
RP11-667M19.4	-3.50059
RP11-472M19.2	-3.49925
AC010084.1	-3.49566
RP11-611E13.2	-3.49428
RP11-17A1.3	-3.49136
AC090519.6	-3.46645
CTD-2591A6.2	-3.4649
AC003079.1	-3.46194
PKD2L2	-3.46106
FAM66A	-3.4598
RP11-875H7.2	-3.45804
IGLV1-50	-3.44906
MAP3K8	-3.44604
RP11-255M1.1	-3.44403
CTD-2301A4.3	-3.44101
RP11-415L24.1	-3.43502
FGF20	-3.43485
BRI3P1	-3.4317
RP11-221N13.4	-3.42943
RP11-561B11.1	-3.42846
RP11-1112J20.2	-3.42801
AC009237.11	-3.42577
RP1-170O19.21	-3.42147
GS1-526D21.5	-3.41666
RP11-761I4.1	-3.41665
RP11-94A24.1	-3.41567
C6orf201	-3.41409
TSGA10	-3.40634
AC093620.5	-3.40605
AC142119.1	-3.40182
H2BFM	-3.40059
AC005703.1	-3.39217
HIGD1AP4	-3.39128
RPL22P19	-3.38712
RP13-884E18.2	-3.3796
AC126118.1	-3.37928
RP11-296L22.8	-3.37818
SLFN13	-3.3722
RP11-163M18.1	-3.36056
KLK6	-3.3517
RP5-983L19.1	-3.34382
CHIT1	-3.33285
RP11-344N17.2	-3.33222
RP11-145M4.3	-3.3317
TAS2R19	-3.32346
ETV6	-3.32321
TM4SF4	-3.31617
AC069154.4	-3.31426
AL954742.1	-3.30788
RP11-390F4.9	-3.30374
RP11-669M16.2	-3.30267
STARD13-AS2	-3.30215
AC007036.4	-3.2848
KCNU1	-3.27265
SULT1C2	-3.27043
ERBB3	-3.26797
RP11-557H15.4	-3.26663
KISS1	-3.26546
RP11-693N9.2	-3.26086
FLT4	-3.2555
SNORA40	-3.24743
RP11-793I11.1	-3.23887
AC013413.1	-3.23129
AC097359.2	-3.23081
DEFB109P3	-3.22221
RP13-143G15.4	-3.22211
PLA2G5	-3.20763
KEL	-3.20047
RP11-30K9.4	-3.19832
UBE2Q2P4Y	-3.19357
UBE2Q2P5Y	-3.19357
MAPK8IP2	-3.18768
AC012454.4	-3.1868
RP5-899B16.1	-3.1763
RP11-989F5.1	-3.17043
RP11-473J6.1	-3.16877
RP11-288L9.4	-3.15981
RP11-81F11.3	-3.15604
RP11-53O19.1	-3.15349
HSPD1P11	-3.1519
AC006035.2	-3.14675
RP11-195B3.1	-3.14567
BMF	-3.14201
AC002064.5	-3.1397
CALB1	-3.13674
AL603910.2	-3.13271
RP11-350A18.1	-3.13062
RPS2P41	-3.12878
RP11-894P9.2	-3.12822
AL353662.3	-3.12734
KRTAP5-11	-3.11709
RP11-54O15.3	-3.11103
RP1-202O8.2	-3.10899
AC005062.2	-3.10824
AC120114.1	-3.10754
HOXC6	-3.1056
AC078843.2	-3.10417
RP3-462E2.3	-3.10361
RP11-956J14.1	-3.09849
SHE	-3.09785
RP11-267M23.5	-3.0961
RP11-293G6__A.3	-3.09225
RP11-374M1.7	-3.08205
PATL2	-3.07922
FILIP1L	-3.06749
OR7E13P	-3.06747
GS1-124K5.6	-3.06071
ZNF154	-3.05992
AF127936.3	-3.0527
C1orf127	-3.04931
AC010907.2	-3.04688
PRRG4	-3.0385
CTA-55I10.1	-3.03567
MRPS31P4	-3.02736
ACTC1	-3.02655
RP11-666A20.4	-3.02503
MYLPF	-3.02394
SLAMF7	-3.02373
RP4-594I10.2	-3.01622
TCP10L	-3.00548
FAM111B	-3.00299
ASIP	-3.00034
RP11-561C5.1	-2.99602
RP11-305E17.6	-2.98972
AC092669.4	-2.98345
AC009963.3	-2.98013
RP5-1189B24.1	-2.97736
WNT16	-2.96918
RP11-112L6.4	-2.96849
SOX6	-2.96296
AP000593.6	-2.96001
RPS20P22	-2.95931
CTD-2325P2.3	-2.95924
AP002008.1	-2.95059
AC123768.6	-2.95001
LINC00189	-2.94883
GPBAR1	-2.9488
RP11-557H15.3	-2.94797
RP11-867G23.13	-2.93918
RP11-545D19.1	-2.93898
CTC-436P18.3	-2.93878
RP11-227F19.5	-2.93278
DDX39B-AS1	-2.93028
GPR82	-2.92803
AC133644.1	-2.92544
U3	-2.92369
AC017076.5	-2.9121
AC055740.1	-2.90663
RP11-46A10.6	-2.90221
C14orf176	-2.89133
CSF3R	-2.88497
LINC00472	-2.87921
RP11-409K20.8	-2.879
RP11-707F2.2	-2.87833
AP000473.5	-2.87705
KRT1	-2.87515
RP5-1055C14.6	-2.87013
RP11-605F22.2	-2.86874
FBXO16	-2.86649
ATP1A2	-2.86261
RP11-14I17.3	-2.86178
ARMS2	-2.85033
PTPRB	-2.84878
CTD-2235C13.1	-2.84861
RP11-169K16.4	-2.84845
RP11-138H8.2	-2.84568
RP3-388N13.3	-2.84542
RP11-706J10.1	-2.8451
C5orf17	-2.84121
FAM27E3	-2.83755
RP11-404K5.1	-2.83367
LYSMD3	-2.83054
BX571672.5	-2.82941
RP1-15D23.2	-2.82454
BMP7	-2.82242
ABCA9	-2.81761
AC117462.1	-2.8162
PRSS35	-2.814
CTD-2269E23.2	-2.80471
RP11-702H23.2	-2.80242
SNX18P15	-2.80204
RP11-249L21.4	-2.79701
AC140725.4	-2.79355
RPS27AP3	-2.79334
KCNMB4	-2.79315
ASB12	-2.79235
RP11-467L20.7	-2.79112
RP11-293A21.1	-2.78295
AC110813.1	-2.77868
RNU1-11P	-2.77495
RP11-475E11.5	-2.77028
KRTAP1-1	-2.7701
RP11-1060J15.4	-2.76554
TLR3	-2.7645
PDGFD	-2.76399
RP4-773A18.4	-2.76164
AC105052.2	-2.75492
IGF2-AS	-2.75424
PSMD10P2	-2.75313
RP11-47J17.2	-2.75014
BTF3L4P1	-2.7477
CDRT4	-2.74727
AC009237.16	-2.74419
TINAGL1	-2.74387
AC137723.5	-2.73842
GLYAT	-2.72733
RFTN2	-2.72528
ADH1B	-2.72253
RP3-393E18.2	-2.72105
RP11-521C20.2	-2.71901
KLF5	-2.71647
HCP5	-2.71342
AC107218.3	-2.71286
RP11-327J17.1	-2.71054
RP11-460N20.4	-2.70755
AC079630.4	-2.70109
RP11-411N4.1	-2.70095
NCOA2	-2.70005
RP3-403A15.5	-2.69639
ATP5G1P4	-2.69623
CCDC15	-2.69593
TRIM38	-2.69348
RP13-100A9.2	-2.6934
CELF1	-2.68996
XKR6	-2.68471
CNTN1	-2.68469
ZNF347	-2.68363
RP5-1021I20.5	-2.67834
AC006483.1	-2.67629
NXNL2	-2.67558
LINC00324	-2.67059
AC073135.6	-2.66561
RP11-108B14.1	-2.66274
RP1-78O14.1	-2.66004
STYK1	-2.65885
C11orf85	-2.65705
RP1-225E12.2	-2.65668
AC079781.7	-2.65554
AC000120.7	-2.65533
RP11-276M12.1	-2.65126
UBE2E1-AS1	-2.64854
AC007319.1	-2.64474
HIST1H1T	-2.64308
RP5-930J4.2	-2.64287
AC068279.1	-2.64067
HOOK1	-2.63919
RP11-195B21.1	-2.63346
RP11-369C8.1	-2.63241
RP11-403I13.4	-2.6306
RP11-384K6.4	-2.62993
RP11-292D4.1	-2.62872
AC093668.2	-2.62855
BX664718.1	-2.62834
RP11-309L24.4	-2.62829
RP11-367J11.3	-2.62823
SLC22A15	-2.62811
RP11-456P18.2	-2.62458
KCTD4	-2.6231
RP11-681O4.1	-2.62249
RP11-316M21.8	-2.62178
RP11-37E23.5	-2.61789
SSTR5	-2.61743
RP11-638I2.2	-2.61627
SYT16	-2.61031
GALNTL2	-2.60536
GS1-600G8.5	-2.60449
APOL6	-2.59884
INMT	-2.59702
TM4SF20	-2.59582
RP11-460N11.1	-2.5941
RP11-168J19.2	-2.59105
RP11-76C10.5	-2.58714
AC026202.3	-2.58248
RP11-126D17.1	-2.57897
RP11-613F7.1	-2.57781
DOCK8	-2.57655
SERPINE3	-2.57468
AC011500.1	-2.57457
DLG2	-2.57302
RP11-508P1.2	-2.56534
DDX26B	-2.56107
CTD-2050N2.1	-2.56011
KB-67B5.11	-2.5557
RP11-1280I22.1	-2.55536
RP11-909M7.3	-2.55224
RP11-202I11.2	-2.54756
RP11-429B14.1	-2.54052
HDAC5	-2.53802
RP13-401N8.1	-2.53671
LL0XNC01-116E7.4	-2.53459
RP11-169D4.1	-2.53364
RP11-133N21.10	-2.53247
RPS23P7	-2.53055
AC098824.5	-2.53005
CYTL1	-2.52642
RP1-27K12.4	-2.52074
RP11-641C17.2	-2.51979
BTBD8	-2.5161
AL161757.1	-2.51348
MDFI	-2.51134
RP11-148B18.3	-2.51009
AL353671.2	-2.50919
PRPH	-2.50722
LINC00478	-2.50716
GPR17	-2.50523
RP11-511I2.2	-2.50169
RP11-467I20.3	-2.49862
AC113618.1	-2.49854
RP11-175P13.2	-2.49595
GCNT4	-2.49424
RHBG	-2.49275
AC007881.5	-2.48985
DGKB	-2.48977
RP5-934G17.2	-2.48899
RP11-315A17.1	-2.48845
RP1-152L7.5	-2.48556
ARNTL	-2.48296
RELL1	-2.4816
EFCAB8	-2.48132
ANG	-2.47405
PDE6B	-2.47299
CTD-2340D6.1	-2.47248
PON3	-2.47089
AC135776.2	-2.46669
HEPACAM	-2.46566
GAB1	-2.46369
SPTLC3	-2.46226
OTUD1	-2.45737
RP11-788M5.3	-2.45492
INHBB	-2.45363
RP1-85F18.5	-2.45266
AC003088.1	-2.45184
RP1-272L16.1	-2.44927
C1QTNF2	-2.44224
RP11-243M5.1	-2.43929
AC079767.2	-2.43913
RP11-262H14.11	-2.43546
C10orf118	-2.43526
OR8T1P	-2.42573
SKA2	-2.4215
RP4-652L8.1	-2.4215
CTD-2142D14.1	-2.41942
HLA-F-AS1	-2.41779
OR2K2	-2.4175
LDHAL6A	-2.41613
NCF1C	-2.41221
ANKRD20A3	-2.41028
PVRL4	-2.40973
AC004112.4	-2.40904
NDUFA4L2	-2.40751
RP1-240K6.3	-2.40453
RP11-223E19.2	-2.40293
ST6GALNAC5	-2.40262
RP11-318C24.2	-2.40011
RP11-187A9.3	-2.39826
EPHB6	-2.39804
AGBL2	-2.38971
RP11-64B16.4	-2.38414
RP11-321G12.1	-2.38194
RP11-110I1.5	-2.38106
TGM5	-2.37742
MAMLD1	-2.37386
MFGE8	-2.37371
RP11-14O22.1	-2.37252
C8orf44	-2.37142
CTD-3032H12.2	-2.37127
TMEM151A	-2.3698
RP5-1132H15.3	-2.36741
RP11-638I2.3	-2.36617
RP11-684O24.1	-2.36606
PLXNC1	-2.36034
RP5-940J5.8	-2.35915
AC084809.3	-2.35649
GBP1P1	-2.35575
Z83844.1	-2.35392
GNRH1	-2.35339
STARD5	-2.35043
AC010173.1	-2.34981
AL132709.7	-2.3495
RP11-54H7.2	-2.34801
CFL1P5	-2.34738
TFP1	-2.34364
RP11-34H11.1	-2.34322
ADH1C	-2.34034
OR1N1	-2.34003
RP11-382K22.1	-2.33861
RP11-555J4.3	-2.33855
RP11-736I10.1	-2.33795
AC005008.3	-2.334
SPANXB1	-2.33387
RP11-504P24.2	-2.33313
AL596449.1	-2.32807
CLIC2	-2.32392
RP11-519G16.3	-2.32304
RP11-451M19.3	-2.32223
RP11-466F5.4	-2.31853
SERPINB5	-2.31688
AC008073.7	-2.31681
TRGV8	-2.31676
AC012363.13	-2.31416
ABC11-48400900C8.1	-2.31357
AC145124.2	-2.30869
LIN54	-2.30805
KCNJ2	-2.30762
RPL13P2	-2.306
PCMTD1P1	-2.30599
CTD-2192J16.17	-2.30369
RP11-143M1.7	-2.30224
CTB-78F1.2	-2.30193
C7orf69	-2.30024
FAM24B	-2.29949
FGF12	-2.29864
GLCCI1	-2.29862
C20orf141	-2.29831
HMGN2P27	-2.298
SCN8A	-2.29713
RP4-798A10.4	-2.29597
AC073130.3	-2.29459
CTD-2024P10.1	-2.29384
AC079753.4	-2.28965
MBOAT1	-2.28955
RP11-154D17.1	-2.28839
C4orf19	-2.28801
FAM63B	-2.28653
AL354696.1	-2.28543
SLCO1A2	-2.28541
RP11-7G23.4	-2.28496
CASC5	-2.28409
TRPC6	-2.2814
AC078883.4	-2.28077
GAB2	-2.2781
KIAA1407	-2.27505
RP11-68I3.1	-2.27473
PLEKHG2	-2.27406
SAR1P1	-2.27342
RP11-872D17.8	-2.27235
ARID4A	-2.27233
SPATA6	-2.27223
CTD-2007A10.1	-2.2722
GNMT	-2.27202
RP11-754B17.1	-2.27065
KIAA1683	-2.27055
AC109815.2	-2.27055
GK-AS1	-2.27034
SNAP25	-2.27029
OMD	-2.26997
RASGRF1	-2.26897
RP1-80B9.2	-2.26877
AP000640.8	-2.26818
CTC-558O2.2	-2.26789
ZNF254	-2.26704
RP1-193B12.5	-2.26691
C15orf48	-2.26383
RP13-216E22.4	-2.26213
AC068533.1	-2.26159
RP11-466F5.9	-2.26104
RP11-213G21.1	-2.2604
AC083805.1	-2.25878
RP11-691N7.6	-2.25699
RP11-547C5.2	-2.25585
C5orf54	-2.25441
RP11-258C19.5	-2.25352
ARL4C	-2.25343
C5orf41	-2.24943
PLS1	-2.24934
UBE2Q2P1	-2.2493
IFIT2	-2.24924
C20orf103	-2.24868
COL15A1	-2.24768
GPC3	-2.24699
AC096637.1	-2.24522
AC068492.1	-2.24514
RP11-215G15.4	-2.24339
RP6-65G23.3	-2.2433
IL1R1	-2.24168
RP11-677M14.5	-2.23953
RP11-413E6.7	-2.23922
ANKRD30BL	-2.23854
HCG23	-2.23823
RNU5B-3P	-2.2371
RP11-206L10.9	-2.23662
RP3-507I15.1	-2.23452
LCE1E	-2.23366
AC009480.3	-2.23357
AC004988.1	-2.23253
MAGI2-IT1	-2.23253
YPEL4	-2.23205
FAM72B	-2.232
TRPM8	-2.22748
RP4-562J12.2	-2.22667
RP11-246A10.1	-2.2265
AC007392.3	-2.22602
RP1-163G9.1	-2.22573
RP11-532L16.1	-2.22333
RPL36P4	-2.22325
RP11-395I14.2	-2.21878
RP11-797H7.3	-2.21759
CTA-963H5.5	-2.21644
C1QTNF9-AS1	-2.21616
C20orf195	-2.21486
SNORA72	-2.21326
RP13-996F3.4	-2.21263
RCAN3	-2.21193
RP11-419C5.2	-2.21062
AC009452.1	-2.2077
AC007679.1	-2.20333
TTC9	-2.20316
XXbac-BPG181B23.6	-2.20286
WDR76	-2.20258
RP11-93K22.14	-2.2022
LYST-IT1	-2.20217
TLR1	-2.19606
PHBP12	-2.19605
AC005082.1	-2.19497
RP11-727F15.9	-2.19494
RP11-298J20.4	-2.19438
AC069277.2	-2.19427
RBBP4P3	-2.19349
ADH1A	-2.19302
CTD-2134A5.3	-2.19243
CICP16	-2.19064
TSSK4	-2.19032
RP11-574H13.2	-2.18835
PGBD3	-2.18829
CXADR	-2.18779
GPR162	-2.18776
CTD-3006G17.2	-2.18555
LCE2B	-2.18548
PSG2	-2.18469
RP11-387D10.3	-2.18361
AC018642.1	-2.18299
RP11-401F2.1	-2.18228
RP11-80B9.1	-2.18163
RP11-96C23.10	-2.17932
TIGD7	-2.17724
AC068896.1	-2.17645
RP11-513M16.2	-2.17393
CCNYL1	-2.17359
PYHIN1	-2.17142
C6orf186	-2.17103
DEPDC1	-2.16942
NPNT	-2.16895
OPHN1	-2.16856
RP11-364C11.3	-2.16831
RP11-64B16.3	-2.16752
C1orf115	-2.16653
RP11-406H23.3	-2.16459
RP5-1177E19.2	-2.16283
NHSL1	-2.1583
RP11-465L10.7	-2.15484
PSG8	-2.15414
RP11-395P13.6	-2.1522
RP11-489O18.1	-2.14975
TNNT3	-2.14854
PMS2	-2.14839
PURG	-2.14775
RP11-27M24.1	-2.14676
RICTOR	-2.14538
ZNF346-IT1	-2.1421
CTC-459M5.2	-2.14202
CNN1	-2.14008
PRR11	-2.13891
AC109460.1	-2.13886
NT5CP2	-2.13886
RP11-138H8.5	-2.13852
PYGM	-2.13823
RP11-767N6.7	-2.13752
AP001024.1	-2.13746
PLEKHG1	-2.13732
RP11-402G3.4	-2.13702
LINC00113	-2.13524
NANOG	-2.13492
C6orf25	-2.13431
AC009492.1	-2.13303
RP11-466F5.3	-2.13199
RP5-839M11.1	-2.13142
LL0XNC01-240C2.1	-2.12839
TFAP2C	-2.12819
CDKN3	-2.12739
AC002456.2	-2.1269
SOS1-IT1	-2.12631
PEAR1	-2.12404
GPR78	-2.12398
SNRK-AS1	-2.12328
RP11-5L12.1	-2.1222
C1orf220	-2.12014
MIR181A2HG	-2.11977
RP11-429E11.2	-2.11649
CCDC150	-2.11417
GRIP2	-2.11253
SHOX2	-2.11094
C7orf60	-2.10955
RP11-542G1.1	-2.10922
ANKRD36BP1	-2.10698
ZNF763	-2.10441
RP11-196I2.1	-2.10328
DUSP16	-2.10196
C11orf87	-2.10121
PLA2G2A	-2.09956
C14orf28	-2.09848
U07000.2	-2.09804
MMS22L	-2.09467
ARHGAP11B	-2.09327
ASPDH	-2.08974
RP11-216N14.7	-2.08896
RP4-647C14.2	-2.08799
AC015971.2	-2.08799
CDH23	-2.08714
AK3P3	-2.0868
CPEB4	-2.08611
DAPK2	-2.08387
AC002310.7	-2.08356
CTC-529P8.1	-2.0835
RP11-1022B3.1	-2.08233
Z95152.1	-2.08162
RP11-432M8.17	-2.08157
AC068286.1	-2.08127
RP11-164J13.1	-2.07904
AL136362.1	-2.07471
RP11-46H11.5	-2.07418
MIR1302-11	-2.07126
CAPS2	-2.07072
RP11-323J4.1	-2.06855
KRT33B	-2.06847
PFN1P3	-2.06776
CDS1	-2.06769
RP11-82I10.1	-2.06511
RP5-1108M17.5	-2.06472
ANLN	-2.06379
RP11-110I1.11	-2.0625
RP11-265N7.1	-2.06084
POPDC2	-2.06013
AC113407.7	-2.0563
FAM107A	-2.05459
APAF1	-2.05411
TMEM35	-2.05334
FAM111A	-2.05176
THBS4	-2.04928
NTNG1	-2.04775
AC023162.1	-2.04702
RP11-364P22.2	-2.04416
KB-1125A3.10	-2.04321
PGA3	-2.04283
RP1-122P22.2	-2.0409
SYNPO2	-2.04083
TTC28-AS1	-2.0401
HUNK	-2.03974
CXCL3	-2.03946
IL6STP1	-2.03901
C5orf39	-2.03894
FMO4	-2.03731
DUTP6	-2.03657
EFNA4	-2.03652
RP11-466I1.1	-2.03595
RP11-375F2.2	-2.035
PSPC1P2	-2.03458
ZBTB20	-2.03437
IL15	-2.03257
RP11-140L24.3	-2.03188
AC006027.2	-2.02668
RIMKLA	-2.02637
RP11-277P12.10	-2.02522
GMFBP1	-2.02489
PRDM8	-2.0246
RXFP1	-2.02347
XAF1	-2.02269
RP1-52J10.9	-2.02249
RP11-680H20.1	-2.02005
FAM199X	-2.01996
RP11-2K17.5	-2.01811
LRRK2	-2.01801
RP11-253M7.6	-2.0179
LL0XNC01-237H1.2	-2.01779
PCDHGA3	-2.01708
WNT4	-2.01595
HRH1	-2.01441
RP1-239B22.4	-2.01405
RP1-213J1P__B.1	-2.01324
FGF10	-2.01199
KRT8P46	-2.01149
CEP128	-2.0114
ZMYND12	-2.00888
ODZ2	-2.00849
RP11-763B22.4	-2.00589
NOVA1	-2.00503
HNRNPA1P3	-2.00207
RP11-1041F24.1	-2.00189
PLCE1	-2.00165
CDCA3	-2.00111
ROBO2	-1.99906
CDKN2B-AS	-1.99821
AC010620.1	-1.99621
IL12RB1	-1.99614
OSBPL10-AS1	-1.99514
C1orf183	-1.99476
RP11-696D21.2	-1.99449
RAD9B	-1.99372
AC017116.11	-1.99245
RP11-475A13.1	-1.98946
ATP6V1G2	-1.98659
TLCD2	-1.98635
FAM167B	-1.98422
RP11-504P24.4	-1.9814
AC109319.1	-1.98057
SLC16A13	-1.98024
HNRNPA1P17	-1.98001
EMX2	-1.97862
RP11-465N4.4	-1.97843
AC080002.1	-1.97798
AC015691.13	-1.97793
SPANXA2-OT1	-1.97566
RP1-3J17.3	-1.97536
IQGAP3	-1.97319
PLEKHH2	-1.97257
RP11-69I8.2	-1.97085
DCP2	-1.96997
AC114772.1	-1.96942
RP11-301M17.3	-1.9681
AC004080.12	-1.96793
GALNT4	-1.96647
RP11-133N21.7	-1.96616
CXorf31	-1.96484
HTR7P1	-1.9635
RP1-102E24.9	-1.96304
RP11-72M10.4	-1.96264
SLC38A11	-1.96196
C7orf53	-1.96128
RANBP17	-1.95816
AC098820.3	-1.95807
CENPA	-1.95716
IQUB	-1.9557
RP3-511B24.4	-1.95551
RP5-1142J19.2	-1.95345
AC000078.5	-1.95246
RP11-176D17.3	-1.9524
IGDCC3	-1.95229
AC008277.1	-1.95107
AC004540.5	-1.94938
RP11-514P8.2	-1.94814
KNTC1	-1.94739
RP11-195E11.3	-1.94723
RP3-523C21.1	-1.94682
SCARA5	-1.94673
HGD	-1.94671
RFX8	-1.94554
RP11-475I24.4	-1.94416
ZNF93	-1.94371
RANP8	-1.94342
LRRC66	-1.94254
ZBED6	-1.94089
RP11-871F6.2	-1.94008
LINC00085	-1.93974
SLAMF8	-1.93909
AC010149.1	-1.93787
SRY	-1.93728
AAK1	-1.93643
C8orf84	-1.93512
IFI44	-1.93488
BX842568.1	-1.93478
VSIG8	-1.93413
AC005895.3	-1.93344
RP11-34P13.8	-1.93304
TDRD7	-1.93127
RP13-100B2.4	-1.93074
ABHD11-AS1	-1.9299
RP11-500G10.5	-1.92789
SVIP	-1.92598
RP11-44K6.3	-1.9246
ST6GALNAC2	-1.92452
NBEAP1	-1.92215
PLAG1	-1.92117
RP11-16M8.2	-1.91929
PLCL1	-1.91793
C2orf84	-1.91666
RP11-182I10.3	-1.91611
AC024580.1	-1.91604
RP11-476H20.1	-1.91602
PIGCP1	-1.91535
DOPEY2	-1.915
WNT5A-AS1	-1.91478
SLC26A4	-1.91476
CCDC28A	-1.91324
RAB40AL	-1.91233
AC004878.7	-1.91129
ZMYM5	-1.9104
ATL1	-1.90961
DTL	-1.90958
FAIM3	-1.90948
CTC-454M9.1	-1.90939
ANKRD6	-1.90906
RP11-115C21.4	-1.90881
TNFAIP3	-1.9081
NHLRC3	-1.90644
RP11-229P13.2	-1.90618
IFIH1	-1.90535
GREM2	-1.90526
CARD6	-1.90436
CTB-43E15.3	-1.90432
BX571672.1	-1.90405
PNLIPRP1	-1.90194
RP11-172F4.5	-1.90105
RP11-331F9.4	-1.9
HSPA2	-1.89986
CLDN1	-1.89904
RP11-274B21.1	-1.89898
RANBP3L	-1.89854
ZNF184	-1.89704
AP000350.6	-1.89687
HFM1	-1.89648
JAM2	-1.89595
RP11-366L20.2	-1.8959
XXbac-BPG55C20.1	-1.89507
AC061975.7	-1.8942
VWA5A	-1.89342
TAB3	-1.89332
CCL28	-1.89094
DSTNP1	-1.89081
RP11-58H20.3	-1.8899
RP4-647C14.3	-1.88904
RIBC1	-1.88898
AC011407.1	-1.88792
ECM2	-1.8878
TTC23	-1.88738
RAB3C	-1.88652
GUCY1A2	-1.88605
RP3-525L6.2	-1.88452
RP11-849H4.2	-1.8844
RP13-608F4.6	-1.88379
KLHL28	-1.88374
HTR1B	-1.88357
RP11-977G19.12	-1.88338
TRPC4	-1.88249
BX248398.1	-1.88243
RP11-562A8.5	-1.88098
RP11-685N10.1	-1.87886
RP11-288D9.1	-1.8754
AC131568.1	-1.8745
SNORA5C	-1.8745
RTEL1	-1.87431
ZBTB40-IT1	-1.86954
RP11-34P13.10	-1.86929
ANKRD12	-1.86865
PLEKHF2	-1.86774
BX005214.1	-1.86519
MAF	-1.86397
AC012531.17	-1.86387
CLEC2B	-1.863
CTA-150C2.16	-1.8619
RP11-5A11.2	-1.86163
ZNF44	-1.86096
CKAP2L	-1.86088
AL591385.2	-1.86081
SLC13A4	-1.8597
ANKMY2	-1.85943
CTC-367J11.1	-1.85854
DIAPH3	-1.85854
CDKN2C	-1.85742
LMOD1	-1.85663
SH3GL2	-1.85476
AC092687.1	-1.85415
PRKD1	-1.85367
GBP3	-1.85336
KB-1410C5.3	-1.8531
RP11-745O10.2	-1.85303
VGLL3	-1.85231
C18orf54	-1.85154
RP11-108M9.4	-1.85147
MELK	-1.85117
KCNB1	-1.85081
CTB-79E8.2	-1.85072
SNORA74A	-1.85028
SNX10	-1.85012
DHRS2	-1.84965
CDKN2D	-1.84943
AP001258.4	-1.84902
RP11-25H12.1	-1.84898
BEND7	-1.84839
AC124944.3	-1.84688
ZNF467	-1.84337
DDX60L	-1.84335
AC096582.7	-1.84312
RP11-244F12.3	-1.84249
RP11-288H12.3	-1.84232
MBL3P	-1.84154
HCG4P11	-1.8406
TMEM89	-1.84011
MS4A12	-1.84007
RP1-24O22.3	-1.8383
BX571672.7	-1.83815
ZNF487P	-1.83676
RAD54L	-1.83659
ADNP2	-1.83542
RP11-384F7.2	-1.83186
NCAPG	-1.83136
RTKN2	-1.83009
RP11-136C24.2	-1.82985
AC026150.6	-1.82951
RP11-664I21.6	-1.82951
LPCAT2	-1.82946
AC061975.3	-1.8283
RP11-87H9.2	-1.82803
AC133552.1	-1.82756
B3GALT4	-1.82693
AC005086.1	-1.8268
RP11-222A11.1	-1.82677
KRTAP2-4	-1.82673
KIAA1456	-1.82581
AC116366.6	-1.82569
SNORD17	-1.82553
PPIHP1	-1.82511
RNASE4	-1.82445
IL17RE	-1.82365
METTL7B	-1.82353
U52111.14	-1.82318
DNAJC22	-1.81941
NLRP10	-1.8187
PSORS1C1	-1.81854
SLC1A7	-1.81851
SPINLW1	-1.81662
COL6A4P1	-1.81607
AC233263.3	-1.81575
GBP2	-1.81493
SLC16A5	-1.81472
CTSL1P3	-1.81425
AC007495.1	-1.81357
SAMD9L	-1.81276
RP11-304M2.3	-1.81274
RP11-397E7.2	-1.81204
ATP6V1G2-DDX39B	-1.81116
ZNF638-IT1	-1.80926
GAGE10	-1.80812
AC016566.1	-1.80802
TUBB3	-1.80544
KIAA1522	-1.80527
UBE2HP1	-1.80505
APOL3	-1.80375
RP11-355I22.3	-1.8035
HAL	-1.80328
AC087651.1	-1.80278
LINC00475	-1.80118
CTD-2651B20.1	-1.80093
AC015849.2	-1.79937
NFIL3	-1.79782
CTC-564N23.3	-1.7965
RP11-1D12.2	-1.79602
RP11-157J24.1	-1.79576
CYSLTR1	-1.7945
RP1-290I10.7	-1.79374
AL163952.1	-1.7933
RP11-312O7.2	-1.79315
TRIM55	-1.79305
KRBA2	-1.79212
RP11-410L14.1	-1.79198
CTD-2368P22.1	-1.79187
TRIM63	-1.79148
AC079945.1	-1.79078
HPCA	-1.79014
RP11-90D4.3	-1.78999
CEACAM1	-1.78508
CTRC	-1.78452
FLT3LG	-1.78429
CTD-3080F16.3	-1.78419
AC118344.2	-1.78417
FRMD4B	-1.7838
KCND1	-1.78312
RP11-163G10.2	-1.78305
AC009948.3	-1.78242
RP11-1112C15.2	-1.7817
ERAP2	-1.78125
AC073342.1	-1.78073
C20orf61	-1.77876
KLF8	-1.77809
AC007383.3	-1.77728
CTD-2015B23.2	-1.77673
POU5F1	-1.77661
ADAMTS5	-1.77661
SERTAD4	-1.7766
SOS2	-1.77657
ZNF449	-1.77589
AL442663.1	-1.77558
PSG7	-1.7749
RP11-262H14.10	-1.7748
MCTP2	-1.774
RP11-342M1.4	-1.77388
EREG	-1.77286
RP11-439A17.7	-1.77276
CCDC60	-1.77252
STEAP4	-1.77118
AC110373.1	-1.77076
C15orf37	-1.7705
LYSMD4	-1.76936
PPP1R3G	-1.76934
RP11-23F23.2	-1.76919
AC145676.2	-1.76913
RP11-446H18.3	-1.76868
HIVEP2	-1.76793
THRB	-1.76714
ZHX2	-1.76537
IRF1	-1.76526
RP11-341B24.3	-1.76503
SNRK	-1.76451
RP11-463M16.4	-1.76449
AC016725.4	-1.7639
PLK1S1	-1.76346
DPYD-IT1	-1.76279
ADRB2	-1.76207
TOP2A	-1.76195
C1orf133	-1.76165
TBX15	-1.75735
BVES	-1.75733
CFHR1	-1.75647
CLGN	-1.75491
FBXO15	-1.75457
AE000658.30	-1.75287
AC055764.1	-1.75263
SNX18P26	-1.7526
RP11-400K9.4	-1.75171
LILRA6	-1.75109
AP000302.58	-1.75092
RGPD5	-1.74854
RP1-39G22.5	-1.74847
RP11-495P10.8	-1.74835
FBXO24	-1.74779
RP11-419M24.5	-1.74757
CTD-2184D3.4	-1.74524
PARP14	-1.74484
C10orf114	-1.74414
AL591516.4	-1.74397
AICDA	-1.74309
GK	-1.743
RP11-143M1.2	-1.74282
SDPR	-1.74234
MTMR9LP	-1.74204
AC006014.7	-1.74136
C8orf46	-1.74127
CASP6	-1.74062
RP5-827C21.4	-1.73966
CLCNKA	-1.73957
ADAMTS15	-1.7387
RP11-438E5.1	-1.73868
RP11-420L9.4	-1.73824
RP11-351K16.4	-1.73808
KDM5D	-1.73741
DDX58	-1.73675
RP11-152P17.2	-1.7353
TTK	-1.7348
RP11-152F13.8	-1.7346
RP1-45I4.3	-1.73282
C1orf210	-1.73273
CEP70	-1.73128
TPRXL	-1.72998
FAM63A	-1.72978
KIAA0226L	-1.72962
ANKRD44	-1.72934
ZBTB5	-1.72914
HR	-1.7286
SKA2L	-1.72733
RP11-157L3.2	-1.72704
GPR75	-1.72684
RPL36AP40	-1.72648
SHC2	-1.72566
RP11-206L10.7	-1.72464
ROR2	-1.72364
RP11-417O11.5	-1.72327
RP11-108K14.7	-1.72292
ZNF396	-1.72254
ITIH5	-1.72228
PARP11	-1.72179
AC012363.7	-1.72103
CTD-2050E21.2	-1.721
RAET1G	-1.72086
C10orf10	-1.71988
RP11-111F5.5	-1.71981
RP11-115D19.1	-1.71932
AL669918.1	-1.71924
RP11-84A19.3	-1.71915
CTC-436K13.3	-1.71863
TRIM68	-1.71837
RP11-615J4.4	-1.71678
CHST1	-1.71538
RP11-506B15.6	-1.71504
PLEKHA6	-1.71496
RP1-69M21.2	-1.71362
TTC39B	-1.71351
AC108463.2	-1.71322
RP11-654E17.2	-1.71314
RNU4-5P	-1.71242
RP11-219B4.5	-1.7118
AP001468.58	-1.70962
WHAMM	-1.70727
TRANK1	-1.70724
RP11-148E17.1	-1.70649
MMP19	-1.70593
RP11-319G6.1	-1.70486
AC110079.1	-1.70433
IL22RA1	-1.70399
RP11-252M21.1	-1.70332
RNF183	-1.70237
RP11-125M16.1	-1.70176
CD274	-1.70142
CFB	-1.70138
CDC20	-1.70137
CEP55	-1.70112
RAD54B	-1.70067
PAK3	-1.7
ATAD2	-1.69942
NPFF	-1.69759
BDNF-AS1	-1.6975
MARVELD3	-1.69728
RP11-1348G14.2	-1.69704
ERV3-1	-1.69572
PSG3	-1.69534
KRT18P5	-1.69415
GCNT3	-1.69286
RBM43	-1.69253
TSPAN7	-1.69232
RP11-401E9.3	-1.69227
RBBP4P4	-1.69218
ATP6V0A4	-1.69195
AC007970.1	-1.69174
PPP4R4	-1.69168
CTD-2003C8.2	-1.69148
CRYGS	-1.69041
AC017006.3	-1.68935
CCNG2	-1.68804
RP11-395P13.2	-1.687
MAP3K4	-1.68656
DHTKD1	-1.68592
EMBP1	-1.68564
RP11-291L22.3	-1.68548
PPL	-1.68512
AC009506.1	-1.68507
FMR1-IT1	-1.68462
RP11-56B16.5	-1.68456
UPK1B	-1.68381
LATS2	-1.68343
ETAA1	-1.68298
RP4-613B23.1	-1.68084
RP11-411G7.1	-1.68028
C5orf4	-1.68027
RP1-86D1.2	-1.68014
AC007365.3	-1.68014
RP11-144G6.4	-1.67974
CTB-1I21.1	-1.67963
RP13-608F4.8	-1.6795
PRRT2	-1.67948
XXyac-YX155B6.6	-1.67894
RP11-471J12.1	-1.67855
TTC23L	-1.67802
CTB-11I22.1	-1.67777
TNIP3	-1.67678
RPS5P2	-1.67527
RP11-326C3.11	-1.67472
CDKN1C	-1.67453
CORO6	-1.67451
RP11-244H3.1	-1.67382
HKDC1	-1.67127
RP4-655C5.1	-1.67111
PRSS22	-1.67093
ETV1	-1.6707
CCL20	-1.67037
SPP2	-1.67022
PARD3B	-1.66928
RP11-76C10.2	-1.66926
EIF2AK3	-1.66883
AC009237.17	-1.66749
AC009238.7	-1.66749
RP11-319I23.2	-1.66744
AC104777.2	-1.66737
ASPA	-1.66526
MCTP1	-1.66441
AC009236.2	-1.66396
DYNLRB2	-1.66374
RP11-269F20.1	-1.66364
AC005086.2	-1.66306
C10orf105	-1.66248
AC009237.1	-1.6615
ABCA8	-1.66122
SRGAP2P1	-1.65998
GBP1	-1.65953
RP11-481K16.2	-1.65932
RP11-523H20.2	-1.6593
CYP19A1	-1.65836
RP11-91P17.1	-1.65787
LINC00328-2P	-1.65762
POTEE	-1.65683
LIFR	-1.6564
DUSP18	-1.65583
AC074289.1	-1.65572
NUSAP1	-1.65565
BAIAP2L1	-1.65564
GDF5OS	-1.65549
RP11-493E3.1	-1.65524
RP11-15B17.1	-1.65487
DZIP1L	-1.65467
CDK6	-1.65384
MLF1IP	-1.6536
GRASP	-1.65359
RP11-3D4.3	-1.65344
GPR172B	-1.65334
CEP120	-1.65254
RP11-245M24.1	-1.65241
ZNF789	-1.65043
MDC1-AS1	-1.65015
RP4-543J19.8	-1.64929
AP003486.1	-1.64927
NFKBID	-1.64923
MEGF9	-1.64861
PRICKLE2	-1.64858
RNU1-10P	-1.64844
PDE1C	-1.64832
FMO3	-1.64825
RP11-241F15.1	-1.64791
KALP	-1.64779
MSX2	-1.64777
AC012506.4	-1.64768
CTD-2182N23.1	-1.64767
ACOT12	-1.64746
SGK3	-1.64734
FGFR4	-1.64726
RP11-629N8.3	-1.64689
PPP1R1C	-1.64672
RP11-46H11.12	-1.64653
AC108519.1	-1.64602
DPYD-AS1	-1.64547
WHAMMP3	-1.64495
ADRA1A	-1.64454
ASF1B	-1.64444
MAP2K6	-1.64422
AC135178.1	-1.64419
C14orf165	-1.6439
AC090954.4	-1.64223
FAM168A	-1.64222
AC004771.1	-1.64216
CEP19	-1.64185
KIAA1377	-1.64175
ARPC3P1	-1.64169
PCDH10	-1.64055
TULP3	-1.64041
UGT2A1	-1.63966
SLC24A1	-1.63942
FNIP2	-1.6389
FAM26E	-1.63708
TAOK1	-1.63681
ZNF462	-1.63603
RP11-354M20.3	-1.63541
RP11-241F15.10	-1.63527
PSG6	-1.63442
PCDHGC4	-1.63362
GVINP2	-1.63335
AC092964.1	-1.63258
RAD51AP1	-1.63256
PAOX	-1.63196
C10orf140	-1.63159
RP11-538P18.2	-1.63136
RP11-341G5.3	-1.63106
AC021593.1	-1.63092
UBTD2	-1.63004
SLFN11	-1.62888
RP11-454C18.2	-1.62868
LRRC2	-1.62868
RASA2	-1.62856
GPRASP1	-1.62841
RP11-150O12.1	-1.62808
KLF12	-1.62713
PGM2L1	-1.62694
MDP1	-1.62692
RP11-177B4.1	-1.62684
ZDHHC13	-1.62667
AL137068.1	-1.62653
MAST4-AS1	-1.6253
SHFM3P1	-1.62479
EML6	-1.62251
HSD17B7P2	-1.62245
ARL6IP6	-1.62222
RP11-730A19.5	-1.62221
C11orf75	-1.62198
PPP2R3B-AS1	-1.62165
SNORA22	-1.62151
RP11-90C1.1	-1.62125
RP11-128A6.2	-1.62122
ITGB8	-1.62106
RP11-274B21.3	-1.62106
WHAMMP2	-1.62089
CTB-131B5.5	-1.62069
ERMAP	-1.62029
RP11-512M8.5	-1.62004
SNX18P13	-1.61982
RP11-206L10.5	-1.61957
RAB43	-1.61954
FAM196B	-1.61848
IFITM4P	-1.61725
KB-1047C11.2	-1.61714
C11orf63	-1.61697
DENND1B	-1.61661
SPTLC1P2	-1.61622
AC087859.1	-1.61619
CCL16	-1.61603
GDF5	-1.61599
KB-318B8.7	-1.6156
METTL7A	-1.61491
SFXN5	-1.61365
ZBTB22	-1.61328
AC022400.1	-1.61236
ZNF322	-1.61216
KRT17	-1.612
C1orf186	-1.61185
RWDD2A	-1.61161
PLEKHA7	-1.61095
RP11-315I20.3	-1.61022
POLD3	-1.60962
AL353898.1	-1.60944
DRGX	-1.60847
TMEM155	-1.60813
LYPD3	-1.60802
AC123768.1	-1.60799
IRF2	-1.60686
ZNF585B	-1.60582
RP4-791M13.3	-1.60556
RP11-983P16.2	-1.60531
CCNA2	-1.60392
ZFP14	-1.60392
RP11-298I3.5	-1.60378
AL035422.1	-1.60317
AC005162.5	-1.60309
ZNF654	-1.60291
C11orf88	-1.60267
CD34	-1.60224
NCAPG2	-1.60213
ADAMTS9-AS2	-1.60154
USP9YP14	-1.60146
RP11-347C12.3	-1.60143
C4orf22	-1.60072
RLIMP2	-1.60037
NBEA-AS1	-1.60012
RP11-85K15.2	-1.59997
MIER3	-1.59971
RP11-968A15.8	-1.59933
APOBEC3D	-1.59893
WDR69	-1.59837
RPS26P35	-1.59751
RP11-712L6.7	-1.5973
CASP9	-1.59686
BCAS2P2	-1.59648
SENP7	-1.59645
CCDC38	-1.5963
RP11-17A4.2	-1.59611
RP11-211N8.3	-1.59571
KCTD9P2	-1.59546
ZNF192	-1.59518
WI2-89927D4.1	-1.59471
AC003986.7	-1.59245
AC022884.1	-1.5924
RP11-401A10.2	-1.59214
SLC31A2	-1.59188
CDC7	-1.59112
TOX	-1.58972
RP11-368P15.3	-1.58951
LPAR5	-1.58946
PDE7B	-1.58945
BET3L	-1.58905
RP11-345J4.3	-1.58868
AL356735.1	-1.5885
MB	-1.58833
AC110491.1	-1.58828
SLC46A3	-1.58778
GDNF	-1.58749
C4orf33	-1.58667
SCN3A	-1.58641
JMJD7-PLA2G4B	-1.58596
EHHADH	-1.58589
AC107204.1	-1.58583
OAS1	-1.58556
TNFSF4	-1.58477
RAB33B	-1.58464
RP11-3B12.1	-1.58443
CTC-426B10.1	-1.58322
RP1-142O9.2	-1.58322
FAM115B	-1.5832
L3MBTL1	-1.58256
YWHAZP2	-1.58162
HCG27	-1.58071
HELLS	-1.58024
NPAT	-1.58021
WDFY3-AS1	-1.5802
RP11-103H7.1	-1.58017
FNBP1L	-1.57951
SNORD94	-1.5791
AL136303.2	-1.57853
C1orf145	-1.57808
CTD-2593A12.4	-1.57746
FOXD4L1	-1.57735
RP5-894A10.5	-1.57734
RP11-571F15.3	-1.57508
RN5S5	-1.57427
KRT14	-1.57372
RALGPS1	-1.57315
CHAF1B	-1.57213
TMEM145	-1.57173
ASPM	-1.571
INPP5F	-1.57093
RP11-356J5.12	-1.57082
CCIN	-1.57038
CTD-2172A10.1	-1.57037
RP11-315I20.1	-1.56803
RP11-330H6.5	-1.56747
ENTPD3	-1.56689
DNAJB5	-1.56684
STON1	-1.56642
AL136962.1	-1.56569
NRIP1	-1.56569
AMY2B	-1.56481
B3GNT8	-1.56416
ELOVL4	-1.56332
PCDHGB7	-1.56324
LRRC43	-1.56281
BUB1B	-1.5628
KIF4A	-1.56181
CARHSP1	-1.56079
CTD-2384A14.1	-1.56073
LCA5	-1.56055
AC005534.6	-1.5602
RP11-138H18.2	-1.55995
RP11-576I22.2	-1.55979
SCGB3A2	-1.55921
SPAG1	-1.55891
TMEM200B	-1.5587
PLGLB2	-1.55841
AFF1	-1.55753
CTD-2127H9.1	-1.55661
AC097724.3	-1.55617
AC068129.2	-1.55442
KIAA0232	-1.55326
CTA-229A8.5	-1.55267
FTX	-1.55223
AC098617.2	-1.5513
CYP3A5	-1.55124
FBXO48	-1.55124
CDKL5	-1.55097
BX571672.3	-1.55085
AL078621.4	-1.55084
RP11-894P9.1	-1.55025
ETV2	-1.54987
RP11-34A14.3	-1.5496
SYTL4	-1.5494
AC092123.1	-1.54937
SLC25A34	-1.54904
ACAP2-IT1	-1.54898
ARHGAP24	-1.54798
ANKS1B	-1.54775
RP11-845M18.6	-1.54724
MLL	-1.54695
SLC2A14	-1.54621
PPIAP1	-1.54518
RP11-406O16.1	-1.54488
CA14	-1.54454
GPR98	-1.54439
C9orf47	-1.54435
LINC00312	-1.5432
AC138207.1	-1.54312
AL353671.4	-1.54292
AC087203.1	-1.54248
ANKRD50	-1.54245
CDK19	-1.54198
TMEM30B	-1.54173
RP11-182J1.16	-1.54167
RP11-481N16.1	-1.5415
RP11-361F15.2	-1.5414
SNTB2	-1.54122
AC104777.4	-1.54092
LPIN3	-1.54081
MYO7B	-1.54021
AC007743.1	-1.53949
JAK2	-1.53933
DNM3OS	-1.53817
AC016735.2	-1.53812
ZFHX3	-1.53783
GPR4	-1.53733
GS1-174L6.4	-1.53659
RP11-182J1.12	-1.53618
PFN1P5	-1.536
RP11-274B21.2	-1.53561
PCDHGB2	-1.53516
AC008105.1	-1.53511
AC093726.6	-1.5349
OTUD3	-1.53438
FCHSD1	-1.53415
AL353662.2	-1.53392
RP1-199J3.5	-1.5337
FRMPD1	-1.53286
VEZF1	-1.53219
ARHGAP11A	-1.5319
WDFY3-AS2	-1.531
RP11-548O1.3	-1.53049
RP11-506N2.1	-1.53027
AP002478.1	-1.52993
C8orf75	-1.52885
Z83851.1	-1.52871
AL162502.1	-1.52864
CHD9	-1.52828
SLC35D1	-1.52816
LIPC	-1.52772
RP11-87F15.2	-1.52754
AC103810.1	-1.52752
NCOA1	-1.52739
HSD11B1	-1.52724
EFR3B	-1.5267
C11orf54	-1.52664
AC017104.2	-1.52658
VIPR2	-1.52655
AC009406.1	-1.52638
TMSB15B	-1.52635
KIAA0408	-1.52581
TSPAN14	-1.52533
RP11-190J1.10	-1.52518
GPR61	-1.52494
RP11-397P13.6	-1.52446
DPY19L3	-1.5244
PDP1	-1.52429
OPN1SW	-1.52416
CTD-2002H8.2	-1.52374
DDX3YP2	-1.52363
NDC80	-1.52321
IFIT3	-1.52258
GRIA1	-1.52246
GNA14	-1.52239
ADM2	-1.52203
EPSTI1	-1.52187
AC084809.2	-1.52163
IFI35	-1.52057
RP5-874C20.3	-1.52026
RP11-122C5.3	-1.51936
RP11-89K11.1	-1.51921
RP11-133K1.1	-1.51908
MCM10	-1.51901
NPIPL2	-1.51787
C7orf61	-1.51787
RASL12	-1.51728
RP11-540K16.1	-1.51623
RP11-111F5.4	-1.51589
CCDC82	-1.51586
GLI3	-1.51546
RP11-3D4.2	-1.51543
KIF11	-1.51525
UGT2B7	-1.5152
KLHL6-AS1	-1.51477
C1orf98	-1.51458
RP11-350G24.1	-1.51436
RP5-1047A19.4	-1.51402
SNRNP48	-1.5138
TPRX1	-1.51356
SLC25A21	-1.51341
FTH1P21	-1.51323
AC012318.1	-1.51317
RAPH1	-1.51238
C13orf15	-1.51158
AC092835.2	-1.51157
HM13-AS1	-1.51151
NBEAP3	-1.51147
AC020907.3	-1.51112
AC011242.6	-1.51091
FBXO2	-1.5109
RP11-434H14.1	-1.51015
EFHA2	-1.50965
AC097533.1	-1.50928
STX11	-1.50926
TCEAL6	-1.50893
PAPLN	-1.50768
LAMB4	-1.50725
GPR39	-1.50676
AC005696.1	-1.50655
PRIM1	-1.50602
WISP2	-1.50535
IL16	-1.50489
XXbac-BPG300A18.12	-1.50453
RSPH9	-1.5041
KCNMB3	-1.50389
IMPDH1P10	-1.50377
RP11-977G19.14	-1.50298
AC069200.1	-1.5026
RPL13P5	-1.5026
C8orf48	-1.50199
RP11-468H14.1	-1.50136
C3orf67	-1.50112
DUOXA1	-1.5008
RP11-301G21.1	-1.50071
ANXA3	-1.50047
CASP8AP2	-1.49866
EVC2	-1.4985
AC093415.4	-1.49832
COL11A1	-1.49765
RP11-298I3.1	-1.49712
RP11-592O2.1	-1.49606
PPP1R28	-1.49552
CMAHP	-1.49547
XXbac-B562F10.11	-1.49511
IFIT1	-1.49459
KLC4	-1.49423
PHLDB2	-1.49359
RP11-381E24.1	-1.4931
AL669831.1	-1.49272
CTD-2555K7.2	-1.49204
RP11-114H23.3	-1.49189
RP11-537H15.3	-1.49186
FBXL20	-1.49184
CD163	-1.49126
RP11-344N17.8	-1.49111
AK8	-1.49072
AP000442.1	-1.49034
NEK11	-1.49014
SEC62-AS1	-1.48938
CTD-2514C3.1	-1.48934
RP11-399E6.4	-1.48929
RP11-568K15.1	-1.48925
RP11-432J22.2	-1.4891
AC139887.4	-1.48906
ADHFE1	-1.48771
TESK2	-1.48737
CLSPN	-1.48669
FMO5	-1.48616
MCOLN3	-1.4853
RP11-553A10.1	-1.48496
BBX	-1.48428
RP11-390F4.8	-1.48409
ZDHHC21	-1.48332
C20orf194	-1.48323
ATG10	-1.48297
RP11-426A6.8	-1.48272
DENND4C	-1.4827
MMP12	-1.48266
HIGD1AP11	-1.48245
RP11-321N4.3	-1.48218
CTD-3199J23.2	-1.48189
RP11-419M24.4	-1.48089
RP11-225H22.4	-1.48079
GPR19	-1.48007
EIF2C4	-1.47963
TEK	-1.47952
SLC12A6	-1.47948
SLC11A1	-1.47899
RP11-316K19.3	-1.47889
RP11-323F5.1	-1.47877
DDX60	-1.47846
CREBBP	-1.47827
AC084018.1	-1.47819
RP4-742C19.8	-1.47744
ELL3	-1.47734
RP11-266O8.1	-1.47732
RP11-82L18.4	-1.4767
RP11-218L14.4	-1.47667
LRRC14	-1.47586
ZNF211	-1.47547
MLLT11	-1.47451
AP002478.2	-1.47389
RP4-814D15.1	-1.47367
PHIP	-1.4736
TROAP	-1.47348
RP11-631N16.2	-1.47343
TECTA	-1.47319
AC073135.7	-1.47286
AGTR1	-1.47255
ACTBL2	-1.47222
PCBP3	-1.47209
RP11-501I18.2	-1.47207
CDK1	-1.4716
RP11-54O7.2	-1.47126
MPZ	-1.47119
MIR137HG	-1.47078
CILP	-1.47077
PLEKHA5	-1.47036
MBP	-1.46976
TMOD4	-1.46971
AC008731.1	-1.46931
GATSL2	-1.46824
AC009234.1	-1.4681
LRCH2	-1.46767
AC111200.7	-1.46742
RP11-213G2.2	-1.46719
CENPI	-1.46663
RP11-310H4.2	-1.46658
RP3-449M8.6	-1.46637
FOXF1	-1.4661
ACVR2A	-1.46591
RP11-406H23.2	-1.46585
AC004381.6	-1.46584
CEP250	-1.46575
RP11-302K17.7	-1.46548
RP11-564D11.3	-1.46529
AP000568.2	-1.46524
AL513122.1	-1.46522
AF230666.2	-1.46483
TBC1D3	-1.46483
AP002954.3	-1.46408
RP11-570D4.2	-1.46238
CYYR1	-1.46173
C14orf144	-1.46164
CTD-2306M5.1	-1.46146
MSR1	-1.46109
PRSS27	-1.46001
SCNN1A	-1.45997
RP11-159G9.5	-1.45992
MEG8	-1.45978
ELMO1	-1.45971
FAM84A	-1.4597
FBXL7	-1.45969
ALG1L2	-1.45962
RP11-58K22.5	-1.45909
RP11-561B11.6	-1.45896
SAMD9	-1.4586
CCDC96	-1.45856
DIRC3	-1.45854
YWHAZP7	-1.45805
RP4-553F4.6	-1.45801
GPSM2	-1.45799
CPE	-1.45794
OTUD7B	-1.45783
RTTN	-1.45744
PIP5KL1	-1.45717
CD8B	-1.45701
EVI2B	-1.45698
AP000253.1	-1.45571
HOMEZ	-1.45552
FOXM1	-1.45546
AC069257.6	-1.45518
GOLGA6L	-1.4549
LRRC37B	-1.45457
MDM1	-1.45429
OLFML2A	-1.45404
TMSB15A	-1.45365
CTD-2547L24.3	-1.45359
[truncated: 22,375 more rows]

## Sheet: GSEA report positive c2 
Curated gene sets (MSigDB Collection 2) enriched among genes up-regulated by 4-OHT treatment
Legend
NOM P val < 0.05		ES	Enrichment Score
FDR Q val < 0.25		NES	Normalized Enrichment Score
c-MYC signatures		NOM P-val	Nominal P-value
		FDR Q-val	False Discovery Rate Q-value
		FWER P-val	Familywise Error Rate P-value
NAME		SIZE	ES	NES	NOM p-val	FDR q-val	FWER p-val	RANK AT MAX	LEADING EDGE
SCHUHMACHER_MYC_TARGETS_UP		78	0.735485	2.75286	0	0	0	3938	tags=73%, list=16%, signal=87%
KRIGE_RESPONSE_TO_TOSEDOSTAT_24HR_DN		951	0.560198	2.72645	0	0	0	6134	tags=58%, list=25%, signal=75%
PENG_GLUTAMINE_DEPRIVATION_DN		321	0.585927	2.59075	0	0	0	7129	tags=72%, list=29%, signal=100%
ACOSTA_PROLIFERATION_INDEPENDENT_MYC_TARGETS_UP		78	0.698528	2.55809	0	0	0	4329	tags=69%, list=18%, signal=84%
KRIGE_RESPONSE_TO_TOSEDOSTAT_6HR_DN		854	0.518398	2.50474	0	0	0	6199	tags=57%, list=25%, signal=73%
SCHLOSSER_MYC_TARGETS_REPRESSED_BY_SERUM		151	0.609178	2.47164	0	0	0	7629	tags=79%, list=31%, signal=114%
PENG_RAPAMYCIN_RESPONSE_DN		235	0.570193	2.46552	0	0	0	6372	tags=63%, list=26%, signal=84%
WELCSH_BRCA1_TARGETS_DN		132	0.614581	2.42046	0	0	0	7447	tags=76%, list=31%, signal=109%
SCHLOSSER_MYC_TARGETS_AND_SERUM_RESPONSE_DN		47	0.714052	2.36952	0	0	0	6934	tags=96%, list=28%, signal=134%
SCHLOSSER_MYC_TARGETS_AND_SERUM_RESPONSE_UP		45	0.71231	2.36546	0	0	0	5825	tags=82%, list=24%, signal=108%
PENG_LEUCINE_DEPRIVATION_DN		176	0.555519	2.34354	0	0	0	6404	tags=65%, list=26%, signal=88%
KEGG_RIBOSOME		87	0.61925	2.29414	0	8.03782e-05	0.001	8396	tags=92%, list=34%, signal=140%
COLLER_MYC_TARGETS_UP		24	0.803331	2.25629	0	7.41953e-05	0.001	4043	tags=92%, list=17%, signal=110%
MENSSEN_MYC_TARGETS		53	0.650726	2.20488	0	0.000139417	0.002	6060	tags=75%, list=25%, signal=100%
REACTOME_TRANSLATION		148	0.544223	2.19231	0	0.000194501	0.003	8295	tags=82%, list=34%, signal=124%
REACTOME_MITOCHONDRIAL_PROTEIN_IMPORT		49	0.645422	2.16959	0	0.000428786	0.007	6665	tags=73%, list=27%, signal=101%
LI_DCP2_BOUND_MRNA		84	0.582987	2.16321	0	0.00045928	0.008	6696	tags=65%, list=27%, signal=90%
REACTOME_3_UTR_MEDIATED_TRANSLATIONAL_REGULATION		108	0.561755	2.16053	0	0.000433765	0.008	8294	tags=87%, list=34%, signal=131%
REACTOME_INFLUENZA_LIFE_CYCLE		139	0.53341	2.14773	0	0.000720796	0.014	8347	tags=79%, list=34%, signal=120%
CHNG_MULTIPLE_MYELOMA_HYPERPLOID_UP		47	0.643473	2.14153	0	0.000684757	0.014	7683	tags=89%, list=32%, signal=130%
REACTOME_INFLUENZA_VIRAL_RNA_TRANSCRIPTION_AND_REPLICATION		106	0.54371	2.09333	0	0.00247693	0.053	8347	tags=85%, list=34%, signal=129%
YAO_TEMPORAL_RESPONSE_TO_PROGESTERONE_CLUSTER_17		178	0.501659	2.08438	0	0.00290032	0.065	7347	tags=63%, list=30%, signal=89%
BILD_MYC_ONCOGENIC_SIGNATURE		195	0.496778	2.06293	0	0.00384132	0.088	4000	tags=45%, list=16%, signal=53%
HSIAO_HOUSEKEEPING_GENES		372	0.455876	2.05645	0	0.0039271	0.094	8684	tags=64%, list=36%, signal=98%
REACTOME_SRP_DEPENDENT_COTRANSLATIONAL_PROTEIN_TARGETING_TO_MEMBRANE		114	0.529588	2.05401	0	0.00388922	0.096	8295	tags=84%, list=34%, signal=127%
REACTOME_PEPTIDE_CHAIN_ELONGATION		90	0.553261	2.05227	0	0.00385152	0.098	8294	tags=89%, list=34%, signal=134%
BHAT_ESR1_TARGETS_VIA_AKT1_UP		250	0.474823	2.05153	0	0.00378183	0.1	4674	tags=40%, list=19%, signal=49%
ALFANO_MYC_TARGETS		224	0.482557	2.05147	0	0.00364676	0.1	3738	tags=34%, list=15%, signal=40%
BILANGES_SERUM_AND_RAPAMYCIN_SENSITIVE_GENES		64	0.577993	2.05031	0	0.00362268	0.103	8294	tags=83%, list=34%, signal=125%
REACTOME_METABOLISM_OF_RNA		253	0.46374	2.03871	0	0.00405578	0.119	8359	tags=73%, list=34%, signal=110%
YAO_TEMPORAL_RESPONSE_TO_PROGESTERONE_CLUSTER_14		138	0.510139	2.02606	0	0.00487319	0.145	7390	tags=65%, list=30%, signal=93%
KARLSSON_TGFB1_TARGETS_UP		121	0.507419	2.0229	0	0.00505658	0.156	5344	tags=52%, list=22%, signal=66%
REACTOME_NONSENSE_MEDIATED_DECAY_ENHANCED_BY_THE_EXON_JUNCTION_COMPLEX		109	0.523462	2.01609	0	0.00522857	0.165	8294	tags=83%, list=34%, signal=125%
REACTOME_RESPIRATORY_ELECTRON_TRANSPORT_ATP_SYNTHESIS_BY_CHEMIOSMOTIC_COUPLING_AND_HEAT_PRODUCTION_BY_UNCOUPLING_PROTEINS_		78	0.540056	2.01264	0	0.00533862	0.174	7846	tags=68%, list=32%, signal=100%
WEI_MYCN_TARGETS_WITH_E_BOX		740	0.418774	1.99848	0	0.00653619	0.21	6425	tags=49%, list=26%, signal=64%
BURTON_ADIPOGENESIS_4		46	0.597761	1.99823	0	0.00641061	0.212	4780	tags=59%, list=20%, signal=73%
MIKKELSEN_MCV6_HCP_WITH_H3K27ME3		263	0.460872	1.99671	0	0.00629087	0.214	3995	tags=35%, list=16%, signal=41%
TONKS_TARGETS_OF_RUNX1_RUNX1T1_FUSION_MONOCYTE_UP		190	0.478185	1.99493	0	0.006257	0.218	5901	tags=54%, list=24%, signal=71%
XU_RESPONSE_TO_TRETINOIN_AND_NSC682994_DN		15	0.78735	1.98781	0	0.00667874	0.236	4503	tags=87%, list=18%, signal=106%
MANALO_HYPOXIA_DN		277	0.451392	1.98324	0	0.00697822	0.25	4624	tags=47%, list=19%, signal=58%
SCHLOSSER_MYC_AND_SERUM_RESPONSE_SYNERGY		30	0.650669	1.98117	0	0.00697371	0.256	6635	tags=73%, list=27%, signal=101%
REACTOME_RESPIRATORY_ELECTRON_TRANSPORT		62	0.559906	1.97501	0	0.0074839	0.282	8760	tags=73%, list=36%, signal=113%
REACTOME_MRNA_SPLICING_MINOR_PATHWAY		42	0.607411	1.96757	0	0.00822229	0.317	8815	tags=88%, list=36%, signal=138%
REACTOME_TRNA_AMINOACYLATION		40	0.596696	1.95386	0	0.0099745	0.38	7629	tags=70%, list=31%, signal=102%
REACTOME_PROCESSING_OF_CAPPED_INTRON_CONTAINING_PRE_MRNA		133	0.490683	1.95307	0	0.0098629	0.384	8815	tags=68%, list=36%, signal=105%
DANG_MYC_TARGETS_UP		135	0.488901	1.94859	0	0.0105605	0.413	6374	tags=57%, list=26%, signal=77%
REACTOME_MRNA_PROCESSING		151	0.470971	1.92745	0	0.0138424	0.496	8815	tags=64%, list=36%, signal=99%
DANG_REGULATED_BY_MYC_UP		68	0.538858	1.92172	0	0.0146801	0.519	7235	tags=63%, list=30%, signal=90%
REACTOME_REGULATION_OF_ORNITHINE_DECARBOXYLASE_ODC		46	0.555541	1.89627	0	0.0205845	0.658	8726	tags=80%, list=36%, signal=125%
KIM_MYC_AMPLIFICATION_TARGETS_UP		181	0.455906	1.89394	0	0.0207414	0.67	4793	tags=44%, list=20%, signal=55%
REACTOME_METABOLISM_OF_MRNA		208	0.444633	1.88697	0	0.0223125	0.708	8359	tags=73%, list=34%, signal=110%
REACTOME_CYTOSOLIC_TRNA_AMINOACYLATION		23	0.661075	1.88186	0.00236407	0.0233775	0.727	8239	tags=96%, list=34%, signal=144%
WONG_MITOCHONDRIA_GENE_MODULE		210	0.441621	1.87876	0	0.024045	0.737	7292	tags=56%, list=30%, signal=79%
REACTOME_TCA_CYCLE_AND_RESPIRATORY_ELECTRON_TRANSPORT		114	0.489616	1.87868	0	0.0236359	0.737	7953	tags=68%, list=33%, signal=100%
REACTOME_ACTIVATION_OF_THE_MRNA_UPON_BINDING_OF_THE_CAP_BINDING_COMPLEX_AND_EIFS_AND_SUBSEQUENT_BINDING_TO_43S		56	0.544936	1.87654	0	0.0238843	0.753	8252	tags=84%, list=34%, signal=127%
REACTOME_METABOLISM_OF_NON_CODING_RNA		48	0.556786	1.87062	0	0.0252067	0.774	7926	tags=71%, list=33%, signal=105%
MOOTHA_MITOCHONDRIA		422	0.407146	1.86736	0	0.02576	0.791	7351	tags=53%, list=30%, signal=75%
BIOCARTA_PROTEASOME_PATHWAY		28	0.622372	1.86363	0	0.0267699	0.806	7709	tags=82%, list=32%, signal=120%
MOOTHA_HUMAN_MITODB_6_2002		405	0.408674	1.85462	0	0.0291075	0.834	7351	tags=53%, list=30%, signal=74%
REACTOME_CROSS_PRESENTATION_OF_SOLUBLE_EXOGENOUS_ANTIGENS_ENDOSOMES		43	0.567575	1.84787	0	0.0312849	0.853	8726	tags=84%, list=36%, signal=130%
REACTOME_MRNA_SPLICING		105	0.488319	1.84714	0	0.0311411	0.853	8815	tags=69%, list=36%, signal=107%
MARZEC_IL2_SIGNALING_UP		102	0.480508	1.84296	0	0.032064	0.864	4234	tags=39%, list=17%, signal=47%
LUI_THYROID_CANCER_PAX8_PPARG_DN		43	0.557575	1.84097	0.00218341	0.0321445	0.874	7715	tags=70%, list=32%, signal=102%
NOUSHMEHR_GBM_SILENCED_BY_METHYLATION		42	0.570123	1.83687	0.00195695	0.0334496	0.89	1686	tags=17%, list=7%, signal=18%
YAO_TEMPORAL_RESPONSE_TO_PROGESTERONE_CLUSTER_11		99	0.480235	1.82467	0	0.0378884	0.921	6425	tags=58%, list=26%, signal=78%
IRITANI_MAD1_TARGETS_DN		43	0.554119	1.82353	0	0.0376884	0.923	8130	tags=77%, list=33%, signal=115%
ZHANG_RESPONSE_TO_CANTHARIDIN_DN		66	0.520029	1.82087	0	0.0381526	0.925	5252	tags=55%, list=22%, signal=69%
CAIRO_HEPATOBLASTOMA_CLASSES_UP		577	0.387279	1.81682	0	0.0392896	0.933	6671	tags=52%, list=27%, signal=70%
HESS_TARGETS_OF_HOXA9_AND_MEIS1_UP		62	0.515179	1.8119	0	0.0410514	0.946	4719	tags=39%, list=19%, signal=48%
REACTOME_DESTABILIZATION_OF_MRNA_BY_AUF1_HNRNP_D0		47	0.554349	1.81113	0	0.0407882	0.947	8726	tags=83%, list=36%, signal=129%
STARK_PREFRONTAL_CORTEX_22Q11_DELETION_DN		495	0.389158	1.79806	0	0.0466698	0.966	7642	tags=53%, list=31%, signal=75%
KEGG_PROTEASOME		41	0.547276	1.79784	0.00447427	0.0460761	0.966	9281	tags=88%, list=38%, signal=142%
BROWN_MYELOID_CELL_DEVELOPMENT_DN		111	0.46373	1.79706	0	0.0458093	0.966	5078	tags=43%, list=21%, signal=54%
LIN_APC_TARGETS		74	0.499616	1.79333	0	0.0469798	0.968	8102	tags=62%, list=33%, signal=93%
TIMOFEEVA_GROWTH_STRESS_VIA_STAT1_DN		15	0.70004	1.79082	0.00641026	0.0475048	0.97	4981	tags=67%, list=20%, signal=84%
REACTOME_FORMATION_OF_THE_HIV1_EARLY_ELONGATION_COMPLEX		33	0.577872	1.79007	0.00209205	0.0472287	0.971	6428	tags=48%, list=26%, signal=66%
REACTOME_FORMATION_OF_THE_TERNARY_COMPLEX_AND_SUBSEQUENTLY_THE_43S_COMPLEX		51	0.528194	1.78895	0.00217391	0.0471904	0.971	8252	tags=84%, list=34%, signal=127%
MOOTHA_VOXPHOS		85	0.482448	1.78591	0	0.0481348	0.973	8760	tags=69%, list=36%, signal=108%
MOREIRA_RESPONSE_TO_TSA_UP		26	0.598959	1.78489	0.0043384	0.047971	0.974	5317	tags=58%, list=22%, signal=74%
REACTOME_GAP_JUNCTION_TRAFFICKING		18	0.663853	1.78468	0.00214133	0.0474942	0.975	712	tags=17%, list=3%, signal=17%
ELVIDGE_HIF1A_AND_HIF2A_TARGETS_UP		38	0.567952	1.78221	0.00428265	0.0478882	0.976	6425	tags=61%, list=26%, signal=82%
LEE_BMP2_TARGETS_DN		859	0.369316	1.77968	0	0.0485152	0.977	5922	tags=44%, list=24%, signal=56%
GRADE_COLON_CANCER_UP		809	0.369348	1.77634	0	0.0497615	0.981	7683	tags=55%, list=32%, signal=77%
PID_MYC_ACTIVPATHWAY		72	0.484182	1.76919	0	0.0531179	0.989	5863	tags=51%, list=24%, signal=67%
NIKOLSKY_BREAST_CANCER_16P13_AMPLICON		106	0.457405	1.76534	0	0.0545342	0.992	6360	tags=51%, list=26%, signal=69%
REACTOME_METABOLISM_OF_PROTEINS		401	0.38496	1.76455	0	0.0542529	0.993	8306	tags=62%, list=34%, signal=92%
KEGG_RNA_POLYMERASE		29	0.58539	1.7625	0.0127119	0.0548794	0.994	6177	tags=55%, list=25%, signal=74%
KIM_ALL_DISORDERS_DURATION_CORR_DN		136	0.437849	1.76047	0	0.0553926	0.994	6872	tags=51%, list=28%, signal=70%
JUBAN_TARGETS_OF_SPI1_AND_FLI1_DN		84	0.477382	1.7542	0	0.0585535	0.995	5900	tags=49%, list=24%, signal=64%
VARELA_ZMPSTE24_TARGETS_UP		38	0.542992	1.74455	0.00440529	0.0638353	0.997	5820	tags=45%, list=24%, signal=59%
MIKKELSEN_NPC_HCP_WITH_H3K27ME3		176	0.424601	1.7432	0	0.0641238	0.997	2662	tags=26%, list=11%, signal=29%
KEGG_CITRATE_CYCLE_TCA_CYCLE		27	0.573204	1.73829	0.00229885	0.066607	1	8381	tags=85%, list=34%, signal=130%
REACTOME_AUTODEGRADATION_OF_THE_E3_UBIQUITIN_LIGASE_COP1		45	0.522752	1.73705	0	0.0667453	1	8726	tags=80%, list=36%, signal=124%
BILANGES_RAPAMYCIN_SENSITIVE_VIA_TSC1_AND_TSC2		73	0.478843	1.73599	0	0.0669009	1	7539	tags=63%, list=31%, signal=91%
KEGG_SPLICEOSOME		124	0.43692	1.73066	0	0.069899	1	8717	tags=65%, list=36%, signal=100%
ROLEF_GLIS3_TARGETS		21	0.615114	1.72521	0.0151515	0.07305	1	2939	tags=38%, list=12%, signal=43%
KEGG_AMINOACYL_TRNA_BIOSYNTHESIS		39	0.538286	1.72403	0	0.0732385	1	7629	tags=64%, list=31%, signal=93%
REACTOME_ABORTIVE_ELONGATION_OF_HIV1_TRANSCRIPT_IN_THE_ABSENCE_OF_TAT		23	0.608783	1.72054	0.00457666	0.0746932	1	6428	tags=57%, list=26%, signal=77%
JOHANSSON_GLIOMAGENESIS_BY_PDGFB_DN		19	0.619746	1.71899	0.0172786	0.0750168	1	3288	tags=37%, list=13%, signal=43%
MEISSNER_NPC_HCP_WITH_H3K4ME2_AND_H3K27ME3		194	0.406209	1.70911	0	0.0819687	1	3888	tags=31%, list=16%, signal=37%
GROSS_HYPOXIA_VIA_HIF1A_UP		73	0.467662	1.69456	0.00210084	0.0932517	1	6049	tags=52%, list=25%, signal=69%
SHEPARD_CRUSH_AND_BURN_MUTANT_UP		181	0.408117	1.69119	0.00223714	0.0952333	1	5923	tags=51%, list=24%, signal=67%
BENPORATH_MYC_TARGETS_WITH_EBOX		206	0.399498	1.69074	0	0.0946899	1	6184	tags=43%, list=25%, signal=57%
LI_AMPLIFIED_IN_LUNG_CANCER		164	0.412035	1.69049	0	0.0940059	1	7715	tags=70%, list=32%, signal=102%
ZHENG_RESPONSE_TO_ARSENITE_UP		17	0.621583	1.68368	0.0106157	0.0988599	1	4425	tags=41%, list=18%, signal=50%
XU_CREBBP_TARGETS_UP		21	0.606579	1.68129	0.00657895	0.100259	1	6685	tags=62%, list=27%, signal=85%
BENPORATH_PRC2_TARGETS		406	0.372069	1.67891	0	0.101479	1	3283	tags=25%, list=13%, signal=29%
LOPES_METHYLATED_IN_COLON_CANCER_UP		23	0.587735	1.67738	0.0193133	0.101911	1	4673	tags=48%, list=19%, signal=59%
KEGG_ARGININE_AND_PROLINE_METABOLISM		40	0.529192	1.6755	0.0154867	0.10278	1	4615	tags=50%, list=19%, signal=62%
LUI_THYROID_CANCER_CLUSTER_3		27	0.569597	1.67453	0.00642398	0.102826	1	7715	tags=81%, list=32%, signal=119%
CHEN_HOXA5_TARGETS_9HR_DN		41	0.513515	1.67411	0.00630252	0.102298	1	5565	tags=44%, list=23%, signal=57%
MOOTHA_PGC		393	0.370194	1.67318	0	0.102131	1	7292	tags=49%, list=30%, signal=69%
TIAN_TNF_SIGNALING_NOT_VIA_NFKB		21	0.597627	1.67236	0.0193548	0.102062	1	5346	tags=43%, list=22%, signal=55%
ELVIDGE_HYPOXIA_DN		138	0.418143	1.67092	0	0.102665	1	4769	tags=37%, list=20%, signal=46%
PID_CD8TCRDOWNSTREAMPATHWAY		42	0.511068	1.66398	0.00662252	0.108552	1	1023	tags=12%, list=4%, signal=12%
BHAT_ESR1_TARGETS_NOT_VIA_AKT1_UP		185	0.397435	1.65981	0	0.111745	1	4094	tags=33%, list=17%, signal=39%
MANN_RESPONSE_TO_AMIFOSTINE_UP		18	0.600261	1.65032	0.0229167	0.120735	1	5313	tags=50%, list=22%, signal=64%
BURTON_ADIPOGENESIS_5		118	0.421787	1.64676	0	0.123669	1	6688	tags=53%, list=27%, signal=72%
JAIN_NFKB_SIGNALING		73	0.444324	1.64455	0.00214592	0.124952	1	6390	tags=45%, list=26%, signal=61%
MOOTHA_TCA		16	0.628071	1.64085	0.00696056	0.127798	1	8381	tags=88%, list=34%, signal=133%
RHODES_CANCER_META_SIGNATURE		62	0.465377	1.63682	0.00627615	0.131022	1	6603	tags=63%, list=27%, signal=86%
REACTOME_CITRIC_ACID_CYCLE_TCA_CYCLE		20	0.59212	1.63518	0.0264317	0.131732	1	8381	tags=80%, list=34%, signal=122%
SHEN_SMARCA2_TARGETS_DN		210	0.383385	1.63463	0	0.131345	1	3242	tags=25%, list=13%, signal=29%
SANA_RESPONSE_TO_IFNG_DN		83	0.4422	1.63457	0.0022779	0.130325	1	7057	tags=51%, list=29%, signal=71%
SANSOM_APC_TARGETS_REQUIRE_MYC		193	0.392083	1.63054	0	0.133838	1	4857	tags=39%, list=20%, signal=49%
REACTOME_FORMATION_OF_RNA_POL_II_ELONGATION_COMPLEX_		44	0.48664	1.62878	0.0112613	0.1348	1	6428	tags=48%, list=26%, signal=65%
KEGG_OXIDATIVE_PHOSPHORYLATION		107	0.417358	1.62742	0	0.135126	1	8760	tags=66%, list=36%, signal=103%
REACTOME_RNA_POL_I_TRANSCRIPTION_TERMINATION		21	0.589977	1.62656	0.0248963	0.134973	1	4312	tags=33%, list=18%, signal=40%
LEE_CALORIE_RESTRICTION_NEOCORTEX_DN		78	0.441601	1.62613	0.00452489	0.134292	1	5901	tags=38%, list=24%, signal=51%
OKAWA_NEUROBLASTOMA_1P36_31_DELETION		21	0.583693	1.62102	0.0354767	0.139391	1	3514	tags=29%, list=14%, signal=33%
WANG_TUMOR_INVASIVENESS_UP		358	0.35902	1.61946	0	0.140202	1	8384	tags=52%, list=34%, signal=78%
RAHMAN_TP53_TARGETS_PHOSPHORYLATED		21	0.577269	1.61812	0.0104167	0.140663	1	7517	tags=71%, list=31%, signal=103%
VANTVEER_BREAST_CANCER_BRCA1_UP		31	0.52399	1.61524	0.014862	0.14306	1	4783	tags=52%, list=20%, signal=64%
DAIRKEE_TERT_TARGETS_UP		356	0.35387	1.60882	0	0.149655	1	7496	tags=50%, list=31%, signal=71%
REACTOME_INTERACTIONS_OF_VPR_WITH_HOST_CELLULAR_PROTEINS		30	0.532013	1.60812	0.0150538	0.14941	1	9179	tags=77%, list=38%, signal=123%
REACTOME_AMINO_ACID_TRANSPORT_ACROSS_THE_PLASMA_MEMBRANE		26	0.541106	1.607	0.0230126	0.149833	1	1834	tags=31%, list=8%, signal=33%
BASSO_B_LYMPHOCYTE_NETWORK		128	0.404074	1.60583	0.00211864	0.15025	1	5914	tags=45%, list=24%, signal=60%
CREIGHTON_AKT1_SIGNALING_VIA_MTOR_DN		22	0.562446	1.60545	0.0377778	0.149694	1	6678	tags=73%, list=27%, signal=100%
REACTOME_RNA_POL_III_TRANSCRIPTION_INITIATION_FROM_TYPE_2_PROMOTER		23	0.570032	1.60179	0.0177384	0.153207	1	6998	tags=61%, list=29%, signal=85%
DAIRKEE_CANCER_PRONE_RESPONSE_BPA		45	0.476303	1.59943	0.0155211	0.155036	1	5173	tags=58%, list=21%, signal=73%
GENTILE_UV_LOW_DOSE_UP		26	0.554141	1.59934	0.0242291	0.154021	1	5378	tags=46%, list=22%, signal=59%
MALONEY_RESPONSE_TO_17AAG_DN		77	0.436053	1.59831	0.00647948	0.154178	1	7867	tags=56%, list=32%, signal=82%
IVANOVA_HEMATOPOIESIS_INTERMEDIATE_PROGENITOR		136	0.396203	1.59719	0.00229358	0.154493	1	5868	tags=43%, list=24%, signal=56%
LUI_TARGETS_OF_PAX8_PPARG_FUSION		33	0.515607	1.59468	0.0247748	0.156449	1	7715	tags=73%, list=32%, signal=106%
STAEGE_EWING_FAMILY_TUMOR		22	0.567933	1.59097	0.032538	0.159818	1	872	tags=23%, list=4%, signal=24%
REACTOME_LATE_PHASE_OF_HIV_LIFE_CYCLE		101	0.413173	1.58979	0.00431035	0.160313	1	8937	tags=59%, list=37%, signal=93%
MIKKELSEN_MEF_HCP_WITH_H3K27ME3		288	0.356865	1.58521	0	0.165467	1	3608	tags=27%, list=15%, signal=32%
KEGG_REGULATION_OF_AUTOPHAGY		21	0.566094	1.58517	0.0294785	0.164375	1	13	tags=5%, list=0%, signal=5%
REACTOME_AUTODEGRADATION_OF_CDH1_BY_CDH1_APC_C		54	0.467065	1.58217	0.00652174	0.167013	1	8726	tags=74%, list=36%, signal=115%
WANG_TARGETS_OF_MLL_CBP_FUSION_DN		44	0.479606	1.581	0.0205011	0.16744	1	6774	tags=57%, list=28%, signal=79%
REACTOME_P53_INDEPENDENT_G1_S_DNA_DAMAGE_CHECKPOINT		46	0.475779	1.58045	0.0154525	0.16709	1	8726	tags=80%, list=36%, signal=125%
PRAMOONJAGO_SOX4_TARGETS_DN		47	0.473665	1.58008	0.011655	0.166496	1	7290	tags=66%, list=30%, signal=94%
REACTOME_RNA_POL_III_TRANSCRIPTION_TERMINATION		19	0.574101	1.57976	0.0264901	0.16585	1	5215	tags=53%, list=21%, signal=67%
COLDREN_GEFITINIB_RESISTANCE_UP		84	0.425216	1.57731	0.00688073	0.168051	1	7034	tags=52%, list=29%, signal=73%
BENPORATH_ES_WITH_H3K27ME3		753	0.327013	1.57202	0	0.17409	1	3287	tags=22%, list=13%, signal=25%
MARTENS_TRETINOIN_RESPONSE_UP		483	0.339311	1.56437	0	0.183605	1	3272	tags=23%, list=13%, signal=26%
REACTOME_RNA_POL_III_CHAIN_ELONGATION		17	0.582403	1.56251	0.0358744	0.185197	1	6177	tags=59%, list=25%, signal=79%
HONMA_DOCETAXEL_RESISTANCE		33	0.511924	1.55943	0.0212766	0.188492	1	7019	tags=55%, list=29%, signal=77%
MEISSNER_BRAIN_HCP_WITH_H3K27ME3		151	0.385674	1.55819	0.00217391	0.188943	1	3125	tags=25%, list=13%, signal=28%
REACTOME_PREFOLDIN_MEDIATED_TRANSFER_OF_SUBSTRATE_TO_CCT_TRIC		25	0.530479	1.55763	0.027957	0.188454	1	4471	tags=40%, list=18%, signal=49%
REACTOME_TRANSPORT_OF_MATURE_MRNA_DERIVED_FROM_AN_INTRONLESS_TRANSCRIPT		32	0.513666	1.55625	0.0229645	0.189232	1	9038	tags=69%, list=37%, signal=109%
WHITE_NEUROBLASTOMA_WITH_1P36.3_DELETION		21	0.562467	1.55508	0.0427928	0.18954	1	3514	tags=29%, list=14%, signal=33%
MARTENS_TRETINOIN_RESPONSE_DN		761	0.320726	1.54556	0	0.201987	1	6433	tags=39%, list=26%, signal=51%
MAEKAWA_ATF2_TARGETS		15	0.596145	1.54435	0.0402542	0.202373	1	1069	tags=20%, list=4%, signal=21%
CHAUHAN_RESPONSE_TO_METHOXYESTRADIOL_UP		47	0.460815	1.54389	0.0222222	0.201718	1	8239	tags=64%, list=34%, signal=96%
NIKOLSKY_BREAST_CANCER_5P15_AMPLICON		20	0.558871	1.54134	0.0549199	0.204366	1	4674	tags=40%, list=19%, signal=49%
MATTIOLI_MGUS_VS_PCL		92	0.398111	1.54108	0.00854701	0.203547	1	6076	tags=43%, list=25%, signal=58%
BYSTRYKH_HEMATOPOIESIS_STEM_CELL_AND_BRAIN_QTL_CIS		62	0.425546	1.53897	0.0173913	0.205646	1	6322	tags=42%, list=26%, signal=56%
REACTOME_NEP_NS2_INTERACTS_WITH_THE_CELLULAR_EXPORT_MACHINERY		26	0.522532	1.53064	0.0347072	0.217555	1	9038	tags=73%, list=37%, signal=116%
ELVIDGE_HIF1A_TARGETS_UP		64	0.43967	1.52875	0.0131579	0.219194	1	4586	tags=39%, list=19%, signal=48%
SCHLESINGER_METHYLATED_DE_NOVO_IN_CANCER		69	0.419929	1.52714	0.0190476	0.220686	1	2502	tags=20%, list=10%, signal=23%
KEGG_TYPE_II_DIABETES_MELLITUS		37	0.477764	1.52385	0.0178971	0.224665	1	1394	tags=16%, list=6%, signal=17%
HAHTOLA_SEZARY_SYNDROM_DN		27	0.510561	1.52284	0.0403587	0.225137	1	2509	tags=22%, list=10%, signal=25%
WALLACE_PROSTATE_CANCER_UP		18	0.567962	1.5223	0.0581897	0.224705	1	5554	tags=56%, list=23%, signal=72%
SHIPP_DLBCL_VS_FOLLICULAR_LYMPHOMA_UP		40	0.477527	1.52134	0.0230947	0.224952	1	6249	tags=70%, list=26%, signal=94%
CAIRO_PML_TARGETS_BOUND_BY_MYC_UP		22	0.540441	1.52087	0.030837	0.224464	1	6761	tags=73%, list=28%, signal=101%
YAO_TEMPORAL_RESPONSE_TO_PROGESTERONE_CLUSTER_13		170	0.365564	1.51807	0.00675676	0.227671	1	8629	tags=64%, list=35%, signal=99%
LEE_METASTASIS_AND_RNA_PROCESSING_UP		17	0.562948	1.51777	0.0430108	0.226873	1	2626	tags=29%, list=11%, signal=33%
LOCKWOOD_AMPLIFIED_IN_LUNG_CANCER		209	0.355578	1.51501	0	0.230477	1	7566	tags=44%, list=31%, signal=63%
HOUSTIS_ROS		35	0.48387	1.51468	0.038961	0.229659	1	7517	tags=60%, list=31%, signal=87%
ZAMORA_NOS2_TARGETS_UP		65	0.422218	1.5146	0.0237581	0.228569	1	6210	tags=42%, list=25%, signal=56%
NUTT_GBM_VS_AO_GLIOMA_DN		42	0.460261	1.51403	0.0424107	0.228341	1	7683	tags=67%, list=32%, signal=97%
REACTOME_NUCLEAR_RECEPTOR_TRANSCRIPTION_PATHWAY		38	0.463848	1.51074	0.0240175	0.232628	1	2340	tags=24%, list=10%, signal=26%
RAMPON_ENRICHED_LEARNING_ENVIRONMENT_LATE_UP		21	0.537431	1.50582	0.0458515	0.239669	1	9651	tags=76%, list=40%, signal=126%
REACTOME_RNA_POL_III_TRANSCRIPTION		32	0.484891	1.50412	0.0568928	0.241292	1	6998	tags=50%, list=29%, signal=70%
ACEVEDO_NORMAL_TISSUE_ADJACENT_TO_LIVER_TUMOR_DN		328	0.331206	1.50035	0	0.246418	1	7220	tags=45%, list=30%, signal=63%
BIOCARTA_NOS1_PATHWAY		16	0.560825	1.49993	0.0515695	0.24584	1	3138	tags=25%, list=13%, signal=29%
GRADE_COLON_AND_RECTAL_CANCER_UP		273	0.342351	1.49366	0	0.255201	1	6635	tags=52%, list=27%, signal=70%
BIOCARTA_IL2_PATHWAY		20	0.532636	1.49315	0.0482456	0.25469	1	197	tags=10%, list=1%, signal=10%
REACTOME_TRANSPORT_OF_RIBONUCLEOPROTEINS_INTO_THE_HOST_NUCLEUS		26	0.515765	1.49251	0.0529954	0.254501	1	9038	tags=73%, list=37%, signal=116%
REACTOME_METABOLISM_OF_NUCLEOTIDES		68	0.420988	1.49064	0.0106157	0.256429	1	6404	tags=50%, list=26%, signal=68%
REACTOME_METABOLISM_OF_VITAMINS_AND_COFACTORS		49	0.435115	1.48266	0.0410367	0.269548	1	4745	tags=35%, list=19%, signal=43%
CHOW_RASSF1_TARGETS_DN		27	0.492942	1.48254	0.0592255	0.268389	1	7260	tags=56%, list=30%, signal=79%
PUJANA_CHEK2_PCC_NETWORK		729	0.309733	1.47593	0	0.279607	1	6583	tags=42%, list=27%, signal=56%
KIM_ALL_DISORDERS_OLIGODENDROCYTE_NUMBER_CORR_UP		714	0.306839	1.47133	0	0.287141	1	7741	tags=48%, list=32%, signal=69%
REACTOME_CYTOCHROME_P450_ARRANGED_BY_SUBSTRATE_TYPE		36	0.457037	1.47046	0.0272537	0.287481	1	2131	tags=19%, list=9%, signal=21%
KIM_BIPOLAR_DISORDER_OLIGODENDROCYTE_DENSITY_CORR_UP		647	0.30935	1.47044	0	0.286082	1	7846	tags=47%, list=32%, signal=68%
REACTOME_ELONGATION_ARREST_AND_RECOVERY		32	0.473563	1.46946	0.0539957	0.286556	1	6400	tags=50%, list=26%, signal=68%
REACTOME_TRANSPORT_OF_MATURE_TRANSCRIPT_TO_CYTOPLASM		51	0.432565	1.46824	0.0340909	0.287534	1	7735	tags=55%, list=32%, signal=80%
KEGG_AUTOIMMUNE_THYROID_DISEASE		22	0.505271	1.46742	0.0684932	0.28762	1	484	tags=9%, list=2%, signal=9%
KEGG_NICOTINATE_AND_NICOTINAMIDE_METABOLISM		22	0.520077	1.46458	0.0572687	0.291843	1	4745	tags=27%, list=19%, signal=34%
WANG_ADIPOGENIC_GENES_REPRESSED_BY_SIRT1		26	0.501098	1.46456	0.0730594	0.290432	1	6577	tags=65%, list=27%, signal=89%
REACTOME_RNA_POL_III_TRANSCRIPTION_INITIATION_FROM_TYPE_3_PROMOTER		25	0.492275	1.46223	0.0466102	0.293782	1	5215	tags=40%, list=21%, signal=51%
REACTOME_MRNA_CAPPING		29	0.487298	1.46201	0.0463158	0.292829	1	9649	tags=69%, list=40%, signal=114%
REACTOME_REGULATION_OF_MRNA_STABILITY_BY_PROTEINS_THAT_BIND_AU_RICH_ELEMENTS		77	0.403385	1.46085	0.0201342	0.293802	1	7709	tags=64%, list=32%, signal=93%
MIKKELSEN_IPS_HCP_WITH_H3_UNMETHYLATED		43	0.444609	1.4608	0.0301075	0.292466	1	2058	tags=21%, list=8%, signal=23%
KONDO_COLON_CANCER_HCP_WITH_H3K27ME1		23	0.510571	1.45728	0.0647773	0.298395	1	836	tags=13%, list=3%, signal=13%
KEGG_PARKINSONS_DISEASE		104	0.375394	1.45722	0.0154867	0.29707	1	7846	tags=61%, list=32%, signal=89%
HOLLEMAN_VINCRISTINE_RESISTANCE_ALL_DN		19	0.551387	1.45312	0.0547368	0.304024	1	8269	tags=89%, list=34%, signal=135%
HELLER_HDAC_TARGETS_DN		254	0.332042	1.44938	0	0.31025	1	4586	tags=30%, list=19%, signal=36%
SCHLINGEMANN_SKIN_CARCINOGENESIS_TPA_UP		32	0.476488	1.44931	0.0668104	0.308913	1	4837	tags=41%, list=20%, signal=51%
YOKOE_CANCER_TESTIS_ANTIGENS		29	0.490035	1.44877	0.0363248	0.30852	1	3755	tags=31%, list=15%, signal=37%
MARCHINI_TRABECTEDIN_RESISTANCE_DN		44	0.44199	1.44448	0.0393873	0.315961	1	5681	tags=43%, list=23%, signal=56%
HU_GENOTOXIC_DAMAGE_24HR		34	0.455563	1.44419	0.0401786	0.315069	1	7510	tags=62%, list=31%, signal=89%
JACKSON_DNMT1_TARGETS_DN		21	0.515572	1.44396	0.0704846	0.314106	1	5051	tags=43%, list=21%, signal=54%
PECE_MAMMARY_STEM_CELL_DN		142	0.35639	1.4422	0.00881057	0.316115	1	7749	tags=60%, list=32%, signal=87%
NAKAYAMA_SOFT_TISSUE_TUMORS_PCA1_DN		56	0.410362	1.44186	0.0447761	0.315371	1	4704	tags=36%, list=19%, signal=44%
BENPORATH_SUZ12_TARGETS		700	0.302318	1.44019	0	0.317473	1	3283	tags=20%, list=13%, signal=23%
REACTOME_VIF_MEDIATED_DEGRADATION_OF_APOBEC3G		48	0.431167	1.43929	0.0535714	0.317739	1	8726	tags=77%, list=36%, signal=120%
KEGG_HUNTINGTONS_DISEASE		158	0.352035	1.43747	0.00653595	0.320171	1	7124	tags=44%, list=29%, signal=62%
REACTOME_HIV_INFECTION		189	0.337472	1.43691	0.00226244	0.319907	1	8868	tags=60%, list=36%, signal=94%
REACTOME_HOST_INTERACTIONS_OF_HIV_FACTORS		117	0.372259	1.43421	0.0141176	0.324306	1	8937	tags=68%, list=37%, signal=106%
REACTOME_PURINE_METABOLISM		31	0.467649	1.43357	0.0539957	0.324191	1	6404	tags=58%, list=26%, signal=79%
KIM_WT1_TARGETS_12HR_DN		199	0.339981	1.43338	0.00446429	0.323173	1	6144	tags=33%, list=25%, signal=44%
MIKKELSEN_MEF_ICP_WITH_H3K27ME3		119	0.365372	1.43117	0.0150215	0.326548	1	2540	tags=19%, list=10%, signal=21%
APPIERTO_RESPONSE_TO_FENRETINIDE_UP		36	0.457859	1.43111	0.0506608	0.32522	1	6045	tags=47%, list=25%, signal=63%
ZAMORA_NOS2_TARGETS_DN		84	0.385063	1.43029	0.0303688	0.325485	1	7204	tags=49%, list=30%, signal=69%
REACTOME_POST_NMDA_RECEPTOR_ACTIVATION_EVENTS		32	0.472323	1.42999	0.0568928	0.32472	1	3131	tags=25%, list=13%, signal=29%
REACTOME_AMINO_ACID_AND_OLIGOPEPTIDE_SLC_TRANSPORTERS		38	0.439951	1.42796	0.0566449	0.327909	1	3147	tags=32%, list=13%, signal=36%
MCBRYAN_PUBERTAL_BREAST_4_5WK_DN		170	0.341807	1.42435	0.00649351	0.334251	1	6787	tags=41%, list=28%, signal=56%
NGO_MALIGNANT_GLIOMA_1P_LOH		15	0.560566	1.42324	0.100418	0.335023	1	8554	tags=80%, list=35%, signal=123%
REACTOME_HIV_LIFE_CYCLE		113	0.366514	1.42228	0.0200445	0.335549	1	8847	tags=58%, list=36%, signal=90%
KORKOLA_YOLK_SAC_TUMOR_UP		20	0.516738	1.42162	0.0802603	0.335605	1	4496	tags=45%, list=18%, signal=55%
HEIDENBLAD_AMPLICON_8Q24_UP		37	0.455152	1.42132	0.0575221	0.334808	1	3216	tags=24%, list=13%, signal=28%
JEPSEN_SMRT_TARGETS		29	0.471311	1.42124	0.0839002	0.333571	1	4119	tags=34%, list=17%, signal=41%
ACEVEDO_LIVER_TUMOR_VS_NORMAL_ADJACENT_TISSUE_DN		242	0.32421	1.42112	0.00230947	0.33249	1	3883	tags=21%, list=16%, signal=25%
REACTOME_CDK_MEDIATED_PHOSPHORYLATION_AND_REMOVAL_OF_CDC6		44	0.424991	1.41496	0.0633188	0.344328	1	8726	tags=80%, list=36%, signal=124%
YAO_TEMPORAL_RESPONSE_TO_PROGESTERONE_CLUSTER_10		67	0.399105	1.41483	0.034642	0.343189	1	7514	tags=52%, list=31%, signal=75%
REACTOME_RAS_ACTIVATION_UOPN_CA2_INFUX_THROUGH_NMDA_RECEPTOR		16	0.532244	1.41233	0.0842333	0.347024	1	1860	tags=25%, list=8%, signal=27%
MULLIGAN_NTF3_SIGNALING_VIA_INSR_AND_IGF1R_UP		23	0.497354	1.41211	0.0835118	0.346105	1	5181	tags=65%, list=21%, signal=83%
MEISSNER_BRAIN_HCP_WITH_H3K4ME2_AND_H3K27ME3		40	0.433531	1.4112	0.0705128	0.346609	1	4517	tags=50%, list=19%, signal=61%
REACTOME_ER_PHAGOSOME_PATHWAY		57	0.409605	1.41109	0.0389908	0.345383	1	8726	tags=72%, list=36%, signal=112%
SCHLOSSER_SERUM_RESPONSE_AUGMENTED_BY_MYC		102	0.364254	1.4103	0.0260304	0.345623	1	7608	tags=57%, list=31%, signal=82%
KEGG_PHENYLALANINE_METABOLISM		15	0.53692	1.41021	0.0829787	0.344388	1	4344	tags=47%, list=18%, signal=57%
TOMIDA_METASTASIS_UP		23	0.481532	1.4087	0.0750552	0.346281	1	7831	tags=48%, list=32%, signal=70%
CREIGHTON_AKT1_SIGNALING_VIA_MTOR_UP		32	0.452448	1.40651	0.0685225	0.349899	1	5445	tags=38%, list=22%, signal=48%
KEGG_NEUROACTIVE_LIGAND_RECEPTOR_INTERACTION		138	0.35184	1.4044	0.0130719	0.353119	1	3244	tags=25%, list=13%, signal=29%
FERNANDEZ_BOUND_BY_MYC		161	0.341011	1.4041	0.0153509	0.352342	1	6184	tags=38%, list=25%, signal=50%
ENK_UV_RESPONSE_EPIDERMIS_UP		265	0.322655	1.40379	0.00231481	0.351663	1	6777	tags=45%, list=28%, signal=62%
WOTTON_RUNX_TARGETS_DN		26	0.470281	1.40294	0.0905077	0.35237	1	1102	tags=12%, list=5%, signal=12%
LAMB_CCND1_TARGETS		17	0.534582	1.40288	0.0972222	0.35113	1	5435	tags=41%, list=22%, signal=53%
TIEN_INTESTINE_PROBIOTICS_6HR_UP		54	0.409615	1.40245	0.0605469	0.350737	1	8118	tags=67%, list=33%, signal=100%
DACOSTA_UV_RESPONSE_VIA_ERCC3_TTD_UP		61	0.400056	1.4021	0.0547368	0.350142	1	6165	tags=48%, list=25%, signal=63%
REACTOME_FORMATION_OF_TUBULIN_FOLDING_INTERMEDIATES_BY_CCT_TRIC		19	0.506367	1.40146	0.0901288	0.350091	1	5337	tags=47%, list=22%, signal=61%
PUJANA_BRCA1_PCC_NETWORK		1495	0.280419	1.4012	0	0.34931	1	7614	tags=44%, list=31%, signal=60%
REACTOME_RNA_POL_II_TRANSCRIPTION		102	0.367117	1.40071	0.032538	0.348922	1	7646	tags=45%, list=31%, signal=65%
REACTOME_PYRIMIDINE_METABOLISM		21	0.508291	1.39871	0.0846325	0.352053	1	3218	tags=33%, list=13%, signal=38%
KEGG_ALZHEIMERS_DISEASE		140	0.344271	1.39864	0.0173536	0.350883	1	7846	tags=49%, list=32%, signal=71%
KANNAN_TP53_TARGETS_UP		55	0.415712	1.39818	0.0424628	0.35054	1	4327	tags=29%, list=18%, signal=35%
TAKAO_RESPONSE_TO_UVB_RADIATION_UP		82	0.381985	1.3974	0.0393873	0.35096	1	7610	tags=51%, list=31%, signal=74%
DOUGLAS_BMI1_TARGETS_UP		526	0.300476	1.39731	0	0.349845	1	5776	tags=33%, list=24%, signal=43%
FLECHNER_PBL_KIDNEY_TRANSPLANT_OK_VS_DONOR_UP		138	0.348344	1.39671	0.0147992	0.349772	1	7742	tags=51%, list=32%, signal=75%
DOANE_RESPONSE_TO_ANDROGEN_UP		148	0.341775	1.39669	0.0204545	0.34848	1	5390	tags=33%, list=22%, signal=42%
GARY_CD5_TARGETS_DN		413	0.304857	1.3966	0	0.347345	1	6994	tags=42%, list=29%, signal=58%
KEGG_PURINE_METABOLISM		148	0.339904	1.39413	0.0182232	0.351397	1	5355	tags=37%, list=22%, signal=47%
SESTO_RESPONSE_TO_UV_C6		37	0.437962	1.3877	0.0757576	0.364779	1	7841	tags=51%, list=32%, signal=76%
AMIT_EGF_RESPONSE_480_HELA		159	0.335092	1.38415	0.015873	0.371789	1	8124	tags=55%, list=33%, signal=82%
ZHAN_LATE_DIFFERENTIATION_GENES_DN		15	0.543726	1.38383	0.112088	0.371136	1	6129	tags=60%, list=25%, signal=80%
HU_ANGIOGENESIS_UP		21	0.496367	1.38268	0.112766	0.37243	1	4014	tags=29%, list=16%, signal=34%
PID_EPHA_FWDPATHWAY		26	0.469414	1.38249	0.0945946	0.371606	1	1533	tags=15%, list=6%, signal=16%
REACTOME_PYRUVATE_METABOLISM_AND_CITRIC_ACID_TCA_CYCLE		40	0.419545	1.3815	0.0725275	0.372655	1	8381	tags=73%, list=34%, signal=110%
DUTERTRE_ESTRADIOL_RESPONSE_6HR_UP		213	0.325809	1.37933	0.00877193	0.376108	1	3362	tags=27%, list=14%, signal=31%
VALK_AML_CLUSTER_13		25	0.471248	1.37835	0.0888889	0.376957	1	3724	tags=28%, list=15%, signal=33%
HILLION_HMGA1B_TARGETS		76	0.376943	1.3778	0.0678337	0.37687	1	7846	tags=53%, list=32%, signal=77%
REACTOME_P53_DEPENDENT_G1_DNA_DAMAGE_RESPONSE		51	0.405235	1.37725	0.0555556	0.376717	1	8726	tags=76%, list=36%, signal=119%
MARTORIATI_MDM4_TARGETS_FETAL_LIVER_UP		213	0.321693	1.37442	0.00886918	0.381963	1	5211	tags=30%, list=21%, signal=37%
MONNIER_POSTRADIATION_TUMOR_ESCAPE_UP		375	0.302781	1.37269	0	0.384474	1	5449	tags=34%, list=22%, signal=43%
REACTOME_RNA_POL_II_PRE_TRANSCRIPTION_EVENTS		60	0.394807	1.37143	0.0576497	0.386326	1	8847	tags=57%, list=36%, signal=89%
CEBALLOS_TARGETS_OF_TP53_AND_MYC_UP		20	0.492466	1.37119	0.116279	0.3854	1	5643	tags=55%, list=23%, signal=72%
SESTO_RESPONSE_TO_UV_C0		101	0.353778	1.36743	0.0424107	0.393342	1	7043	tags=43%, list=29%, signal=60%
FLECHNER_BIOPSY_KIDNEY_TRANSPLANT_REJECTED_VS_OK_UP		66	0.383784	1.36735	0.0544662	0.392138	1	3677	tags=23%, list=15%, signal=27%
TANAKA_METHYLATED_IN_ESOPHAGEAL_CARCINOMA		72	0.373285	1.36419	0.0485651	0.398581	1	4127	tags=31%, list=17%, signal=37%
REACTOME_GLUCOSE_TRANSPORT		33	0.44029	1.36236	0.0909091	0.401465	1	7735	tags=58%, list=32%, signal=84%
GUENTHER_GROWTH_SPHERICAL_VS_ADHERENT_UP		15	0.516766	1.36191	0.105603	0.401111	1	4075	tags=47%, list=17%, signal=56%
BIOCARTA_UCALPAIN_PATHWAY		17	0.512235	1.35931	0.133772	0.406152	1	1140	tags=12%, list=5%, signal=12%
GAVIN_FOXP3_TARGETS_CLUSTER_T7		90	0.361614	1.35585	0.0379464	0.413255	1	7096	tags=49%, list=29%, signal=69%
KYNG_RESPONSE_TO_H2O2_VIA_ERCC6		15	0.523222	1.35494	0.144766	0.414114	1	5603	tags=47%, list=23%, signal=61%
WENG_POR_TARGETS_GLOBAL_UP		16	0.526733	1.35364	0.108407	0.415861	1	8435	tags=75%, list=35%, signal=115%
PID_WNT_SIGNALING_PATHWAY		24	0.473336	1.35285	0.115139	0.416425	1	2257	tags=25%, list=9%, signal=28%
REACTOME_MITOCHONDRIAL_TRNA_AMINOACYLATION		19	0.504415	1.35197	0.101124	0.417267	1	7477	tags=53%, list=31%, signal=76%
REACTOME_ACTIVATION_OF_NMDA_RECEPTOR_UPON_GLUTAMATE_BINDING_AND_POSTSYNAPTIC_EVENTS		35	0.427539	1.35054	0.0914894	0.419381	1	3131	tags=23%, list=13%, signal=26%
BIOCARTA_CDMAC_PATHWAY		15	0.521977	1.34916	0.113636	0.42155	1	1111	tags=13%, list=5%, signal=14%
REACTOME_PROTEIN_FOLDING		49	0.401545	1.34901	0.0975104	0.420463	1	6563	tags=43%, list=27%, signal=59%
CUI_TCF21_TARGETS_DN		25	0.463553	1.34866	0.102725	0.419917	1	4520	tags=44%, list=19%, signal=54%
YAO_TEMPORAL_RESPONSE_TO_PROGESTERONE_CLUSTER_7		72	0.367169	1.34813	0.0377778	0.419892	1	6088	tags=43%, list=25%, signal=57%
TONKS_TARGETS_OF_RUNX1_RUNX1T1_FUSION_SUSTAINED_IN_GRANULOCYTE_UP		15	0.524653	1.34541	0.129032	0.425245	1	2131	tags=33%, list=9%, signal=37%
WIKMAN_ASBESTOS_LUNG_CANCER_DN		21	0.478735	1.34299	0.108889	0.430183	1	8539	tags=62%, list=35%, signal=95%
ROVERSI_GLIOMA_LOH_REGIONS		29	0.447601	1.34263	0.12095	0.429572	1	425	tags=10%, list=2%, signal=11%
UEDA_CENTRAL_CLOCK		80	0.360991	1.3423	0.0790068	0.429072	1	6351	tags=41%, list=26%, signal=56%
REACTOME_TRANSPORT_OF_GLUCOSE_AND_OTHER_SUGARS_BILE_SALTS_AND_ORGANIC_ACIDS_METAL_IONS_AND_AMINE_COMPOUNDS		63	0.385674	1.34161	0.0788288	0.429408	1	3887	tags=29%, list=16%, signal=34%
BIOCARTA_INFLAM_PATHWAY		17	0.509729	1.34132	0.112583	0.428787	1	564	tags=12%, list=2%, signal=12%
ACEVEDO_LIVER_CANCER_DN		477	0.292556	1.34001	0.00451467	0.430876	1	6730	tags=36%, list=28%, signal=49%
KEEN_RESPONSE_TO_ROSIGLITAZONE_UP		38	0.420777	1.33989	0.0849673	0.429752	1	6817	tags=53%, list=28%, signal=73%
YAO_TEMPORAL_RESPONSE_TO_PROGESTERONE_CLUSTER_16		71	0.368992	1.33955	0.0686695	0.42922	1	7303	tags=51%, list=30%, signal=72%
REACTOME_CYCLIN_E_ASSOCIATED_EVENTS_DURING_G1_S_TRANSITION_		61	0.384343	1.33764	0.0744681	0.432407	1	7709	tags=62%, list=32%, signal=91%
TONKS_TARGETS_OF_RUNX1_RUNX1T1_FUSION_HSC_DN		139	0.331795	1.33678	0.034188	0.433065	1	4410	tags=25%, list=18%, signal=31%
ZHAN_MULTIPLE_MYELOMA_CD2_DN		45	0.411232	1.33601	0.0948454	0.433577	1	5159	tags=44%, list=21%, signal=56%
BONOME_OVARIAN_CANCER_POOR_SURVIVAL_DN		21	0.476318	1.33423	0.139269	0.436779	1	6674	tags=62%, list=27%, signal=85%
FLECHNER_BIOPSY_KIDNEY_TRANSPLANT_OK_VS_DONOR_DN		22	0.474128	1.33305	0.111111	0.438408	1	5863	tags=55%, list=24%, signal=72%
IVANOVA_HEMATOPOIESIS_EARLY_PROGENITOR		489	0.28753	1.33143	0.00456621	0.441268	1	6435	tags=35%, list=26%, signal=47%
DIRMEIER_LMP1_RESPONSE_EARLY		59	0.389113	1.33034	0.0764331	0.442742	1	5578	tags=34%, list=23%, signal=44%
KAAB_FAILED_HEART_VENTRICLE_DN		37	0.418128	1.32977	0.111111	0.442824	1	7620	tags=65%, list=31%, signal=94%
BURTON_ADIPOGENESIS_6		174	0.316674	1.32902	0.0345622	0.443347	1	7266	tags=44%, list=30%, signal=63%
REACTOME_SLC_MEDIATED_TRANSMEMBRANE_TRANSPORT		183	0.317112	1.32812	0.0273973	0.444382	1	4008	tags=25%, list=16%, signal=30%
REACTOME_PROCESSING_OF_CAPPED_INTRONLESS_PRE_MRNA		23	0.470087	1.32757	0.112311	0.444257	1	7926	tags=57%, list=33%, signal=84%
WONG_IFNA2_RESISTANCE_DN		30	0.434883	1.32682	0.112069	0.444833	1	5644	tags=40%, list=23%, signal=52%
GHANDHI_BYSTANDER_IRRADIATION_UP		76	0.35887	1.32547	0.0673913	0.447001	1	2320	tags=17%, list=10%, signal=19%
TARTE_PLASMA_CELL_VS_B_LYMPHOCYTE_UP		70	0.368445	1.32491	0.0894855	0.447063	1	6729	tags=46%, list=28%, signal=63%
REACTOME_G_ALPHA_S_SIGNALLING_EVENTS		78	0.356841	1.32313	0.0712644	0.450384	1	1743	tags=17%, list=7%, signal=18%
DACOSTA_UV_RESPONSE_VIA_ERCC3_UP		301	0.298386	1.32236	0.0133333	0.451137	1	6635	tags=41%, list=27%, signal=55%
SYED_ESTRADIOL_RESPONSE		15	0.517373	1.32208	0.128668	0.450527	1	6009	tags=40%, list=25%, signal=53%
NIKOLSKY_BREAST_CANCER_7P22_AMPLICON		34	0.419327	1.3218	0.122353	0.449863	1	5732	tags=38%, list=24%, signal=50%
SARTIPY_NORMAL_AT_INSULIN_RESISTANCE_UP		34	0.417942	1.31844	0.0995671	0.457277	1	2627	tags=29%, list=11%, signal=33%
REACTOME_ANTIGEN_PROCESSING_CROSS_PRESENTATION		67	0.366227	1.31831	0.063655	0.456172	1	8726	tags=69%, list=36%, signal=107%
LOPEZ_TRANSLATION_VIA_FN1_SIGNALING		32	0.42869	1.31618	0.140659	0.460404	1	5765	tags=38%, list=24%, signal=49%
UDAYAKUMAR_MED1_TARGETS_UP		129	0.331889	1.3148	0.0514541	0.462687	1	6043	tags=39%, list=25%, signal=51%
REACTOME_RNA_POL_II_TRANSCRIPTION_PRE_INITIATION_AND_PROMOTER_OPENING		40	0.40896	1.31302	0.101053	0.466049	1	8847	tags=55%, list=36%, signal=86%
ZHONG_SECRETOME_OF_LUNG_CANCER_AND_FIBROBLAST		119	0.331335	1.31229	0.0447427	0.466606	1	8107	tags=59%, list=33%, signal=88%
REACTOME_METAL_ION_SLC_TRANSPORTERS		20	0.4754	1.3115	0.148536	0.467451	1	3887	tags=30%, list=16%, signal=36%
REACTOME_SCFSKP2_MEDIATED_DEGRADATION_OF_P27_P21		52	0.387556	1.3113	0.106195	0.466603	1	8726	tags=75%, list=36%, signal=117%
HAMAI_APOPTOSIS_VIA_TRAIL_DN		153	0.322317	1.31107	0.0378151	0.465901	1	5744	tags=39%, list=24%, signal=51%
HORTON_SREBF_TARGETS		25	0.445142	1.31087	0.121005	0.465047	1	7173	tags=52%, list=29%, signal=74%
REACTOME_REGULATION_OF_GLUCOKINASE_BY_GLUCOKINASE_REGULATORY_PROTEIN		26	0.451527	1.30893	0.133909	0.468818	1	9038	tags=69%, list=37%, signal=110%
GUTIERREZ_MULTIPLE_MYELOMA_DN		31	0.429645	1.30696	0.118162	0.472717	1	8673	tags=68%, list=36%, signal=105%
CHEMELLO_SOLEUS_VS_EDL_MYOFIBERS_UP		23	0.456552	1.30587	0.161798	0.474356	1	5771	tags=35%, list=24%, signal=46%
ZHAN_MULTIPLE_MYELOMA_CD1_UP		40	0.413592	1.30582	0.108787	0.473084	1	1210	tags=15%, list=5%, signal=16%
GOLDRATH_HOMEOSTATIC_PROLIFERATION		164	0.31493	1.30501	0.0369515	0.473739	1	7658	tags=49%, list=31%, signal=71%
NAGASHIMA_EGF_SIGNALING_UP		56	0.382889	1.30265	0.0950226	0.478954	1	3901	tags=23%, list=16%, signal=28%
DOANE_BREAST_CANCER_ESR1_DN		38	0.413831	1.30254	0.11674	0.47781	1	3554	tags=34%, list=15%, signal=40%
WONG_EMBRYONIC_STEM_CELL_CORE		321	0.292506	1.30191	0.0188679	0.478253	1	6600	tags=49%, list=27%, signal=66%
BENPORATH_MYC_MAX_TARGETS		741	0.271433	1.30184	0.00247525	0.477037	1	6803	tags=38%, list=28%, signal=51%
MIKKELSEN_MEF_LCP_WITH_H3K27ME3		35	0.414312	1.30181	0.138085	0.475728	1	2898	tags=37%, list=12%, signal=42%
CHEN_LUNG_CANCER_SURVIVAL		24	0.455451	1.30177	0.145585	0.474427	1	6629	tags=58%, list=27%, signal=80%
RORIE_TARGETS_OF_EWSR1_FLI1_FUSION_UP		30	0.431554	1.29958	0.130901	0.479081	1	5815	tags=33%, list=24%, signal=44%
KLEIN_PRIMARY_EFFUSION_LYMPHOMA_UP		43	0.39603	1.29704	0.143777	0.484748	1	5458	tags=42%, list=22%, signal=54%
ENK_UV_RESPONSE_KERATINOCYTE_UP		480	0.279854	1.29553	0.00659341	0.487514	1	7510	tags=45%, list=31%, signal=63%
HASLINGER_B_CLL_WITH_17P13_DELETION		20	0.477609	1.29399	0.132883	0.490246	1	3959	tags=40%, list=16%, signal=48%
REACTOME_CREB_PHOSPHORYLATION_THROUGH_THE_ACTIVATION_OF_RAS		26	0.43502	1.29147	0.141921	0.495852	1	1860	tags=15%, list=8%, signal=17%
REACTOME_DEGRADATION_OF_THE_EXTRACELLULAR_MATRIX		18	0.488999	1.29126	0.155756	0.494993	1	2320	tags=33%, list=10%, signal=37%
HANN_RESISTANCE_TO_BCL2_INHIBITOR_UP		28	0.435691	1.29108	0.130243	0.494143	1	3744	tags=32%, list=15%, signal=38%
NAM_FXYD5_TARGETS_DN		18	0.472171	1.28985	0.152505	0.496158	1	4903	tags=44%, list=20%, signal=56%
KANG_GIST_WITH_PDGFRA_UP		40	0.395674	1.28938	0.120482	0.496115	1	3034	tags=23%, list=12%, signal=26%
DEBIASI_APOPTOSIS_BY_REOVIRUS_INFECTION_DN		271	0.293367	1.28788	0.0167064	0.498903	1	5321	tags=30%, list=22%, signal=38%
MIKKELSEN_IPS_WITH_HCP_H3K27ME3		50	0.385527	1.28763	0.114471	0.498144	1	997	tags=18%, list=4%, signal=19%
PELLICCIOTTA_HDAC_IN_ANTIGEN_PRESENTATION_UP		62	0.36304	1.28715	0.0918367	0.498136	1	7602	tags=45%, list=31%, signal=65%
YAO_TEMPORAL_RESPONSE_TO_PROGESTERONE_CLUSTER_8		42	0.392328	1.28512	0.146751	0.502623	1	4505	tags=36%, list=18%, signal=44%
TARTE_PLASMA_CELL_VS_PLASMABLAST_DN		286	0.293815	1.28504	0.0410023	0.501423	1	6456	tags=41%, list=26%, signal=55%
BENPORATH_EED_TARGETS		729	0.26895	1.2843	0.00245098	0.502112	1	3283	tags=19%, list=13%, signal=21%
BILANGES_SERUM_RESPONSE_TRANSLATION		30	0.430323	1.28382	0.125541	0.502187	1	7692	tags=70%, list=32%, signal=102%
WANG_RESPONSE_TO_GSK3_INHIBITOR_SB216763_DN		337	0.286671	1.28353	0.0137615	0.501554	1	4624	tags=31%, list=19%, signal=38%
REACTOME_FORMATION_OF_TRANSCRIPTION_COUPLED_NER_TC_NER_REPAIR_COMPLEX		29	0.42801	1.28334	0.129103	0.500703	1	6177	tags=38%, list=25%, signal=51%
TOOKER_GEMCITABINE_RESISTANCE_UP		76	0.350155	1.28295	0.113895	0.500404	1	6704	tags=45%, list=28%, signal=62%
INGA_TP53_TARGETS		17	0.477449	1.28273	0.18559	0.499642	1	7138	tags=47%, list=29%, signal=67%
REACTOME_CLEAVAGE_OF_GROWING_TRANSCRIPT_IN_THE_TERMINATION_REGION_		42	0.398153	1.28272	0.114894	0.49831	1	7926	tags=55%, list=33%, signal=81%
PURBEY_TARGETS_OF_CTBP1_AND_SATB1_DN		154	0.317123	1.28201	0.0724638	0.498972	1	4880	tags=29%, list=20%, signal=36%
REACTOME_PYRUVATE_METABOLISM		17	0.488699	1.28131	0.191398	0.49968	1	7454	tags=76%, list=31%, signal=110%
REACTOME_GLUCONEOGENESIS		28	0.434184	1.28071	0.148796	0.500024	1	6816	tags=61%, list=28%, signal=84%
TAVOR_CEBPA_TARGETS_DN		28	0.432946	1.27997	0.152263	0.500643	1	4642	tags=32%, list=19%, signal=40%
PACHER_TARGETS_OF_IGF1_AND_IGF2_UP		33	0.413596	1.27802	0.133047	0.505012	1	3783	tags=27%, list=16%, signal=32%
MARTORIATI_MDM4_TARGETS_NEUROEPITHELIUM_UP		158	0.313351	1.27783	0.0593607	0.504228	1	5007	tags=32%, list=21%, signal=40%
ZHAN_LATE_DIFFERENTIATION_GENES_UP		29	0.429242	1.27679	0.136842	0.505846	1	5417	tags=31%, list=22%, signal=40%
REACTOME_SCF_BETA_TRCP_MEDIATED_DEGRADATION_OF_EMI1		47	0.381218	1.27559	0.126386	0.507791	1	8726	tags=77%, list=36%, signal=119%
HASLINGER_B_CLL_WITH_11Q23_DELETION		20	0.455638	1.27485	0.152263	0.508609	1	4715	tags=35%, list=19%, signal=43%
REACTOME_UNFOLDED_PROTEIN_RESPONSE		76	0.348257	1.2738	0.0917031	0.51024	1	7403	tags=51%, list=30%, signal=73%
BIOCARTA_ARF_PATHWAY		16	0.4756	1.27376	0.145455	0.509007	1	2242	tags=25%, list=9%, signal=28%
GINESTIER_BREAST_CANCER_ZNF217_AMPLIFIED_DN		312	0.285777	1.27095	0.039261	0.515902	1	6344	tags=38%, list=26%, signal=50%
OZANNE_AP1_TARGETS_UP		15	0.500553	1.27068	0.173536	0.515268	1	5699	tags=47%, list=23%, signal=61%
HATADA_METHYLATED_IN_LUNG_CANCER_DN		22	0.451991	1.27035	0.179266	0.514775	1	2215	tags=18%, list=9%, signal=20%
ELVIDGE_HYPOXIA_BY_DMOG_DN		54	0.366869	1.26798	0.109312	0.520301	1	6018	tags=44%, list=25%, signal=59%
SINGH_NFE2L2_TARGETS		15	0.502023	1.26793	0.182018	0.519105	1	8662	tags=80%, list=36%, signal=124%
CHANG_CORE_SERUM_RESPONSE_UP		205	0.297625	1.2675	0.0479452	0.519011	1	6530	tags=41%, list=27%, signal=56%
JIANG_AGING_HYPOTHALAMUS_UP		47	0.378435	1.26727	0.120614	0.518249	1	8220	tags=62%, list=34%, signal=93%
REACTOME_REGULATION_OF_BETA_CELL_DEVELOPMENT		15	0.487458	1.26489	0.189024	0.523686	1	2223	tags=33%, list=9%, signal=37%
HERNANDEZ_MITOTIC_ARREST_BY_DOCETAXEL_2_DN		16	0.486374	1.26134	0.185745	0.532821	1	2569	tags=31%, list=11%, signal=35%
STEIN_ESRRA_TARGETS_RESPONSIVE_TO_ESTROGEN_UP		27	0.421236	1.26068	0.178879	0.53346	1	4338	tags=37%, list=18%, signal=45%
HOFFMANN_LARGE_TO_SMALL_PRE_BII_LYMPHOCYTE_DN		66	0.346209	1.26059	0.1	0.532319	1	6196	tags=38%, list=25%, signal=51%
SESTO_RESPONSE_TO_UV_C8		66	0.352221	1.25908	0.104384	0.535477	1	7618	tags=48%, list=31%, signal=70%
KEGG_GALACTOSE_METABOLISM		20	0.455758	1.25893	0.186813	0.534541	1	4831	tags=45%, list=20%, signal=56%
FULCHER_INFLAMMATORY_RESPONSE_LECTIN_VS_LPS_UP		526	0.269944	1.2587	0.00952381	0.533814	1	5956	tags=31%, list=24%, signal=41%
DIAZ_CHRONIC_MEYLOGENOUS_LEUKEMIA_UP		1325	0.252394	1.25814	0	0.534074	1	8396	tags=46%, list=34%, signal=66%
REACTOME_RNA_POL_I_TRANSCRIPTION_INITIATION		24	0.43188	1.25659	0.16318	0.537135	1	4312	tags=29%, list=18%, signal=35%
LEE_CALORIE_RESTRICTION_NEOCORTEX_UP		72	0.34901	1.25267	0.103982	0.547431	1	4064	tags=26%, list=17%, signal=32%
DARWICHE_SKIN_TUMOR_PROMOTER_UP		111	0.319775	1.25196	0.0917226	0.548293	1	6972	tags=41%, list=29%, signal=57%
SANSOM_APC_TARGETS_UP		107	0.319342	1.25174	0.0753425	0.54756	1	5078	tags=36%, list=21%, signal=46%
REACTOME_ASSOCIATION_OF_TRIC_CCT_WITH_TARGET_PROTEINS_DURING_BIOSYNTHESIS		25	0.435186	1.25144	0.183007	0.54706	1	4944	tags=48%, list=20%, signal=60%
SANSOM_APC_MYC_TARGETS		199	0.29788	1.25104	0.0760369	0.546892	1	5299	tags=35%, list=22%, signal=44%
TIEN_INTESTINE_PROBIOTICS_2HR_UP		27	0.429398	1.24957	0.183983	0.549902	1	3903	tags=37%, list=16%, signal=44%
WONG_ENDMETRIUM_CANCER_UP		17	0.464645	1.24806	0.184549	0.553109	1	2713	tags=41%, list=11%, signal=46%
LU_EZH2_TARGETS_UP		264	0.286705	1.24785	0.0446429	0.552393	1	6601	tags=38%, list=27%, signal=52%
BURTON_ADIPOGENESIS_2		68	0.347396	1.24613	0.121339	0.556274	1	6475	tags=43%, list=27%, signal=58%
REACTOME_SIGNALING_BY_WNT		61	0.353781	1.24595	0.114486	0.55542	1	7709	tags=59%, list=32%, signal=86%
JOSEPH_RESPONSE_TO_SODIUM_BUTYRATE_UP		28	0.422286	1.24463	0.173333	0.558164	1	8738	tags=64%, list=36%, signal=100%
YAMASHITA_LIVER_CANCER_WITH_EPCAM_UP		48	0.376151	1.24405	0.145414	0.558606	1	8269	tags=67%, list=34%, signal=101%
MAGRANGEAS_MULTIPLE_MYELOMA_IGG_VS_IGA_UP		21	0.454403	1.24369	0.178654	0.558145	1	5273	tags=48%, list=22%, signal=61%
VANASSE_BCL2_TARGETS_UP		33	0.403246	1.24077	0.173423	0.565689	1	2205	tags=18%, list=9%, signal=20%
NAKAMURA_METASTASIS_MODEL_UP		35	0.393793	1.2392	0.164859	0.5692	1	6714	tags=40%, list=28%, signal=55%
GRADE_METASTASIS_DN		43	0.376235	1.23858	0.153348	0.569648	1	6298	tags=53%, list=26%, signal=72%
WANG_IMMORTALIZED_BY_HOXA9_AND_MEIS1_UP		29	0.419703	1.23747	0.185567	0.57168	1	2794	tags=31%, list=11%, signal=35%
ABRAMSON_INTERACT_WITH_AIRE		44	0.376882	1.23688	0.166667	0.572005	1	6308	tags=43%, list=26%, signal=58%
POMEROY_MEDULLOBLASTOMA_PROGNOSIS_DN		42	0.382871	1.23349	0.161765	0.580985	1	7220	tags=69%, list=30%, signal=98%
STEIN_ESRRA_TARGETS_UP		372	0.274012	1.2328	0.0253456	0.581843	1	6760	tags=39%, list=28%, signal=53%
DANG_BOUND_BY_MYC		1029	0.252024	1.23047	0.00468384	0.587703	1	6621	tags=36%, list=27%, signal=47%
KEGG_PPAR_SIGNALING_PATHWAY		53	0.364225	1.22922	0.161926	0.590292	1	3570	tags=23%, list=15%, signal=26%
LUND_SILENCED_BY_METHYLATION		16	0.477336	1.2271	0.214286	0.595552	1	5389	tags=38%, list=22%, signal=48%
REACTOME_ASPARAGINE_N_LINKED_GLYCOSYLATION		77	0.333634	1.2266	0.127155	0.595744	1	7673	tags=49%, list=31%, signal=72%
NIKOLSKY_BREAST_CANCER_16Q24_AMPLICON		47	0.373618	1.22515	0.165158	0.599288	1	7123	tags=49%, list=29%, signal=69%
SHAFFER_IRF4_TARGETS_IN_MYELOMA_VS_MATURE_B_LYMPHOCYTE		95	0.317541	1.22476	0.117137	0.599133	1	5989	tags=41%, list=25%, signal=54%
DIRMEIER_LMP1_RESPONSE_LATE_UP		51	0.362297	1.22401	0.16044	0.600034	1	5699	tags=39%, list=23%, signal=51%
DIRMEIER_LMP1_RESPONSE_LATE_DN		29	0.4129	1.22325	0.203024	0.601006	1	7017	tags=52%, list=29%, signal=73%
LOPEZ_MBD_TARGETS		891	0.2521	1.2232	0.00997506	0.599708	1	7313	tags=41%, list=30%, signal=57%
CHUANG_OXIDATIVE_STRESS_RESPONSE_UP		28	0.415492	1.2231	0.218062	0.598591	1	3068	tags=21%, list=13%, signal=24%
GROSS_HYPOXIA_VIA_ELK3_AND_HIF1A_DN		96	0.321576	1.22075	0.116773	0.604593	1	4362	tags=29%, list=18%, signal=35%
VANDESLUIS_COMMD1_TARGETS_GROUP_3_DN		27	0.417909	1.22071	0.219858	0.603317	1	4856	tags=33%, list=20%, signal=42%
REACTOME_PKB_MEDIATED_EVENTS		25	0.41223	1.21985	0.184615	0.604574	1	2483	tags=20%, list=10%, signal=22%
HILLION_HMGA1_TARGETS		76	0.333923	1.21819	0.137634	0.608394	1	7605	tags=53%, list=31%, signal=76%
RICKMAN_TUMOR_DIFFERENTIATED_WELL_VS_MODERATELY_DN		93	0.317823	1.21782	0.133333	0.608154	1	3521	tags=19%, list=14%, signal=23%
FLECHNER_PBL_KIDNEY_TRANSPLANT_REJECTED_VS_OK_DN		48	0.365882	1.21713	0.154176	0.60898	1	6255	tags=38%, list=26%, signal=50%
KEGG_PENTOSE_PHOSPHATE_PATHWAY		21	0.428617	1.21574	0.199557	0.611952	1	6912	tags=62%, list=28%, signal=86%
BILANGES_SERUM_SENSITIVE_GENES		76	0.33433	1.21558	0.152174	0.611092	1	5091	tags=30%, list=21%, signal=38%
REACTOME_PLC_BETA_MEDIATED_EVENTS		38	0.377043	1.21543	0.190987	0.610163	1	3292	tags=16%, list=14%, signal=18%
MACLACHLAN_BRCA1_TARGETS_UP		20	0.444951	1.21541	0.210177	0.608791	1	7568	tags=65%, list=31%, signal=94%
IIZUKA_LIVER_CANCER_PROGRESSION_L0_L1_DN		21	0.442449	1.21537	0.232346	0.607512	1	7513	tags=52%, list=31%, signal=76%
GAVIN_IL2_RESPONSIVE_FOXP3_TARGETS_UP		18	0.448185	1.21482	0.229075	0.607953	1	1023	tags=22%, list=4%, signal=23%
SHAFFER_IRF4_TARGETS_IN_ACTIVATED_B_LYMPHOCYTE		78	0.336732	1.21418	0.147122	0.6086	1	4864	tags=36%, list=20%, signal=45%
GAJATE_RESPONSE_TO_TRABECTEDIN_DN		19	0.448831	1.21371	0.225263	0.60878	1	2871	tags=26%, list=12%, signal=30%
BARRIER_CANCER_RELAPSE_NORMAL_SAMPLE_DN		30	0.407126	1.21321	0.196429	0.609002	1	6472	tags=47%, list=27%, signal=63%
APPIERTO_RESPONSE_TO_FENRETINIDE_DN		51	0.358518	1.21079	0.205418	0.615463	1	8306	tags=57%, list=34%, signal=86%
HOFFMANN_IMMATURE_TO_MATURE_B_LYMPHOCYTE_DN		42	0.37085	1.21051	0.18	0.614986	1	4909	tags=38%, list=20%, signal=48%
PARK_APL_PATHOGENESIS_DN		42	0.365194	1.20963	0.186	0.61644	1	7486	tags=52%, list=31%, signal=75%
RIZKI_TUMOR_INVASIVENESS_3D_UP		182	0.290689	1.20891	0.0959821	0.617375	1	5178	tags=25%, list=21%, signal=31%
OSADA_ASCL1_TARGETS_UP		37	0.380148	1.20838	0.19802	0.617516	1	2481	tags=24%, list=10%, signal=27%
SPIELMAN_LYMPHOBLAST_EUROPEAN_VS_ASIAN_UP		457	0.26287	1.2062	0.039261	0.623164	1	7232	tags=42%, list=30%, signal=58%
KONDO_PROSTATE_CANCER_WITH_H3K27ME3		71	0.33624	1.20572	0.149675	0.623348	1	2592	tags=21%, list=11%, signal=24%
HAHTOLA_MYCOSIS_FUNGOIDES_UP		16	0.453986	1.20419	0.224839	0.62681	1	5235	tags=44%, list=21%, signal=56%
MUELLER_PLURINET		289	0.2735	1.20398	0.0682303	0.626038	1	4325	tags=30%, list=18%, signal=36%
PID_TXA2PATHWAY		47	0.363428	1.20364	0.189616	0.625692	1	1025	tags=11%, list=4%, signal=11%
CERVERA_SDHB_TARGETS_1_DN		24	0.417061	1.20273	0.20892	0.62724	1	3004	tags=25%, list=12%, signal=28%
DORSEY_GAB2_TARGETS		24	0.413922	1.2024	0.219665	0.626908	1	5104	tags=38%, list=21%, signal=47%
TOMLINS_PROSTATE_CANCER_UP		39	0.374017	1.19922	0.198676	0.636403	1	5927	tags=46%, list=24%, signal=61%
BROWNE_HCMV_INFECTION_24HR_UP		137	0.299768	1.19907	0.105856	0.635487	1	3975	tags=26%, list=16%, signal=31%
REACTOME_MICRORNA_MIRNA_BIOGENESIS		22	0.421396	1.19764	0.226374	0.638875	1	6177	tags=50%, list=25%, signal=67%
FARDIN_HYPOXIA_11		32	0.38061	1.1973	0.212314	0.638626	1	5414	tags=34%, list=22%, signal=44%
ALCALA_APOPTOSIS		83	0.318894	1.19541	0.131466	0.64356	1	6488	tags=43%, list=27%, signal=59%
BIOCARTA_MTA3_PATHWAY		17	0.441497	1.19459	0.246187	0.64482	1	5418	tags=41%, list=22%, signal=53%
YAGI_AML_RELAPSE_PROGNOSIS		34	0.380417	1.19435	0.206422	0.644214	1	6193	tags=44%, list=25%, signal=59%
KEGG_PYRIMIDINE_METABOLISM		96	0.317289	1.19419	0.145263	0.643294	1	6288	tags=42%, list=26%, signal=56%
HOFFMANN_SMALL_PRE_BII_TO_IMMATURE_B_LYMPHOCYTE_UP		57	0.34312	1.1939	0.176744	0.642831	1	5127	tags=33%, list=21%, signal=42%
KEGG_N_GLYCAN_BIOSYNTHESIS		46	0.358648	1.19382	0.208054	0.641656	1	7673	tags=52%, list=31%, signal=76%
SAKAI_TUMOR_INFILTRATING_MONOCYTES_DN		75	0.323219	1.19352	0.175824	0.641198	1	6927	tags=44%, list=28%, signal=61%
MILI_PSEUDOPODIA_HAPTOTAXIS_DN		646	0.251502	1.1934	0.0369458	0.640162	1	7564	tags=41%, list=31%, signal=58%
BERNARD_PPAPDC1B_TARGETS_DN		49	0.358006	1.19324	0.204348	0.639346	1	2503	tags=14%, list=10%, signal=16%
NADLER_HYPERGLYCEMIA_AT_OBESITY		47	0.360424	1.1922	0.208955	0.641408	1	6538	tags=36%, list=27%, signal=49%
VART_KSHV_INFECTION_ANGIOGENIC_MARKERS_UP		134	0.296872	1.19218	0.128151	0.64011	1	2151	tags=14%, list=9%, signal=15%
FOURNIER_ACINAR_DEVELOPMENT_LATE_2		271	0.273571	1.19167	0.0767494	0.640471	1	6151	tags=39%, list=25%, signal=52%
CAFFAREL_RESPONSE_TO_THC_24HR_5_UP		33	0.389213	1.19135	0.222672	0.640121	1	7933	tags=58%, list=33%, signal=85%
REACTOME_EXTRACELLULAR_MATRIX_ORGANIZATION		73	0.330206	1.19135	0.192394	0.638753	1	6603	tags=42%, list=27%, signal=58%
DEN_INTERACT_WITH_LCA5		25	0.418896	1.19009	0.251142	0.641443	1	7112	tags=60%, list=29%, signal=85%
JAZAERI_BREAST_CANCER_BRCA1_VS_BRCA2_UP		45	0.369996	1.18983	0.208068	0.64089	1	7204	tags=42%, list=30%, signal=60%
BLALOCK_ALZHEIMERS_DISEASE_INCIPIENT_DN		152	0.290388	1.18965	0.125	0.640183	1	6886	tags=43%, list=28%, signal=59%
HUPER_BREAST_BASAL_VS_LUMINAL_UP		43	0.361514	1.18901	0.207547	0.640987	1	4327	tags=30%, list=18%, signal=37%
REACTOME_CDT1_ASSOCIATION_WITH_THE_CDC6_ORC_ORIGIN_COMPLEX		52	0.348654	1.18883	0.195122	0.640151	1	8726	tags=71%, list=36%, signal=111%
SMIRNOV_RESPONSE_TO_IR_6HR_DN		98	0.305794	1.18813	0.155902	0.641182	1	3757	tags=29%, list=15%, signal=34%
LEE_CALORIE_RESTRICTION_MUSCLE_UP		34	0.376518	1.18769	0.221748	0.64134	1	2792	tags=24%, list=11%, signal=27%
KEGG_LONG_TERM_POTENTIATION		60	0.342154	1.1869	0.175325	0.642561	1	1860	tags=10%, list=8%, signal=11%
MIKKELSEN_ES_HCP_WITH_H3K27ME3		23	0.413021	1.18655	0.241304	0.642343	1	1312	tags=17%, list=5%, signal=18%
BOYLAN_MULTIPLE_MYELOMA_C_CLUSTER_DN		29	0.396911	1.18557	0.231982	0.644203	1	2518	tags=14%, list=10%, signal=15%
BIOCARTA_IL2RB_PATHWAY		36	0.374979	1.18471	0.229025	0.645602	1	1858	tags=11%, list=8%, signal=12%
MCCLUNG_DELTA_FOSB_TARGETS_2WK		41	0.36558	1.18425	0.210989	0.645812	1	8931	tags=56%, list=37%, signal=88%
LIAN_LIPA_TARGETS_6M		41	0.360868	1.18424	0.203426	0.644509	1	4375	tags=32%, list=18%, signal=39%
PELLICCIOTTA_HDAC_IN_ANTIGEN_PRESENTATION_DN		48	0.355104	1.18365	0.186404	0.645187	1	7922	tags=58%, list=33%, signal=86%
PID_HIF1APATHWAY		19	0.4385	1.1826	0.253304	0.647226	1	5371	tags=32%, list=22%, signal=40%
WATANABE_RECTAL_CANCER_RADIOTHERAPY_RESPONSIVE_DN		87	0.322091	1.18183	0.170455	0.648374	1	6901	tags=41%, list=28%, signal=58%
REACTOME_CLASS_B_2_SECRETIN_FAMILY_RECEPTORS		62	0.337306	1.18047	0.178174	0.651544	1	3685	tags=26%, list=15%, signal=30%
MARCINIAK_ER_STRESS_RESPONSE_VIA_CHOP		22	0.416404	1.18021	0.237179	0.651152	1	3692	tags=36%, list=15%, signal=43%
WINTER_HYPOXIA_UP		88	0.314164	1.18004	0.149474	0.650431	1	6577	tags=43%, list=27%, signal=59%
NAKAJIMA_EOSINOPHIL		19	0.435397	1.17974	0.237986	0.650093	1	4038	tags=37%, list=17%, signal=44%
KUROZUMI_RESPONSE_TO_ONCOCYTIC_VIRUS		28	0.397437	1.17943	0.231308	0.649713	1	2451	tags=21%, list=10%, signal=24%
SCHMIDT_POR_TARGETS_IN_LIMB_BUD_UP		24	0.40821	1.17836	0.250569	0.651922	1	8435	tags=63%, list=35%, signal=95%
KIM_BIPOLAR_DISORDER_OLIGODENDROCYTE_DENSITY_CORR_DN		48	0.352603	1.17829	0.19375	0.650824	1	3101	tags=29%, list=13%, signal=33%
QI_HYPOXIA		134	0.297538	1.17667	0.137472	0.654863	1	5204	tags=31%, list=21%, signal=40%
LIANG_HEMATOPOIESIS_STEM_CELL_NUMBER_LARGE_VS_TINY_UP		43	0.361916	1.17551	0.212371	0.657378	1	5529	tags=42%, list=23%, signal=54%
CERIBELLI_PROMOTERS_INACTIVE_AND_BOUND_BY_NFY		21	0.423748	1.17436	0.272931	0.659868	1	4719	tags=33%, list=19%, signal=41%
RAMALHO_STEMNESS_UP		202	0.276737	1.17358	0.117137	0.661211	1	7736	tags=44%, list=32%, signal=63%
BOYAULT_LIVER_CANCER_SUBCLASS_G3_UP		186	0.283336	1.17168	0.140044	0.666116	1	5173	tags=30%, list=21%, signal=38%
TONKS_TARGETS_OF_RUNX1_RUNX1T1_FUSION_GRANULOCYTE_UP		49	0.351303	1.17127	0.218679	0.666091	1	4696	tags=37%, list=19%, signal=45%
GRADE_COLON_AND_RECTAL_CANCER_DN		85	0.31517	1.17037	0.194093	0.667909	1	3235	tags=18%, list=13%, signal=20%
SMIRNOV_CIRCULATING_ENDOTHELIOCYTES_IN_CANCER_UP		140	0.28808	1.16951	0.158014	0.669418	1	4137	tags=26%, list=17%, signal=32%
KANNAN_TP53_TARGETS_DN		21	0.421387	1.16545	0.272152	0.681894	1	4307	tags=43%, list=18%, signal=52%
REACTOME_BASIGIN_INTERACTIONS		23	0.407396	1.16432	0.253521	0.684481	1	6301	tags=57%, list=26%, signal=76%
KEGG_ANTIGEN_PROCESSING_AND_PRESENTATION		53	0.343872	1.16354	0.211663	0.685993	1	5371	tags=28%, list=22%, signal=36%
KEGG_PROTEIN_EXPORT		24	0.399149	1.1632	0.252723	0.685772	1	8295	tags=54%, list=34%, signal=82%
REACTOME_GPVI_MEDIATED_ACTIVATION_CASCADE		26	0.395382	1.16308	0.253363	0.68482	1	4980	tags=31%, list=20%, signal=39%
OZEN_MIR125B1_TARGETS		25	0.397528	1.16259	0.247059	0.685162	1	5820	tags=48%, list=24%, signal=63%
MEISSNER_NPC_HCP_WITH_H3K4ME2		406	0.256002	1.16089	0.0866511	0.689703	1	3827	tags=19%, list=16%, signal=22%
WOOD_EBV_EBNA1_TARGETS_UP		107	0.299923	1.16087	0.177489	0.688395	1	5699	tags=31%, list=23%, signal=40%
VANDESLUIS_COMMD1_TARGETS_GROUP_3_UP		79	0.313272	1.16039	0.170732	0.688736	1	5007	tags=33%, list=21%, signal=41%
WU_HBX_TARGETS_3_UP		18	0.427083	1.1591	0.256696	0.691898	1	3627	tags=28%, list=15%, signal=33%
VART_KSHV_INFECTION_ANGIOGENIC_MARKERS_DN		117	0.28983	1.1588	0.155756	0.691631	1	2257	tags=15%, list=9%, signal=16%
REACTOME_GLYCOLYSIS		26	0.398493	1.15765	0.258929	0.694273	1	6816	tags=58%, list=28%, signal=80%
TIEN_INTESTINE_PROBIOTICS_24HR_UP		542	0.24837	1.15761	0.0750605	0.693064	1	7114	tags=39%, list=29%, signal=55%
MCDOWELL_ACUTE_LUNG_INJURY_DN		42	0.354114	1.15736	0.247216	0.692515	1	1222	tags=12%, list=5%, signal=13%
REACTOME_ACTIVATION_OF_GENES_BY_ATF4		24	0.401778	1.15714	0.251685	0.691886	1	6374	tags=46%, list=26%, signal=62%
REACTOME_PLATELET_AGGREGATION_PLUG_FORMATION		27	0.388381	1.15657	0.251572	0.692607	1	3143	tags=15%, list=13%, signal=17%
ZWANG_TRANSIENTLY_UP_BY_2ND_EGF_PULSE_ONLY		1037	0.236187	1.15625	0.0358974	0.692296	1	2799	tags=15%, list=11%, signal=16%
REACTOME_TRANSPORT_OF_VITAMINS_NUCLEOSIDES_AND_RELATED_MOLECULES		25	0.395771	1.15357	0.266075	0.700285	1	4008	tags=40%, list=16%, signal=48%
REACTOME_TRIGLYCERIDE_BIOSYNTHESIS		36	0.359367	1.15305	0.24406	0.700582	1	4710	tags=39%, list=19%, signal=48%
MAHADEVAN_RESPONSE_TO_MP470_DN		19	0.417255	1.15232	0.288382	0.701749	1	5235	tags=37%, list=21%, signal=47%
SUH_COEXPRESSED_WITH_ID1_AND_ID2_UP		17	0.431362	1.15131	0.284165	0.703914	1	4654	tags=29%, list=19%, signal=36%
GOTZMANN_EPITHELIAL_TO_MESENCHYMAL_TRANSITION_DN		182	0.271337	1.15023	0.174009	0.706442	1	5863	tags=29%, list=24%, signal=37%
LIAN_NEUTROPHIL_GRANULE_CONSTITUENTS		16	0.438379	1.14971	0.295964	0.706911	1	2887	tags=25%, list=12%, signal=28%
KEGG_HEDGEHOG_SIGNALING_PATHWAY		43	0.347236	1.1487	0.237792	0.70896	1	1423	tags=14%, list=6%, signal=15%
BANDRES_RESPONSE_TO_CARMUSTIN_MGMT_48HR_DN		124	0.28741	1.14838	0.172727	0.708695	1	5218	tags=30%, list=21%, signal=38%
REACTOME_ACTIVATION_OF_CHAPERONE_GENES_BY_XBP1S		44	0.347479	1.14762	0.228261	0.710004	1	7394	tags=52%, list=30%, signal=75%
REACTOME_FATTY_ACYL_COA_BIOSYNTHESIS		18	0.412979	1.14619	0.27193	0.713769	1	4214	tags=39%, list=17%, signal=47%
FLOTHO_PEDIATRIC_ALL_THERAPY_RESPONSE_UP		52	0.338179	1.14584	0.266667	0.713599	1	7715	tags=50%, list=32%, signal=73%
STARK_HYPPOCAMPUS_22Q11_DELETION_DN		19	0.419866	1.14578	0.276008	0.712439	1	5676	tags=47%, list=23%, signal=62%
GRAESSMANN_APOPTOSIS_BY_SERUM_DEPRIVATION_DN		207	0.26684	1.1455	0.155131	0.71213	1	5007	tags=25%, list=21%, signal=31%
BACOLOD_RESISTANCE_TO_ALKYLATING_AGENTS_DN		55	0.329678	1.14495	0.239407	0.712693	1	6322	tags=42%, list=26%, signal=56%
RUAN_RESPONSE_TO_TROGLITAZONE_DN		17	0.434122	1.14429	0.303448	0.713713	1	3762	tags=41%, list=15%, signal=49%
PEDERSEN_METASTASIS_BY_ERBB2_ISOFORM_6		22	0.401814	1.14298	0.281596	0.717127	1	894	tags=14%, list=4%, signal=14%
TOOKER_GEMCITABINE_RESISTANCE_DN		120	0.2935	1.14188	0.211663	0.71967	1	7717	tags=44%, list=32%, signal=64%
REACTOME_METABOLISM_OF_CARBOHYDRATES		212	0.271228	1.14151	0.175325	0.719604	1	5834	tags=35%, list=24%, signal=45%
LIAN_LIPA_TARGETS_3M		32	0.37228	1.14148	0.262582	0.718357	1	4375	tags=38%, list=18%, signal=46%
BORCZUK_MALIGNANT_MESOTHELIOMA_UP		299	0.258436	1.14131	0.160183	0.717617	1	7499	tags=40%, list=31%, signal=57%
ICHIBA_GRAFT_VERSUS_HOST_DISEASE_D7_DN		30	0.372122	1.14073	0.254777	0.718364	1	3419	tags=23%, list=14%, signal=27%
REACTOME_TRANSMEMBRANE_TRANSPORT_OF_SMALL_MOLECULES		314	0.258235	1.13991	0.130243	0.720009	1	3712	tags=19%, list=15%, signal=23%
MULLIGHAN_MLL_SIGNATURE_2_DN		245	0.261471	1.13797	0.144796	0.725604	1	5189	tags=27%, list=21%, signal=34%
FERRANDO_T_ALL_WITH_MLL_ENL_FUSION_DN		78	0.306886	1.13743	0.217204	0.726233	1	7286	tags=54%, list=30%, signal=77%
BOYLAN_MULTIPLE_MYELOMA_PCA3_UP		70	0.32104	1.13618	0.25	0.729438	1	4976	tags=27%, list=20%, signal=34%
HOSHIDA_LIVER_CANCER_SUBCLASS_S1		212	0.27086	1.13607	0.156951	0.728534	1	5885	tags=26%, list=24%, signal=35%
LIU_PROSTATE_CANCER_UP		87	0.306636	1.1357	0.213115	0.728445	1	5473	tags=43%, list=22%, signal=55%
REACTOME_DESTABILIZATION_OF_MRNA_BY_KSRP		16	0.43251	1.13527	0.284519	0.728657	1	6374	tags=63%, list=26%, signal=85%
DARWICHE_PAPILLOMA_PROGRESSION_RISK		58	0.326992	1.13505	0.258475	0.72811	1	6538	tags=43%, list=27%, signal=59%
PID_LKB1_PATHWAY		45	0.346295	1.13475	0.278689	0.727795	1	8732	tags=49%, list=36%, signal=76%
DASU_IL6_SIGNALING_UP		58	0.329011	1.13439	0.252174	0.7278	1	5315	tags=36%, list=22%, signal=46%
CAIRO_LIVER_DEVELOPMENT_DN		171	0.274969	1.13417	0.177273	0.727271	1	3244	tags=18%, list=13%, signal=21%
MEISSNER_NPC_HCP_WITH_H3_UNMETHYLATED		408	0.250326	1.13398	0.138249	0.726615	1	3591	tags=19%, list=15%, signal=22%
REACTOME_ACTIVATION_OF_NF_KAPPAB_IN_B_CELLS		57	0.320885	1.13381	0.241379	0.725901	1	8726	tags=67%, list=36%, signal=104%
REACTOME_NCAM1_INTERACTIONS		30	0.371392	1.13347	0.262834	0.72573	1	4878	tags=37%, list=20%, signal=46%
REACTOME_POST_CHAPERONIN_TUBULIN_FOLDING_PATHWAY		17	0.429457	1.13226	0.302128	0.728648	1	166	tags=6%, list=1%, signal=6%
ZHAN_MULTIPLE_MYELOMA_SUBGROUPS		30	0.383874	1.13212	0.302326	0.727865	1	5914	tags=53%, list=24%, signal=70%
MODY_HIPPOCAMPUS_NEONATAL		29	0.373264	1.13207	0.278261	0.72673	1	7264	tags=48%, list=30%, signal=69%
KYNG_ENVIRONMENTAL_STRESS_RESPONSE_DN		20	0.405879	1.13122	0.295405	0.728409	1	735	tags=10%, list=3%, signal=10%
JAATINEN_HEMATOPOIETIC_STEM_CELL_DN		156	0.280331	1.13121	0.205752	0.727146	1	3004	tags=19%, list=12%, signal=21%
REACTOME_ASSEMBLY_OF_THE_PRE_REPLICATIVE_COMPLEX		61	0.31996	1.12962	0.258993	0.731668	1	8726	tags=67%, list=36%, signal=104%
LEE_AGING_CEREBELLUM_DN		67	0.317828	1.12951	0.225108	0.730804	1	4715	tags=28%, list=19%, signal=35%
REACTOME_CA_DEPENDENT_EVENTS		27	0.378429	1.12896	0.308204	0.73141	1	3292	tags=19%, list=14%, signal=21%
GYORFFY_DOXORUBICIN_RESISTANCE		43	0.346248	1.12841	0.258475	0.732035	1	126	tags=5%, list=1%, signal=5%
GU_PDEF_TARGETS_DN		33	0.356198	1.12812	0.298901	0.731769	1	2615	tags=21%, list=11%, signal=24%
ZEMBUTSU_SENSITIVITY_TO_METHOTREXATE		15	0.444136	1.12554	0.332594	0.739713	1	5430	tags=33%, list=22%, signal=43%
CUI_TCF21_TARGETS_2_UP		397	0.247973	1.12509	0.12065	0.740136	1	4594	tags=26%, list=19%, signal=32%
CHOI_ATL_STAGE_PREDICTOR		42	0.343894	1.12478	0.282974	0.739949	1	8368	tags=45%, list=34%, signal=69%
ROPERO_HDAC2_TARGETS		88	0.297809	1.12468	0.227378	0.739058	1	5814	tags=31%, list=24%, signal=40%
BOYLAN_MULTIPLE_MYELOMA_C_D_UP		130	0.284231	1.12282	0.222467	0.744582	1	4696	tags=22%, list=19%, signal=27%
SEMENZA_HIF1_TARGETS		31	0.366809	1.12273	0.296629	0.74361	1	6188	tags=48%, list=25%, signal=65%
GARGALOVIC_RESPONSE_TO_OXIDIZED_PHOSPHOLIPIDS_RED_UP		17	0.421752	1.12008	0.311547	0.751917	1	6188	tags=41%, list=25%, signal=55%
PID_LIS1PATHWAY		25	0.38392	1.1194	0.304721	0.753142	1	7502	tags=44%, list=31%, signal=64%
JIANG_TIP30_TARGETS_DN		24	0.38555	1.11848	0.311966	0.755131	1	7365	tags=58%, list=30%, signal=84%
MOROSETTI_FACIOSCAPULOHUMERAL_MUSCULAR_DISTROPHY_UP		19	0.411845	1.11749	0.323009	0.757535	1	1243	tags=16%, list=5%, signal=17%
SHETH_LIVER_CANCER_VS_TXNIP_LOSS_PAM4		214	0.265878	1.11708	0.197248	0.757737	1	3407	tags=17%, list=14%, signal=19%
FIGUEROA_AML_METHYLATION_CLUSTER_5_DN		29	0.374224	1.11651	0.302961	0.758549	1	5526	tags=41%, list=23%, signal=53%
HAHTOLA_CTCL_CUTANEOUS		22	0.389727	1.11625	0.308924	0.758183	1	3757	tags=36%, list=15%, signal=43%
STEARMAN_LUNG_CANCER_EARLY_VS_LATE_DN		53	0.328075	1.11544	0.27572	0.759724	1	3700	tags=21%, list=15%, signal=24%
SERVITJA_ISLET_HNF1A_TARGETS_DN		70	0.309639	1.11541	0.271762	0.758529	1	3466	tags=23%, list=14%, signal=27%
BOYLAN_MULTIPLE_MYELOMA_PCA1_UP		72	0.308696	1.11531	0.270386	0.757556	1	3331	tags=21%, list=14%, signal=24%
KIM_ALL_DISORDERS_CALB1_CORR_UP		515	0.238587	1.11472	0.140553	0.758261	1	7095	tags=36%, list=29%, signal=49%
KAYO_AGING_MUSCLE_DN		113	0.282247	1.11368	0.244493	0.760803	1	7980	tags=46%, list=33%, signal=68%
HUMMERICH_SKIN_CANCER_PROGRESSION_UP		74	0.309632	1.11258	0.261803	0.763466	1	4837	tags=32%, list=20%, signal=40%
KEGG_ABC_TRANSPORTERS		38	0.342351	1.11109	0.306306	0.767632	1	3231	tags=26%, list=13%, signal=30%
REACTOME_TRANSMISSION_ACROSS_CHEMICAL_SYNAPSES		135	0.277407	1.11008	0.233684	0.770103	1	3292	tags=16%, list=14%, signal=19%
GHO_ATF5_TARGETS_DN		15	0.424534	1.10918	0.348416	0.77195	1	7482	tags=60%, list=31%, signal=87%
REACTOME_AMINO_ACID_SYNTHESIS_AND_INTERCONVERSION_TRANSAMINATION		16	0.43433	1.108	0.332584	0.77519	1	6390	tags=44%, list=26%, signal=59%
GERHOLD_ADIPOGENESIS_UP		45	0.336788	1.10718	0.286638	0.776888	1	6210	tags=33%, list=25%, signal=45%
ROSS_AML_WITH_AML1_ETO_FUSION		67	0.306525	1.1071	0.269807	0.77586	1	5963	tags=37%, list=24%, signal=49%
AMIT_DELAYED_EARLY_GENES		18	0.406885	1.10647	0.317073	0.776894	1	4837	tags=33%, list=20%, signal=42%
BENPORATH_ES_1		342	0.245582	1.10571	0.178998	0.778399	1	3698	tags=21%, list=15%, signal=25%
SESTO_RESPONSE_TO_UV_C7		63	0.317692	1.10532	0.285149	0.778491	1	6330	tags=41%, list=26%, signal=56%
GALLUZZI_PERMEABILIZE_MITOCHONDRIA		42	0.339005	1.10489	0.315271	0.778776	1	6981	tags=40%, list=29%, signal=57%
ZHANG_PROLIFERATING_VS_QUIESCENT		50	0.323521	1.10414	0.293991	0.780249	1	8220	tags=56%, list=34%, signal=84%
PID_MTOR_4PATHWAY		65	0.312457	1.10388	0.291221	0.779992	1	5431	tags=31%, list=22%, signal=39%
HATADA_METHYLATED_IN_LUNG_CANCER_UP		305	0.250684	1.10358	0.1959	0.779726	1	4888	tags=24%, list=20%, signal=30%
URS_ADIPOCYTE_DIFFERENTIATION_UP		55	0.324956	1.10319	0.279446	0.77997	1	4078	tags=27%, list=17%, signal=33%
WATANABE_COLON_CANCER_MSI_VS_MSS_DN		59	0.315896	1.10277	0.281179	0.780246	1	3330	tags=19%, list=14%, signal=22%
REACTOME_GPCR_LIGAND_BINDING		213	0.256523	1.10212	0.219858	0.78131	1	2760	tags=18%, list=11%, signal=20%
REACTOME_PERK_REGULATED_GENE_EXPRESSION		27	0.376848	1.10178	0.331976	0.78122	1	3816	tags=33%, list=16%, signal=39%
DAVICIONI_MOLECULAR_ARMS_VS_ERMS_DN		169	0.267121	1.10172	0.22831	0.780137	1	3785	tags=18%, list=16%, signal=21%
SCHRAETS_MLL_TARGETS_DN		28	0.364218	1.10131	0.323913	0.780386	1	4495	tags=29%, list=18%, signal=35%
CHANGOLKAR_H2AFY_TARGETS_UP		41	0.332801	1.10121	0.293249	0.779417	1	4791	tags=24%, list=20%, signal=30%
REACTOME_REGULATION_OF_HYPOXIA_INDUCIBLE_FACTOR_HIF_BY_OXYGEN		23	0.383503	1.09873	0.314159	0.787346	1	562	tags=9%, list=2%, signal=9%
PAL_PRMT5_TARGETS_DN		19	0.406456	1.09861	0.332618	0.786488	1	6539	tags=58%, list=27%, signal=79%
OHGUCHI_LIVER_HNF4A_TARGETS_DN		112	0.283422	1.09815	0.28341	0.786969	1	1604	tags=13%, list=7%, signal=13%
WINTER_HYPOXIA_METAGENE		215	0.257503	1.0977	0.21789	0.78733	1	4522	tags=27%, list=19%, signal=32%
REACTOME_MRNA_3_END_PROCESSING		33	0.353061	1.0971	0.323851	0.788161	1	7646	tags=48%, list=31%, signal=71%
MIKKELSEN_MEF_HCP_WITH_H3_UNMETHYLATED		126	0.272937	1.09684	0.256881	0.7878	1	3044	tags=19%, list=12%, signal=22%
YOSHIMURA_MAPK8_TARGETS_UP		932	0.22533	1.0966	0.106888	0.787435	1	4327	tags=21%, list=18%, signal=25%
RUAN_RESPONSE_TO_TNF_DN		74	0.3066	1.09596	0.285393	0.788479	1	4259	tags=23%, list=17%, signal=28%
ZHAN_MULTIPLE_MYELOMA_SPIKED		16	0.418941	1.09505	0.331887	0.79058	1	587	tags=13%, list=2%, signal=13%
QI_HYPOXIA_TARGETS_OF_HIF1A_AND_FOXA2		35	0.352892	1.09502	0.316562	0.789369	1	4285	tags=26%, list=18%, signal=31%
TONKS_TARGETS_OF_RUNX1_RUNX1T1_FUSION_SUSTAINED_IN_MONOCYTE_UP		19	0.402752	1.09421	0.327902	0.791115	1	7120	tags=47%, list=29%, signal=67%
GUO_TARGETS_OF_IRS1_AND_IRS2		90	0.295472	1.09358	0.271715	0.792217	1	6351	tags=40%, list=26%, signal=54%
THEILGAARD_NEUTROPHIL_AT_SKIN_WOUND_UP		66	0.304965	1.09209	0.299795	0.796615	1	6452	tags=36%, list=26%, signal=49%
HAHTOLA_MYCOSIS_FUNGOIDES_CD4_DN		108	0.278666	1.09149	0.267735	0.797621	1	7435	tags=39%, list=31%, signal=56%
MOREAUX_B_LYMPHOCYTE_MATURATION_BY_TACI_DN		72	0.298221	1.08818	0.279621	0.80896	1	5856	tags=42%, list=24%, signal=55%
PID_IL2_PI3KPATHWAY		31	0.354323	1.08816	0.321277	0.807729	1	1111	tags=10%, list=5%, signal=10%
NIKOLSKY_BREAST_CANCER_8Q23_Q24_AMPLICON		136	0.270724	1.08679	0.277136	0.81155	1	4476	tags=26%, list=18%, signal=31%
HELLER_HDAC_TARGETS_SILENCED_BY_METHYLATION_DN		252	0.248589	1.08559	0.209251	0.814867	1	5765	tags=29%, list=24%, signal=38%
REACTOME_FORMATION_OF_FIBRIN_CLOT_CLOTTING_CASCADE		20	0.401131	1.08528	0.36383	0.814662	1	2323	tags=25%, list=10%, signal=28%
TONKS_TARGETS_OF_RUNX1_RUNX1T1_FUSION_SUSTAINDED_IN_ERYTHROCYTE_UP		40	0.338432	1.08476	0.330969	0.815299	1	2131	tags=18%, list=9%, signal=19%
SA_B_CELL_RECEPTOR_COMPLEXES		23	0.386924	1.08437	0.370288	0.815533	1	189	tags=4%, list=1%, signal=4%
TONG_INTERACT_WITH_PTTG1		56	0.313728	1.0843	0.301969	0.814515	1	5536	tags=32%, list=23%, signal=41%
REACTOME_CHOLESTEROL_BIOSYNTHESIS		22	0.391149	1.08423	0.334755	0.81346	1	9125	tags=68%, list=37%, signal=109%
KEGG_WNT_SIGNALING_PATHWAY		127	0.270945	1.0835	0.257019	0.814894	1	3685	tags=18%, list=15%, signal=21%
SANSOM_APC_TARGETS_DN		298	0.243042	1.08299	0.221729	0.8155	1	3226	tags=14%, list=13%, signal=16%
SESTO_RESPONSE_TO_UV_C4		18	0.408291	1.0804	0.327394	0.823929	1	8235	tags=50%, list=34%, signal=75%
SMID_BREAST_CANCER_ERBB2_UP		103	0.281582	1.07887	0.307692	0.828479	1	4553	tags=25%, list=19%, signal=31%
KEGG_TYROSINE_METABOLISM		33	0.351728	1.07731	0.3379	0.833318	1	4344	tags=36%, list=18%, signal=44%
KAYO_CALORIE_RESTRICTION_MUSCLE_DN		77	0.299593	1.07533	0.324074	0.839661	1	3571	tags=18%, list=15%, signal=21%
REACTOME_DAG_AND_IP3_SIGNALING		29	0.350595	1.07477	0.349515	0.840565	1	3292	tags=17%, list=14%, signal=20%
WONG_IFNA2_RESISTANCE_UP		16	0.418345	1.07328	0.376368	0.844928	1	4986	tags=38%, list=20%, signal=47%
FOSTER_KDM1A_TARGETS_UP		178	0.257895	1.07315	0.290749	0.844082	1	1738	tags=10%, list=7%, signal=11%
BIOCARTA_TID_PATHWAY		17	0.414977	1.07308	0.378924	0.843013	1	4520	tags=29%, list=19%, signal=36%
SHEPARD_BMYB_MORPHOLINO_UP		186	0.254575	1.07267	0.301099	0.843279	1	6243	tags=35%, list=26%, signal=47%
REACTOME_OXYGEN_DEPENDENT_PROLINE_HYDROXYLATION_OF_HYPOXIA_INDUCIBLE_FACTOR_ALPHA		17	0.410085	1.07215	0.348684	0.843893	1	357	tags=6%, list=1%, signal=6%
XU_CREBBP_TARGETS_DN		39	0.328132	1.07212	0.352814	0.842653	1	3910	tags=26%, list=16%, signal=30%
REACTOME_PTM_GAMMA_CARBOXYLATION_HYPUSINE_FORMATION_AND_ARYLSULFATASE_ACTIVATION		22	0.382308	1.07207	0.383028	0.841518	1	6173	tags=41%, list=25%, signal=55%
GRABARCZYK_BCL11B_TARGETS_DN		44	0.328559	1.07106	0.351648	0.844267	1	5297	tags=27%, list=22%, signal=35%
NADLER_OBESITY_DN		41	0.327217	1.06948	0.337029	0.849283	1	8901	tags=61%, list=37%, signal=96%
ROSS_AML_WITH_PML_RARA_FUSION		74	0.297876	1.06695	0.327189	0.858053	1	3816	tags=26%, list=16%, signal=30%
ZHAN_MULTIPLE_MYELOMA_DN		29	0.349775	1.06484	0.38149	0.86498	1	894	tags=10%, list=4%, signal=11%
LI_LUNG_CANCER		39	0.330176	1.06389	0.355353	0.867331	1	7190	tags=51%, list=30%, signal=73%
REACTOME_NITRIC_OXIDE_STIMULATES_GUANYLATE_CYCLASE		18	0.395806	1.06385	0.36383	0.866154	1	771	tags=22%, list=3%, signal=23%
OXFORD_RALA_OR_RALB_TARGETS_DN		24	0.365959	1.06349	0.364035	0.866248	1	3334	tags=33%, list=14%, signal=39%
SHIPP_DLBCL_CURED_VS_FATAL_DN		39	0.327095	1.06263	0.341772	0.868235	1	4621	tags=28%, list=19%, signal=35%
REACTOME_APC_C_CDH1_MEDIATED_DEGRADATION_OF_CDC20_AND_OTHER_APC_C_CDH1_TARGETED_PROTEINS_IN_LATE_MITOSIS_EARLY_G1		61	0.302964	1.06188	0.356347	0.869835	1	8726	tags=66%, list=36%, signal=102%
HOLLEMAN_ASPARAGINASE_RESISTANCE_B_ALL_UP		24	0.374434	1.0618	0.357466	0.86882	1	7441	tags=75%, list=31%, signal=108%
CROMER_METASTASIS_DN		76	0.28705	1.06177	0.335498	0.867598	1	5186	tags=37%, list=21%, signal=47%
REACTOME_NEUROTRANSMITTER_RECEPTOR_BINDING_AND_DOWNSTREAM_TRANSMISSION_IN_THE_POSTSYNAPTIC_CELL		96	0.282521	1.06174	0.308855	0.866372	1	3292	tags=17%, list=14%, signal=19%
CREIGHTON_ENDOCRINE_THERAPY_RESISTANCE_4		260	0.241007	1.06149	0.281818	0.86602	1	3926	tags=22%, list=16%, signal=25%
DARWICHE_SQUAMOUS_CELL_CARCINOMA_UP		119	0.274517	1.06086	0.325328	0.867204	1	6296	tags=35%, list=26%, signal=47%
CHESLER_BRAIN_QTL_CIS		71	0.292824	1.06073	0.362187	0.866381	1	7405	tags=35%, list=30%, signal=50%
CHAUHAN_RESPONSE_TO_METHOXYESTRADIOL_DN		95	0.27675	1.0606	0.336134	0.865545	1	8327	tags=47%, list=34%, signal=72%
RODRIGUES_THYROID_CARCINOMA_UP		16	0.408608	1.05974	0.393407	0.867721	1	3783	tags=25%, list=16%, signal=30%
REACTOME_ORC1_REMOVAL_FROM_CHROMATIN		63	0.292974	1.05853	0.360087	0.871294	1	7709	tags=60%, list=32%, signal=88%
BIOCARTA_P53HYPOXIA_PATHWAY		23	0.371003	1.05817	0.370455	0.871432	1	8311	tags=65%, list=34%, signal=99%
REACTOME_INTEGRIN_ALPHAIIB_BETA3_SIGNALING		23	0.372412	1.05761	0.382664	0.872213	1	3143	tags=13%, list=13%, signal=15%
KEGG_ALLOGRAFT_REJECTION		20	0.384078	1.05662	0.384774	0.874808	1	564	tags=10%, list=2%, signal=10%
KAAB_HEART_ATRIUM_VS_VENTRICLE_DN		239	0.245911	1.05648	0.296214	0.874019	1	6896	tags=41%, list=28%, signal=57%
KIM_TIAL1_TARGETS		30	0.353608	1.05555	0.384106	0.876448	1	6842	tags=53%, list=28%, signal=74%
GRATIAS_RETINOBLASTOMA_16Q24		17	0.407113	1.05536	0.390658	0.875912	1	7976	tags=59%, list=33%, signal=87%
DELACROIX_RAR_TARGETS_DN		21	0.384414	1.05529	0.373362	0.874865	1	1059	tags=10%, list=4%, signal=10%
KIM_MYCN_AMPLIFICATION_TARGETS_UP		78	0.290286	1.05458	0.376682	0.876348	1	5884	tags=38%, list=24%, signal=51%
LEE_AGING_NEOCORTEX_UP		75	0.294594	1.05332	0.366013	0.879906	1	6188	tags=35%, list=25%, signal=46%
SERVITJA_ISLET_HNF1A_TARGETS_UP		133	0.263907	1.05326	0.350562	0.878827	1	3935	tags=15%, list=16%, signal=18%
BIOCARTA_IL1R_PATHWAY		31	0.341093	1.05159	0.336049	0.884224	1	3821	tags=19%, list=16%, signal=23%
MOOTHA_FFA_OXYDATION		21	0.381052	1.05069	0.403509	0.886611	1	3883	tags=19%, list=16%, signal=23%
REACTOME_APC_C_CDC20_MEDIATED_DEGRADATION_OF_MITOTIC_PROTEINS		62	0.304366	1.05065	0.37581	0.885423	1	8726	tags=68%, list=36%, signal=105%
PID_PI3KCIPATHWAY		46	0.318239	1.04988	0.383772	0.8872	1	1025	tags=9%, list=4%, signal=9%
KEGG_FRUCTOSE_AND_MANNOSE_METABOLISM		30	0.349249	1.04963	0.395538	0.886836	1	5467	tags=37%, list=22%, signal=47%
DURCHDEWALD_SKIN_CARCINOGENESIS_UP		73	0.28845	1.04908	0.393939	0.887693	1	4626	tags=29%, list=19%, signal=35%
YAMASHITA_LIVER_CANCER_STEM_CELL_DN		58	0.303443	1.04833	0.368973	0.889521	1	5643	tags=34%, list=23%, signal=45%
POMEROY_MEDULLOBLASTOMA_PROGNOSIS_UP		42	0.325926	1.04711	0.381156	0.893007	1	1206	tags=10%, list=5%, signal=10%
GARCIA_TARGETS_OF_FLI1_AND_DAX1_DN		161	0.253356	1.04615	0.331868	0.895609	1	3997	tags=24%, list=16%, signal=28%
BHATTACHARYA_EMBRYONIC_STEM_CELL		84	0.279621	1.04588	0.359833	0.895386	1	4747	tags=31%, list=19%, signal=38%
YANG_BREAST_CANCER_ESR1_BULK_DN		21	0.369125	1.04546	0.389011	0.895742	1	4171	tags=38%, list=17%, signal=46%
COLLIS_PRKDC_SUBSTRATES		19	0.375161	1.04543	0.41087	0.894531	1	6041	tags=37%, list=25%, signal=49%
ZUCCHI_METASTASIS_UP		40	0.320523	1.04539	0.380753	0.893392	1	5801	tags=38%, list=24%, signal=49%
BASSO_CD40_SIGNALING_DN		58	0.301527	1.04517	0.379747	0.893001	1	3054	tags=22%, list=13%, signal=26%
DARWICHE_PAPILLOMA_RISK_HIGH_UP		116	0.265151	1.04491	0.340909	0.892729	1	6737	tags=40%, list=28%, signal=55%
MCLACHLAN_DENTAL_CARIES_UP		178	0.247859	1.04326	0.350711	0.898005	1	3935	tags=25%, list=16%, signal=29%
REACTOME_GLUCAGON_TYPE_LIGAND_RECEPTORS		21	0.375868	1.04322	0.38051	0.896813	1	477	tags=10%, list=2%, signal=10%
REACTOME_CHONDROITIN_SULFATE_DERMATAN_SULFATE_METABOLISM		43	0.314155	1.04141	0.406032	0.902725	1	5435	tags=35%, list=22%, signal=45%
REACTOME_REGULATORY_RNA_PATHWAYS		24	0.359232	1.04127	0.392034	0.901912	1	6177	tags=46%, list=25%, signal=61%
NAKAMURA_METASTASIS		39	0.318727	1.04084	0.398707	0.902331	1	5127	tags=23%, list=21%, signal=29%
TSUNODA_CISPLATIN_RESISTANCE_UP		15	0.403721	1.03793	0.426696	0.912799	1	3935	tags=20%, list=16%, signal=24%
CAMPS_COLON_CANCER_COPY_NUMBER_DN		47	0.314796	1.03792	0.387168	0.911489	1	747	tags=9%, list=3%, signal=9%
LEIN_MEDULLA_MARKERS		64	0.29448	1.03781	0.38758	0.9106	1	1423	tags=11%, list=6%, signal=12%
KERLEY_RESPONSE_TO_CISPLATIN_UP		43	0.317699	1.03715	0.409871	0.91198	1	8179	tags=44%, list=34%, signal=66%
AMIT_SERUM_RESPONSE_480_MCF10A		33	0.334601	1.03684	0.388506	0.911998	1	4609	tags=36%, list=19%, signal=45%
HEIDENBLAD_AMPLIFIED_IN_PANCREATIC_CANCER		31	0.338472	1.03645	0.431767	0.912206	1	5664	tags=32%, list=23%, signal=42%
KUMAR_TARGETS_OF_MLL_AF9_FUSION		327	0.229721	1.03609	0.35426	0.912311	1	4042	tags=16%, list=17%, signal=19%
BYSTRYKH_HEMATOPOIESIS_STEM_CELL_AND_BRAIN_QTL_TRANS		168	0.252383	1.03593	0.385281	0.911584	1	6128	tags=30%, list=25%, signal=40%
HEDENFALK_BREAST_CANCER_BRCA1_VS_BRCA2		156	0.254281	1.03519	0.354767	0.913256	1	4745	tags=27%, list=19%, signal=33%
MEISSNER_ES_ICP_WITH_H3K4ME3		30	0.345875	1.03455	0.391892	0.91455	1	4732	tags=30%, list=19%, signal=37%
JAZAG_TGFB1_SIGNALING_VIA_SMAD4_UP		87	0.276696	1.03404	0.381609	0.915328	1	5990	tags=38%, list=25%, signal=50%
GOLUB_ALL_VS_AML_DN		24	0.361083	1.03273	0.40393	0.919364	1	7365	tags=46%, list=30%, signal=66%
FAELT_B_CLL_WITH_VH3_21_UP		41	0.322293	1.0327	0.395089	0.91816	1	7903	tags=51%, list=32%, signal=76%
REACTOME_COLLAGEN_FORMATION		55	0.302973	1.02967	0.414747	0.929263	1	6844	tags=44%, list=28%, signal=61%
ZHAN_V2_LATE_DIFFERENTIATION_GENES		42	0.31231	1.02965	0.395604	0.928003	1	4775	tags=33%, list=20%, signal=41%
KEGG_CARDIAC_MUSCLE_CONTRACTION		53	0.29588	1.02911	0.379157	0.928868	1	6514	tags=43%, list=27%, signal=59%
CHIANG_LIVER_CANCER_SUBCLASS_UNANNOTATED_DN		183	0.244636	1.02772	0.38	0.933285	1	6949	tags=37%, list=29%, signal=52%
REACTOME_DEADENYLATION_OF_MRNA		16	0.399252	1.02746	0.437086	0.932962	1	3561	tags=25%, list=15%, signal=29%
KRIGE_AMINO_ACID_DEPRIVATION		27	0.341599	1.02581	0.389002	0.938477	1	8076	tags=56%, list=33%, signal=83%
REACTOME_A_TETRASACCHARIDE_LINKER_SEQUENCE_IS_REQUIRED_FOR_GAG_SYNTHESIS		22	0.363982	1.02506	0.417749	0.940328	1	3780	tags=36%, list=16%, signal=43%
ROSS_ACUTE_MYELOID_LEUKEMIA_CBF		73	0.287337	1.02498	0.398585	0.939327	1	5963	tags=29%, list=24%, signal=38%
KHETCHOUMIAN_TRIM24_TARGETS_UP		41	0.319542	1.02483	0.415217	0.93862	1	7138	tags=49%, list=29%, signal=69%
HWANG_PROSTATE_CANCER_MARKERS		23	0.357253	1.02454	0.423326	0.938425	1	6151	tags=39%, list=25%, signal=52%
REACTOME_STRIATED_MUSCLE_CONTRACTION		18	0.372493	1.02374	0.451025	0.940293	1	7836	tags=50%, list=32%, signal=74%
BURTON_ADIPOGENESIS_PEAK_AT_8HR		38	0.322775	1.02352	0.416309	0.939857	1	6585	tags=45%, list=27%, signal=61%
LANG_MYB_FAMILY_TARGETS		27	0.347799	1.02162	0.414634	0.946259	1	4663	tags=26%, list=19%, signal=32%
AMUNDSON_POOR_SURVIVAL_AFTER_GAMMA_RADIATION_2G		158	0.249026	1.02029	0.396396	0.950337	1	7424	tags=35%, list=30%, signal=51%
KUUSELO_PANCREATIC_CANCER_19Q13_AMPLIFICATION		24	0.358191	1.01967	0.420719	0.951519	1	5253	tags=38%, list=22%, signal=48%
VANHARANTA_UTERINE_FIBROID_WITH_7Q_DELETION_UP		65	0.284368	1.01908	0.422917	0.952667	1	5135	tags=31%, list=21%, signal=39%
BIOCARTA_CTCF_PATHWAY		22	0.361978	1.01853	0.427938	0.95363	1	4109	tags=27%, list=17%, signal=33%
JISON_SICKLE_CELL_DISEASE_DN		168	0.249124	1.01848	0.412527	0.952539	1	7715	tags=45%, list=32%, signal=66%
AMIT_EGF_RESPONSE_40_HELA		42	0.313112	1.01778	0.429787	0.954082	1	2299	tags=17%, list=9%, signal=18%
WATANABE_COLON_CANCER_MSI_VS_MSS_UP		25	0.346872	1.01735	0.440083	0.954521	1	5205	tags=36%, list=21%, signal=46%
PID_LPA4_PATHWAY		15	0.403096	1.01733	0.429245	0.953279	1	3292	tags=27%, list=14%, signal=31%
KUROKAWA_LIVER_CANCER_CHEMOTHERAPY_DN		37	0.317418	1.01732	0.405858	0.951997	1	6809	tags=38%, list=28%, signal=52%
PID_ERA_GENOMIC_PATHWAY		56	0.294772	1.01727	0.40919	0.950856	1	4916	tags=25%, list=20%, signal=31%
BIOCARTA_SPPA_PATHWAY		19	0.367572	1.01584	0.453416	0.955564	1	1297	tags=11%, list=5%, signal=11%
RHEIN_ALL_GLUCOCORTICOID_THERAPY_DN		349	0.226333	1.01468	0.416471	0.958896	1	6530	tags=40%, list=27%, signal=53%
VERRECCHIA_RESPONSE_TO_TGFB1_C1		18	0.383967	1.01451	0.448936	0.958254	1	7564	tags=50%, list=31%, signal=72%
SMID_BREAST_CANCER_LUMINAL_B_DN		407	0.22435	1.01342	0.384439	0.961534	1	3865	tags=19%, list=16%, signal=22%
VANOEVELEN_MYOGENESIS_SIN3A_TARGETS		210	0.239282	1.01322	0.404301	0.960981	1	6194	tags=33%, list=25%, signal=44%
VILIMAS_NOTCH1_TARGETS_UP		35	0.324105	1.013	0.424883	0.960571	1	3507	tags=17%, list=14%, signal=20%
REACTOME_DEADENYLATION_DEPENDENT_MRNA_DECAY		41	0.309535	1.01249	0.422274	0.961384	1	4325	tags=27%, list=18%, signal=33%
ONO_AML1_TARGETS_DN		26	0.340745	1.01165	0.426439	0.963531	1	3539	tags=23%, list=15%, signal=27%
MORI_SMALL_PRE_BII_LYMPHOCYTE_DN		70	0.274051	1.01142	0.437637	0.963172	1	6978	tags=44%, list=29%, signal=62%
PID_INTEGRIN2_PATHWAY		21	0.363485	1.01111	0.445629	0.963136	1	4642	tags=29%, list=19%, signal=35%
REACTOME_ABC_FAMILY_PROTEINS_MEDIATED_TRANSPORT		29	0.340403	1.01111	0.417808	0.96183	1	3570	tags=28%, list=15%, signal=32%
MULLIGHAN_MLL_SIGNATURE_1_DN		206	0.238176	1.01045	0.425532	0.963272	1	4935	tags=25%, list=20%, signal=31%
JIANG_AGING_HYPOTHALAMUS_DN		38	0.312449	1.00966	0.454158	0.965171	1	6427	tags=42%, list=26%, signal=57%
TORCHIA_TARGETS_OF_EWSR1_FLI1_FUSION_TOP20_UP		16	0.385203	1.00892	0.448718	0.96685	1	5376	tags=31%, list=22%, signal=40%
LEIN_LOCALIZED_TO_PROXIMAL_DENDRITES		34	0.324465	1.0085	0.449782	0.967315	1	1403	tags=6%, list=6%, signal=6%
TRACEY_RESISTANCE_TO_IFNA2_DN		28	0.344369	1.00823	0.433708	0.967096	1	2938	tags=14%, list=12%, signal=16%
KYNG_ENVIRONMENTAL_STRESS_RESPONSE_NOT_BY_GAMMA_IN_WS		32	0.326448	1.00786	0.426374	0.967271	1	6121	tags=31%, list=25%, signal=42%
AKL_HTLV1_INFECTION_UP		24	0.347043	1.00765	0.430155	0.966845	1	6260	tags=29%, list=26%, signal=39%
KEGG_TGF_BETA_SIGNALING_PATHWAY		78	0.275298	1.00707	0.415418	0.967903	1	1243	tags=9%, list=5%, signal=9%
SHIPP_DLBCL_VS_FOLLICULAR_LYMPHOMA_DN		33	0.321461	1.0065	0.421769	0.96894	1	2742	tags=12%, list=11%, signal=14%
DEURIG_T_CELL_PROLYMPHOCYTIC_LEUKEMIA_UP		332	0.224035	1.00637	0.429885	0.968174	1	5872	tags=34%, list=24%, signal=44%
REACTOME_GLUCOSE_METABOLISM		60	0.284052	1.00486	0.452747	0.973065	1	6841	tags=47%, list=28%, signal=65%
SMID_BREAST_CANCER_RELAPSE_IN_BONE_DN		236	0.232779	1.00484	0.439141	0.97183	1	4007	tags=24%, list=16%, signal=29%
REACTOME_REGULATION_OF_SIGNALING_BY_CBL		17	0.375272	1.0036	0.455142	0.975639	1	189	tags=6%, list=1%, signal=6%
PID_NFKAPPABATYPICALPATHWAY		17	0.369806	1.00345	0.433476	0.974968	1	189	tags=6%, list=1%, signal=6%
MARTINEZ_TP53_TARGETS_DN		510	0.216619	1.00342	0.441527	0.973769	1	5439	tags=25%, list=22%, signal=32%
KAMIKUBO_MYELOID_CEBPA_NETWORK		18	0.376238	1.00325	0.472165	0.97321	1	5089	tags=39%, list=21%, signal=49%
REACTOME_ANTIGEN_ACTIVATES_B_CELL_RECEPTOR_LEADING_TO_GENERATION_OF_SECOND_MESSENGERS		26	0.337891	1.00286	0.419006	0.973486	1	1025	tags=12%, list=4%, signal=12%
REACTOME_CGMP_EFFECTS		15	0.388106	1.00283	0.467249	0.972292	1	771	tags=20%, list=3%, signal=21%
REACTOME_APOPTOTIC_EXECUTION_PHASE		45	0.300081	1.00269	0.422131	0.971618	1	1270	tags=7%, list=5%, signal=7%
PETROVA_ENDOTHELIUM_LYMPHATIC_VS_BLOOD_DN		154	0.243284	1.00245	0.457014	0.971369	1	6637	tags=33%, list=27%, signal=45%
KIM_GASTRIC_CANCER_CHEMOSENSITIVITY		85	0.272353	1.00224	0.477752	0.970939	1	5631	tags=35%, list=23%, signal=46%
OXFORD_RALA_OR_RALB_TARGETS_UP		48	0.296517	1.00222	0.46	0.969707	1	5658	tags=44%, list=23%, signal=57%
KIM_GERMINAL_CENTER_T_HELPER_UP		60	0.290029	1.00205	0.447761	0.969168	1	2199	tags=8%, list=9%, signal=9%
TAKAO_RESPONSE_TO_UVB_RADIATION_DN		93	0.264138	1.00022	0.422658	0.975552	1	5563	tags=29%, list=23%, signal=37%
REACTOME_TRANSCRIPTION		192	0.239063	0.999093	0.464126	0.97891	1	6998	tags=40%, list=29%, signal=56%
REACTOME_TRANSPORT_OF_INORGANIC_CATIONS_ANIONS_AND_AMINO_ACIDS_OLIGOPEPTIDES		69	0.275358	0.998031	0.433884	0.981969	1	3215	tags=19%, list=13%, signal=22%
TSAI_RESPONSE_TO_RADIATION_THERAPY		31	0.321775	0.997717	0.447917	0.98196	1	25	tags=3%, list=0%, signal=3%
KEGG_GLYCOSAMINOGLYCAN_BIOSYNTHESIS_CHONDROITIN_SULFATE		21	0.363317	0.997557	0.468132	0.981321	1	5099	tags=33%, list=21%, signal=42%
OKAMOTO_LIVER_CANCER_MULTICENTRIC_OCCURRENCE_UP		22	0.353516	0.997555	0.454756	0.980038	1	4137	tags=23%, list=17%, signal=27%
BARIS_THYROID_CANCER_UP		23	0.352637	0.997319	0.463519	0.979772	1	6490	tags=35%, list=27%, signal=47%
BANDRES_RESPONSE_TO_CARMUSTIN_MGMT_24HR_DN		27	0.331825	0.996562	0.465066	0.981681	1	2755	tags=19%, list=11%, signal=21%
MORI_PLASMA_CELL_UP		48	0.296269	0.996222	0.456522	0.981819	1	6369	tags=35%, list=26%, signal=48%
PID_AMB2_NEUTROPHILS_PATHWAY		36	0.313802	0.995406	0.485356	0.983809	1	1025	tags=11%, list=4%, signal=12%
NIKOLSKY_BREAST_CANCER_11Q12_Q14_AMPLICON		133	0.250978	0.995364	0.453089	0.982663	1	6774	tags=40%, list=28%, signal=55%
PID_HIF1_TFPATHWAY		58	0.284403	0.993924	0.467391	0.987126	1	4987	tags=29%, list=20%, signal=37%
REACTOME_NEURONAL_SYSTEM		190	0.236148	0.993096	0.43026	0.989353	1	3292	tags=15%, list=14%, signal=17%
HOFMANN_MYELODYSPLASTIC_SYNDROM_LOW_RISK_UP		17	0.368868	0.992603	0.466231	0.990051	1	3408	tags=24%, list=14%, signal=27%
REACTOME_NCAM_SIGNALING_FOR_NEURITE_OUT_GROWTH		54	0.29204	0.991371	0.449782	0.993751	1	4981	tags=31%, list=20%, signal=39%
KEGG_VIBRIO_CHOLERAE_INFECTION		48	0.300031	0.99136	0.460674	0.992527	1	6338	tags=33%, list=26%, signal=45%
WATTEL_AUTONOMOUS_THYROID_ADENOMA_UP		57	0.28485	0.991226	0.468085	0.991756	1	6283	tags=39%, list=26%, signal=52%
KEGG_METABOLISM_OF_XENOBIOTICS_BY_CYTOCHROME_P450		46	0.296412	0.990739	0.467949	0.992499	1	2131	tags=13%, list=9%, signal=14%
BOYLAN_MULTIPLE_MYELOMA_C_UP		41	0.309869	0.990224	0.468037	0.993382	1	4834	tags=24%, list=20%, signal=30%
KEGG_GLYCOSAMINOGLYCAN_DEGRADATION		20	0.349608	0.990092	0.483731	0.992641	1	8799	tags=55%, list=36%, signal=86%
NING_CHRONIC_OBSTRUCTIVE_PULMONARY_DISEASE_UP		139	0.244388	0.989852	0.493151	0.992372	1	6372	tags=36%, list=26%, signal=48%
VANDESLUIS_NORMAL_EMBRYOS_DN		18	0.370389	0.989312	0.463636	0.993233	1	5535	tags=39%, list=23%, signal=50%
REACTOME_ANTIVIRAL_MECHANISM_BY_IFN_STIMULATED_GENES		59	0.28878	0.987698	0.47836	0.998727	1	7735	tags=44%, list=32%, signal=64%
REACTOME_CHONDROITIN_SULFATE_BIOSYNTHESIS		17	0.373912	0.987538	0.486239	0.998142	1	5099	tags=35%, list=21%, signal=45%
NATSUME_RESPONSE_TO_INTERFERON_BETA_DN		47	0.299246	0.986765	0.49789	0.999983	1	9137	tags=68%, list=37%, signal=109%
WANG_SMARCE1_TARGETS_DN		345	0.220538	0.986585	0.485261	0.999383	1	5842	tags=29%, list=24%, signal=38%
NIELSEN_GIST_VS_SYNOVIAL_SARCOMA_DN		16	0.371556	0.986375	0.478936	0.998961	1	849	tags=13%, list=3%, signal=13%
BLALOCK_ALZHEIMERS_DISEASE_DN		1142	0.199909	0.985933	0.551887	0.999533	1	7524	tags=37%, list=31%, signal=52%
NEMETH_INFLAMMATORY_RESPONSE_LPS_UP		80	0.265693	0.985719	0.45929	0.999111	1	4801	tags=30%, list=20%, signal=37%
NAGASHIMA_NRG1_SIGNALING_UP		168	0.237994	0.984687	0.475054	1	1	4117	tags=19%, list=17%, signal=23%
REACTOME_GENERATION_OF_SECOND_MESSENGER_MOLECULES		18	0.363187	0.984527	0.473214	1	1	4129	tags=22%, list=17%, signal=27%
PROVENZANI_METASTASIS_DN		127	0.25091	0.983552	0.464286	1	1	6727	tags=41%, list=28%, signal=56%
QI_PLASMACYTOMA_DN		90	0.262991	0.98286	0.484849	1	1	6283	tags=40%, list=26%, signal=54%
STEIN_ESRRA_TARGETS		512	0.212236	0.981988	0.511737	1	1	5806	tags=29%, list=24%, signal=38%
BOYLAN_MULTIPLE_MYELOMA_D_UP		82	0.263663	0.980404	0.488372	1	1	5063	tags=26%, list=21%, signal=32%
REACTOME_BIOSYNTHESIS_OF_THE_N_GLYCAN_PRECURSOR_DOLICHOL_LIPID_LINKED_OLIGOSACCHARIDE_LLO_AND_TRANSFER_TO_A_NASCENT_PROTEIN		28	0.328269	0.979932	0.49789	1	1	6176	tags=43%, list=25%, signal=57%
DARWICHE_PAPILLOMA_RISK_LOW_DN		141	0.243045	0.977518	0.471983	1	1	4079	tags=19%, list=17%, signal=23%
VERRECCHIA_DELAYED_RESPONSE_TO_TGFB1		39	0.304068	0.977275	0.470862	1	1	7557	tags=46%, list=31%, signal=67%
PID_ALPHASYNUCLEIN_PATHWAY		30	0.324938	0.976828	0.50431	1	1	1025	tags=10%, list=4%, signal=10%
FARMER_BREAST_CANCER_CLUSTER_1		23	0.336544	0.976632	0.492205	1	1	2684	tags=22%, list=11%, signal=24%
YANG_BREAST_CANCER_ESR1_DN		21	0.352321	0.975556	0.494432	1	1	4501	tags=29%, list=18%, signal=35%
CHIANG_LIVER_CANCER_SUBCLASS_INTERFERON_DN		44	0.300279	0.974985	0.510549	1	1	4864	tags=32%, list=20%, signal=40%
DODD_NASOPHARYNGEAL_CARCINOMA_DN		1284	0.196241	0.973066	0.625	1	1	5927	tags=31%, list=24%, signal=39%
BOYAULT_LIVER_CANCER_SUBCLASS_G6_UP		60	0.278027	0.972757	0.5	1	1	7465	tags=45%, list=31%, signal=65%
LENAOUR_DENDRITIC_CELL_MATURATION_DN		113	0.250989	0.972521	0.517544	1	1	5294	tags=32%, list=22%, signal=41%
MEISSNER_BRAIN_HCP_WITH_H3_UNMETHYLATED		19	0.362736	0.972392	0.461358	1	1	5524	tags=42%, list=23%, signal=54%
KEGG_ADIPOCYTOKINE_SIGNALING_PATHWAY		58	0.28157	0.971917	0.481641	1	1	1225	tags=9%, list=5%, signal=9%
KEGG_BETA_ALANINE_METABOLISM		20	0.356749	0.970754	0.502155	1	1	7122	tags=55%, list=29%, signal=78%
TANG_SENESCENCE_TP53_TARGETS_UP		30	0.321486	0.970535	0.489362	1	1	7292	tags=53%, list=30%, signal=76%
ZHENG_RESPONSE_TO_ARSENITE_DN		16	0.362912	0.969782	0.489888	1	1	3176	tags=25%, list=13%, signal=29%
LI_INDUCED_T_TO_NATURAL_KILLER_DN		100	0.252621	0.969526	0.507901	1	1	4878	tags=25%, list=20%, signal=31%
BYSTRYKH_HEMATOPOIESIS_STEM_CELL_QTL_TRANS		764	0.201684	0.969523	0.626478	1	1	5761	tags=25%, list=24%, signal=32%
PARK_TRETINOIN_RESPONSE_AND_RARA_PLZF_FUSION		16	0.374404	0.969169	0.501057	1	1	2939	tags=19%, list=12%, signal=21%
BIOCARTA_INTRINSIC_PATHWAY		15	0.387016	0.968683	0.497881	1	1	1973	tags=20%, list=8%, signal=22%
KEGG_GLUTATHIONE_METABOLISM		44	0.298251	0.967202	0.520747	1	1	6637	tags=32%, list=27%, signal=44%
BOYLAN_MULTIPLE_MYELOMA_D_CLUSTER_UP		27	0.323654	0.965839	0.480331	1	1	6935	tags=44%, list=28%, signal=62%
SERVITJA_LIVER_HNF1A_TARGETS_DN		108	0.249246	0.965333	0.520661	1	1	1398	tags=12%, list=6%, signal=13%
CASORELLI_ACUTE_PROMYELOCYTIC_LEUKEMIA_DN		625	0.203871	0.965184	0.58427	1	1	6666	tags=37%, list=27%, signal=49%
ZHU_CMV_24_HR_UP		90	0.260904	0.964572	0.531049	1	1	7511	tags=49%, list=31%, signal=70%
TERAMOTO_OPN_TARGETS_CLUSTER_7		17	0.360981	0.96422	0.496703	1	1	6390	tags=35%, list=26%, signal=48%
MEISSNER_NPC_HCP_WITH_H3K27ME3		34	0.312742	0.963446	0.509934	1	1	2624	tags=24%, list=11%, signal=26%
BERTUCCI_MEDULLARY_VS_DUCTAL_BREAST_CANCER_UP		187	0.229358	0.963092	0.530474	1	1	5000	tags=29%, list=21%, signal=37%
GRAESSMANN_RESPONSE_TO_MC_AND_SERUM_DEPRIVATION_DN		75	0.263506	0.962815	0.52381	1	1	5157	tags=28%, list=21%, signal=35%
ENGELMANN_CANCER_PROGENITORS_UP		46	0.285774	0.962357	0.520256	1	1	3279	tags=22%, list=13%, signal=25%
MARTINEZ_RB1_TARGETS_DN		462	0.21018	0.962132	0.591743	1	1	5242	tags=24%, list=22%, signal=29%
CREIGHTON_ENDOCRINE_THERAPY_RESISTANCE_1		471	0.207398	0.960945	0.601399	1	1	6031	tags=31%, list=25%, signal=40%
LEE_LIVER_CANCER_MYC_TGFA_DN		52	0.280268	0.960358	0.507865	1	1	3572	tags=25%, list=15%, signal=29%
LIU_SOX4_TARGETS_DN		295	0.214846	0.95973	0.585253	1	1	6672	tags=36%, list=27%, signal=49%
PID_REELINPATHWAY		26	0.33265	0.959303	0.5074	1	1	1156	tags=8%, list=5%, signal=8%
MARIADASON_RESPONSE_TO_CURCUMIN_SULINDAC_7		18	0.367596	0.958502	0.528017	1	1	5064	tags=44%, list=21%, signal=56%
KAAB_FAILED_HEART_ATRIUM_DN		137	0.236919	0.958435	0.550107	1	1	7486	tags=43%, list=31%, signal=62%
POOLA_INVASIVE_BREAST_CANCER_DN		111	0.245653	0.958266	0.529551	1	1	4598	tags=25%, list=19%, signal=31%
MOOTHA_GLUCONEOGENESIS		29	0.31618	0.957967	0.509636	1	1	5815	tags=48%, list=24%, signal=63%
SWEET_LUNG_CANCER_KRAS_UP		424	0.210378	0.957851	0.606132	1	1	5953	tags=30%, list=24%, signal=39%
BACOLOD_RESISTANCE_TO_ALKYLATING_AGENTS_UP		22	0.338521	0.957086	0.502092	1	1	3002	tags=18%, list=12%, signal=21%
SATO_SILENCED_BY_METHYLATION_IN_PANCREATIC_CANCER_2		36	0.302039	0.956418	0.540839	1	1	3521	tags=28%, list=14%, signal=32%
BERENJENO_TRANSFORMED_BY_RHOA_REVERSIBLY_DN		29	0.317527	0.956205	0.506787	1	1	1291	tags=14%, list=5%, signal=15%
BIOCARTA_IGF1MTOR_PATHWAY		20	0.343533	0.955581	0.532151	1	1	8954	tags=60%, list=37%, signal=95%
KYNG_ENVIRONMENTAL_STRESS_RESPONSE_NOT_BY_4NQO_IN_WS		39	0.295809	0.955063	0.540426	1	1	6121	tags=33%, list=25%, signal=44%
REACTOME_PKA_MEDIATED_PHOSPHORYLATION_OF_CREB		16	0.363787	0.954142	0.532468	1	1	3292	tags=25%, list=14%, signal=29%
MODY_HIPPOCAMPUS_PRENATAL		40	0.295848	0.952852	0.530303	1	1	8168	tags=58%, list=34%, signal=86%
OUELLET_OVARIAN_CANCER_INVASIVE_VS_LMP_UP		109	0.245297	0.952498	0.575431	1	1	8231	tags=55%, list=34%, signal=83%
SWEET_KRAS_ONCOGENIC_SIGNATURE		80	0.256305	0.952037	0.54646	1	1	7447	tags=46%, list=31%, signal=66%
SCHAEFFER_PROSTATE_DEVELOPMENT_12HR_DN		49	0.280269	0.951747	0.502222	1	1	3749	tags=16%, list=15%, signal=19%
GROSS_HYPOXIA_VIA_ELK3_ONLY_UP		30	0.315435	0.951502	0.539278	1	1	357	tags=7%, list=1%, signal=7%
MOHANKUMAR_TLX1_TARGETS_UP		389	0.210528	0.951441	0.632941	1	1	6478	tags=35%, list=27%, signal=47%
SUNG_METASTASIS_STROMA_DN		53	0.281676	0.9494	0.505376	1	1	4425	tags=28%, list=18%, signal=35%
MCLACHLAN_DENTAL_CARIES_DN		176	0.227685	0.948823	0.580851	1	1	3004	tags=19%, list=12%, signal=22%
GEISS_RESPONSE_TO_DSRNA_DN		15	0.365231	0.948794	0.54334	1	1	7471	tags=47%, list=31%, signal=67%
TSENG_ADIPOGENIC_POTENTIAL_UP		24	0.335321	0.948621	0.527311	1	1	6882	tags=42%, list=28%, signal=58%
SMITH_TERT_TARGETS_DN		83	0.254225	0.948527	0.537698	1	1	5078	tags=22%, list=21%, signal=27%
LIANG_HEMATOPOIESIS_STEM_CELL_NUMBER_SMALL_VS_HUGE_UP		35	0.302355	0.947929	0.533333	1	1	3434	tags=23%, list=14%, signal=27%
HERNANDEZ_ABERRANT_MITOSIS_BY_DOCETACEL_2NM_DN		19	0.347417	0.947613	0.528785	1	1	25	tags=5%, list=0%, signal=5%
WAKABAYASHI_ADIPOGENESIS_PPARG_RXRA_BOUND_WITH_H4K20ME1_MARK		139	0.237071	0.947607	0.578366	1	1	6982	tags=34%, list=29%, signal=47%
HANN_RESISTANCE_TO_BCL2_INHIBITOR_DN		36	0.300587	0.947534	0.541304	1	1	4520	tags=22%, list=19%, signal=27%
LEI_MYB_TARGETS		294	0.212954	0.947192	0.630872	1	1	5315	tags=27%, list=22%, signal=34%
VANHARANTA_UTERINE_FIBROID_WITH_7Q_DELETION_DN		35	0.302738	0.946163	0.525275	1	1	4353	tags=23%, list=18%, signal=28%
KANG_IMMORTALIZED_BY_TERT_UP		81	0.25158	0.944324	0.571121	1	1	4904	tags=25%, list=20%, signal=31%
PASQUALUCCI_LYMPHOMA_BY_GC_STAGE_UP		263	0.217668	0.943519	0.628959	1	1	6369	tags=35%, list=26%, signal=47%
REACTOME_VOLTAGE_GATED_POTASSIUM_CHANNELS		23	0.339327	0.94306	0.538136	1	1	3146	tags=22%, list=13%, signal=25%
HOLLEMAN_ASPARAGINASE_RESISTANCE_ALL_UP		20	0.336561	0.942859	0.514412	1	1	6524	tags=55%, list=27%, signal=75%
BROWNE_HCMV_INFECTION_14HR_UP		150	0.232589	0.942683	0.637969	1	1	5262	tags=30%, list=22%, signal=38%
KEGG_STEROID_HORMONE_BIOSYNTHESIS		32	0.300998	0.942111	0.506494	1	1	2131	tags=16%, list=9%, signal=17%
RUAN_RESPONSE_TO_TROGLITAZONE_UP		22	0.333659	0.942066	0.507592	1	1	1366	tags=14%, list=6%, signal=14%
MAGRANGEAS_MULTIPLE_MYELOMA_IGLL_VS_IGLK_DN		22	0.340578	0.941679	0.538631	1	1	135	tags=5%, list=1%, signal=5%
BIOCARTA_NKT_PATHWAY		17	0.365452	0.941232	0.549669	1	1	3821	tags=29%, list=16%, signal=35%
PID_SYNDECAN_1_PATHWAY		44	0.28366	0.940609	0.57839	1	1	5389	tags=36%, list=22%, signal=47%
TERAO_AOX4_TARGETS_SKIN_DN		25	0.3219	0.939569	0.540948	1	1	79	tags=4%, list=0%, signal=4%
SEKI_INFLAMMATORY_RESPONSE_LPS_DN		22	0.337968	0.938708	0.545455	1	1	872	tags=14%, list=4%, signal=14%
GERHOLD_ADIPOGENESIS_DN		62	0.263636	0.938686	0.559653	1	1	5863	tags=32%, list=24%, signal=42%
CAIRO_HEPATOBLASTOMA_DN		215	0.220883	0.937669	0.631696	1	1	3009	tags=13%, list=12%, signal=15%
CHANDRAN_METASTASIS_TOP50_UP		36	0.289987	0.936965	0.557692	1	1	3722	tags=22%, list=15%, signal=26%
ZHANG_GATA6_TARGETS_DN		57	0.271237	0.933859	0.576159	1	1	3559	tags=23%, list=15%, signal=27%
TOMIDA_METASTASIS_DN		16	0.358252	0.933451	0.541475	1	1	9317	tags=69%, list=38%, signal=111%
SCHAEFFER_PROSTATE_DEVELOPMENT_48HR_DN		360	0.20624	0.933175	0.683516	1	1	4889	tags=23%, list=20%, signal=28%
REACTOME_SMAD2_SMAD3_SMAD4_HETEROTRIMER_REGULATES_TRANSCRIPTION		25	0.318776	0.933024	0.552402	1	1	4837	tags=28%, list=20%, signal=35%
KEGG_GRAFT_VERSUS_HOST_DISEASE		22	0.331336	0.932976	0.560345	1	1	564	tags=9%, list=2%, signal=9%
MILI_PSEUDOPODIA_CHEMOTAXIS_DN		439	0.201338	0.932316	0.731651	1	1	7830	tags=38%, list=32%, signal=55%
PID_CD8TCRPATHWAY		41	0.288437	0.932049	0.569959	1	1	2820	tags=17%, list=12%, signal=19%
MATTIOLI_MULTIPLE_MYELOMA_WITH_14Q32_TRANSLOCATIONS		32	0.304646	0.931461	0.555102	1	1	2658	tags=19%, list=11%, signal=21%
BIOCARTA_PGC1A_PATHWAY		22	0.333764	0.931159	0.535088	1	1	2340	tags=18%, list=10%, signal=20%
KEGG_CYTOSOLIC_DNA_SENSING_PATHWAY		38	0.292435	0.930952	0.569536	1	1	1083	tags=5%, list=4%, signal=5%
LINDSTEDT_DENDRITIC_CELL_MATURATION_A		56	0.269912	0.92977	0.564334	1	1	1788	tags=13%, list=7%, signal=13%
GERY_CEBP_TARGETS		109	0.236109	0.929051	0.625541	1	1	5885	tags=27%, list=24%, signal=35%
JIANG_HYPOXIA_VIA_VHL		34	0.299501	0.928809	0.581897	1	1	7431	tags=50%, list=30%, signal=72%
VALK_AML_CLUSTER_15		28	0.308884	0.92852	0.57461	1	1	1237	tags=11%, list=5%, signal=11%
LEE_LIVER_CANCER_DENA_DN		52	0.271094	0.928376	0.613333	1	1	3407	tags=23%, list=14%, signal=27%
MOOTHA_GLYCOLYSIS		19	0.337748	0.928361	0.567506	1	1	6841	tags=58%, list=28%, signal=80%
MORI_EMU_MYC_LYMPHOMA_BY_ONSET_TIME_UP		107	0.236821	0.927489	0.651709	1	1	4722	tags=30%, list=19%, signal=37%
HOWLIN_CITED1_TARGETS_2_UP		15	0.367623	0.92745	0.562353	1	1	3058	tags=27%, list=13%, signal=30%
STEGER_ADIPOGENESIS_UP		16	0.36655	0.927443	0.574152	1	1	3150	tags=25%, list=13%, signal=29%
DUAN_PRDM5_TARGETS		71	0.255181	0.92627	0.606452	1	1	1654	tags=11%, list=7%, signal=12%
ZHANG_TLX_TARGETS_36HR_UP		211	0.216083	0.925929	0.658537	1	1	5935	tags=27%, list=24%, signal=35%
FOSTER_TOLERANT_MACROPHAGE_UP		135	0.23151	0.925568	0.655702	1	1	3531	tags=17%, list=14%, signal=20%
ZHAN_MULTIPLE_MYELOMA_CD1_AND_CD2_DN		47	0.269121	0.925209	0.599147	1	1	2820	tags=19%, list=12%, signal=22%
BRACHAT_RESPONSE_TO_CAMPTOTHECIN_DN		44	0.279201	0.924977	0.561331	1	1	6727	tags=39%, list=28%, signal=53%
PID_MYC_PATHWAY		25	0.31579	0.924915	0.575556	1	1	7608	tags=48%, list=31%, signal=70%
RIZKI_TUMOR_INVASIVENESS_2D_UP		59	0.268686	0.924115	0.584711	1	1	4477	tags=24%, list=18%, signal=29%
AGUIRRE_PANCREATIC_CANCER_COPY_NUMBER_UP		284	0.210594	0.923633	0.709172	1	1	7447	tags=40%, list=31%, signal=58%
GUENTHER_GROWTH_SPHERICAL_VS_ADHERENT_DN		25	0.323331	0.922979	0.561135	1	1	9813	tags=68%, list=40%, signal=114%
SU_LIVER		33	0.293996	0.922353	0.598639	1	1	1574	tags=18%, list=6%, signal=19%
RICKMAN_HEAD_AND_NECK_CANCER_E		53	0.268211	0.920174	0.578475	1	1	2232	tags=21%, list=9%, signal=23%
KYNG_RESPONSE_TO_H2O2		66	0.257766	0.920002	0.590336	1	1	7043	tags=36%, list=29%, signal=51%
MOREAUX_MULTIPLE_MYELOMA_BY_TACI_DN		170	0.222116	0.91976	0.673333	1	1	7563	tags=42%, list=31%, signal=60%
KEGG_CALCIUM_SIGNALING_PATHWAY		128	0.23331	0.919408	0.649351	1	1	3292	tags=18%, list=14%, signal=21%
GAVIN_FOXP3_TARGETS_CLUSTER_P3		142	0.227675	0.918689	0.662946	1	1	2449	tags=11%, list=10%, signal=12%
LIEN_BREAST_CARCINOMA_METAPLASTIC_VS_DUCTAL_UP		70	0.253916	0.917215	0.605544	1	1	3994	tags=19%, list=16%, signal=22%
MOREAUX_MULTIPLE_MYELOMA_BY_TACI_UP		324	0.205382	0.915919	0.741865	1	1	4156	tags=19%, list=17%, signal=23%
ZHAN_EARLY_DIFFERENTIATION_GENES_DN		37	0.290232	0.9155	0.583144	1	1	2068	tags=16%, list=8%, signal=18%
REACTOME_METABOLISM_OF_AMINO_ACIDS_AND_DERIVATIVES		164	0.222597	0.915411	0.654545	1	1	7806	tags=49%, list=32%, signal=71%
WAMUNYOKOLI_OVARIAN_CANCER_LMP_UP		247	0.212006	0.913957	0.742424	1	1	7052	tags=41%, list=29%, signal=58%
SILIGAN_BOUND_BY_EWS_FLT1_FUSION		36	0.285405	0.913892	0.604301	1	1	2860	tags=17%, list=12%, signal=19%
BIOCARTA_INTEGRIN_PATHWAY		37	0.283796	0.913632	0.612009	1	1	7965	tags=41%, list=33%, signal=60%
ZHAN_MULTIPLE_MYELOMA_UP		64	0.256671	0.913453	0.627155	1	1	5168	tags=33%, list=21%, signal=42%
REACTOME_DESTABILIZATION_OF_MRNA_BY_BRF1		17	0.347947	0.912812	0.561983	1	1	6374	tags=53%, list=26%, signal=72%
FOSTER_KDM1A_TARGETS_DN		199	0.216553	0.912186	0.688095	1	1	6703	tags=35%, list=28%, signal=47%
GENTILE_UV_HIGH_DOSE_UP		24	0.32003	0.911631	0.581236	1	1	5129	tags=38%, list=21%, signal=47%
YORDY_RECIPROCAL_REGULATION_BY_ETS1_AND_SP100_UP		24	0.312139	0.911346	0.591398	1	1	4850	tags=29%, list=20%, signal=36%
HUANG_GATA2_TARGETS_DN		65	0.256876	0.911118	0.625551	1	1	5740	tags=35%, list=24%, signal=46%
ACEVEDO_METHYLATED_IN_LIVER_CANCER_DN		542	0.19521	0.910426	0.810748	1	1	3721	tags=16%, list=15%, signal=18%
KORKOLA_CORRELATED_WITH_POU5F1		26	0.315655	0.910242	0.573304	1	1	3523	tags=27%, list=14%, signal=31%
JIANG_AGING_CEREBRAL_CORTEX_DN		52	0.263259	0.909566	0.622917	1	1	8273	tags=44%, list=34%, signal=67%
ABRAHAM_ALPC_VS_MULTIPLE_MYELOMA_DN		18	0.348218	0.909291	0.590618	1	1	3821	tags=28%, list=16%, signal=33%
KEGG_CYSTEINE_AND_METHIONINE_METABOLISM		29	0.303854	0.908342	0.602851	1	1	4335	tags=34%, list=18%, signal=42%
KEGG_NITROGEN_METABOLISM		17	0.351795	0.908106	0.584746	1	1	562	tags=12%, list=2%, signal=12%
HERNANDEZ_MITOTIC_ARREST_BY_DOCETAXEL_2_UP		54	0.258416	0.90764	0.591579	1	1	798	tags=6%, list=3%, signal=6%
KIM_PTEN_TARGETS_UP		16	0.342994	0.907372	0.578829	1	1	5408	tags=50%, list=22%, signal=64%
MISHRA_CARCINOMA_ASSOCIATED_FIBROBLAST_UP		21	0.326093	0.907021	0.604598	1	1	2474	tags=14%, list=10%, signal=16%
KYNG_DNA_DAMAGE_BY_4NQO		36	0.287972	0.906555	0.582022	1	1	5693	tags=33%, list=23%, signal=43%
REACTOME_INTEGRIN_CELL_SURFACE_INTERACTIONS		67	0.256367	0.906317	0.632017	1	1	5784	tags=31%, list=24%, signal=41%
HU_GENOTOXIN_ACTION_DIRECT_VS_INDIRECT_24HR		54	0.262494	0.906116	0.625272	1	1	7513	tags=50%, list=31%, signal=72%
KEGG_LEUKOCYTE_TRANSENDOTHELIAL_MIGRATION		93	0.237614	0.906089	0.658643	1	1	4679	tags=20%, list=19%, signal=25%
ROESSLER_LIVER_CANCER_METASTASIS_UP		96	0.235305	0.905907	0.617204	1	1	3725	tags=17%, list=15%, signal=20%
MARIADASON_RESPONSE_TO_BUTYRATE_SULINDAC_4		21	0.318019	0.905663	0.591518	1	1	1924	tags=10%, list=8%, signal=10%
ZHANG_TARGETS_OF_EWSR1_FLI1_FUSION		84	0.245168	0.905517	0.650685	1	1	2438	tags=11%, list=10%, signal=12%
PAL_PRMT5_TARGETS_UP		198	0.214718	0.90491	0.723831	1	1	7115	tags=36%, list=29%, signal=50%
REACTOME_IL_3_5_AND_GM_CSF_SIGNALING		35	0.292201	0.903661	0.613333	1	1	197	tags=6%, list=1%, signal=6%
LEIN_MIDBRAIN_MARKERS		62	0.257182	0.903329	0.653277	1	1	1699	tags=13%, list=7%, signal=14%
AMIT_EGF_RESPONSE_40_MCF10A		19	0.332476	0.9033	0.600807	1	1	2786	tags=21%, list=11%, signal=24%
REACTOME_ERK_MAPK_TARGETS		21	0.32692	0.902656	0.607759	1	1	2917	tags=19%, list=12%, signal=22%
RUAN_RESPONSE_TO_TNF_TROGLITAZONE_DN		35	0.291707	0.902633	0.597826	1	1	3762	tags=23%, list=15%, signal=27%
CHEN_NEUROBLASTOMA_COPY_NUMBER_GAINS		39	0.27859	0.902399	0.626966	1	1	6147	tags=33%, list=25%, signal=45%
MARSON_FOXP3_TARGETS_DN		46	0.276436	0.902278	0.620763	1	1	4654	tags=26%, list=19%, signal=32%
ZHONG_SECRETOME_OF_LUNG_CANCER_AND_MACROPHAGE		68	0.250599	0.902202	0.632353	1	1	8603	tags=59%, list=35%, signal=91%
BEGUM_TARGETS_OF_PAX3_FOXO1_FUSION_DN		42	0.275002	0.902025	0.6125	1	1	5251	tags=31%, list=22%, signal=39%
AIGNER_ZEB1_TARGETS		27	0.301072	0.901998	0.599557	1	1	1420	tags=11%, list=6%, signal=12%
PID_INTEGRIN_A9B1_PATHWAY		16	0.34966	0.901517	0.597403	1	1	9442	tags=75%, list=39%, signal=122%
GRAESSMANN_RESPONSE_TO_MC_AND_DOXORUBICIN_DN		732	0.190294	0.901159	0.886046	1	1	6084	tags=27%, list=25%, signal=35%
KEGG_PRION_DISEASES		28	0.303473	0.900772	0.602592	1	1	7446	tags=50%, list=31%, signal=72%
CROMER_TUMORIGENESIS_UP		56	0.26064	0.900606	0.623348	1	1	6904	tags=43%, list=28%, signal=60%
SETLUR_PROSTATE_CANCER_TMPRSS2_ERG_FUSION_UP		62	0.251689	0.900555	0.629797	1	1	7867	tags=45%, list=32%, signal=67%
JIANG_VHL_TARGETS		132	0.227071	0.900273	0.658065	1	1	7431	tags=40%, list=30%, signal=57%
HOFMANN_MYELODYSPLASTIC_SYNDROM_LOW_RISK_DN		26	0.316376	0.899376	0.591011	1	1	8129	tags=73%, list=33%, signal=110%
KEGG_RNA_DEGRADATION		57	0.257346	0.89708	0.616883	1	1	7289	tags=40%, list=30%, signal=57%
HU_ANGIOGENESIS_DN		33	0.295589	0.897024	0.642857	1	1	8801	tags=58%, list=36%, signal=90%
MIKKELSEN_IPS_ICP_WITH_H3K4ME3_AND_H327ME3		91	0.23599	0.895867	0.697309	1	1	4356	tags=25%, list=18%, signal=31%
YAO_TEMPORAL_RESPONSE_TO_PROGESTERONE_CLUSTER_15		33	0.290474	0.895813	0.621076	1	1	10	tags=3%, list=0%, signal=3%
KEGG_PRIMARY_IMMUNODEFICIENCY		25	0.305569	0.89566	0.58296	1	1	3823	tags=32%, list=16%, signal=38%
KASLER_HDAC7_TARGETS_1_UP		172	0.213461	0.895493	0.745575	1	1	6748	tags=34%, list=28%, signal=47%
BERTUCCI_INVASIVE_CARCINOMA_DUCTAL_VS_LOBULAR_UP		22	0.321947	0.895297	0.607623	1	1	1650	tags=18%, list=7%, signal=19%
ROYLANCE_BREAST_CANCER_16Q_COPY_NUMBER_UP		48	0.268541	0.895017	0.630233	1	1	5895	tags=35%, list=24%, signal=47%
BIOCARTA_EIF4_PATHWAY		21	0.313951	0.892771	0.60262	1	1	4980	tags=19%, list=20%, signal=24%
PURBEY_TARGETS_OF_CTBP1_NOT_SATB1_UP		285	0.202277	0.892727	0.825397	1	1	6635	tags=35%, list=27%, signal=48%
YAO_TEMPORAL_RESPONSE_TO_PROGESTERONE_CLUSTER_6		68	0.24869	0.89199	0.63956	1	1	2463	tags=10%, list=10%, signal=11%
KYNG_RESPONSE_TO_H2O2_VIA_ERCC6_DN		44	0.273672	0.891891	0.62963	1	1	6732	tags=43%, list=28%, signal=60%
EBAUER_TARGETS_OF_PAX3_FOXO1_FUSION_UP		166	0.218339	0.891586	0.729075	1	1	3524	tags=15%, list=14%, signal=17%
JIANG_HYPOXIA_CANCER		77	0.24092	0.891258	0.668965	1	1	7572	tags=47%, list=31%, signal=68%
AMIT_EGF_RESPONSE_480_MCF10A		43	0.27248	0.891228	0.63871	1	1	6447	tags=40%, list=26%, signal=54%
REACTOME_REGULATION_OF_APOPTOSIS		52	0.259992	0.890832	0.661088	1	1	8726	tags=67%, list=36%, signal=105%
WIERENGA_PML_INTERACTOME		40	0.276928	0.890667	0.638158	1	1	6330	tags=45%, list=26%, signal=61%
RODWELL_AGING_KIDNEY_NO_BLOOD_UP		196	0.210257	0.89022	0.748299	1	1	6040	tags=30%, list=25%, signal=39%
SMID_BREAST_CANCER_RELAPSE_IN_LUNG_DN		26	0.302912	0.889919	0.612554	1	1	294	tags=8%, list=1%, signal=8%
KEGG_LEISHMANIA_INFECTION		53	0.257158	0.888985	0.644351	1	1	4088	tags=23%, list=17%, signal=27%
WEIGEL_OXIDATIVE_STRESS_BY_TBH_AND_H2O2		32	0.2802	0.888826	0.655983	1	1	7418	tags=41%, list=30%, signal=58%
REACTOME_SYNTHESIS_AND_INTERCONVERSION_OF_NUCLEOTIDE_DI_AND_TRIPHOSPHATES		19	0.335179	0.88871	0.586667	1	1	7113	tags=58%, list=29%, signal=82%
GALE_APL_WITH_FLT3_MUTATED_DN		17	0.338719	0.888382	0.61978	1	1	6249	tags=41%, list=26%, signal=55%
KORKOLA_EMBRYONAL_CARCINOMA_UP		39	0.273284	0.888357	0.658371	1	1	5000	tags=36%, list=21%, signal=45%
KEGG_GLYCOSPHINGOLIPID_BIOSYNTHESIS_LACTO_AND_NEOLACTO_SERIES		21	0.314992	0.887422	0.614379	1	1	3183	tags=19%, list=13%, signal=22%
MACLACHLAN_BRCA1_TARGETS_DN		16	0.347784	0.88717	0.619543	1	1	4073	tags=25%, list=17%, signal=30%
ZHONG_SECRETOME_OF_LUNG_CANCER_AND_ENDOTHELIUM		61	0.254256	0.887126	0.679405	1	1	7365	tags=46%, list=30%, signal=66%
MULLIGHAN_NPM1_MUTATED_SIGNATURE_2_DN		66	0.24996	0.886895	0.693878	1	1	5761	tags=38%, list=24%, signal=49%
RAMASWAMY_METASTASIS_UP		64	0.250714	0.88621	0.667391	1	1	6859	tags=44%, list=28%, signal=61%
REACTOME_NEUROTRANSMITTER_RELEASE_CYCLE		26	0.299192	0.886103	0.618534	1	1	919	tags=12%, list=4%, signal=12%
MARTINEZ_RB1_AND_TP53_TARGETS_DN		509	0.190296	0.885493	0.909091	1	1	5439	tags=24%, list=22%, signal=30%
PID_IL8CXCR2_PATHWAY		30	0.294172	0.884928	0.626327	1	1	1305	tags=10%, list=5%, signal=11%
BOYAULT_LIVER_CANCER_SUBCLASS_G123_DN		45	0.267485	0.884656	0.643478	1	1	6585	tags=42%, list=27%, signal=58%
BOUDOUKHA_BOUND_BY_IGF2BP2		104	0.229985	0.884618	0.698413	1	1	8717	tags=51%, list=36%, signal=79%
WANG_RESPONSE_TO_FORSKOLIN_UP		20	0.325138	0.884362	0.619145	1	1	6297	tags=40%, list=26%, signal=54%
DALESSIO_TSA_RESPONSE		20	0.321016	0.883937	0.626147	1	1	4735	tags=40%, list=19%, signal=50%
FERRANDO_T_ALL_WITH_MLL_ENL_FUSION_UP		74	0.245693	0.883905	0.687912	1	1	5156	tags=30%, list=21%, signal=38%
LI_CYTIDINE_ANALOG_PATHWAY		15	0.335844	0.883369	0.608974	1	1	3218	tags=20%, list=13%, signal=23%
NIKOLSKY_BREAST_CANCER_17Q21_Q25_AMPLICON		276	0.203451	0.883172	0.806667	1	1	4969	tags=23%, list=20%, signal=29%
DORSAM_HOXA9_TARGETS_DN		31	0.285399	0.881908	0.653595	1	1	5059	tags=32%, list=21%, signal=41%
ADDYA_ERYTHROID_DIFFERENTIATION_BY_HEMIN		68	0.248106	0.881885	0.658009	1	1	5943	tags=29%, list=24%, signal=39%
DAIRKEE_CANCER_PRONE_RESPONSE_BPA_E2		108	0.22617	0.88181	0.742424	1	1	6519	tags=37%, list=27%, signal=50%
PID_INSULIN_PATHWAY		44	0.26744	0.880782	0.636364	1	1	1197	tags=7%, list=5%, signal=7%
PID_IL2_1PATHWAY		50	0.260113	0.879494	0.678879	1	1	1111	tags=6%, list=5%, signal=6%
BIOCARTA_BCR_PATHWAY		32	0.287737	0.878742	0.649321	1	1	550	tags=6%, list=2%, signal=6%
HOLLEMAN_PREDNISOLONE_RESISTANCE_B_ALL_UP		22	0.311261	0.878496	0.635417	1	1	5300	tags=32%, list=22%, signal=41%
BILANGES_RAPAMYCIN_SENSITIVE_GENES		35	0.280319	0.878071	0.649203	1	1	6170	tags=34%, list=25%, signal=46%
XU_HGF_SIGNALING_NOT_VIA_AKT1_48HR_UP		33	0.280472	0.878012	0.633333	1	1	42	tags=3%, list=0%, signal=3%
REACTOME_SULFUR_AMINO_ACID_METABOLISM		22	0.313707	0.877342	0.64488	1	1	6217	tags=41%, list=26%, signal=55%
LANDIS_ERBB2_BREAST_TUMORS_324_DN		143	0.214753	0.877194	0.780886	1	1	5961	tags=25%, list=24%, signal=33%
REACTOME_MEMBRANE_TRAFFICKING		117	0.223967	0.876529	0.727669	1	1	7917	tags=34%, list=32%, signal=50%
DAVICIONI_PAX_FOXO1_SIGNATURE_IN_ARMS_UP		47	0.264096	0.875825	0.686275	1	1	1434	tags=9%, list=6%, signal=9%
ROZANOV_MMP14_TARGETS_SUBSET		32	0.284234	0.875458	0.668058	1	1	23	tags=3%, list=0%, signal=3%
NIKOLSKY_MUTATED_AND_AMPLIFIED_IN_BREAST_CANCER		78	0.237473	0.87529	0.742981	1	1	4159	tags=18%, list=17%, signal=22%
CHEOK_RESPONSE_TO_HD_MTX_DN		23	0.305857	0.874759	0.652174	1	1	16923	tags=100%, list=69%, signal=327%
PID_AVB3_OPN_PATHWAY		30	0.289198	0.874636	0.637615	1	1	189	tags=3%, list=1%, signal=3%
YAO_TEMPORAL_RESPONSE_TO_PROGESTERONE_CLUSTER_12		72	0.242874	0.873952	0.711409	1	1	8700	tags=47%, list=36%, signal=73%
CHIARADONNA_NEOPLASTIC_TRANSFORMATION_KRAS_CDC25_UP		55	0.258493	0.872577	0.706004	1	1	5418	tags=35%, list=22%, signal=44%
VARELA_ZMPSTE24_TARGETS_DN		30	0.2925	0.872054	0.64257	1	1	3065	tags=20%, list=13%, signal=23%
OUELLET_CULTURED_OVARIAN_CANCER_INVASIVE_VS_LMP_UP		66	0.246745	0.871856	0.727473	1	1	6666	tags=41%, list=27%, signal=56%
KEGG_NATURAL_KILLER_CELL_MEDIATED_CYTOTOXICITY		87	0.232306	0.871174	0.732143	1	1	894	tags=5%, list=4%, signal=5%
BOYAULT_LIVER_CANCER_SUBCLASS_G3_DN		40	0.269876	0.869388	0.645598	1	1	1574	tags=13%, list=6%, signal=13%
PUJANA_ATM_PCC_NETWORK		1249	0.176211	0.868102	0.994565	1	1	5873	tags=26%, list=24%, signal=32%
RASHI_RESPONSE_TO_IONIZING_RADIATION_3		48	0.257936	0.867988	0.695749	1	1	2852	tags=17%, list=12%, signal=19%
BURTON_ADIPOGENESIS_1		32	0.286234	0.867969	0.650964	1	1	1111	tags=9%, list=5%, signal=10%
MIKKELSEN_NPC_HCP_WITH_H3K4ME3_AND_H3K27ME3		152	0.211068	0.86754	0.798144	1	1	4816	tags=28%, list=20%, signal=35%
CUI_TCF21_TARGETS_UP		35	0.273692	0.866962	0.649269	1	1	3034	tags=17%, list=12%, signal=20%
KATSANOU_ELAVL1_TARGETS_DN		134	0.216983	0.86688	0.776498	1	1	1624	tags=10%, list=7%, signal=10%
SANSOM_APC_TARGETS		181	0.21059	0.866329	0.820129	1	1	4065	tags=20%, list=17%, signal=24%
MATTIOLI_MGUS_VS_MULTIPLE_MYELOMA		16	0.341102	0.865828	0.638528	1	1	5943	tags=44%, list=24%, signal=58%
PETROVA_PROX1_TARGETS_DN		61	0.248797	0.865728	0.708972	1	1	4831	tags=23%, list=20%, signal=29%
WATTEL_AUTONOMOUS_THYROID_ADENOMA_DN		47	0.259103	0.865076	0.696121	1	1	989	tags=6%, list=4%, signal=7%
MIKKELSEN_ES_ICP_WITH_H3K4ME3_AND_H3K27ME3		88	0.23	0.864742	0.758836	1	1	2013	tags=13%, list=8%, signal=14%
ZEMBUTSU_SENSITIVITY_TO_CISPLATIN		18	0.315727	0.863752	0.656522	1	1	2339	tags=17%, list=10%, signal=18%
LEE_LIVER_CANCER_SURVIVAL_UP		141	0.213799	0.862812	0.795506	1	1	3490	tags=20%, list=14%, signal=23%
DOANE_BREAST_CANCER_CLASSES_DN		32	0.278618	0.862423	0.655172	1	1	3297	tags=19%, list=14%, signal=22%
BAKKER_FOXO3_TARGETS_DN		167	0.20665	0.862164	0.828125	1	1	5232	tags=25%, list=21%, signal=32%
RIGGINS_TAMOXIFEN_RESISTANCE_UP		56	0.251991	0.861877	0.704641	1	1	3449	tags=20%, list=14%, signal=23%
VANDESLUIS_COMMD1_TARGETS_GROUP_4_UP		15	0.330513	0.861593	0.676404	1	1	6945	tags=60%, list=28%, signal=84%
REACTOME_NEF_MEDIATES_DOWN_MODULATION_OF_CELL_SURFACE_RECEPTORS_BY_RECRUITING_THEM_TO_CLATHRIN_ADAPTERS		20	0.315138	0.86052	0.660131	1	1	5721	tags=30%, list=23%, signal=39%
MARKEY_RB1_ACUTE_LOF_UP		189	0.204296	0.8597	0.871795	1	1	3865	tags=19%, list=16%, signal=22%
PEART_HDAC_PROLIFERATION_CLUSTER_DN		71	0.240393	0.859587	0.736597	1	1	4061	tags=25%, list=17%, signal=30%
ROVERSI_GLIOMA_COPY_NUMBER_UP		83	0.23207	0.858993	0.744186	1	1	5785	tags=30%, list=24%, signal=39%
KEGG_RIG_I_LIKE_RECEPTOR_SIGNALING_PATHWAY		54	0.246029	0.856506	0.725446	1	1	564	tags=4%, list=2%, signal=4%
GARY_CD5_TARGETS_UP		430	0.186545	0.855989	0.937079	1	1	6597	tags=29%, list=27%, signal=39%
REACTOME_IL_2_SIGNALING		35	0.271263	0.855416	0.698113	1	1	197	tags=6%, list=1%, signal=6%
REACTOME_N_GLYCAN_ANTENNAE_ELONGATION_IN_THE_MEDIAL_TRANS_GOLGI		15	0.33245	0.854162	0.665924	1	1	7555	tags=47%, list=31%, signal=68%
WAKABAYASHI_ADIPOGENESIS_PPARG_RXRA_BOUND_8D		815	0.178559	0.853893	0.983213	1	1	7454	tags=36%, list=31%, signal=50%
KEGG_AMYOTROPHIC_LATERAL_SCLEROSIS_ALS		46	0.259141	0.851966	0.744035	1	1	3959	tags=22%, list=16%, signal=26%
GOLUB_ALL_VS_AML_UP		23	0.294164	0.849212	0.669492	1	1	6901	tags=35%, list=28%, signal=48%
MEISSNER_BRAIN_ICP_WITH_H3K4ME3		29	0.277117	0.848374	0.698031	1	1	4732	tags=24%, list=19%, signal=30%
FORTSCHEGGER_PHF8_TARGETS_UP		263	0.194108	0.848349	0.896883	1	1	5731	tags=26%, list=24%, signal=34%
NAKAYAMA_FGF2_TARGETS		26	0.284197	0.848204	0.66951	1	1	5155	tags=27%, list=21%, signal=34%
FINAK_BREAST_CANCER_SDPP_SIGNATURE		17	0.317905	0.846034	0.672199	1	1	1738	tags=12%, list=7%, signal=13%
REACTOME_DESTABILIZATION_OF_MRNA_BY_TRISTETRAPROLIN_TTP		17	0.323726	0.845868	0.660793	1	1	6374	tags=53%, list=26%, signal=72%
KEGG_T_CELL_RECEPTOR_SIGNALING_PATHWAY		81	0.227889	0.845738	0.795556	1	1	564	tags=5%, list=2%, signal=5%
RODRIGUES_THYROID_CARCINOMA_POORLY_DIFFERENTIATED_UP		603	0.178587	0.845128	0.974239	1	1	6441	tags=32%, list=26%, signal=43%
YANG_BREAST_CANCER_ESR1_BULK_UP		26	0.285261	0.844914	0.720621	1	1	4944	tags=27%, list=20%, signal=34%
KEGG_STEROID_BIOSYNTHESIS		17	0.321871	0.844861	0.667406	1	1	8495	tags=59%, list=35%, signal=90%
MATZUK_MALE_REPRODUCTION_SERTOLI		24	0.294077	0.844389	0.715431	1	1	1123	tags=13%, list=5%, signal=13%
DAVICIONI_PAX_FOXO1_SIGNATURE_IN_ARMS_DN		18	0.31839	0.84377	0.662338	1	1	135	tags=6%, list=1%, signal=6%
WAGNER_APO2_SENSITIVITY		19	0.305915	0.843282	0.705128	1	1	1876	tags=11%, list=8%, signal=11%
YAO_TEMPORAL_RESPONSE_TO_PROGESTERONE_CLUSTER_5		24	0.292024	0.842915	0.699779	1	1	6188	tags=42%, list=25%, signal=56%
DARWICHE_PAPILLOMA_RISK_LOW_UP		125	0.212511	0.842792	0.84	1	1	7623	tags=44%, list=31%, signal=64%
ZHAN_VARIABLE_EARLY_DIFFERENTIATION_GENES_DN		27	0.285499	0.838608	0.669643	1	1	3727	tags=19%, list=15%, signal=22%
SANCHEZ_MDM2_TARGETS		15	0.327114	0.838563	0.678492	1	1	4882	tags=40%, list=20%, signal=50%
HEDENFALK_BREAST_CANCER_BRACX_UP		19	0.304752	0.837833	0.687627	1	1	8664	tags=74%, list=36%, signal=114%
SU_PLACENTA		22	0.295103	0.837148	0.68254	1	1	3730	tags=27%, list=15%, signal=32%
HOEBEKE_LYMPHOID_STEM_CELL_DN		79	0.230161	0.836696	0.774892	1	1	4958	tags=20%, list=20%, signal=25%
KEGG_ALANINE_ASPARTATE_AND_GLUTAMATE_METABOLISM		29	0.275705	0.836487	0.704225	1	1	4617	tags=28%, list=19%, signal=34%
LINDSTEDT_DENDRITIC_CELL_MATURATION_D		55	0.245778	0.836289	0.76129	1	1	4733	tags=25%, list=19%, signal=32%
SIMBULAN_UV_RESPONSE_IMMORTALIZED_DN		28	0.284648	0.836054	0.725702	1	1	2359	tags=18%, list=10%, signal=20%
REACTOME_NEPHRIN_INTERACTIONS		17	0.319209	0.835716	0.707265	1	1	250	tags=6%, list=1%, signal=6%
COATES_MACROPHAGE_M1_VS_M2_DN		66	0.236595	0.835677	0.788155	1	1	2569	tags=11%, list=11%, signal=12%
ZHAN_MULTIPLE_MYELOMA_MF_UP		39	0.257047	0.835279	0.714894	1	1	3845	tags=21%, list=16%, signal=24%
YAMASHITA_LIVER_CANCER_STEM_CELL_UP		39	0.259737	0.834876	0.735113	1	1	6088	tags=38%, list=25%, signal=51%
PID_CERAMIDE_PATHWAY		48	0.246042	0.834356	0.742138	1	1	1915	tags=8%, list=8%, signal=9%
GOUYER_TATI_TARGETS_DN		15	0.331502	0.834261	0.682927	1	1	3839	tags=33%, list=16%, signal=40%
WEST_ADRENOCORTICAL_CARCINOMA_VS_ADENOMA_UP		17	0.320404	0.833732	0.662338	1	1	5445	tags=53%, list=22%, signal=68%
BERTUCCI_INVASIVE_CARCINOMA_DUCTAL_VS_LOBULAR_DN		40	0.256732	0.832695	0.727473	1	1	2780	tags=15%, list=11%, signal=17%
BURTON_ADIPOGENESIS_PEAK_AT_0HR		61	0.238147	0.831524	0.778524	1	1	3876	tags=15%, list=16%, signal=18%
SWEET_KRAS_TARGETS_UP		81	0.225813	0.831375	0.793258	1	1	5435	tags=30%, list=22%, signal=38%
EBAUER_TARGETS_OF_PAX3_FOXO1_FUSION_DN		40	0.255703	0.830983	0.784223	1	1	1305	tags=13%, list=5%, signal=13%
NAKAMURA_TUMOR_ZONE_PERIPHERAL_VS_CENTRAL_UP		266	0.189548	0.830788	0.903226	1	1	7052	tags=38%, list=29%, signal=53%
NAKAMURA_ADIPOGENESIS_LATE_UP		99	0.217094	0.830743	0.812636	1	1	4214	tags=22%, list=17%, signal=27%
REACTOME_ENDOSOMAL_SORTING_COMPLEX_REQUIRED_FOR_TRANSPORT_ESCRT		26	0.286176	0.83014	0.721739	1	1	8485	tags=54%, list=35%, signal=83%
KEGG_PANTOTHENATE_AND_COA_BIOSYNTHESIS		15	0.32614	0.830109	0.661826	1	1	6971	tags=47%, list=29%, signal=65%
SCIAN_INVERSED_TARGETS_OF_TP53_AND_TP73_DN		28	0.275141	0.829767	0.714602	1	1	8246	tags=54%, list=34%, signal=81%
MIKKELSEN_MCV6_ICP_WITH_H3K27ME3		38	0.257627	0.829579	0.743182	1	1	2411	tags=18%, list=10%, signal=20%
MCCLUNG_CREB1_TARGETS_DN		46	0.251549	0.82912	0.754217	1	1	2264	tags=13%, list=9%, signal=14%
BIOCARTA_MTOR_PATHWAY		20	0.302815	0.82899	0.698482	1	1	5108	tags=25%, list=21%, signal=32%
PID_TCR_PATHWAY		52	0.244468	0.828213	0.756152	1	1	3573	tags=19%, list=15%, signal=22%
REACTOME_ACTIVATED_NOTCH1_TRANSMITS_SIGNAL_TO_THE_NUCLEUS		23	0.285116	0.827712	0.699332	1	1	1833	tags=13%, list=8%, signal=14%
NING_CHRONIC_OBSTRUCTIVE_PULMONARY_DISEASE_DN		113	0.213307	0.827048	0.844639	1	1	8304	tags=45%, list=34%, signal=68%
PID_BCR_5PATHWAY		59	0.234548	0.82536	0.76701	1	1	1925	tags=8%, list=8%, signal=9%
CHYLA_CBFA2T3_TARGETS_UP		311	0.18598	0.824967	0.970183	1	1	3356	tags=15%, list=14%, signal=17%
KEGG_PROXIMAL_TUBULE_BICARBONATE_RECLAMATION		18	0.303252	0.824398	0.702306	1	1	2298	tags=17%, list=9%, signal=18%
KEGG_MELANOGENESIS		86	0.21918	0.82321	0.815964	1	1	3685	tags=17%, list=15%, signal=20%
KEGG_BASAL_CELL_CARCINOMA		47	0.250521	0.822677	0.764977	1	1	3959	tags=23%, list=16%, signal=28%
WANG_CLASSIC_ADIPOGENIC_TARGETS_OF_PPARG		21	0.289967	0.822086	0.713287	1	1	2298	tags=19%, list=9%, signal=21%
WHITFIELD_CELL_CYCLE_M_G1		141	0.204384	0.821086	0.883772	1	1	4472	tags=21%, list=18%, signal=26%
HEIDENBLAD_AMPLICON_12P11_12_DN		25	0.285376	0.82098	0.733333	1	1	2184	tags=16%, list=9%, signal=18%
BRUINS_UVC_RESPONSE_VIA_TP53_GROUP_D		230	0.192451	0.82092	0.913953	1	1	3466	tags=16%, list=14%, signal=18%
GRUETZMANN_PANCREATIC_CANCER_DN		177	0.195602	0.819937	0.9375	1	1	5909	tags=29%, list=24%, signal=38%
REACTOME_GLYCOSAMINOGLYCAN_METABOLISM		98	0.217804	0.819655	0.820346	1	1	6360	tags=34%, list=26%, signal=45%
PEPPER_CHRONIC_LYMPHOCYTIC_LEUKEMIA_UP		26	0.274402	0.819241	0.728285	1	1	3734	tags=19%, list=15%, signal=23%
PASQUALUCCI_LYMPHOMA_BY_GC_STAGE_DN		147	0.200082	0.819201	0.890411	1	1	4098	tags=18%, list=17%, signal=21%
KEGG_SELENOAMINO_ACID_METABOLISM		24	0.283562	0.818618	0.753684	1	1	5681	tags=29%, list=23%, signal=38%
MEISSNER_NPC_HCP_WITH_H3K4ME3_AND_H3K27ME3		102	0.214912	0.817209	0.837607	1	1	4509	tags=25%, list=19%, signal=30%
TURASHVILI_BREAST_LOBULAR_CARCINOMA_VS_DUCTAL_NORMAL_UP		66	0.229134	0.817051	0.835118	1	1	4159	tags=20%, list=17%, signal=24%
KONDO_PROSTATE_CANCER_HCP_WITH_H3K27ME3		76	0.229892	0.816792	0.810044	1	1	4473	tags=25%, list=18%, signal=31%
AMIT_EGF_RESPONSE_60_MCF10A		38	0.252017	0.816444	0.769752	1	1	4107	tags=26%, list=17%, signal=32%
BOSCO_ALLERGEN_INDUCED_TH2_ASSOCIATED_MODULE		124	0.207534	0.816189	0.869848	1	1	1954	tags=8%, list=8%, signal=9%
BIOCARTA_CARM_ER_PATHWAY		34	0.262122	0.815856	0.71519	1	1	1948	tags=12%, list=8%, signal=13%
REACTOME_SYNTHESIS_OF_GLYCOSYLPHOSPHATIDYLINOSITOL_GPI		16	0.317474	0.815478	0.709957	1	1	3347	tags=19%, list=14%, signal=22%
CHOI_ATL_CHRONIC_VS_ACUTE_DN		18	0.305629	0.815231	0.729927	1	1	3434	tags=22%, list=14%, signal=26%
FLECHNER_PBL_KIDNEY_TRANSPLANT_REJECTED_VS_OK_UP		62	0.236166	0.814829	0.802198	1	1	7931	tags=45%, list=33%, signal=67%
BANDRES_RESPONSE_TO_CARMUSTIN_WITHOUT_MGMT_48HR_DN		30	0.264482	0.814386	0.719912	1	1	3666	tags=23%, list=15%, signal=27%
REACTOME_SIGNALING_BY_TGF_BETA_RECEPTOR_COMPLEX		60	0.232152	0.813428	0.784897	1	1	5995	tags=28%, list=25%, signal=37%
IWANAGA_CARCINOGENESIS_BY_KRAS_PTEN_UP		144	0.202164	0.813244	0.877996	1	1	4378	tags=18%, list=18%, signal=22%
KLEIN_TARGETS_OF_BCR_ABL1_FUSION		31	0.263448	0.813173	0.73499	1	1	3459	tags=26%, list=14%, signal=30%
ACEVEDO_LIVER_TUMOR_VS_NORMAL_ADJACENT_TISSUE_UP		823	0.16821	0.812123	1	1	1	7406	tags=36%, list=30%, signal=50%
BYSTRYKH_HEMATOPOIESIS_STEM_CELL_QTL_CIS		118	0.206401	0.812068	0.877637	1	1	7508	tags=41%, list=31%, signal=59%
PEREZ_TP53_AND_TP63_TARGETS		183	0.195475	0.812065	0.923596	1	1	2770	tags=14%, list=11%, signal=16%
KEGG_ARRHYTHMOGENIC_RIGHT_VENTRICULAR_CARDIOMYOPATHY_ARVC		58	0.231191	0.811897	0.79646	1	1	2662	tags=12%, list=11%, signal=14%
GRUETZMANN_PANCREATIC_CANCER_UP		333	0.18153	0.811042	0.982222	1	1	7600	tags=38%, list=31%, signal=55%
REACTOME_BMAL1_CLOCK_NPAS2_ACTIVATES_CIRCADIAN_EXPRESSION		34	0.258824	0.810584	0.765591	1	1	4745	tags=35%, list=19%, signal=44%
SANSOM_WNT_PATHWAY_REQUIRE_MYC		48	0.246689	0.809252	0.802998	1	1	5863	tags=44%, list=24%, signal=57%
LEE_LIVER_CANCER		33	0.262363	0.80817	0.764967	1	1	3481	tags=24%, list=14%, signal=28%
PID_CIRCADIANPATHWAY		15	0.303563	0.806471	0.722917	1	1	4706	tags=40%, list=19%, signal=50%
TSENG_ADIPOGENIC_POTENTIAL_DN		42	0.248259	0.806301	0.811816	1	1	2731	tags=14%, list=11%, signal=16%
BROWN_MYELOID_CELL_DEVELOPMENT_UP		130	0.202135	0.805216	0.905702	1	1	6857	tags=33%, list=28%, signal=46%
KEGG_BASE_EXCISION_REPAIR		34	0.255055	0.804627	0.777778	1	1	3114	tags=15%, list=13%, signal=17%
KORKOLA_SEMINOMA_UP		43	0.243715	0.804047	0.803532	1	1	6065	tags=35%, list=25%, signal=46%
KEGG_BUTANOATE_METABOLISM		27	0.275864	0.803012	0.769058	1	1	8056	tags=56%, list=33%, signal=83%
TONKS_TARGETS_OF_RUNX1_RUNX1T1_FUSION_ERYTHROCYTE_UP		137	0.200378	0.802566	0.910959	1	1	5765	tags=26%, list=24%, signal=34%
PID_P75NTRPATHWAY		65	0.22789	0.802298	0.845316	1	1	1137	tags=6%, list=5%, signal=6%
REACTOME_NUCLEAR_EVENTS_KINASE_AND_TRANSCRIPTION_FACTOR_ACTIVATION		24	0.274822	0.802251	0.710956	1	1	2917	tags=17%, list=12%, signal=19%
WORSCHECH_TUMOR_EVASION_AND_TOLEROGENICITY_UP		18	0.302346	0.801483	0.763158	1	1	2319	tags=22%, list=10%, signal=25%
LU_AGING_BRAIN_DN		135	0.200375	0.801175	0.889121	1	1	6139	tags=30%, list=25%, signal=39%
YANG_BREAST_CANCER_ESR1_LASER_DN		48	0.235996	0.80061	0.784969	1	1	4229	tags=23%, list=17%, signal=28%
DELASERNA_MYOD_TARGETS_UP		77	0.214489	0.800573	0.85447	1	1	3685	tags=19%, list=15%, signal=23%
BOSCO_EPITHELIAL_DIFFERENTIATION_MODULE		43	0.246056	0.800448	0.79148	1	1	3250	tags=23%, list=13%, signal=27%
REACTOME_APOPTOSIS		132	0.200817	0.800029	0.903448	1	1	7743	tags=42%, list=32%, signal=62%
KAYO_AGING_MUSCLE_UP		194	0.189806	0.799228	0.945498	1	1	5599	tags=25%, list=23%, signal=32%
BRUNO_HEMATOPOIESIS		61	0.230863	0.798555	0.841889	1	1	5819	tags=38%, list=24%, signal=49%
BIOCARTA_CHREBP2_PATHWAY		38	0.246848	0.797723	0.787942	1	1	5390	tags=26%, list=22%, signal=34%
PID_IL12_2PATHWAY		46	0.241515	0.797221	0.778706	1	1	197	tags=4%, list=1%, signal=4%
DELACROIX_RARG_BOUND_MEF		335	0.17897	0.797076	0.977629	1	1	6296	tags=28%, list=26%, signal=37%
SAGIV_CD24_TARGETS_DN		44	0.241915	0.795731	0.796407	1	1	3408	tags=23%, list=14%, signal=26%
PARK_HSC_AND_MULTIPOTENT_PROGENITORS		47	0.237969	0.795132	0.800848	1	1	4477	tags=21%, list=18%, signal=26%
LIU_CDX2_TARGETS_UP		23	0.281988	0.794691	0.756322	1	1	3090	tags=17%, list=13%, signal=20%
CADWELL_ATG16L1_TARGETS_UP		66	0.222884	0.793763	0.824786	1	1	4122	tags=21%, list=17%, signal=25%
HANSON_HRAS_SIGNALING_VIA_NFKB		18	0.295008	0.793712	0.760563	1	1	2032	tags=17%, list=8%, signal=18%
NIKOLSKY_BREAST_CANCER_20Q12_Q13_AMPLICON		116	0.203268	0.793336	0.902597	1	1	5874	tags=29%, list=24%, signal=38%
REACTOME_TRANSCRIPTIONAL_ACTIVITY_OF_SMAD2_SMAD3_SMAD4_HETEROTRIMER		36	0.253078	0.792907	0.78882	1	1	4837	tags=22%, list=20%, signal=28%
AMUNDSON_RESPONSE_TO_ARSENITE		202	0.186928	0.792893	0.960526	1	1	4860	tags=22%, list=20%, signal=27%
MULLIGHAN_MLL_SIGNATURE_1_UP		341	0.175621	0.792803	0.985915	1	1	5483	tags=24%, list=22%, signal=31%
STAMBOLSKY_RESPONSE_TO_VITAMIN_D3_DN		23	0.283781	0.792349	0.754545	1	1	722	tags=9%, list=3%, signal=9%
ICHIBA_GRAFT_VERSUS_HOST_DISEASE_35D_UP		99	0.205143	0.791193	0.907923	1	1	6196	tags=28%, list=25%, signal=38%
KEGG_FC_GAMMA_R_MEDIATED_PHAGOCYTOSIS		85	0.213032	0.789316	0.883827	1	1	4038	tags=13%, list=17%, signal=15%
KAN_RESPONSE_TO_ARSENIC_TRIOXIDE		109	0.204203	0.78923	0.926339	1	1	5045	tags=27%, list=21%, signal=33%
REACTOME_SYNTHESIS_OF_PC		16	0.302179	0.788707	0.732739	1	1	340	tags=6%, list=1%, signal=6%
VANLOO_SP3_TARGETS_DN		80	0.215332	0.788007	0.874227	1	1	6730	tags=36%, list=28%, signal=50%
BROWNE_HCMV_INFECTION_48HR_UP		161	0.18915	0.787561	0.943478	1	1	4654	tags=21%, list=19%, signal=26%
GAZDA_DIAMOND_BLACKFAN_ANEMIA_PROGENITOR_DN		65	0.219917	0.787386	0.842795	1	1	5263	tags=23%, list=22%, signal=29%
DARWICHE_PAPILLOMA_RISK_HIGH_DN		150	0.195268	0.786718	0.939815	1	1	4275	tags=18%, list=18%, signal=22%
WANG_ESOPHAGUS_CANCER_VS_NORMAL_UP		107	0.204391	0.78658	0.904762	1	1	4707	tags=22%, list=19%, signal=28%
PID_PS1PATHWAY		42	0.240573	0.786132	0.784585	1	1	1246	tags=7%, list=5%, signal=8%
BIOCARTA_PML_PATHWAY		16	0.312572	0.785591	0.75431	1	1	4981	tags=31%, list=20%, signal=39%
KEGG_DRUG_METABOLISM_OTHER_ENZYMES		31	0.259157	0.783947	0.772727	1	1	5961	tags=42%, list=24%, signal=55%
VANTVEER_BREAST_CANCER_ESR1_DN		210	0.183987	0.783879	0.960352	1	1	4177	tags=20%, list=17%, signal=24%
KANG_FLUOROURACIL_RESISTANCE_UP		20	0.285397	0.783328	0.753747	1	1	7605	tags=40%, list=31%, signal=58%
LAIHO_COLORECTAL_CANCER_SERRATED_DN		78	0.214805	0.783281	0.875278	1	1	5688	tags=24%, list=23%, signal=32%
KYNG_DNA_DAMAGE_BY_UV		57	0.225011	0.783254	0.838074	1	1	1058	tags=5%, list=4%, signal=5%
DACOSTA_ERCC3_ALLELE_XPCS_VS_TTD_UP		26	0.274324	0.782609	0.781659	1	1	3034	tags=19%, list=12%, signal=22%
LEE_AGING_MUSCLE_UP		42	0.239758	0.782565	0.809843	1	1	4745	tags=26%, list=19%, signal=32%
BLUM_RESPONSE_TO_SALIRASIB_UP		240	0.181889	0.782133	0.978355	1	1	7550	tags=35%, list=31%, signal=51%
NEMETH_INFLAMMATORY_RESPONSE_LPS_DN		27	0.262662	0.781182	0.813212	1	1	2569	tags=19%, list=11%, signal=21%
WONG_PROTEASOME_GENE_MODULE		49	0.229211	0.780378	0.870103	1	1	8923	tags=57%, list=37%, signal=90%
DAZARD_RESPONSE_TO_UV_NHEK_UP		214	0.183196	0.780137	0.969412	1	1	6226	tags=32%, list=26%, signal=42%
BAELDE_DIABETIC_NEPHROPATHY_UP		68	0.217124	0.780011	0.866808	1	1	4834	tags=26%, list=20%, signal=33%
REACTOME_POST_TRANSLATIONAL_PROTEIN_MODIFICATION		158	0.1897	0.779955	0.933806	1	1	6456	tags=32%, list=26%, signal=44%
ZHONG_RESPONSE_TO_AZACITIDINE_AND_TSA_DN		67	0.217365	0.778834	0.850972	1	1	6531	tags=30%, list=27%, signal=41%
BUYTAERT_PHOTODYNAMIC_THERAPY_STRESS_DN		616	0.164051	0.778559	1	1	1	6332	tags=29%, list=26%, signal=38%
RUTELLA_RESPONSE_TO_HGF_VS_CSF2RB_AND_IL4_UP		357	0.173319	0.778336	0.997748	1	1	5992	tags=27%, list=25%, signal=35%
BYSTROEM_CORRELATED_WITH_IL5_UP		43	0.237242	0.777727	0.843478	1	1	8394	tags=53%, list=34%, signal=81%
PID_ATF2_PATHWAY		53	0.228233	0.776633	0.82766	1	1	3627	tags=15%, list=15%, signal=18%
POTTI_PACLITAXEL_SENSITIVITY		35	0.25131	0.776238	0.805616	1	1	6519	tags=34%, list=27%, signal=47%
JOHNSTONE_PARVB_TARGETS_2_UP		133	0.192864	0.776012	0.919101	1	1	7275	tags=36%, list=30%, signal=51%
HAN_JNK_SINGALING_DN		35	0.249166	0.775831	0.80597	1	1	4543	tags=23%, list=19%, signal=28%
PID_ER_NONGENOMIC_PATHWAY		37	0.242727	0.775647	0.848614	1	1	1208	tags=8%, list=5%, signal=9%
GHANDHI_DIRECT_IRRADIATION_UP		99	0.202268	0.775068	0.897959	1	1	3521	tags=17%, list=14%, signal=20%
VALK_AML_CLUSTER_2		24	0.259718	0.774914	0.792325	1	1	3462	tags=21%, list=14%, signal=24%
MARSON_FOXP3_TARGETS_STIMULATED_UP		23	0.273028	0.774431	0.780269	1	1	2449	tags=17%, list=10%, signal=19%
LENAOUR_DENDRITIC_CELL_MATURATION_UP		87	0.205999	0.774386	0.893617	1	1	5616	tags=29%, list=23%, signal=37%
KEGG_TYPE_I_DIABETES_MELLITUS		27	0.2615	0.773493	0.815618	1	1	564	tags=7%, list=2%, signal=8%
STONER_ESOPHAGEAL_CARCINOGENESIS_UP		34	0.249976	0.773339	0.808889	1	1	2388	tags=12%, list=10%, signal=13%
FONTAINE_FOLLICULAR_THYROID_ADENOMA_UP		65	0.213967	0.77306	0.880631	1	1	2501	tags=14%, list=10%, signal=15%
STANELLE_E2F1_TARGETS		26	0.262327	0.772413	0.787281	1	1	5321	tags=31%, list=22%, signal=39%
COLIN_PILOCYTIC_ASTROCYTOMA_VS_GLIOBLASTOMA_DN		27	0.25921	0.771274	0.765591	1	1	4242	tags=22%, list=17%, signal=27%
BRACHAT_RESPONSE_TO_METHOTREXATE_DN		25	0.268429	0.770136	0.795031	1	1	6727	tags=40%, list=28%, signal=55%
ROME_INSULIN_TARGETS_IN_MUSCLE_UP		423	0.168245	0.769883	1	1	1	7463	tags=35%, list=31%, signal=49%
KYNG_DNA_DAMAGE_BY_GAMMA_RADIATION		68	0.216093	0.769689	0.880795	1	1	1205	tags=6%, list=5%, signal=6%
LASTOWSKA_NEUROBLASTOMA_COPY_NUMBER_UP		168	0.187247	0.769657	0.969163	1	1	7287	tags=38%, list=30%, signal=53%
MIKKELSEN_ES_HCP_WITH_H3_UNMETHYLATED		32	0.250643	0.76964	0.832677	1	1	2382	tags=19%, list=10%, signal=21%
LIM_MAMMARY_LUMINAL_PROGENITOR_UP		45	0.235744	0.768798	0.823113	1	1	1327	tags=9%, list=5%, signal=9%
PIONTEK_PKD1_TARGETS_UP		30	0.257298	0.767796	0.808314	1	1	6140	tags=43%, list=25%, signal=58%
LEE_LIVER_CANCER_SURVIVAL_DN		165	0.186899	0.767631	0.968326	1	1	6026	tags=30%, list=25%, signal=39%
SCHUETZ_BREAST_CANCER_DUCTAL_INVASIVE_DN		75	0.209847	0.76679	0.899358	1	1	4318	tags=23%, list=18%, signal=27%
REACTOME_CIRCADIAN_CLOCK		50	0.225768	0.766223	0.863839	1	1	4745	tags=28%, list=19%, signal=35%
ABBUD_LIF_SIGNALING_1_UP		37	0.236555	0.765594	0.823529	1	1	2794	tags=19%, list=11%, signal=21%
NIELSEN_SCHWANNOMA_DN		17	0.2851	0.764987	0.802603	1	1	1743	tags=12%, list=7%, signal=13%
DACOSTA_UV_RESPONSE_VIA_ERCC3_COMMON_UP		76	0.209726	0.764185	0.894619	1	1	5483	tags=28%, list=22%, signal=36%
IVANOVA_HEMATOPOIESIS_STEM_CELL_AND_PROGENITOR		594	0.163609	0.764175	1	1	1	5467	tags=22%, list=22%, signal=28%
JAATINEN_HEMATOPOIETIC_STEM_CELL_UP		281	0.173876	0.763706	0.995475	1	1	5154	tags=23%, list=21%, signal=29%
RIZKI_TUMOR_INVASIVENESS_3D_DN		234	0.177807	0.763702	0.984683	1	1	5215	tags=25%, list=21%, signal=32%
MARTENS_BOUND_BY_PML_RARA_FUSION		411	0.168139	0.76365	0.99511	1	1	5597	tags=24%, list=23%, signal=30%
REACTOME_AQUAPORIN_MEDIATED_TRANSPORT		40	0.235316	0.763377	0.85307	1	1	3292	tags=18%, list=14%, signal=20%
REACTOME_RESOLUTION_OF_AP_SITES_VIA_THE_MULTIPLE_NUCLEOTIDE_PATCH_REPLACEMENT_PATHWAY		17	0.291577	0.762894	0.791411	1	1	2192	tags=18%, list=9%, signal=19%
TERAMOTO_OPN_TARGETS_CLUSTER_6		26	0.259094	0.762088	0.809735	1	1	3078	tags=15%, list=13%, signal=18%
JIANG_HYPOXIA_NORMAL		290	0.173998	0.761988	0.993007	1	1	8330	tags=39%, list=34%, signal=59%
RODWELL_AGING_KIDNEY_UP		418	0.166536	0.761743	0.997573	1	1	6133	tags=26%, list=25%, signal=35%
REACTOME_PEROXISOMAL_LIPID_METABOLISM		20	0.279455	0.761461	0.796178	1	1	17565	tags=100%, list=72%, signal=358%
WANG_LSD1_TARGETS_UP		21	0.274099	0.761204	0.81741	1	1	3876	tags=24%, list=16%, signal=28%
ZHANG_TLX_TARGETS_DN		103	0.199331	0.760365	0.941704	1	1	5263	tags=20%, list=22%, signal=26%
PID_CXCR4_PATHWAY		90	0.201735	0.760027	0.92735	1	1	2820	tags=11%, list=12%, signal=13%
SENGUPTA_EBNA1_ANTICORRELATED		137	0.188789	0.759679	0.947253	1	1	4209	tags=18%, list=17%, signal=21%
WENG_POR_TARGETS_GLOBAL_DN		21	0.271589	0.759627	0.8125	1	1	2616	tags=19%, list=11%, signal=21%
SHAFFER_IRF4_TARGETS_IN_PLASMA_CELL_VS_MATURE_B_LYMPHOCYTE		60	0.217674	0.759495	0.89154	1	1	6672	tags=42%, list=27%, signal=57%
WELCH_GATA1_TARGETS		17	0.282506	0.759073	0.781116	1	1	9096	tags=65%, list=37%, signal=103%
FERRANDO_TAL1_NEIGHBORS		16	0.293856	0.758892	0.771552	1	1	3507	tags=25%, list=14%, signal=29%
CASORELLI_APL_SECONDARY_VS_DE_NOVO_UP		38	0.239933	0.758824	0.835526	1	1	765	tags=5%, list=3%, signal=5%
PLASARI_TGFB1_TARGETS_1HR_UP		34	0.246199	0.758734	0.835616	1	1	5293	tags=35%, list=22%, signal=45%
CHEN_LVAD_SUPPORT_OF_FAILING_HEART_DN		33	0.248243	0.757993	0.833684	1	1	1291	tags=9%, list=5%, signal=10%
REACTOME_FORMATION_OF_INCISION_COMPLEX_IN_GG_NER		21	0.271499	0.757312	0.807175	1	1	17759	tags=100%, list=73%, signal=368%
SENESE_HDAC1_AND_HDAC2_TARGETS_UP		216	0.177602	0.756822	0.981395	1	1	4365	tags=19%, list=18%, signal=23%
PID_P38ALPHABETADOWNSTREAMPATHWAY		37	0.239264	0.756506	0.857778	1	1	5597	tags=32%, list=23%, signal=42%
BONOME_OVARIAN_CANCER_SURVIVAL_SUBOPTIMAL_DEBULKING		456	0.163853	0.756321	0.997722	1	1	4501	tags=18%, list=18%, signal=21%
REACTOME_BASE_EXCISION_REPAIR		19	0.277671	0.755526	0.810345	1	1	2192	tags=16%, list=9%, signal=17%
TOMLINS_METASTASIS_DN		20	0.270582	0.754842	0.8234	1	1	558	tags=5%, list=2%, signal=5%
LIANG_HEMATOPOIESIS_STEM_CELL_NUMBER_LARGE_VS_TINY_DN		43	0.231511	0.754796	0.873085	1	1	4577	tags=23%, list=19%, signal=29%
REACTOME_TRANSCRIPTION_COUPLED_NER_TC_NER		43	0.228016	0.75477	0.85941	1	1	6530	tags=30%, list=27%, signal=41%
NIELSEN_GIST_VS_SYNOVIAL_SARCOMA_UP		16	0.291338	0.754259	0.786667	1	1	300	tags=6%, list=1%, signal=6%
FALVELLA_SMOKERS_WITH_LUNG_CANCER		69	0.207804	0.75422	0.926605	1	1	5679	tags=30%, list=23%, signal=40%
FARMER_BREAST_CANCER_CLUSTER_4		15	0.295038	0.753368	0.768053	1	1	6058	tags=33%, list=25%, signal=44%
HOFMANN_MYELODYSPLASTIC_SYNDROM_RISK_UP		21	0.264128	0.753184	0.804255	1	1	6058	tags=38%, list=25%, signal=51%
REACTOME_TCR_SIGNALING		39	0.23253	0.752975	0.844298	1	1	4595	tags=21%, list=19%, signal=25%
PID_BETACATENIN_DEG_PATHWAY		17	0.291875	0.752554	0.801619	1	1	8492	tags=53%, list=35%, signal=81%
RIZKI_TUMOR_INVASIVENESS_2D_DN		56	0.214699	0.752497	0.884444	1	1	7807	tags=38%, list=32%, signal=55%
SIMBULAN_UV_RESPONSE_NORMAL_DN		30	0.251299	0.752198	0.847458	1	1	6502	tags=33%, list=27%, signal=45%
NUMATA_CSF3_SIGNALING_VIA_STAT3		16	0.280074	0.751935	0.789227	1	1	2506	tags=19%, list=10%, signal=21%
PID_P53DOWNSTREAMPATHWAY		127	0.187827	0.751888	0.961207	1	1	4608	tags=20%, list=19%, signal=25%
MCDOWELL_ACUTE_LUNG_INJURY_UP		37	0.236506	0.750911	0.857759	1	1	3408	tags=19%, list=14%, signal=22%
TORCHIA_TARGETS_OF_EWSR1_FLI1_FUSION_DN		287	0.170489	0.750629	0.997817	1	1	2887	tags=10%, list=12%, signal=12%
KYNG_ENVIRONMENTAL_STRESS_RESPONSE_UP		55	0.217918	0.749719	0.886918	1	1	8400	tags=45%, list=34%, signal=69%
BIOCARTA_G1_PATHWAY		28	0.250996	0.749367	0.820399	1	1	3959	tags=29%, list=16%, signal=34%
KOBAYASHI_EGFR_SIGNALING_6HR_DN		17	0.281443	0.748808	0.809859	1	1	515	tags=6%, list=2%, signal=6%
KEGG_HISTIDINE_METABOLISM		23	0.262745	0.747018	0.829545	1	1	4344	tags=26%, list=18%, signal=32%
ZHU_CMV_ALL_UP		112	0.189306	0.746204	0.945652	1	1	4747	tags=26%, list=19%, signal=32%
YOSHIMURA_MAPK8_TARGETS_DN		331	0.167763	0.745369	0.997738	1	1	7057	tags=32%, list=29%, signal=44%
DELACROIX_RAR_TARGETS_UP		41	0.224796	0.744594	0.875862	1	1	4837	tags=24%, list=20%, signal=30%
KEGG_GLYCOLYSIS_GLUCONEOGENESIS		52	0.218703	0.744529	0.903587	1	1	7012	tags=50%, list=29%, signal=70%
HOLLEMAN_VINCRISTINE_RESISTANCE_ALL_UP		26	0.254117	0.744381	0.819915	1	1	5108	tags=27%, list=21%, signal=34%
DAZARD_UV_RESPONSE_CLUSTER_G4		20	0.26877	0.743935	0.826347	1	1	5337	tags=40%, list=22%, signal=51%
MARKEY_RB1_CHRONIC_LOF_DN		96	0.196796	0.743654	0.946188	1	1	5689	tags=27%, list=23%, signal=35%
UEDA_PERIFERAL_CLOCK		154	0.182248	0.743573	0.986637	1	1	2744	tags=14%, list=11%, signal=15%
WORSCHECH_TUMOR_REJECTION_UP		39	0.231479	0.742738	0.883674	1	1	4335	tags=26%, list=18%, signal=31%
HELLER_SILENCED_BY_METHYLATION_DN		91	0.197198	0.742188	0.943231	1	1	4920	tags=24%, list=20%, signal=30%
KRIEG_HYPOXIA_VIA_KDM3A		48	0.217204	0.741989	0.905077	1	1	5049	tags=23%, list=21%, signal=29%
SENESE_HDAC1_TARGETS_UP		426	0.161868	0.741292	0.997636	1	1	4547	tags=18%, list=19%, signal=21%
BIOCARTA_CREB_PATHWAY		25	0.25585	0.741206	0.853982	1	1	5390	tags=28%, list=22%, signal=36%
REACTOME_MUSCLE_CONTRACTION		38	0.229685	0.740671	0.874715	1	1	1267	tags=5%, list=5%, signal=6%
LEIN_PONS_MARKERS		66	0.21105	0.740262	0.941589	1	1	5338	tags=24%, list=22%, signal=31%
CROONQUIST_STROMAL_STIMULATION_UP		55	0.217459	0.740259	0.88964	1	1	4378	tags=20%, list=18%, signal=24%
TSENG_IRS1_TARGETS_UP		102	0.193204	0.740115	0.947137	1	1	3876	tags=21%, list=16%, signal=24%
GRAESSMANN_APOPTOSIS_BY_DOXORUBICIN_UP		1067	0.151847	0.739365	1	1	1	5511	tags=22%, list=23%, signal=27%
WANG_LSD1_TARGETS_DN		30	0.240849	0.739263	0.857143	1	1	3135	tags=17%, list=13%, signal=19%
ST_T_CELL_SIGNAL_TRANSDUCTION		36	0.237633	0.739236	0.853211	1	1	484	tags=6%, list=2%, signal=6%
DORN_ADENOVIRUS_INFECTION_32HR_DN		37	0.239067	0.738931	0.871369	1	1	7113	tags=41%, list=29%, signal=57%
SPIELMAN_LYMPHOBLAST_EUROPEAN_VS_ASIAN_DN		560	0.157621	0.738613	1	1	1	7629	tags=34%, list=31%, signal=48%
REACTOME_LIPID_DIGESTION_MOBILIZATION_AND_TRANSPORT		29	0.245661	0.738464	0.84375	1	1	6688	tags=45%, list=27%, signal=62%
VALK_AML_WITH_CEBPA		26	0.25259	0.737556	0.855603	1	1	5154	tags=23%, list=21%, signal=29%
VALK_AML_CLUSTER_6		29	0.251017	0.737512	0.859471	1	1	1964	tags=7%, list=8%, signal=7%
LEE_AGING_MUSCLE_DN		40	0.231293	0.736509	0.883227	1	1	6603	tags=40%, list=27%, signal=55%
REACTOME_DIABETES_PATHWAYS		116	0.188518	0.736069	0.96882	1	1	6729	tags=37%, list=28%, signal=51%
LABBE_TARGETS_OF_TGFB1_AND_WNT3A_DN		82	0.201494	0.735551	0.932886	1	1	4220	tags=20%, list=17%, signal=24%
SEITZ_NEOPLASTIC_TRANSFORMATION_BY_8P_DELETION_DN		29	0.249914	0.734826	0.853982	1	1	5315	tags=38%, list=22%, signal=48%
WAKABAYASHI_ADIPOGENESIS_PPARG_RXRA_BOUND_36HR		138	0.184358	0.734711	0.984581	1	1	6323	tags=27%, list=26%, signal=36%
GRAESSMANN_RESPONSE_TO_MC_AND_DOXORUBICIN_UP		570	0.156922	0.734699	1	1	1	5664	tags=22%, list=23%, signal=27%
REACTOME_NUCLEOTIDE_EXCISION_REPAIR		48	0.223144	0.734583	0.908705	1	1	6530	tags=29%, list=27%, signal=40%
LIU_NASOPHARYNGEAL_CARCINOMA		61	0.209247	0.734497	0.943355	1	1	8198	tags=44%, list=34%, signal=67%
KEGG_B_CELL_RECEPTOR_SIGNALING_PATHWAY		62	0.208336	0.734487	0.920375	1	1	550	tags=5%, list=2%, signal=5%
YAMAZAKI_TCEB3_TARGETS_DN		197	0.174346	0.734338	0.989474	1	1	5371	tags=26%, list=22%, signal=34%
MARTINEZ_RESPONSE_TO_TRABECTEDIN_UP		66	0.205626	0.734021	0.930085	1	1	8229	tags=44%, list=34%, signal=66%
LIANG_HEMATOPOIESIS_STEM_CELL_NUMBER_SMALL_VS_HUGE_DN		32	0.238839	0.733765	0.831933	1	1	4769	tags=25%, list=20%, signal=31%
PEDERSEN_METASTASIS_BY_ERBB2_ISOFORM_1		41	0.224841	0.733621	0.871036	1	1	3897	tags=24%, list=16%, signal=29%
HOLLEMAN_VINCRISTINE_RESISTANCE_B_ALL_DN		15	0.284918	0.733296	0.809623	1	1	8087	tags=67%, list=33%, signal=100%
MEINHOLD_OVARIAN_CANCER_LOW_GRADE_DN		20	0.267056	0.732142	0.842333	1	1	7352	tags=50%, list=30%, signal=72%
TSUNODA_CISPLATIN_RESISTANCE_DN		48	0.221098	0.73086	0.898268	1	1	4111	tags=23%, list=17%, signal=28%
GRADE_COLON_VS_RECTAL_CANCER_DN		51	0.213752	0.730767	0.890722	1	1	5346	tags=27%, list=22%, signal=35%
ACEVEDO_NORMAL_TISSUE_ADJACENT_TO_LIVER_TUMOR_UP		156	0.179964	0.730762	0.977221	1	1	6482	tags=25%, list=27%, signal=34%
LIANG_SILENCED_BY_METHYLATION_UP		30	0.240175	0.730366	0.877339	1	1	3865	tags=23%, list=16%, signal=28%
MARKEY_RB1_CHRONIC_LOF_UP		109	0.187571	0.729378	0.962222	1	1	3408	tags=13%, list=14%, signal=15%
ONKEN_UVEAL_MELANOMA_UP		740	0.152319	0.72894	1	1	1	7083	tags=30%, list=29%, signal=40%
WALLACE_JAK2_TARGETS_UP		25	0.253222	0.728448	0.841564	1	1	7516	tags=52%, list=31%, signal=75%
ENK_UV_RESPONSE_KERATINOCYTE_DN		465	0.156718	0.727628	1	1	1	6627	tags=28%, list=27%, signal=38%
PID_HIF2PATHWAY		32	0.239711	0.727255	0.860674	1	1	5129	tags=28%, list=21%, signal=36%
BIOCARTA_TNFR1_PATHWAY		29	0.238074	0.727167	0.858093	1	1	4731	tags=24%, list=19%, signal=30%
KEGG_NOTCH_SIGNALING_PATHWAY		42	0.223239	0.726744	0.900222	1	1	2923	tags=14%, list=12%, signal=16%
GALLUZZI_PREVENT_MITOCHONDIAL_PERMEABILIZATION		21	0.2629	0.726382	0.825882	1	1	7541	tags=43%, list=31%, signal=62%
DARWICHE_SQUAMOUS_CELL_CARCINOMA_DN		147	0.176554	0.726014	0.989083	1	1	4275	tags=17%, list=18%, signal=21%
LIN_NPAS4_TARGETS_DN		54	0.211551	0.726009	0.925676	1	1	5271	tags=31%, list=22%, signal=40%
MURAKAMI_UV_RESPONSE_6HR_UP		35	0.230799	0.725709	0.872294	1	1	4213	tags=26%, list=17%, signal=31%
VERNELL_RETINOBLASTOMA_PATHWAY_DN		19	0.263238	0.725644	0.848812	1	1	5883	tags=26%, list=24%, signal=35%
REACTOME_GLUTATHIONE_CONJUGATION		19	0.267428	0.725487	0.843956	1	1	5592	tags=26%, list=23%, signal=34%
OUYANG_PROSTATE_CANCER_MARKERS		17	0.271759	0.725487	0.8125	1	1	4916	tags=29%, list=20%, signal=37%
MIDORIKAWA_AMPLIFIED_IN_LIVER_CANCER		47	0.218755	0.725338	0.911828	1	1	7287	tags=40%, list=30%, signal=58%
SANA_TNF_SIGNALING_DN		79	0.195512	0.723732	0.947257	1	1	5678	tags=24%, list=23%, signal=31%
MULLIGHAN_MLL_SIGNATURE_2_UP		379	0.160546	0.723448	0.997696	1	1	4648	tags=19%, list=19%, signal=23%
NOJIMA_SFRP2_TARGETS_UP		29	0.242657	0.72341	0.85558	1	1	8076	tags=52%, list=33%, signal=77%
LU_TUMOR_VASCULATURE_UP		26	0.248306	0.723024	0.889597	1	1	5338	tags=31%, list=22%, signal=39%
REACTOME_G1_PHASE		35	0.230819	0.722741	0.892241	1	1	4312	tags=26%, list=18%, signal=31%
GROSS_HIF1A_TARGETS_DN		19	0.268303	0.72239	0.843478	1	1	6841	tags=53%, list=28%, signal=73%
WAKABAYASHI_ADIPOGENESIS_PPARG_BOUND_36HR		29	0.239863	0.721769	0.872017	1	1	5528	tags=24%, list=23%, signal=31%
REACTOME_PRE_NOTCH_PROCESSING_IN_GOLGI		16	0.278339	0.721574	0.845041	1	1	7997	tags=50%, list=33%, signal=74%
GROSS_HYPOXIA_VIA_ELK3_UP		199	0.168485	0.719798	0.995413	1	1	4981	tags=21%, list=20%, signal=26%
JI_RESPONSE_TO_FSH_DN		56	0.206304	0.719639	0.945824	1	1	8799	tags=46%, list=36%, signal=72%
WANG_HCP_PROSTATE_CANCER		105	0.187805	0.719418	0.973392	1	1	5122	tags=26%, list=21%, signal=32%
KEGG_AMINO_SUGAR_AND_NUCLEOTIDE_SUGAR_METABOLISM		42	0.220811	0.71881	0.9	1	1	3668	tags=21%, list=15%, signal=25%
VERHAAK_AML_WITH_NPM1_MUTATED_DN		193	0.171316	0.718017	0.995935	1	1	4316	tags=18%, list=18%, signal=22%
KEGG_INSULIN_SIGNALING_PATHWAY		120	0.178667	0.717998	0.985849	1	1	5820	tags=23%, list=24%, signal=29%
TAKEDA_TARGETS_OF_NUP98_HOXA9_FUSION_6HR_DN		33	0.234372	0.717967	0.875269	1	1	4378	tags=21%, list=18%, signal=26%
GROSS_HYPOXIA_VIA_ELK3_ONLY_DN		42	0.220646	0.71763	0.914798	1	1	6015	tags=33%, list=25%, signal=44%
MCBRYAN_PUBERTAL_BREAST_6_7WK_UP		175	0.172064	0.717546	0.995526	1	1	5235	tags=25%, list=21%, signal=31%
REACTOME_REGULATION_OF_MITOTIC_CELL_CYCLE		74	0.19526	0.716496	0.947137	1	1	7829	tags=53%, list=32%, signal=77%
WARTERS_IR_RESPONSE_5GY		43	0.220663	0.716077	0.88866	1	1	3408	tags=16%, list=14%, signal=19%
HUANG_DASATINIB_RESISTANCE_DN		61	0.204499	0.716041	0.938462	1	1	3034	tags=15%, list=12%, signal=17%
ALONSO_METASTASIS_UP		189	0.173293	0.715392	0.995475	1	1	8231	tags=42%, list=34%, signal=63%
WILLIAMS_ESR2_TARGETS_UP		25	0.247779	0.715086	0.849785	1	1	8756	tags=64%, list=36%, signal=100%
REACTOME_REGULATION_OF_KIT_SIGNALING		16	0.271369	0.713404	0.844037	1	1	1858	tags=13%, list=8%, signal=14%
WARTERS_RESPONSE_TO_IR_SKIN		77	0.194924	0.712727	0.949115	1	1	4502	tags=21%, list=18%, signal=25%
RHEIN_ALL_GLUCOCORTICOID_THERAPY_UP		59	0.205838	0.712323	0.936306	1	1	4088	tags=17%, list=17%, signal=20%
PHONG_TNF_RESPONSE_NOT_VIA_P38		318	0.158848	0.712284	1	1	1	5378	tags=23%, list=22%, signal=29%
HOSHIDA_LIVER_CANCER_SUBCLASS_S3		224	0.165535	0.712256	1	1	1	4344	tags=20%, list=18%, signal=24%
LU_TUMOR_ANGIOGENESIS_UP		24	0.245511	0.712127	0.84322	1	1	2518	tags=17%, list=10%, signal=19%
REACTOME_OPIOID_SIGNALLING		68	0.194817	0.711572	0.946121	1	1	3292	tags=10%, list=14%, signal=12%
SATO_SILENCED_BY_DEACETYLATION_IN_PANCREATIC_CANCER		40	0.225461	0.710763	0.903846	1	1	5315	tags=33%, list=22%, signal=41%
HOLLMANN_APOPTOSIS_VIA_CD40_UP		182	0.168439	0.710511	0.995745	1	1	5680	tags=26%, list=23%, signal=34%
ZWANG_EGF_INTERVAL_UP		73	0.194659	0.710265	0.950108	1	1	4710	tags=21%, list=19%, signal=25%
REACTOME_IMMUNOREGULATORY_INTERACTIONS_BETWEEN_A_LYMPHOID_AND_A_NON_LYMPHOID_CELL		35	0.221798	0.709369	0.907865	1	1	894	tags=6%, list=4%, signal=6%
KAUFFMANN_DNA_REPLICATION_GENES		135	0.177093	0.708623	0.984783	1	1	3415	tags=16%, list=14%, signal=18%
GROSS_ELK3_TARGETS_UP		26	0.243152	0.707617	0.892779	1	1	1305	tags=8%, list=5%, signal=8%
KEGG_BIOSYNTHESIS_OF_UNSATURATED_FATTY_ACIDS		22	0.252338	0.707547	0.884231	1	1	6636	tags=41%, list=27%, signal=56%
CLASPER_LYMPHATIC_VESSELS_DURING_METASTASIS_DN		35	0.224304	0.706728	0.902844	1	1	189	tags=3%, list=1%, signal=3%
GAZDA_DIAMOND_BLACKFAN_ANEMIA_MYELOID_DN		35	0.224075	0.706618	0.894624	1	1	8780	tags=46%, list=36%, signal=71%
SAMOLS_TARGETS_OF_KHSV_MIRNAS_DN		58	0.203124	0.706248	0.935982	1	1	5938	tags=26%, list=24%, signal=34%
NIKOLSKY_BREAST_CANCER_1Q21_AMPLICON		34	0.228601	0.704647	0.908046	1	1	6703	tags=41%, list=28%, signal=57%
REACTOME_APOPTOTIC_CLEAVAGE_OF_CELLULAR_PROTEINS		33	0.230277	0.704169	0.894614	1	1	1270	tags=6%, list=5%, signal=6%
LINSLEY_MIR16_TARGETS		205	0.166368	0.704027	1	1	1	6063	tags=26%, list=25%, signal=34%
LINDGREN_BLADDER_CANCER_WITH_LOH_IN_CHR9Q		113	0.18029	0.703199	0.970213	1	1	6164	tags=34%, list=25%, signal=45%
SCHAEFFER_PROSTATE_DEVELOPMENT_6HR_DN		478	0.151466	0.702571	1	1	1	6544	tags=28%, list=27%, signal=38%
BIOCARTA_IGF1R_PATHWAY		22	0.249516	0.702435	0.868664	1	1	7921	tags=36%, list=33%, signal=54%
REACTOME_CLASS_I_MHC_MEDIATED_ANTIGEN_PROCESSING_PRESENTATION		224	0.163162	0.702083	0.995444	1	1	7748	tags=39%, list=32%, signal=57%
LIM_MAMMARY_LUMINAL_MATURE_DN		90	0.185398	0.701828	0.962472	1	1	3307	tags=16%, list=14%, signal=18%
THILLAINADESAN_ZNF217_TARGETS_UP		44	0.213683	0.701241	0.923567	1	1	3840	tags=27%, list=16%, signal=32%
CHIANG_LIVER_CANCER_SUBCLASS_POLYSOMY7_UP		59	0.202754	0.701191	0.927235	1	1	6128	tags=37%, list=25%, signal=50%
HUTTMANN_B_CLL_POOR_SURVIVAL_UP		239	0.16232	0.701126	0.997899	1	1	5994	tags=26%, list=25%, signal=34%
MALONEY_RESPONSE_TO_17AAG_UP		39	0.218462	0.700619	0.90676	1	1	7252	tags=49%, list=30%, signal=69%
KASLER_HDAC7_TARGETS_2_DN		29	0.229508	0.699606	0.880851	1	1	4654	tags=28%, list=19%, signal=34%
GALINDO_IMMUNE_RESPONSE_TO_ENTEROTOXIN		78	0.190444	0.69928	0.971302	1	1	5834	tags=28%, list=24%, signal=37%
HUNSBERGER_EXERCISE_REGULATED_GENES		24	0.241356	0.698939	0.89693	1	1	4573	tags=25%, list=19%, signal=31%
HOLLEMAN_PREDNISOLONE_RESISTANCE_ALL_DN		19	0.258284	0.697798	0.88565	1	1	5300	tags=32%, list=22%, signal=40%
VERRECCHIA_EARLY_RESPONSE_TO_TGFB1		56	0.203281	0.69778	0.930131	1	1	8400	tags=50%, list=34%, signal=76%
KANG_CISPLATIN_RESISTANCE_UP		18	0.260298	0.697317	0.865044	1	1	4433	tags=28%, list=18%, signal=34%
DARWICHE_SKIN_TUMOR_PROMOTER_DN		155	0.171098	0.696071	0.995614	1	1	4275	tags=18%, list=18%, signal=22%
REACTOME_HS_GAG_DEGRADATION		19	0.257638	0.695418	0.882227	1	1	6270	tags=42%, list=26%, signal=57%
REACTOME_TGF_BETA_RECEPTOR_SIGNALING_ACTIVATES_SMADS		24	0.243894	0.694475	0.877828	1	1	9169	tags=63%, list=38%, signal=100%
KEGG_TIGHT_JUNCTION		107	0.178749	0.693693	0.989011	1	1	1207	tags=6%, list=5%, signal=6%
MYLLYKANGAS_AMPLIFICATION_HOT_SPOT_23		19	0.255315	0.69317	0.863248	1	1	3664	tags=21%, list=15%, signal=25%
SARTIPY_BLUNTED_BY_INSULIN_RESISTANCE_UP		19	0.257199	0.692897	0.85553	1	1	4837	tags=32%, list=20%, signal=39%
KYNG_DNA_DAMAGE_UP		202	0.163281	0.692626	0.995763	1	1	3773	tags=14%, list=15%, signal=16%
CHIBA_RESPONSE_TO_TSA		46	0.209661	0.692623	0.918142	1	1	7605	tags=39%, list=31%, signal=57%
PENG_GLUCOSE_DEPRIVATION_UP		43	0.214259	0.692553	0.935614	1	1	8239	tags=47%, list=34%, signal=70%
DITTMER_PTHLH_TARGETS_DN		67	0.193107	0.691975	0.954936	1	1	6777	tags=33%, list=28%, signal=45%
ZWANG_EGF_PERSISTENTLY_DN		55	0.203885	0.690272	0.94469	1	1	3182	tags=11%, list=13%, signal=13%
KOYAMA_SEMA3B_TARGETS_DN		375	0.153111	0.690251	1	1	1	4538	tags=17%, list=19%, signal=20%
PUIFFE_INVASION_INHIBITED_BY_ASCITES_UP		73	0.188473	0.690231	0.967249	1	1	6020	tags=29%, list=25%, signal=38%
TORCHIA_TARGETS_OF_EWSR1_FLI1_FUSION_TOP20_DN		15	0.269502	0.690153	0.852097	1	1	17806	tags=100%, list=73%, signal=371%
GENTILE_RESPONSE_CLUSTER_D3		58	0.196354	0.69009	0.944812	1	1	4846	tags=21%, list=20%, signal=26%
BIOCARTA_CARDIACEGF_PATHWAY		17	0.261843	0.688135	0.881057	1	1	1654	tags=12%, list=7%, signal=13%
WANG_METHYLATED_IN_BREAST_CANCER		34	0.222014	0.687029	0.902174	1	1	1854	tags=9%, list=8%, signal=10%
SENESE_HDAC2_TARGETS_UP		102	0.177403	0.685809	0.985915	1	1	4745	tags=20%, list=19%, signal=24%
BIOCARTA_RELA_PATHWAY		16	0.262806	0.685394	0.869936	1	1	2451	tags=13%, list=10%, signal=14%
NIKOLSKY_BREAST_CANCER_17Q11_Q21_AMPLICON		95	0.179505	0.684891	0.966667	1	1	5816	tags=28%, list=24%, signal=37%
NIKOLSKY_BREAST_CANCER_20Q11_AMPLICON		31	0.223766	0.684145	0.908257	1	1	6241	tags=35%, list=26%, signal=48%
POTTI_TOPOTECAN_SENSITIVITY		124	0.17154	0.682648	0.988789	1	1	7228	tags=33%, list=30%, signal=47%
BROWNE_HCMV_INFECTION_1HR_DN		195	0.161658	0.682421	0.997807	1	1	3523	tags=14%, list=14%, signal=16%
REACTOME_TRANSPORT_TO_THE_GOLGI_AND_SUBSEQUENT_MODIFICATION		30	0.223209	0.681524	0.920833	1	1	6720	tags=30%, list=28%, signal=41%
MARSON_FOXP3_TARGETS_UP		58	0.196261	0.681299	0.956621	1	1	1313	tags=7%, list=5%, signal=7%
KOKKINAKIS_METHIONINE_DEPRIVATION_48HR_DN		63	0.191381	0.680339	0.958246	1	1	2918	tags=13%, list=12%, signal=14%
CAMPS_COLON_CANCER_COPY_NUMBER_UP		69	0.190576	0.680328	0.958785	1	1	4475	tags=20%, list=18%, signal=25%
WILENSKY_RESPONSE_TO_DARAPLADIB		22	0.243594	0.679787	0.874739	1	1	4409	tags=27%, list=18%, signal=33%
ROVERSI_GLIOMA_COPY_NUMBER_DN		44	0.207609	0.679615	0.938559	1	1	4909	tags=18%, list=20%, signal=23%
REACTOME_FATTY_ACID_TRIACYLGLYCEROL_AND_KETONE_BODY_METABOLISM		156	0.16304	0.679428	0.997783	1	1	4362	tags=19%, list=18%, signal=22%
MARKS_HDAC_TARGETS_UP		22	0.241583	0.679083	0.914712	1	1	4731	tags=36%, list=19%, signal=45%
FAELT_B_CLL_WITH_VH_REARRANGEMENTS_DN		46	0.206788	0.678558	0.950226	1	1	5938	tags=30%, list=24%, signal=40%
BYSTRYKH_HEMATOPOIESIS_STEM_CELL_SCP2_QTL_TRANS		18	0.252078	0.678194	0.863931	1	1	6283	tags=33%, list=26%, signal=45%
HOFFMANN_SMALL_PRE_BII_TO_IMMATURE_B_LYMPHOCYTE_DN		43	0.20577	0.677665	0.948052	1	1	3825	tags=23%, list=16%, signal=28%
VECCHI_GASTRIC_CANCER_ADVANCED_VS_EARLY_DN		103	0.178069	0.676759	0.988713	1	1	5323	tags=25%, list=22%, signal=32%
PID_INSULIN_GLUCOSE_PATHWAY		23	0.239328	0.675447	0.902494	1	1	6965	tags=43%, list=29%, signal=61%
KEGG_VASOPRESSIN_REGULATED_WATER_REABSORPTION		40	0.211891	0.675374	0.940919	1	1	8575	tags=40%, list=35%, signal=62%
JAZAERI_BREAST_CANCER_BRCA1_VS_BRCA2_DN		39	0.209822	0.674846	0.951064	1	1	2580	tags=13%, list=11%, signal=14%
ASTIER_INTEGRIN_SIGNALING		55	0.196548	0.674445	0.962105	1	1	8651	tags=49%, list=35%, signal=76%
RUTELLA_RESPONSE_TO_HGF_UP		370	0.150234	0.673734	1	1	1	6775	tags=30%, list=28%, signal=41%
CHNG_MULTIPLE_MYELOMA_HYPERPLOID_DN		27	0.225728	0.673306	0.926566	1	1	9356	tags=59%, list=38%, signal=96%
CHESLER_BRAIN_HIGHEST_EXPRESSION		36	0.216371	0.673278	0.94702	1	1	7225	tags=36%, list=30%, signal=51%
DELACROIX_RAR_BOUND_ES		399	0.146853	0.67293	1	1	1	5695	tags=24%, list=23%, signal=30%
PID_IL8CXCR1_PATHWAY		23	0.235672	0.671389	0.928261	1	1	1305	tags=9%, list=5%, signal=9%
ZHAN_MULTIPLE_MYELOMA_CD1_VS_CD2_UP		55	0.196146	0.670486	0.96383	1	1	1197	tags=7%, list=5%, signal=8%
CHEOK_RESPONSE_TO_MERCAPTOPURINE_AND_HD_MTX_DN		23	0.232253	0.670438	0.91757	1	1	5033	tags=30%, list=21%, signal=38%
BHATI_G2M_ARREST_BY_2METHOXYESTRADIOL_DN		116	0.170726	0.669021	0.991247	1	1	6440	tags=29%, list=26%, signal=40%
AZARE_STAT3_TARGETS		19	0.238333	0.668982	0.89605	1	1	4161	tags=16%, list=17%, signal=19%
AMIT_EGF_RESPONSE_120_HELA		66	0.190284	0.668144	0.966292	1	1	5536	tags=23%, list=23%, signal=29%
MA_PITUITARY_FETAL_VS_ADULT_UP		25	0.232977	0.667598	0.920177	1	1	515	tags=4%, list=2%, signal=4%
WANG_PROSTATE_CANCER_ANDROGEN_INDEPENDENT		59	0.190586	0.667251	0.971366	1	1	6275	tags=31%, list=26%, signal=41%
BASSO_CD40_SIGNALING_UP		83	0.179407	0.665807	0.978873	1	1	4946	tags=23%, list=20%, signal=29%
PROVENZANI_METASTASIS_UP		179	0.158478	0.665031	1	1	1	7201	tags=35%, list=30%, signal=50%
CASTELLANO_NRAS_TARGETS_UP		62	0.192375	0.66434	0.97669	1	1	7360	tags=44%, list=30%, signal=62%
DELLA_RESPONSE_TO_TSA_AND_BUTYRATE		21	0.235369	0.663734	0.907328	1	1	5086	tags=33%, list=21%, signal=42%
FARMER_BREAST_CANCER_APOCRINE_VS_BASAL		298	0.150323	0.662451	1	1	1	4214	tags=15%, list=17%, signal=18%
WILCOX_PRESPONSE_TO_ROGESTERONE_DN		56	0.192775	0.662383	0.962222	1	1	5545	tags=25%, list=23%, signal=32%
SATO_SILENCED_EPIGENETICALLY_IN_PANCREATIC_CANCER		38	0.212619	0.66141	0.949772	1	1	1909	tags=11%, list=8%, signal=11%
WATANABE_RECTAL_CANCER_RADIOTHERAPY_RESPONSIVE_UP		99	0.172728	0.661366	0.993407	1	1	8368	tags=41%, list=34%, signal=63%
PID_TELOMERASEPATHWAY		65	0.184834	0.660383	0.987755	1	1	8286	tags=35%, list=34%, signal=53%
LEE_CALORIE_RESTRICTION_MUSCLE_DN		42	0.201397	0.660344	0.946067	1	1	9098	tags=48%, list=37%, signal=76%
PETRETTO_HEART_MASS_QTL_CIS_UP		27	0.224752	0.660242	0.923404	1	1	6217	tags=30%, list=26%, signal=40%
MA_MYELOID_DIFFERENTIATION_UP		34	0.216439	0.659261	0.915929	1	1	6129	tags=32%, list=25%, signal=43%
PID_P53REGULATIONPATHWAY		59	0.187801	0.658935	0.980306	1	1	6224	tags=27%, list=26%, signal=36%
APRELIKOVA_BRCA1_TARGETS		45	0.197448	0.658924	0.941176	1	1	7311	tags=47%, list=30%, signal=67%
PID_NOTCH_PATHWAY		53	0.190791	0.658574	0.960265	1	1	3603	tags=15%, list=15%, signal=18%
NAKAMURA_ADIPOGENESIS_LATE_DN		36	0.205103	0.657946	0.956897	1	1	4378	tags=19%, list=18%, signal=24%
SIG_REGULATION_OF_THE_ACTIN_CYTOSKELETON_BY_RHO_GTPASES		29	0.219485	0.657703	0.948164	1	1	8058	tags=38%, list=33%, signal=57%
IZADPANAH_STEM_CELL_ADIPOSE_VS_BONE_UP		121	0.166322	0.657622	0.993711	1	1	5954	tags=27%, list=24%, signal=36%
HU_GENOTOXIN_ACTION_DIRECT_VS_INDIRECT_4HR		34	0.210466	0.657345	0.946939	1	1	1712	tags=9%, list=7%, signal=9%
KEGG_PYRUVATE_METABOLISM		36	0.207583	0.657281	0.942661	1	1	7266	tags=50%, list=30%, signal=71%
VALK_AML_CLUSTER_9		28	0.219397	0.656626	0.947826	1	1	4473	tags=21%, list=18%, signal=26%
PID_ANTHRAXPATHWAY		15	0.253968	0.654281	0.917749	1	1	564	tags=7%, list=2%, signal=7%
REACTOME_SYNTHESIS_OF_BILE_ACIDS_AND_BILE_SALTS		15	0.254063	0.653838	0.901639	1	1	7745	tags=47%, list=32%, signal=68%
WOO_LIVER_CANCER_RECURRENCE_UP		98	0.17275	0.653315	0.993407	1	1	5113	tags=22%, list=21%, signal=28%
NAKAJIMA_MAST_CELL		36	0.206728	0.650685	0.956332	1	1	7605	tags=53%, list=31%, signal=77%
REACTOME_CTNNB1_PHOSPHORYLATION_CASCADE		16	0.248354	0.650012	0.912037	1	1	3523	tags=19%, list=14%, signal=22%
PID_WNT_NONCANONICAL_PATHWAY		31	0.212118	0.649441	0.949451	1	1	2923	tags=13%, list=12%, signal=15%
WEIGEL_OXIDATIVE_STRESS_RESPONSE		32	0.209322	0.64933	0.934599	1	1	7965	tags=53%, list=33%, signal=79%
AMIT_SERUM_RESPONSE_120_MCF10A		60	0.187379	0.648846	0.96789	1	1	2191	tags=10%, list=9%, signal=11%
GU_PDEF_TARGETS_UP		70	0.177197	0.648683	0.991701	1	1	6430	tags=30%, list=26%, signal=41%
PILON_KLF1_TARGETS_UP		435	0.140926	0.647794	1	1	1	4213	tags=14%, list=17%, signal=16%
YAGI_AML_SURVIVAL		120	0.164391	0.647648	0.995392	1	1	4465	tags=19%, list=18%, signal=23%
REACTOME_MAPK_TARGETS_NUCLEAR_EVENTS_MEDIATED_BY_MAP_KINASES		30	0.214632	0.64764	0.931507	1	1	2917	tags=13%, list=12%, signal=15%
PARK_HSC_VS_MULTIPOTENT_PROGENITORS_DN		16	0.251761	0.646309	0.902439	1	1	6683	tags=44%, list=27%, signal=60%
LEE_NAIVE_T_LYMPHOCYTE		17	0.242085	0.645316	0.896789	1	1	7565	tags=47%, list=31%, signal=68%
PID_CASPASE_PATHWAY		50	0.191876	0.644593	0.96087	1	1	5863	tags=28%, list=24%, signal=37%
CHANDRAN_METASTASIS_TOP50_DN		44	0.192769	0.643968	0.972917	1	1	8630	tags=45%, list=35%, signal=70%
SCHRAMM_INHBA_TARGETS_DN		23	0.226629	0.643918	0.928571	1	1	1207	tags=9%, list=5%, signal=9%
PARK_HSC_VS_MULTIPOTENT_PROGENITORS_UP		16	0.245822	0.643385	0.911579	1	1	18383	tags=100%, list=75%, signal=407%
BILANGES_SERUM_SENSITIVE_VIA_TSC1		19	0.23618	0.64265	0.905618	1	1	7121	tags=42%, list=29%, signal=59%
REACTOME_ANTIGEN_PROCESSING_UBIQUITINATION_PROTEASOME_DEGRADATION		191	0.153567	0.641443	1	1	1	7748	tags=40%, list=32%, signal=59%
JAZAG_TGFB1_SIGNALING_VIA_SMAD4_DN		52	0.182671	0.641317	0.976496	1	1	3573	tags=17%, list=15%, signal=20%
LAU_APOPTOSIS_CDKN2A_UP		55	0.189087	0.640933	0.969893	1	1	4042	tags=20%, list=17%, signal=24%
MELLMAN_TUT1_TARGETS_UP		15	0.249616	0.640698	0.895745	1	1	8418	tags=60%, list=35%, signal=92%
GAUSSMANN_MLL_AF4_FUSION_TARGETS_B_UP		22	0.226805	0.640647	0.930804	1	1	4584	tags=27%, list=19%, signal=34%
LANDIS_ERBB2_BREAST_PRENEOPLASTIC_DN		53	0.18839	0.640601	0.980603	1	1	7067	tags=38%, list=29%, signal=53%
HASLINGER_B_CLL_WITH_CHROMOSOME_12_TRISOMY		21	0.226514	0.63849	0.908898	1	1	7021	tags=43%, list=29%, signal=60%
VERHAAK_GLIOBLASTOMA_MESENCHYMAL		174	0.154743	0.63808	0.997743	1	1	7124	tags=32%, list=29%, signal=45%
SAKAI_CHRONIC_HEPATITIS_VS_LIVER_CANCER_UP		80	0.169714	0.636093	0.991507	1	1	6761	tags=34%, list=28%, signal=47%
POMEROY_MEDULLOBLASTOMA_DESMOPLASIC_VS_CLASSIC_UP		57	0.184462	0.635892	0.990805	1	1	6433	tags=35%, list=26%, signal=48%
PID_PRLSIGNALINGEVENTSPATHWAY		22	0.220901	0.632342	0.936681	1	1	3408	tags=18%, list=14%, signal=21%
SHAFFER_IRF4_TARGETS_IN_ACTIVATED_DENDRITIC_CELL		61	0.181481	0.631906	0.972163	1	1	6424	tags=33%, list=26%, signal=44%
CHIANG_LIVER_CANCER_SUBCLASS_POLYSOMY7_DN		24	0.222561	0.631766	0.926175	1	1	7508	tags=46%, list=31%, signal=66%
GARGALOVIC_RESPONSE_TO_OXIDIZED_PHOSPHOLIPIDS_YELLOW_DN		23	0.224474	0.631565	0.945892	1	1	8649	tags=48%, list=35%, signal=74%
REACTOME_SIGNALLING_BY_NGF		200	0.149968	0.63049	1	1	1	5394	tags=21%, list=22%, signal=26%
PID_ALK1PATHWAY		25	0.211356	0.630403	0.953291	1	1	3821	tags=20%, list=16%, signal=24%
URS_ADIPOCYTE_DIFFERENTIATION_DN		28	0.209517	0.629595	0.956818	1	1	6430	tags=36%, list=26%, signal=48%
CHIARETTI_ACUTE_LYMPHOBLASTIC_LEUKEMIA_ZAP70		60	0.176458	0.62776	0.978022	1	1	4522	tags=22%, list=19%, signal=27%
KYNG_DNA_DAMAGE_DN		182	0.147818	0.62757	1	1	1	5819	tags=21%, list=24%, signal=27%
PID_INTEGRIN_CS_PATHWAY		21	0.222454	0.627054	0.941304	1	1	4088	tags=24%, list=17%, signal=29%
REACTOME_DNA_REPAIR		103	0.164307	0.626644	0.997821	1	1	5825	tags=25%, list=24%, signal=33%
MCBRYAN_PUBERTAL_TGFB1_TARGETS_UP		159	0.154093	0.626323	1	1	1	6320	tags=26%, list=26%, signal=35%
DAZARD_UV_RESPONSE_CLUSTER_G1		59	0.179791	0.625952	0.984649	1	1	8294	tags=51%, list=34%, signal=77%
CAIRO_LIVER_DEVELOPMENT_UP		151	0.153126	0.624412	1	1	1	4306	tags=17%, list=18%, signal=20%
LASTOWSKA_COAMPLIFIED_WITH_MYCN		35	0.20368	0.623598	0.948718	1	1	3926	tags=20%, list=16%, signal=24%
SMIRNOV_RESPONSE_TO_IR_6HR_UP		162	0.150569	0.623486	1	1	1	5919	tags=25%, list=24%, signal=32%
RUTELLA_RESPONSE_TO_CSF2RB_AND_IL4_UP		304	0.139637	0.622185	1	1	1	5893	tags=24%, list=24%, signal=31%
PURBEY_TARGETS_OF_CTBP1_AND_SATB1_UP		79	0.170949	0.621822	0.989224	1	1	8019	tags=46%, list=33%, signal=68%
NIELSEN_GIST		89	0.16523	0.620814	0.997817	1	1	3769	tags=12%, list=15%, signal=15%
KAAB_HEART_ATRIUM_VS_VENTRICLE_UP		230	0.143366	0.620521	1	1	1	3859	tags=14%, list=16%, signal=16%
TIEN_INTESTINE_PROBIOTICS_24HR_DN		205	0.146448	0.620289	1	1	1	7629	tags=40%, list=31%, signal=58%
VERRECCHIA_RESPONSE_TO_TGFB1_C2		25	0.210074	0.618868	0.95585	1	1	8221	tags=52%, list=34%, signal=78%
RODRIGUES_NTN1_AND_DCC_TARGETS		34	0.19661	0.616419	0.98627	1	1	5787	tags=35%, list=24%, signal=46%
REACTOME_LYSOSOME_VESICLE_BIOGENESIS		23	0.218507	0.615217	0.937634	1	1	5623	tags=26%, list=23%, signal=34%
CHIARADONNA_NEOPLASTIC_TRANSFORMATION_CDC25_DN		145	0.150302	0.611447	0.997763	1	1	7078	tags=31%, list=29%, signal=43%
REACTOME_DARPP_32_EVENTS		22	0.223346	0.610998	0.943515	1	1	5390	tags=18%, list=22%, signal=23%
DASU_IL6_SIGNALING_SCAR_DN		16	0.233623	0.609644	0.927813	1	1	4508	tags=19%, list=18%, signal=23%
WILLERT_WNT_SIGNALING		22	0.216555	0.60952	0.951435	1	1	8330	tags=55%, list=34%, signal=83%
CHEOK_RESPONSE_TO_MERCAPTOPURINE_DN		18	0.229259	0.60632	0.938525	1	1	5679	tags=33%, list=23%, signal=43%
PID_WNT_CANONICAL_PATHWAY		18	0.229789	0.606303	0.921444	1	1	4212	tags=22%, list=17%, signal=27%
REACTOME_INTEGRATION_OF_ENERGY_METABOLISM		95	0.162001	0.604037	1	1	1	5529	tags=26%, list=23%, signal=34%
MORI_IMMATURE_B_LYMPHOCYTE_UP		48	0.176864	0.602996	0.987124	1	1	5127	tags=21%, list=21%, signal=26%
BIOCARTA_TEL_PATHWAY		17	0.22637	0.602487	0.955032	1	1	5761	tags=29%, list=24%, signal=38%
MUNSHI_MULTIPLE_MYELOMA_UP		76	0.162266	0.600974	0.99569	1	1	7939	tags=42%, list=33%, signal=62%
DORN_ADENOVIRUS_INFECTION_24HR_DN		40	0.187438	0.60056	0.982379	1	1	5792	tags=30%, list=24%, signal=39%
HOFFMANN_PRE_BI_TO_LARGE_PRE_BII_LYMPHOCYTE_DN		64	0.165834	0.598275	0.99182	1	1	4538	tags=19%, list=19%, signal=23%
YUAN_ZNF143_PARTNERS		20	0.214341	0.597116	0.937768	1	1	5635	tags=35%, list=23%, signal=45%
BENPORATH_NANOG_TARGETS		931	0.12224	0.596969	1	1	1	6355	tags=24%, list=26%, signal=31%
KEGG_GLYCOSYLPHOSPHATIDYLINOSITOL_GPI_ANCHOR_BIOSYNTHESIS		24	0.207814	0.596462	0.958042	1	1	3347	tags=13%, list=14%, signal=14%
TARTE_PLASMA_CELL_VS_B_LYMPHOCYTE_DN		33	0.191409	0.5959	0.96875	1	1	1025	tags=6%, list=4%, signal=6%
MARTINEZ_RB1_TARGETS_UP		584	0.127206	0.595521	1	1	1	4002	tags=13%, list=16%, signal=15%
PID_HDAC_CLASSII_PATHWAY		33	0.190692	0.592995	0.970276	1	1	6965	tags=42%, list=29%, signal=59%
CEBALLOS_TARGETS_OF_TP53_AND_MYC_DN		34	0.189738	0.592117	0.977528	1	1	3449	tags=21%, list=14%, signal=24%
ZHU_CMV_24_HR_DN		82	0.160141	0.591295	1	1	1	4492	tags=16%, list=18%, signal=19%
REACTOME_THE_ROLE_OF_NEF_IN_HIV1_REPLICATION_AND_DISEASE_PATHOGENESIS		26	0.197791	0.590162	0.967593	1	1	6196	tags=27%, list=25%, signal=36%
LIANG_HEMATOPOIESIS_STEM_CELL_NUMBER_QTL		16	0.229762	0.589135	0.962801	1	1	7945	tags=50%, list=33%, signal=74%
SA_TRKA_RECEPTOR		16	0.234478	0.588539	0.963964	1	1	4981	tags=31%, list=20%, signal=39%
NOJIMA_SFRP2_TARGETS_DN		21	0.20915	0.588305	0.967742	1	1	1868	tags=10%, list=8%, signal=10%
LASTOWSKA_NEUROBLASTOMA_COPY_NUMBER_DN		763	0.123158	0.587649	1	1	1	7152	tags=29%, list=29%, signal=40%
KOHOUTEK_CCNT2_TARGETS		46	0.177079	0.587359	0.991091	1	1	4649	tags=22%, list=19%, signal=27%
BROCKE_APOPTOSIS_REVERSED_BY_IL6		133	0.146551	0.586975	1	1	1	5699	tags=23%, list=23%, signal=29%
MCBRYAN_PUBERTAL_BREAST_3_4WK_DN		35	0.183055	0.58663	0.986755	1	1	4746	tags=23%, list=19%, signal=28%
REACTOME_CTLA4_INHIBITORY_SIGNALING		18	0.218506	0.585595	0.946695	1	1	5264	tags=28%, list=22%, signal=35%
KEGG_ECM_RECEPTOR_INTERACTION		73	0.161397	0.584948	0.995434	1	1	6603	tags=36%, list=27%, signal=49%
BRUINS_UVC_RESPONSE_LATE		1048	0.119564	0.58459	1	1	1	6720	tags=27%, list=28%, signal=36%
KEGG_PATHOGENIC_ESCHERICHIA_COLI_INFECTION		48	0.175592	0.583512	1	1	1	166	tags=2%, list=1%, signal=2%
HOSHIDA_LIVER_CANCER_SURVIVAL_UP		63	0.166991	0.582918	0.991507	1	1	4666	tags=22%, list=19%, signal=27%
PID_AP1_PATHWAY		58	0.17037	0.582809	0.995485	1	1	4117	tags=17%, list=17%, signal=21%
KEGG_VALINE_LEUCINE_AND_ISOLEUCINE_DEGRADATION		43	0.17758	0.580722	0.984375	1	1	7922	tags=42%, list=33%, signal=62%
CAVARD_LIVER_CANCER_MALIGNANT_VS_BENIGN		23	0.205656	0.579916	0.967033	1	1	7678	tags=39%, list=32%, signal=57%
SIMBULAN_PARP1_TARGETS_UP		30	0.189485	0.57895	0.975281	1	1	3876	tags=20%, list=16%, signal=24%
HESS_TARGETS_OF_HOXA9_AND_MEIS1_DN		62	0.163416	0.57546	0.991266	1	1	2731	tags=10%, list=11%, signal=11%
REACTOME_DOWNREGULATION_OF_TGF_BETA_RECEPTOR_SIGNALING		21	0.206584	0.574926	0.957494	1	1	9169	tags=62%, list=38%, signal=99%
KIM_HYPOXIA		24	0.202529	0.574884	0.962555	1	1	6188	tags=42%, list=25%, signal=56%
KYNG_WERNER_SYNDROM_AND_NORMAL_AGING_UP		80	0.155621	0.574071	0.997863	1	1	5802	tags=20%, list=24%, signal=26%
SEIDEN_ONCOGENESIS_BY_MET		85	0.155419	0.573959	1	1	1	7852	tags=35%, list=32%, signal=52%
BOYAULT_LIVER_CANCER_SUBCLASS_G12_UP		36	0.17982	0.573735	0.993258	1	1	6011	tags=28%, list=25%, signal=37%
BRACHAT_RESPONSE_TO_CISPLATIN		21	0.20538	0.573509	0.973392	1	1	19369	tags=100%, list=79%, signal=487%
PID_EPHRINBREVPATHWAY		25	0.195638	0.573118	0.969697	1	1	6196	tags=28%, list=25%, signal=38%
STEARMAN_TUMOR_FIELD_EFFECT_UP		28	0.190447	0.572149	0.98	1	1	3160	tags=14%, list=13%, signal=16%
REACTOME_GLUCAGON_SIGNALING_IN_METABOLIC_REGULATION		28	0.193723	0.571833	0.97463	1	1	3292	tags=14%, list=14%, signal=16%
INGRAM_SHH_TARGETS_DN		60	0.163448	0.571173	0.995772	1	1	5991	tags=27%, list=25%, signal=35%
KEGG_DILATED_CARDIOMYOPATHY		70	0.159151	0.570699	1	1	1	5774	tags=24%, list=24%, signal=32%
CHENG_RESPONSE_TO_NICKEL_ACETATE		39	0.175789	0.570114	0.981013	1	1	3202	tags=13%, list=13%, signal=15%
MARTINEZ_RB1_AND_TP53_TARGETS_UP		513	0.123657	0.569542	1	1	1	5180	tags=17%, list=21%, signal=21%
PANGAS_TUMOR_SUPPRESSION_BY_SMAD1_AND_SMAD5_DN		141	0.143211	0.569377	1	1	1	5214	tags=21%, list=21%, signal=27%
REACTOME_POST_TRANSLATIONAL_MODIFICATION_SYNTHESIS_OF_GPI_ANCHORED_PROTEINS		25	0.196741	0.569114	0.984234	1	1	8217	tags=40%, list=34%, signal=60%
ST_G_ALPHA_I_PATHWAY		32	0.183874	0.568755	0.980728	1	1	1092	tags=6%, list=4%, signal=7%
PID_RXR_VDR_PATHWAY		23	0.199989	0.568396	0.966667	1	1	4306	tags=17%, list=18%, signal=21%
MATZUK_SPERMATID_DIFFERENTIATION		27	0.192341	0.567963	0.969828	1	1	2226	tags=11%, list=9%, signal=12%
PID_INTEGRIN1_PATHWAY		57	0.159035	0.564287	0.993492	1	1	6704	tags=37%, list=28%, signal=51%
SUNG_METASTASIS_STROMA_UP		106	0.14696	0.563869	1	1	1	6533	tags=32%, list=27%, signal=44%
REACTOME_S_PHASE		103	0.147805	0.562559	1	1	1	7709	tags=47%, list=32%, signal=68%
VERRECCHIA_RESPONSE_TO_TGFB1_C5		21	0.201444	0.561366	0.979775	1	1	8733	tags=48%, list=36%, signal=74%
PILON_KLF1_TARGETS_DN		1879	0.110471	0.556461	1	1	1	6774	tags=27%, list=28%, signal=34%
YAGI_AML_WITH_T_9_11_TRANSLOCATION		110	0.145062	0.556272	0.997938	1	1	6132	tags=27%, list=25%, signal=36%
REACTOME_P75_NTR_RECEPTOR_MEDIATED_SIGNALLING		74	0.15394	0.555108	1	1	1	510	tags=3%, list=2%, signal=3%
KEGG_ENDOCYTOSIS		167	0.135785	0.555076	1	1	1	1759	tags=5%, list=7%, signal=5%
COULOUARN_TEMPORAL_TGFB1_SIGNATURE_DN		123	0.139937	0.551137	1	1	1	5643	tags=19%, list=23%, signal=24%
SCHAEFFER_PROSTATE_DEVELOPMENT_6HR_UP		154	0.134546	0.550954	1	1	1	3332	tags=12%, list=14%, signal=13%
REACTOME_REGULATION_OF_WATER_BALANCE_BY_RENAL_AQUAPORINS		37	0.176333	0.550777	0.985567	1	1	3292	tags=14%, list=14%, signal=16%
MARCHINI_TRABECTEDIN_RESISTANCE_UP		21	0.196366	0.54882	0.963636	1	1	3935	tags=14%, list=16%, signal=17%
RIZ_ERYTHROID_DIFFERENTIATION_APOBEC2		20	0.19832	0.548446	0.971047	1	1	1948	tags=10%, list=8%, signal=11%
YAMAZAKI_TCEB3_TARGETS_UP		160	0.132698	0.545473	1	1	1	6848	tags=32%, list=28%, signal=44%
ACOSTA_PROLIFERATION_INDEPENDENT_MYC_TARGETS_DN		101	0.143076	0.545419	1	1	1	6760	tags=28%, list=28%, signal=38%
PID_HDAC_CLASSI_PATHWAY		63	0.156003	0.544394	1	1	1	5840	tags=24%, list=24%, signal=31%
PID_ECADHERIN_STABILIZATION_PATHWAY		38	0.171012	0.54289	0.986784	1	1	1995	tags=8%, list=8%, signal=9%
KYNG_ENVIRONMENTAL_STRESS_RESPONSE_NOT_BY_UV_IN_OLD		23	0.191745	0.541078	0.983505	1	1	735	tags=4%, list=3%, signal=4%
GENTILE_UV_RESPONSE_CLUSTER_D1		18	0.199636	0.540355	0.979638	1	1	953	tags=6%, list=4%, signal=6%
CAFFAREL_RESPONSE_TO_THC_24HR_5_DN		58	0.15697	0.539798	1	1	1	8076	tags=38%, list=33%, signal=57%
FARMER_BREAST_CANCER_CLUSTER_6		16	0.208627	0.538328	0.961207	1	1	3512	tags=19%, list=14%, signal=22%
BOYLAN_MULTIPLE_MYELOMA_C_CLUSTER_UP		36	0.170493	0.537694	0.991435	1	1	5599	tags=25%, list=23%, signal=32%
JOHANSSON_BRAIN_CANCER_EARLY_VS_LATE_DN		42	0.166682	0.536496	0.997773	1	1	7831	tags=48%, list=32%, signal=70%
CHANGOLKAR_H2AFY_TARGETS_DN		37	0.168087	0.535275	0.997845	1	1	4622	tags=22%, list=19%, signal=27%
ZHANG_RESPONSE_TO_CANTHARIDIN_UP		17	0.207279	0.534649	0.976958	1	1	4745	tags=18%, list=19%, signal=22%
KEGG_NUCLEOTIDE_EXCISION_REPAIR		43	0.163757	0.534037	0.995444	1	1	5922	tags=21%, list=24%, signal=28%
PID_ATM_PATHWAY		33	0.171919	0.533638	0.99117	1	1	5967	tags=27%, list=24%, signal=36%
REN_ALVEOLAR_RHABDOMYOSARCOMA_DN		393	0.116536	0.530175	1	1	1	8961	tags=40%, list=37%, signal=63%
PID_SYNDECAN_2_PATHWAY		28	0.17819	0.526824	0.993562	1	1	8733	tags=46%, list=36%, signal=72%
PYEON_CANCER_HEAD_AND_NECK_VS_CERVICAL_DN		21	0.186421	0.525255	0.97807	1	1	4908	tags=29%, list=20%, signal=36%
AMIT_EGF_RESPONSE_240_HELA		58	0.149385	0.518594	1	1	1	20738	tags=100%, list=85%, signal=669%
ROSS_AML_WITH_CBFB_MYH11_FUSION		41	0.162583	0.516038	0.997653	1	1	4667	tags=22%, list=19%, signal=27%
BRUINS_UVC_RESPONSE_MIDDLE		93	0.137379	0.51452	1	1	1	5882	tags=22%, list=24%, signal=28%
PAPASPYRIDONOS_UNSTABLE_ATEROSCLEROTIC_PLAQUE_UP		44	0.157459	0.510325	0.995798	1	1	5262	tags=25%, list=22%, signal=32%
REACTOME_GLYCOSPHINGOLIPID_METABOLISM		31	0.16345	0.507599	0.993258	1	1	6172	tags=26%, list=25%, signal=35%
REACTOME_ANTIGEN_PRESENTATION_FOLDING_ASSEMBLY_AND_PEPTIDE_LOADING_OF_CLASS_I_MHC		20	0.184916	0.507321	0.991111	1	1	6806	tags=30%, list=28%, signal=42%
GUILLAUMOND_KLF10_TARGETS_DN		25	0.170962	0.506605	0.985201	1	1	6909	tags=28%, list=28%, signal=39%
MARIADASON_REGULATED_BY_HISTONE_ACETYLATION_DN		49	0.150809	0.503307	0.997812	1	1	6969	tags=31%, list=29%, signal=43%
PID_INTEGRIN3_PATHWAY		33	0.159832	0.502342	0.997812	1	1	6603	tags=36%, list=27%, signal=50%
PID_ILK_PATHWAY		44	0.151365	0.501652	1	1	1	6534	tags=30%, list=27%, signal=40%
KEGG_LYSINE_DEGRADATION		42	0.154346	0.501366	0.995565	1	1	7205	tags=38%, list=30%, signal=54%
POMEROY_MEDULLOBLASTOMA_DESMOPLASIC_VS_CLASSIC_DN		51	0.145554	0.496425	1	1	1	7623	tags=47%, list=31%, signal=68%
REACTOME_BRANCHED_CHAIN_AMINO_ACID_CATABOLISM		17	0.190876	0.496192	0.986755	1	1	7783	tags=41%, list=32%, signal=60%
DORN_ADENOVIRUS_INFECTION_48HR_DN		38	0.158787	0.495808	0.997988	1	1	5168	tags=24%, list=21%, signal=30%
SESTO_RESPONSE_TO_UV_C5		45	0.150741	0.494135	1	1	1	7366	tags=31%, list=30%, signal=45%
KYNG_ENVIRONMENTAL_STRESS_RESPONSE_NOT_BY_GAMMA_IN_OLD		30	0.163134	0.49396	0.997812	1	1	8400	tags=43%, list=34%, signal=66%
WEST_ADRENOCORTICAL_CARCINOMA_VS_ADENOMA_DN		18	0.186831	0.493107	0.984946	1	1	821	tags=6%, list=3%, signal=6%
ST_WNT_BETA_CATENIN_PATHWAY		26	0.168321	0.490562	0.993802	1	1	4980	tags=19%, list=20%, signal=24%
PID_INTEGRIN_A4B1_PATHWAY		27	0.167077	0.488918	0.993902	1	1	4137	tags=15%, list=17%, signal=18%
AMIT_EGF_RESPONSE_60_HELA		44	0.148559	0.487753	0.993789	1	1	20756	tags=100%, list=85%, signal=673%
POTTI_CYTOXAN_SENSITIVITY		33	0.157776	0.486217	0.997778	1	1	627	tags=3%, list=3%, signal=3%
SEIDEN_MET_SIGNALING		19	0.176157	0.481419	0.986547	1	1	8569	tags=58%, list=35%, signal=89%
LIU_COMMON_CANCER_GENES		72	0.132991	0.480651	1	1	1	4958	tags=19%, list=20%, signal=24%
AGUIRRE_PANCREATIC_CANCER_COPY_NUMBER_DN		224	0.112285	0.480192	1	1	1	7939	tags=37%, list=33%, signal=54%
PID_CDC42_REG_PATHWAY		30	0.157287	0.480006	1	1	1	4050	tags=17%, list=17%, signal=20%
SARTIPY_BLUNTED_BY_INSULIN_RESISTANCE_DN		17	0.17872	0.479568	0.986784	1	1	2310	tags=12%, list=9%, signal=13%
PID_IGF1_PATHWAY		29	0.158178	0.475824	0.995789	1	1	5069	tags=17%, list=21%, signal=22%
KEGG_THYROID_CANCER		25	0.161793	0.473432	0.997821	1	1	5396	tags=24%, list=22%, signal=31%
KEGG_PEROXISOME		72	0.131355	0.473212	1	1	1	5643	tags=21%, list=23%, signal=27%
KASLER_HDAC7_TARGETS_1_DN		17	0.177419	0.469109	0.991597	1	1	7433	tags=35%, list=30%, signal=51%
BERENJENO_TRANSFORMED_BY_RHOA_FOREVER_UP		18	0.174074	0.46773	0.98927	1	1	4673	tags=17%, list=19%, signal=21%
GENTILE_UV_RESPONSE_CLUSTER_D5		36	0.150204	0.465269	0.997753	1	1	5180	tags=19%, list=21%, signal=25%
BURTON_ADIPOGENESIS_10		29	0.151048	0.461128	1	1	1	2846	tags=10%, list=12%, signal=12%
GENTILE_UV_RESPONSE_CLUSTER_D8		40	0.14147	0.46045	0.997783	1	1	4015	tags=13%, list=16%, signal=15%
LE_SKI_TARGETS_UP		16	0.173387	0.459877	0.991453	1	1	7071	tags=38%, list=29%, signal=53%
GAUSSMANN_MLL_AF4_FUSION_TARGETS_F_DN		26	0.1573	0.459219	0.991031	1	1	5526	tags=23%, list=23%, signal=30%
BOYAULT_LIVER_CANCER_SUBCLASS_G6_DN		17	0.173691	0.451659	0.995506	1	1	5329	tags=24%, list=22%, signal=30%
LINDGREN_BLADDER_CANCER_HIGH_RECURRENCE		46	0.135484	0.449991	1	1	1	6603	tags=28%, list=27%, signal=39%
BIOCARTA_MCALPAIN_PATHWAY		21	0.163984	0.449964	0.99359	1	1	20377	tags=100%, list=84%, signal=610%
BILANGES_SERUM_SENSITIVE_VIA_TSC2		39	0.13582	0.444313	1	1	1	6973	tags=31%, list=29%, signal=43%
PID_AJDISS_2PATHWAY		46	0.133301	0.443258	1	1	1	2918	tags=11%, list=12%, signal=12%
STEIN_ESTROGEN_RESPONSE_NOT_VIA_ESRRA		16	0.172594	0.442745	0.995526	1	1	7372	tags=38%, list=30%, signal=54%
STAMBOLSKY_TARGETS_OF_MUTATED_TP53_UP		43	0.133869	0.439959	1	1	1	5808	tags=23%, list=24%, signal=30%
BERENJENO_TRANSFORMED_BY_RHOA_DN		373	0.0961273	0.429237	1	1	1	7600	tags=26%, list=31%, signal=37%
BIOCARTA_INSULIN_PATHWAY		20	0.152633	0.425658	0.997674	1	1	7945	tags=45%, list=33%, signal=67%
PID_VEGFR1_2_PATHWAY		64	0.119087	0.42482	1	1	1	2773	tags=8%, list=11%, signal=9%
BERENJENO_ROCK_SIGNALING_NOT_VIA_RHOA_UP		26	0.147097	0.424633	1	1	1	7318	tags=38%, list=30%, signal=55%
DING_LUNG_CANCER_EXPRESSION_BY_COPY_NUMBER		97	0.109871	0.419731	1	1	1	21703	tags=100%, list=89%, signal=910%
IGLESIAS_E2F_TARGETS_UP		134	0.102086	0.414624	1	1	1	6823	tags=21%, list=28%, signal=29%
BIOCARTA_KERATINOCYTE_PATHWAY		40	0.125714	0.410325	1	1	1	564	tags=3%, list=2%, signal=3%
BIOCARTA_CERAMIDE_PATHWAY		22	0.143743	0.409971	1	1	1	20870	tags=100%, list=86%, signal=695%
NUTT_GBM_VS_AO_GLIOMA_UP		41	0.125154	0.409358	0.997647	1	1	21325	tags=100%, list=88%, signal=799%
LANDIS_ERBB2_BREAST_TUMORS_65_DN		36	0.126157	0.405961	1	1	1	7360	tags=33%, list=30%, signal=48%
REACTOME_DOWNREGULATION_OF_SMAD2_3_SMAD4_TRANSCRIPTIONAL_ACTIVITY		19	0.149064	0.402356	0.997773	1	1	20740	tags=100%, list=85%, signal=671%
VALK_AML_CLUSTER_10		29	0.131671	0.398355	0.997881	1	1	7640	tags=34%, list=31%, signal=50%
REACTOME_SPHINGOLIPID_METABOLISM		57	0.110609	0.390366	1	1	1	6387	tags=23%, list=26%, signal=31%
ZWANG_EGF_PERSISTENTLY_UP		29	0.12335	0.367942	1	1	1	9212	tags=52%, list=38%, signal=83%
KEGG_SPHINGOLIPID_METABOLISM		33	0.118702	0.365198	1	1	1	6073	tags=18%, list=25%, signal=24%
JAERVINEN_AMPLIFIED_IN_LARYNGEAL_CANCER		39	0.101878	0.322569	1	1	1	6516	tags=21%, list=27%, signal=28%
REACTOME_TRANS_GOLGI_NETWORK_VESICLE_BUDDING		58	0.0887222	0.309509	1	0.999993	1	7917	tags=33%, list=32%, signal=48%

## Sheet: GSEA report negative c2
Curated gene sets (MSigDB Collection 2) enriched among genes down-regulated by 4-OHT treatment
Legend
NOM P val < 0.05		ES	Enrichment Score
FDR Q val < 0.25		NES	Normalized Enrichment Score
c-MYC signatures		NOM P-val	Nominal P-value
		FDR Q-val	False Discovery Rate Q-value
		FWER P-val	Familywise Error Rate P-value
NAME		SIZE	ES	NES	NOM p-val	FDR q-val	FWER p-val	RANK AT MAX	LEADING EDGE
KANG_DOXORUBICIN_RESISTANCE_UP		53	-0.708705	-2.37358	0	0	0	4524	tags=68%, list=19%, signal=83%
KONG_E2F3_TARGETS		89	-0.567752	-2.13764	0	0.00253316	0.005	4734	tags=54%, list=19%, signal=67%
CHANG_CYCLING_GENES		145	-0.526756	-2.11065	0	0.00439066	0.013	4536	tags=44%, list=19%, signal=54%
GAVIN_FOXP3_TARGETS_CLUSTER_P6		82	-0.567936	-2.07603	0	0.00864595	0.032	4973	tags=50%, list=20%, signal=63%
ZHANG_TLX_TARGETS_UP		87	-0.563808	-2.06696	0	0.00814187	0.038	4734	tags=47%, list=19%, signal=58%
WU_APOPTOSIS_BY_CDKN1A_VIA_TP53		51	-0.610614	-2.06541	0	0.0067849	0.038	4524	tags=49%, list=19%, signal=60%
TANG_SENESCENCE_TP53_TARGETS_DN		53	-0.609086	-2.06163	0	0.00610276	0.04	4524	tags=57%, list=19%, signal=69%
ROSTY_CERVICAL_CANCER_PROLIFERATION_CLUSTER		135	-0.516489	-2.05651	0	0.00546585	0.041	4746	tags=48%, list=19%, signal=59%
MOSERLE_IFNA_RESPONSE		29	-0.694131	-2.05197	0	0.00542698	0.046	4387	tags=62%, list=18%, signal=76%
ODONNELL_TFRC_TARGETS_DN		112	-0.533566	-2.05188	0	0.00488428	0.046	4403	tags=44%, list=18%, signal=53%
LEE_EARLY_T_LYMPHOCYTE_UP		94	-0.539668	-2.02165	0	0.00720575	0.074	4231	tags=49%, list=17%, signal=59%
MOLENAAR_TARGETS_OF_CCND1_AND_CDK4_DN		56	-0.57802	-2.02066	0	0.00669054	0.075	5978	tags=57%, list=25%, signal=76%
BURTON_ADIPOGENESIS_3		97	-0.532089	-2.00918	0	0.0077354	0.093	5351	tags=48%, list=22%, signal=62%
WEST_ADRENOCORTICAL_TUMOR_MARKERS_UP		18	-0.735575	-1.99818	0	0.00834311	0.107	2744	tags=44%, list=11%, signal=50%
PYEON_HPV_POSITIVE_TUMORS_UP		88	-0.538598	-1.98267	0	0.0102194	0.136	4295	tags=43%, list=18%, signal=52%
KIM_MYC_AMPLIFICATION_TARGETS_DN		85	-0.539979	-1.97887	0	0.0102786	0.146	8478	tags=66%, list=35%, signal=101%
CROONQUIST_NRAS_SIGNALING_DN		70	-0.547866	-1.96191	0	0.0130281	0.194	4524	tags=47%, list=19%, signal=58%
FINETTI_BREAST_CANCER_KINOME_RED		15	-0.763007	-1.94076	0	0.0171624	0.265	4159	tags=80%, list=17%, signal=96%
ZHAN_MULTIPLE_MYELOMA_PR_UP		38	-0.605755	-1.9349	0	0.0181254	0.294	4524	tags=58%, list=19%, signal=71%
GABRIELY_MIR21_TARGETS		275	-0.442645	-1.9317	0	0.0183396	0.311	8444	tags=53%, list=35%, signal=80%
WHITFIELD_CELL_CYCLE_LITERATURE		43	-0.591402	-1.92543	0	0.0189177	0.331	3336	tags=51%, list=14%, signal=59%
BOWIE_RESPONSE_TO_EXTRACELLULAR_MATRIX		16	-0.749837	-1.92007	0	0.0195289	0.353	2053	tags=44%, list=8%, signal=48%
FARMER_BREAST_CANCER_CLUSTER_2		30	-0.629929	-1.89999	0	0.0241618	0.435	2744	tags=53%, list=11%, signal=60%
BOWIE_RESPONSE_TO_TAMOXIFEN		17	-0.731817	-1.89935	0	0.0233646	0.436	2771	tags=47%, list=11%, signal=53%
PID_PLK1_PATHWAY		45	-0.57463	-1.89838	0	0.022922	0.441	5072	tags=51%, list=21%, signal=64%
WILCOX_PRESPONSE_TO_ROGESTERONE_UP		136	-0.474038	-1.89171	0	0.0248953	0.481	5441	tags=43%, list=22%, signal=55%
CHIANG_LIVER_CANCER_SUBCLASS_PROLIFERATION_UP		160	-0.462561	-1.88544	0	0.0268052	0.511	4536	tags=39%, list=19%, signal=47%
STAMBOLSKY_TARGETS_OF_MUTATED_TP53_DN		43	-0.56433	-1.86645	0.00192308	0.0345473	0.611	3589	tags=40%, list=15%, signal=46%
NAKAYAMA_SOFT_TISSUE_TUMORS_PCA2_UP		75	-0.520551	-1.84909	0	0.0430147	0.716	4524	tags=48%, list=19%, signal=59%
RIGGI_EWING_SARCOMA_PROGENITOR_DN		176	-0.448847	-1.84292	0	0.0452377	0.744	5812	tags=41%, list=24%, signal=54%
EGUCHI_CELL_CYCLE_RB1_TARGETS		21	-0.663256	-1.84136	0	0.0447597	0.749	5088	tags=71%, list=21%, signal=90%
SMIRNOV_RESPONSE_TO_IR_2HR_DN		50	-0.545349	-1.83999	0.00189394	0.0440287	0.759	5921	tags=54%, list=24%, signal=71%
DUTERTRE_ESTRADIOL_RESPONSE_24HR_UP		308	-0.412724	-1.82294	0	0.0539489	0.834	5262	tags=38%, list=22%, signal=48%
IWANAGA_E2F1_TARGETS_INDUCED_BY_SERUM		30	-0.598471	-1.80842	0.00188679	0.0643224	0.902	6381	tags=57%, list=26%, signal=77%
CROONQUIST_IL6_DEPRIVATION_DN		96	-0.47816	-1.80206	0	0.0683568	0.919	4734	tags=44%, list=19%, signal=54%
CHANG_IMMORTALIZED_BY_HPV31_DN		48	-0.538963	-1.79836	0	0.0697579	0.924	4387	tags=38%, list=18%, signal=46%
SOTIRIOU_BREAST_CANCER_GRADE_1_VS_3_UP		144	-0.450422	-1.79766	0	0.0684498	0.925	4524	tags=38%, list=19%, signal=46%
BHAT_ESR1_TARGETS_VIA_AKT1_DN		77	-0.48795	-1.7971	0	0.0671297	0.925	5551	tags=45%, list=23%, signal=59%
CHICAS_RB1_TARGETS_GROWING		231	-0.426666	-1.79478	0	0.0672647	0.932	5423	tags=35%, list=22%, signal=45%
WONG_ENDMETRIUM_CANCER_DN		70	-0.501336	-1.79112	0	0.0686493	0.937	5047	tags=36%, list=21%, signal=45%
REICHERT_MITOSIS_LIN9_TARGETS		26	-0.617792	-1.78363	0.00190476	0.073344	0.951	5536	tags=65%, list=23%, signal=85%
LY_AGING_MIDDLE_DN		16	-0.687953	-1.78156	0.00367647	0.0737582	0.954	3341	tags=56%, list=14%, signal=65%
PETROVA_PROX1_TARGETS_UP		27	-0.610286	-1.78023	0.00361011	0.0734604	0.958	5088	tags=56%, list=21%, signal=70%
BROWNE_INTERFERON_RESPONSIVE_GENES		62	-0.510761	-1.77953	0.0017762	0.072395	0.958	4607	tags=40%, list=19%, signal=50%
DUTERTRE_ESTRADIOL_RESPONSE_6HR_DN		86	-0.477949	-1.76644	0	0.0823716	0.977	6342	tags=55%, list=26%, signal=74%
DUTERTRE_ESTRADIOL_RESPONSE_24HR_DN		473	-0.385596	-1.76358	0	0.0831478	0.979	7154	tags=42%, list=29%, signal=58%
REACTOME_OLFACTORY_SIGNALING_PATHWAY		17	-0.664916	-1.7531	0.00190476	0.0917452	0.99	652	tags=24%, list=3%, signal=24%
ZHENG_FOXP3_TARGETS_UP		23	-0.619993	-1.74368	0.00948767	0.101068	0.994	6309	tags=52%, list=26%, signal=70%
AZARE_NEOPLASTIC_TRANSFORMATION_BY_STAT3_UP		15	-0.687325	-1.73673	0.0036036	0.106569	0.996	3015	tags=40%, list=12%, signal=46%
WINZEN_DEGRADED_VIA_KHSRP		91	-0.463878	-1.73294	0	0.108986	0.997	7352	tags=55%, list=30%, signal=78%
ZHANG_TLX_TARGETS_36HR_DN		181	-0.420162	-1.73175	0	0.108165	0.997	5560	tags=38%, list=23%, signal=49%
GRAHAM_NORMAL_QUIESCENT_VS_NORMAL_DIVIDING_DN		82	-0.471673	-1.72967	0	0.108627	0.997	4384	tags=44%, list=18%, signal=53%
PYEON_CANCER_HEAD_AND_NECK_VS_CERVICAL_UP		172	-0.419908	-1.72783	0	0.108683	0.997	6599	tags=42%, list=27%, signal=58%
EINAV_INTERFERON_SIGNATURE_IN_CANCER		25	-0.598275	-1.7271	0.00369686	0.107761	0.998	2953	tags=36%, list=12%, signal=41%
SANA_RESPONSE_TO_IFNG_UP		62	-0.487357	-1.72105	0.0018315	0.113794	1	6737	tags=48%, list=28%, signal=67%
ISHIDA_E2F_TARGETS		51	-0.514384	-1.71624	0.00551471	0.118056	1	4274	tags=43%, list=18%, signal=52%
CHIANG_LIVER_CANCER_SUBCLASS_INTERFERON_UP		16	-0.658063	-1.70762	0.00380228	0.12819	1	2240	tags=19%, list=9%, signal=21%
BAKKER_FOXO3_TARGETS_UP		55	-0.50528	-1.70656	0.00373832	0.127432	1	4933	tags=33%, list=20%, signal=41%
YAN_ESCAPE_FROM_ANOIKIS		19	-0.638855	-1.7033	0.00345423	0.129765	1	2596	tags=32%, list=11%, signal=35%
GRAHAM_CML_QUIESCENT_VS_NORMAL_QUIESCENT_UP		71	-0.476732	-1.70317	0	0.127738	1	4378	tags=39%, list=18%, signal=48%
PLASARI_TGFB1_TARGETS_10HR_DN		223	-0.403123	-1.70238	0	0.126844	1	6795	tags=45%, list=28%, signal=62%
LIANG_SILENCED_BY_METHYLATION_2		44	-0.521297	-1.69671	0.00179211	0.132511	1	2619	tags=32%, list=11%, signal=36%
TURASHVILI_BREAST_DUCTAL_CARCINOMA_VS_LOBULAR_NORMAL_UP		70	-0.476709	-1.68387	0.00184502	0.149514	1	3336	tags=26%, list=14%, signal=30%
ZWANG_TRANSIENTLY_UP_BY_1ST_EGF_PULSE_ONLY		1495	-0.341645	-1.67735	0	0.157481	1	7340	tags=43%, list=30%, signal=57%
WHITFIELD_CELL_CYCLE_S		157	-0.411213	-1.67318	0	0.161782	1	6318	tags=39%, list=26%, signal=52%
BERENJENO_TRANSFORMED_BY_RHOA_FOREVER_DN		30	-0.566155	-1.67316	0.00364964	0.159392	1	5730	tags=37%, list=24%, signal=48%
BOSCO_INTERFERON_INDUCED_ANTIVIRAL_MODULE		65	-0.475284	-1.67222	0	0.158635	1	2596	tags=29%, list=11%, signal=33%
TAKEDA_TARGETS_OF_NUP98_HOXA9_FUSION_10D_UP		150	-0.412959	-1.66792	0	0.162895	1	6511	tags=50%, list=27%, signal=68%
BOYLAN_MULTIPLE_MYELOMA_D_DN		70	-0.470759	-1.66712	0	0.162022	1	6925	tags=43%, list=28%, signal=60%
MORI_IMMATURE_B_LYMPHOCYTE_DN		85	-0.447551	-1.66674	0.00772201	0.160404	1	4472	tags=36%, list=18%, signal=45%
CHANG_CORE_SERUM_RESPONSE_DN		201	-0.399914	-1.66263	0	0.165277	1	9258	tags=56%, list=38%, signal=89%
XU_HGF_TARGETS_INDUCED_BY_AKT1_48HR_DN		26	-0.57487	-1.6622	0.00564972	0.16356	1	4621	tags=46%, list=19%, signal=57%
GEORGES_CELL_CYCLE_MIR192_TARGETS		61	-0.478817	-1.65192	0.00178253	0.178225	1	8773	tags=61%, list=36%, signal=95%
RICKMAN_HEAD_AND_NECK_CANCER_B		33	-0.543512	-1.64792	0.0132827	0.182924	1	5510	tags=52%, list=23%, signal=66%
SHEPARD_BMYB_TARGETS		61	-0.46923	-1.64625	0.00375235	0.183908	1	4524	tags=48%, list=19%, signal=58%
VERNELL_RETINOBLASTOMA_PATHWAY_UP		69	-0.468888	-1.64614	0.00381679	0.181688	1	5434	tags=42%, list=22%, signal=54%
ACEVEDO_LIVER_CANCER_WITH_H3K9ME3_DN		99	-0.439289	-1.64107	0	0.188658	1	5877	tags=40%, list=24%, signal=53%
CROONQUIST_IL6_DEPRIVATION_UP		17	-0.618804	-1.64048	0.0148699	0.187635	1	5738	tags=53%, list=24%, signal=69%
DAUER_STAT3_TARGETS_DN		47	-0.500599	-1.63788	0.00366972	0.190316	1	5162	tags=45%, list=21%, signal=57%
ODONNELL_TARGETS_OF_MYC_AND_TFRC_DN		42	-0.505574	-1.63706	0.0145985	0.189231	1	8037	tags=67%, list=33%, signal=99%
LEE_LIVER_CANCER_E2F1_UP		51	-0.479885	-1.63592	0.00369004	0.189113	1	3616	tags=27%, list=15%, signal=32%
HOFFMANN_LARGE_TO_SMALL_PRE_BII_LYMPHOCYTE_UP		153	-0.405454	-1.63364	0	0.190936	1	4869	tags=34%, list=20%, signal=42%
TAKEDA_TARGETS_OF_NUP98_HOXA9_FUSION_3D_UP		152	-0.403808	-1.63241	0.00186916	0.190856	1	4507	tags=35%, list=18%, signal=43%
REACTOME_FRS2_MEDIATED_CASCADE		30	-0.532387	-1.63155	0.0153257	0.190086	1	3014	tags=33%, list=12%, signal=38%
HINATA_NFKB_TARGETS_KERATINOCYTE_DN		19	-0.594802	-1.62133	0.0244821	0.206894	1	4930	tags=42%, list=20%, signal=53%
DAZARD_RESPONSE_TO_UV_NHEK_DN		306	-0.369956	-1.61988	0	0.207124	1	5647	tags=32%, list=23%, signal=41%
BOYLAN_MULTIPLE_MYELOMA_PCA3_DN		57	-0.475503	-1.61012	0.00373134	0.224542	1	6387	tags=46%, list=26%, signal=62%
WANG_NEOPLASTIC_TRANSFORMATION_BY_CCND1_MYC		19	-0.602436	-1.60494	0.0226415	0.232976	1	2738	tags=37%, list=11%, signal=41%
AMUNDSON_GAMMA_RADIATION_RESPONSE		37	-0.500204	-1.60054	0.0184502	0.240036	1	4472	tags=46%, list=18%, signal=56%
REACTOME_MITOTIC_PROMETAPHASE		85	-0.439065	-1.59845	0.00361011	0.241546	1	5651	tags=40%, list=23%, signal=52%
BROWNE_HCMV_INFECTION_2HR_UP		36	-0.513659	-1.59573	0.0109091	0.244888	1	2042	tags=28%, list=8%, signal=30%
CHEN_HOXA5_TARGETS_9HR_UP		214	-0.373278	-1.59484	0.00180505	0.243961	1	9049	tags=47%, list=37%, signal=74%
KIM_ALL_DISORDERS_CALB1_CORR_DN		23	-0.562594	-1.59299	0.0252252	0.245579	1	4297	tags=35%, list=18%, signal=42%
SOTIRIOU_BREAST_CANCER_GRADE_1_VS_3_DN		50	-0.472289	-1.59244	0.00594059	0.244155	1	8697	tags=56%, list=36%, signal=87%
RODRIGUES_THYROID_CARCINOMA_DN		77	-0.441316	-1.58963	0	0.24794	1	5791	tags=35%, list=24%, signal=46%
LI_WILMS_TUMOR_ANAPLASTIC_UP		18	-0.596442	-1.58956	0.0244361	0.245515	1	3662	tags=50%, list=15%, signal=59%
REACTOME_SHC_MEDIATED_CASCADE		22	-0.551606	-1.58951	0.0260223	0.243152	1	3014	tags=36%, list=12%, signal=41%
MIKKELSEN_NPC_LCP_WITH_H3K4ME3		48	-0.474629	-1.58949	0.0146252	0.240712	1	7100	tags=48%, list=29%, signal=67%
SENGUPTA_NASOPHARYNGEAL_CARCINOMA_UP		276	-0.366086	-1.58226	0	0.253838	1	4384	tags=27%, list=18%, signal=33%
SARRIO_EPITHELIAL_MESENCHYMAL_TRANSITION_UP		175	-0.383404	-1.58103	0.00371058	0.254095	1	3764	tags=26%, list=15%, signal=30%
SERVITJA_LIVER_HNF1A_TARGETS_UP		117	-0.404492	-1.57414	0.00541516	0.267301	1	4930	tags=34%, list=20%, signal=43%
WHITFIELD_CELL_CYCLE_G2		172	-0.383607	-1.56661	0.00177305	0.282439	1	5793	tags=35%, list=24%, signal=45%
GEORGES_TARGETS_OF_MIR192_AND_MIR215		856	-0.325056	-1.56093	0	0.29399	1	7129	tags=37%, list=29%, signal=50%
SARTIPY_NORMAL_AT_INSULIN_RESISTANCE_DN		20	-0.574564	-1.55865	0.0304659	0.297008	1	6298	tags=55%, list=26%, signal=74%
ZHENG_FOXP3_TARGETS_IN_T_LYMPHOCYTE_DN		33	-0.500551	-1.55694	0.0127971	0.298883	1	4872	tags=45%, list=20%, signal=57%
GOBERT_OLIGODENDROCYTE_DIFFERENTIATION_UP		554	-0.335502	-1.55038	0	0.312893	1	4733	tags=29%, list=19%, signal=35%
BENNETT_SYSTEMIC_LUPUS_ERYTHEMATOSUS		23	-0.557753	-1.54987	0.0235935	0.311269	1	4387	tags=43%, list=18%, signal=53%
NAGASHIMA_NRG1_SIGNALING_DN		51	-0.465113	-1.54732	0.0130597	0.315167	1	5251	tags=41%, list=22%, signal=52%
GRAESSMANN_RESPONSE_TO_MC_AND_SERUM_DEPRIVATION_UP		177	-0.378838	-1.5458	0	0.316302	1	5074	tags=33%, list=21%, signal=41%
HAMAI_APOPTOSIS_VIA_TRAIL_UP		555	-0.335602	-1.54499	0	0.315388	1	7158	tags=36%, list=29%, signal=50%
RODRIGUES_DCC_TARGETS_DN		117	-0.396083	-1.54324	0	0.317311	1	7249	tags=44%, list=30%, signal=62%
GRAHAM_CML_DIVIDING_VS_NORMAL_QUIESCENT_UP		160	-0.379959	-1.54274	0	0.315577	1	4734	tags=35%, list=19%, signal=43%
COLDREN_GEFITINIB_RESISTANCE_DN		197	-0.368583	-1.54146	0.00182149	0.316569	1	6657	tags=42%, list=27%, signal=57%
NADERI_BREAST_CANCER_PROGNOSIS_DN		17	-0.588739	-1.54097	0.0392157	0.315128	1	5318	tags=47%, list=22%, signal=60%
ZHOU_CELL_CYCLE_GENES_IN_IR_RESPONSE_6HR		79	-0.42671	-1.54034	0.0107143	0.313802	1	7092	tags=52%, list=29%, signal=73%
ZHAN_MULTIPLE_MYELOMA_PR_DN		42	-0.471089	-1.53826	0.0326679	0.316512	1	5458	tags=45%, list=22%, signal=58%
KEGG_MELANOMA		61	-0.440757	-1.53744	0.00531915	0.315979	1	5527	tags=33%, list=23%, signal=42%
HERNANDEZ_MITOTIC_ARREST_BY_DOCETAXEL_1_UP		27	-0.51727	-1.53725	0.0290909	0.3138	1	6915	tags=48%, list=28%, signal=67%
SIMBULAN_PARP1_TARGETS_DN		17	-0.584865	-1.5338	0.0501859	0.319877	1	2590	tags=35%, list=11%, signal=39%
TIAN_TNF_SIGNALING_VIA_NFKB		27	-0.520914	-1.53201	0.0397727	0.322054	1	6681	tags=48%, list=27%, signal=66%
GREENBAUM_E2A_TARGETS_UP		31	-0.498124	-1.53064	0.0244361	0.323093	1	5467	tags=61%, list=22%, signal=79%
REACTOME_PI_3K_CASCADE		48	-0.461626	-1.53059	0.026455	0.320578	1	2762	tags=25%, list=11%, signal=28%
VALK_AML_WITH_11Q23_REARRANGED		17	-0.581668	-1.53034	0.028021	0.318633	1	6390	tags=53%, list=26%, signal=72%
LEI_HOXC8_TARGETS_DN		16	-0.595733	-1.52924	0.0536673	0.319084	1	1970	tags=25%, list=8%, signal=27%
FURUKAWA_DUSP6_TARGETS_PCI35_DN		68	-0.429623	-1.52797	0.00542496	0.319972	1	5793	tags=44%, list=24%, signal=58%
WAMUNYOKOLI_OVARIAN_CANCER_LMP_DN		186	-0.370745	-1.52641	0.00364964	0.321301	1	9093	tags=47%, list=37%, signal=75%
REACTOME_SIGNALING_BY_FGFR_MUTANTS		37	-0.487236	-1.5242	0.0253623	0.324896	1	4926	tags=41%, list=20%, signal=51%
KRIGE_RESPONSE_TO_TOSEDOSTAT_24HR_UP		710	-0.322972	-1.52291	0	0.325709	1	7954	tags=40%, list=33%, signal=58%
SHI_SPARC_TARGETS_UP		22	-0.542858	-1.51729	0.0378378	0.33783	1	5935	tags=45%, list=24%, signal=60%
YU_MYC_TARGETS_UP		40	-0.473736	-1.51572	0.0356473	0.339228	1	4384	tags=43%, list=18%, signal=52%
FURUKAWA_DUSP6_TARGETS_PCI35_UP		62	-0.430654	-1.51561	0.0204082	0.336933	1	6521	tags=47%, list=27%, signal=64%
KOBAYASHI_EGFR_SIGNALING_24HR_DN		244	-0.355903	-1.5154	0	0.334826	1	4734	tags=34%, list=19%, signal=42%
KEGG_DRUG_METABOLISM_CYTOCHROME_P450		43	-0.461931	-1.51487	0.0283019	0.333891	1	1887	tags=21%, list=8%, signal=23%
PID_EPOPATHWAY		33	-0.497857	-1.51478	0.0298507	0.33165	1	4960	tags=27%, list=20%, signal=34%
FIGUEROA_AML_METHYLATION_CLUSTER_6_DN		19	-0.553471	-1.51375	0.0374332	0.332074	1	4493	tags=37%, list=18%, signal=45%
TENEDINI_MEGAKARYOCYTE_MARKERS		59	-0.446561	-1.5124	0.026616	0.333187	1	6607	tags=42%, list=27%, signal=58%
REN_BOUND_BY_E2F		59	-0.437079	-1.50543	0.0240296	0.350428	1	4378	tags=31%, list=18%, signal=37%
HOWLIN_CITED1_TARGETS_1_DN		31	-0.495652	-1.50257	0.0400697	0.356204	1	7111	tags=39%, list=29%, signal=55%
RADAEVA_RESPONSE_TO_IFNA1_UP		44	-0.45642	-1.50085	0.0218579	0.35834	1	4734	tags=30%, list=19%, signal=37%
WANG_SMARCE1_TARGETS_UP		254	-0.350052	-1.50035	0	0.357116	1	7709	tags=41%, list=32%, signal=59%
STOSSI_RESPONSE_TO_ESTRADIOL		40	-0.471019	-1.49964	0.0216216	0.356566	1	3737	tags=28%, list=15%, signal=32%
STEIN_ESRRA_TARGETS_RESPONSIVE_TO_ESTROGEN_DN		39	-0.469991	-1.49941	0.0310786	0.354666	1	6557	tags=41%, list=27%, signal=56%
GINESTIER_BREAST_CANCER_ZNF217_AMPLIFIED_UP		77	-0.413359	-1.49934	0.0164835	0.352421	1	9152	tags=53%, list=38%, signal=85%
HOOI_ST7_TARGETS_DN		106	-0.395089	-1.49932	0.00932836	0.350058	1	5795	tags=41%, list=24%, signal=53%
TAKEDA_TARGETS_OF_NUP98_HOXA9_FUSION_16D_UP		128	-0.377827	-1.49866	0.011236	0.349449	1	5162	tags=28%, list=21%, signal=35%
BUYTAERT_PHOTODYNAMIC_THERAPY_STRESS_UP		783	-0.316227	-1.49645	0	0.353154	1	8446	tags=40%, list=35%, signal=60%
DACOSTA_UV_RESPONSE_VIA_ERCC3_DN		824	-0.314857	-1.49519	0	0.35441	1	9073	tags=42%, list=37%, signal=65%
LEE_LIVER_CANCER_DENA_UP		46	-0.453396	-1.49472	0.0309091	0.353267	1	1982	tags=20%, list=8%, signal=21%
WINNEPENNINCKX_MELANOMA_METASTASIS_UP		154	-0.370651	-1.49328	0.00725953	0.354693	1	4632	tags=29%, list=19%, signal=36%
BIOCARTA_RARRXR_PATHWAY		15	-0.576453	-1.48857	0.0716981	0.365512	1	5080	tags=33%, list=21%, signal=42%
CHEMNITZ_RESPONSE_TO_PROSTAGLANDIN_E2_DN		326	-0.334817	-1.48798	0	0.364721	1	6183	tags=34%, list=25%, signal=45%
BROWNE_HCMV_INFECTION_6HR_DN		151	-0.367724	-1.48771	0.00355872	0.363183	1	6807	tags=42%, list=28%, signal=58%
REACTOME_PI3K_EVENTS_IN_ERBB2_SIGNALING		41	-0.471899	-1.48628	0.0207547	0.364795	1	4840	tags=32%, list=20%, signal=39%
ACEVEDO_LIVER_CANCER_WITH_H3K27ME3_DN		157	-0.367159	-1.48498	0.00367647	0.366107	1	5312	tags=30%, list=22%, signal=38%
WHITEFORD_PEDIATRIC_CANCER_MARKERS		107	-0.387536	-1.4841	0.0116054	0.366183	1	4524	tags=36%, list=19%, signal=43%
DAIRKEE_TERT_TARGETS_DN		113	-0.380762	-1.47872	0.00728597	0.379054	1	6330	tags=35%, list=26%, signal=46%
GYORFFY_MITOXANTRONE_RESISTANCE		46	-0.443476	-1.47852	0.036965	0.377235	1	7893	tags=48%, list=32%, signal=71%
HERNANDEZ_MITOTIC_ARREST_BY_DOCETAXEL_1_DN		36	-0.473281	-1.47797	0.0286807	0.376585	1	7322	tags=47%, list=30%, signal=67%
KEGG_LINOLEIC_ACID_METABOLISM		18	-0.556536	-1.47496	0.0544465	0.382723	1	1704	tags=22%, list=7%, signal=24%
ZHENG_BOUND_BY_FOXP3		420	-0.32539	-1.47465	0	0.381102	1	6691	tags=37%, list=27%, signal=50%
ST_ADRENERGIC		31	-0.485192	-1.47204	0.0487365	0.386332	1	5013	tags=39%, list=21%, signal=49%
MORI_LARGE_PRE_BII_LYMPHOCYTE_UP		83	-0.402786	-1.4719	0.0132325	0.384324	1	4467	tags=31%, list=18%, signal=38%
REACTOME_FGFR_LIGAND_BINDING_AND_ACTIVATION		16	-0.574775	-1.47031	0.0493601	0.386416	1	2698	tags=38%, list=11%, signal=42%
DACOSTA_UV_RESPONSE_VIA_ERCC3_COMMON_DN		468	-0.322429	-1.46972	0	0.385632	1	9073	tags=43%, list=37%, signal=66%
XU_HGF_TARGETS_INDUCED_BY_AKT1_6HR		17	-0.569478	-1.46921	0.0549242	0.384794	1	6775	tags=53%, list=28%, signal=73%
CUI_TCF21_TARGETS_2_DN		765	-0.310483	-1.46916	0	0.382624	1	7029	tags=35%, list=29%, signal=48%
REACTOME_G_ALPHA_Q_SIGNALLING_EVENTS		113	-0.377954	-1.46679	0.00750469	0.387468	1	5093	tags=27%, list=21%, signal=35%
PID_AURORA_B_PATHWAY		38	-0.461551	-1.46651	0.0418944	0.385996	1	4274	tags=37%, list=18%, signal=45%
STREICHER_LSM1_TARGETS_UP		44	-0.449413	-1.46559	0.0299065	0.386193	1	3502	tags=34%, list=14%, signal=40%
WILLIAMS_ESR1_TARGETS_UP		23	-0.531074	-1.46467	0.0592734	0.386415	1	3560	tags=35%, list=15%, signal=41%
LY_AGING_OLD_DN		56	-0.430798	-1.46412	0.0304114	0.385763	1	3341	tags=23%, list=14%, signal=27%
BREDEMEYER_RAG_SIGNALING_VIA_ATM_NOT_VIA_NFKB_UP		42	-0.453168	-1.46408	0.0332103	0.383645	1	5743	tags=31%, list=24%, signal=40%
ZWANG_CLASS_3_TRANSIENTLY_INDUCED_BY_EGF		205	-0.351017	-1.46273	0.0035461	0.385379	1	7354	tags=39%, list=30%, signal=55%
SHEPARD_BMYB_MORPHOLINO_DN		163	-0.357408	-1.46212	0.005386	0.384841	1	4524	tags=33%, list=19%, signal=40%
LI_CISPLATIN_RESISTANCE_DN		29	-0.499858	-1.462	0.0530303	0.383019	1	5010	tags=38%, list=21%, signal=48%
HORIUCHI_WTAP_TARGETS_UP		275	-0.3378	-1.46168	0	0.381674	1	8147	tags=41%, list=33%, signal=60%
GOLDRATH_ANTIGEN_RESPONSE		304	-0.33281	-1.45987	0	0.384559	1	5561	tags=29%, list=23%, signal=37%
HALMOS_CEBPA_TARGETS_UP		47	-0.44013	-1.45924	0.0307102	0.384137	1	3995	tags=32%, list=16%, signal=38%
ZHOU_INFLAMMATORY_RESPONSE_LPS_UP		308	-0.332992	-1.45811	0.0035461	0.385299	1	6977	tags=42%, list=29%, signal=57%
MATZUK_CENTRAL_FOR_FEMALE_FERTILITY		21	-0.53765	-1.45508	0.059034	0.39225	1	1982	tags=29%, list=8%, signal=31%
GARGALOVIC_RESPONSE_TO_OXIDIZED_PHOSPHOLIPIDS_MAGENTA_UP		27	-0.49441	-1.45506	0.0525362	0.390123	1	7642	tags=52%, list=31%, signal=75%
CAIRO_HEPATOBLASTOMA_CLASSES_DN		181	-0.350374	-1.45299	0.00186916	0.393904	1	5102	tags=28%, list=21%, signal=35%
TAVAZOIE_METASTASIS		78	-0.405571	-1.45234	0.0231317	0.393529	1	5439	tags=33%, list=22%, signal=43%
TAKEDA_TARGETS_OF_NUP98_HOXA9_FUSION_8D_UP		121	-0.372424	-1.44809	0.00925926	0.403627	1	6055	tags=35%, list=25%, signal=46%
ZHANG_RESPONSE_TO_IKK_INHIBITOR_AND_TNF_UP		203	-0.344183	-1.44687	0.0017762	0.405254	1	6977	tags=42%, list=29%, signal=58%
JEON_SMAD6_TARGETS_DN		17	-0.547179	-1.44657	0.0684411	0.403954	1	3072	tags=41%, list=13%, signal=47%
MIKKELSEN_MCV6_LCP_WITH_H3K4ME3		123	-0.371109	-1.4464	0.00735294	0.402299	1	6810	tags=39%, list=28%, signal=54%
CERIBELLI_GENES_INACTIVE_AND_BOUND_BY_NFY		25	-0.503761	-1.44627	0.0488246	0.400571	1	3636	tags=40%, list=15%, signal=47%
SHARMA_PILOCYTIC_ASTROCYTOMA_LOCATION_UP		22	-0.524156	-1.44619	0.0733083	0.398651	1	5250	tags=36%, list=22%, signal=46%
CHIANG_LIVER_CANCER_SUBCLASS_UNANNOTATED_UP		75	-0.397878	-1.44604	0.0347349	0.397008	1	6807	tags=45%, list=28%, signal=63%
TING_SILENCED_BY_DICER		29	-0.478971	-1.44592	0.0642722	0.395216	1	2888	tags=38%, list=12%, signal=43%
HORIUCHI_WTAP_TARGETS_DN		293	-0.331531	-1.44447	0.00179211	0.397153	1	4644	tags=27%, list=19%, signal=33%
PID_SHP2_PATHWAY		49	-0.430062	-1.44423	0.0380952	0.395854	1	4840	tags=37%, list=20%, signal=46%
IKEDA_MIR30_TARGETS_UP		105	-0.378745	-1.443	0.0170455	0.397041	1	6478	tags=30%, list=27%, signal=40%
BHAT_ESR1_TARGETS_NOT_VIA_AKT1_DN		82	-0.393609	-1.44286	0.0205224	0.395464	1	7306	tags=46%, list=30%, signal=66%
GRAHAM_NORMAL_QUIESCENT_VS_NORMAL_DIVIDING_UP		56	-0.417299	-1.44258	0.0291439	0.394268	1	7352	tags=46%, list=30%, signal=66%
KIM_MYCN_AMPLIFICATION_TARGETS_DN		98	-0.389014	-1.44178	0.0189036	0.394618	1	7908	tags=48%, list=32%, signal=71%
REACTOME_GENERIC_TRANSCRIPTION_PATHWAY		327	-0.325416	-1.43739	0	0.405064	1	8198	tags=48%, list=34%, signal=72%
FOURNIER_ACINAR_DEVELOPMENT_LATE_DN		19	-0.531497	-1.43494	0.0628684	0.41013	1	4159	tags=47%, list=17%, signal=57%
KAMIKUBO_MYELOID_MN1_NETWORK		19	-0.535494	-1.43444	0.0613383	0.409551	1	8608	tags=53%, list=35%, signal=81%
BIOCARTA_IL7_PATHWAY		15	-0.560099	-1.43437	0.0677966	0.40768	1	8478	tags=80%, list=35%, signal=123%
PID_S1P_S1P1_PATHWAY		19	-0.5332	-1.43395	0.0816733	0.40692	1	267	tags=11%, list=1%, signal=11%
REACTOME_GASTRIN_CREB_SIGNALLING_PATHWAY_VIA_PKC_AND_MAPK		134	-0.360678	-1.43237	0.0159011	0.409187	1	5093	tags=26%, list=21%, signal=33%
GRANDVAUX_IRF3_TARGETS_DN		16	-0.555638	-1.43204	0.0851852	0.408093	1	3122	tags=25%, list=13%, signal=29%
FERRARI_RESPONSE_TO_FENRETINIDE_UP		21	-0.517842	-1.42962	0.0772059	0.413554	1	1678	tags=29%, list=7%, signal=31%
BURTON_ADIPOGENESIS_12		36	-0.457087	-1.4296	0.0540541	0.41162	1	6155	tags=39%, list=25%, signal=52%
DAZARD_UV_RESPONSE_CLUSTER_G6		144	-0.357762	-1.42823	0.0131332	0.413805	1	8510	tags=46%, list=35%, signal=70%
REACTOME_INTERFERON_ALPHA_BETA_SIGNALING		46	-0.435415	-1.42758	0.0440917	0.413843	1	2771	tags=30%, list=11%, signal=34%
HECKER_IFNB1_TARGETS		70	-0.397765	-1.42746	0.0301418	0.412228	1	4387	tags=37%, list=18%, signal=45%
SHEPARD_CRUSH_AND_BURN_MUTANT_DN		153	-0.353361	-1.42743	0.0108303	0.410352	1	4524	tags=37%, list=19%, signal=45%
ALONSO_METASTASIS_NEURAL_UP		15	-0.555947	-1.4247	0.0693642	0.416702	1	3689	tags=40%, list=15%, signal=47%
MIKKELSEN_MEF_ICP_WITH_H3K4ME3_AND_H3K27ME3		26	-0.485297	-1.42454	0.0558559	0.41521	1	6706	tags=50%, list=28%, signal=69%
ZHANG_INTERFERON_RESPONSE		20	-0.528847	-1.42413	0.06814	0.414459	1	2953	tags=35%, list=12%, signal=40%
REACTOME_IL1_SIGNALING		37	-0.454145	-1.42311	0.0597826	0.415387	1	5286	tags=35%, list=22%, signal=45%
CROONQUIST_NRAS_VS_STROMAL_STIMULATION_DN		94	-0.374739	-1.42015	0.0163339	0.42242	1	4623	tags=28%, list=19%, signal=34%
RASHI_NFKB1_TARGETS		18	-0.535626	-1.41905	0.0864662	0.423371	1	1266	tags=22%, list=5%, signal=23%
CHICAS_RB1_TARGETS_CONFLUENT		532	-0.31069	-1.41843	0	0.423203	1	6404	tags=27%, list=26%, signal=35%
LE_EGR2_TARGETS_UP		102	-0.375719	-1.418	0.025	0.422583	1	5260	tags=37%, list=22%, signal=47%
UZONYI_RESPONSE_TO_LEUKOTRIENE_AND_THROMBIN		34	-0.455167	-1.41727	0.0494297	0.422741	1	7329	tags=41%, list=30%, signal=59%
BROWNE_HCMV_INFECTION_12HR_DN		95	-0.371602	-1.40946	0.0193662	0.44425	1	5527	tags=28%, list=23%, signal=37%
GARGALOVIC_RESPONSE_TO_OXIDIZED_PHOSPHOLIPIDS_GREEN_UP		22	-0.498239	-1.40794	0.0866426	0.446846	1	7411	tags=50%, list=30%, signal=72%
PETROVA_ENDOTHELIUM_LYMPHATIC_VS_BLOOD_UP		124	-0.361011	-1.40733	0.0170132	0.446701	1	5162	tags=34%, list=21%, signal=43%
ZHOU_CELL_CYCLE_GENES_IN_IR_RESPONSE_24HR		121	-0.360188	-1.40676	0.0238971	0.446475	1	4632	tags=32%, list=19%, signal=40%
PID_RETINOIC_ACID_PATHWAY		27	-0.481138	-1.40395	0.0811808	0.453043	1	4693	tags=30%, list=19%, signal=37%
BIOCARTA_TGFB_PATHWAY		18	-0.524407	-1.40328	0.0851064	0.453033	1	3632	tags=33%, list=15%, signal=39%
GOZGIT_ESR1_TARGETS_DN		640	-0.300409	-1.4031	0	0.45158	1	6404	tags=32%, list=26%, signal=42%
GRAHAM_CML_QUIESCENT_VS_NORMAL_DIVIDING_UP		41	-0.429838	-1.40212	0.0742754	0.452559	1	2685	tags=20%, list=11%, signal=22%
PLASARI_TGFB1_SIGNALING_VIA_NFIC_10HR_UP		42	-0.440172	-1.40146	0.0574506	0.452516	1	7259	tags=48%, list=30%, signal=68%
RIZ_ERYTHROID_DIFFERENTIATION_HBZ		30	-0.473635	-1.40126	0.0811321	0.451099	1	4623	tags=30%, list=19%, signal=37%
KEGG_ERBB_SIGNALING_PATHWAY		78	-0.385177	-1.39976	0.039548	0.453642	1	5000	tags=29%, list=21%, signal=37%
PATTERSON_DOCETAXEL_RESISTANCE		28	-0.473261	-1.39864	0.0877797	0.455176	1	7100	tags=39%, list=29%, signal=55%
LANDIS_ERBB2_BREAST_TUMORS_65_UP		22	-0.485695	-1.39631	0.0940326	0.460482	1	37	tags=5%, list=0%, signal=5%
MIKKELSEN_NPC_ICP_WITH_H3K4ME3		408	-0.309111	-1.39552	0.00363636	0.460801	1	8139	tags=41%, list=33%, signal=60%
TURASHVILI_BREAST_DUCTAL_CARCINOMA_VS_LOBULAR_NORMAL_DN		58	-0.401581	-1.39413	0.0589319	0.463032	1	5840	tags=41%, list=24%, signal=54%
JI_METASTASIS_REPRESSED_BY_STK11		22	-0.50946	-1.39237	0.104505	0.466413	1	5706	tags=50%, list=23%, signal=65%
REACTOME_G_ALPHA1213_SIGNALLING_EVENTS		68	-0.387304	-1.38991	0.0300752	0.472181	1	4954	tags=25%, list=20%, signal=31%
PID_P38_MKK3_6PATHWAY		25	-0.48675	-1.38761	0.0740741	0.477747	1	5619	tags=40%, list=23%, signal=52%
THUM_SYSTOLIC_HEART_FAILURE_DN		208	-0.334896	-1.38739	0.00525394	0.476502	1	6470	tags=32%, list=27%, signal=43%
REACTOME_THROMBOXANE_SIGNALLING_THROUGH_TP_RECEPTOR		21	-0.50389	-1.38715	0.099631	0.475308	1	4920	tags=29%, list=20%, signal=36%
ST_JNK_MAPK_PATHWAY		39	-0.429965	-1.38702	0.0754717	0.47378	1	7273	tags=49%, list=30%, signal=69%
ZWANG_DOWN_BY_2ND_EGF_PULSE		234	-0.324675	-1.38462	0.00902527	0.479472	1	9030	tags=56%, list=37%, signal=89%
FRASOR_RESPONSE_TO_SERM_OR_FULVESTRANT_UP		20	-0.501596	-1.38349	0.0856611	0.48112	1	7213	tags=60%, list=30%, signal=85%
LANDIS_ERBB2_BREAST_PRENEOPLASTIC_UP		18	-0.513039	-1.38297	0.106762	0.48082	1	5467	tags=33%, list=22%, signal=43%
BROWNE_HCMV_INFECTION_20HR_DN		94	-0.373849	-1.38273	0.0446429	0.479547	1	8143	tags=37%, list=33%, signal=56%
RICKMAN_HEAD_AND_NECK_CANCER_F		38	-0.443616	-1.38237	0.0654545	0.478565	1	3679	tags=32%, list=15%, signal=37%
CROONQUIST_NRAS_VS_STROMAL_STIMULATION_UP		33	-0.450532	-1.38136	0.0809859	0.480008	1	8211	tags=55%, list=34%, signal=82%
DAZARD_UV_RESPONSE_CLUSTER_G28		19	-0.510676	-1.38091	0.106498	0.479488	1	2536	tags=21%, list=10%, signal=23%
ZHENG_IL22_SIGNALING_UP		42	-0.431291	-1.38081	0.0749543	0.477837	1	3109	tags=33%, list=13%, signal=38%
KAUFFMANN_MELANOMA_RELAPSE_UP		59	-0.39615	-1.37791	0.0529301	0.485423	1	7127	tags=42%, list=29%, signal=60%
REACTOME_INTERFERON_GAMMA_SIGNALING		48	-0.412735	-1.37692	0.0677656	0.486802	1	4960	tags=35%, list=20%, signal=44%
MARSON_BOUND_BY_E2F4_UNSTIMULATED		691	-0.293193	-1.37652	0	0.486276	1	4679	tags=23%, list=19%, signal=28%
NOUZOVA_METHYLATED_IN_APL		52	-0.400142	-1.37646	0.0659134	0.484491	1	5943	tags=44%, list=24%, signal=58%
SPIELMAN_LYMPHOBLAST_EUROPEAN_VS_ASIAN_2FC_DN		18	-0.519416	-1.37627	0.110075	0.483179	1	4951	tags=39%, list=20%, signal=49%
ZHU_CMV_8_HR_UP		42	-0.43192	-1.37325	0.0811287	0.491023	1	4909	tags=29%, list=20%, signal=36%
MASSARWEH_TAMOXIFEN_RESISTANCE_UP		531	-0.298246	-1.37241	0	0.491977	1	7138	tags=33%, list=29%, signal=46%
WAMUNYOKOLI_OVARIAN_CANCER_GRADES_1_2_DN		60	-0.393945	-1.37225	0.0592734	0.490528	1	7039	tags=35%, list=29%, signal=49%
SANA_TNF_SIGNALING_UP		72	-0.385748	-1.37196	0.0511364	0.489679	1	7352	tags=46%, list=30%, signal=65%
REACTOME_ADHERENS_JUNCTIONS_INTERACTIONS		18	-0.518944	-1.37133	0.100372	0.489821	1	6017	tags=39%, list=25%, signal=52%
REACTOME_ACYL_CHAIN_REMODELLING_OF_PE		16	-0.538627	-1.37089	0.101145	0.489412	1	6051	tags=44%, list=25%, signal=58%
CERVERA_SDHB_TARGETS_2		97	-0.361879	-1.36839	0.0471869	0.495584	1	5293	tags=33%, list=22%, signal=42%
BENPORATH_PROLIFERATION		140	-0.344518	-1.36713	0.0251451	0.497841	1	4607	tags=26%, list=19%, signal=32%
SCHOEN_NFKB_SIGNALING		31	-0.449189	-1.36698	0.0865562	0.496408	1	7642	tags=52%, list=31%, signal=75%
LINDSTEDT_DENDRITIC_CELL_MATURATION_B		49	-0.403612	-1.36609	0.0610413	0.497497	1	6775	tags=37%, list=28%, signal=51%
CORRE_MULTIPLE_MYELOMA_DN		56	-0.395858	-1.3659	0.0722222	0.496228	1	5890	tags=36%, list=24%, signal=47%
GOBERT_CORE_OLIGODENDROCYTE_DIFFERENTIATION		35	-0.435704	-1.36494	0.0749129	0.497352	1	7446	tags=57%, list=31%, signal=82%
BENPORATH_CYCLING_GENES		620	-0.290872	-1.36392	0.00171527	0.498779	1	6260	tags=29%, list=26%, signal=38%
WANG_RESPONSE_TO_GSK3_INHIBITOR_SB216763_UP		336	-0.310706	-1.36227	0.010453	0.501996	1	7360	tags=38%, list=30%, signal=54%
ST_GA12_PATHWAY		19	-0.498493	-1.36192	0.0963391	0.501192	1	6659	tags=37%, list=27%, signal=51%
REACTOME_SIGNALING_BY_ERBB4		79	-0.370491	-1.3603	0.0615385	0.505037	1	5112	tags=25%, list=21%, signal=32%
SENESE_HDAC1_TARGETS_DN		230	-0.32133	-1.35992	0.0144144	0.504443	1	7331	tags=36%, list=30%, signal=51%
ONDER_CDH1_TARGETS_3_DN		37	-0.429939	-1.35853	0.0831793	0.506956	1	4908	tags=30%, list=20%, signal=37%
KONDO_EZH2_TARGETS		202	-0.324177	-1.35853	0.0165746	0.505111	1	6534	tags=33%, list=27%, signal=44%
WANG_BARRETTS_ESOPHAGUS_DN		20	-0.503498	-1.35769	0.108202	0.506003	1	478	tags=10%, list=2%, signal=10%
CLASPER_LYMPHATIC_VESSELS_DURING_METASTASIS_UP		19	-0.510797	-1.35476	0.106227	0.513766	1	7428	tags=47%, list=30%, signal=68%
LEE_LIVER_CANCER_MYC_E2F1_UP		45	-0.419789	-1.35467	0.0821678	0.51213	1	5781	tags=38%, list=24%, signal=49%
HALMOS_CEBPA_TARGETS_DN		38	-0.433186	-1.35371	0.092081	0.513466	1	3225	tags=26%, list=13%, signal=30%
BOQUEST_STEM_CELL_UP		245	-0.317565	-1.35329	0.015873	0.512928	1	6331	tags=29%, list=26%, signal=39%
GARCIA_TARGETS_OF_FLI1_AND_DAX1_UP		56	-0.394798	-1.35313	0.0675422	0.511619	1	10204	tags=59%, list=42%, signal=101%
RUIZ_TNC_TARGETS_UP		147	-0.339126	-1.3531	0.0220588	0.50988	1	8806	tags=49%, list=36%, signal=76%
SLEBOS_HEAD_AND_NECK_CANCER_WITH_HPV_UP		74	-0.376701	-1.35088	0.0498155	0.515076	1	4781	tags=30%, list=20%, signal=37%
DOUGLAS_BMI1_TARGETS_DN		300	-0.307212	-1.35045	0.00562852	0.514644	1	9292	tags=41%, list=38%, signal=65%
SENGUPTA_NASOPHARYNGEAL_CARCINOMA_DN		261	-0.312152	-1.34998	0.00718133	0.514531	1	5268	tags=30%, list=22%, signal=38%
YAO_TEMPORAL_RESPONSE_TO_PROGESTERONE_CLUSTER_0		71	-0.3746	-1.34836	0.0530822	0.518071	1	7343	tags=37%, list=30%, signal=52%
REACTOME_LAGGING_STRAND_SYNTHESIS		18	-0.502987	-1.34738	0.111111	0.519596	1	7401	tags=50%, list=30%, signal=72%
SU_TESTIS		56	-0.387368	-1.34616	0.0562016	0.521898	1	6575	tags=41%, list=27%, signal=56%
LU_AGING_BRAIN_UP		239	-0.315668	-1.34466	0.0114723	0.525052	1	8683	tags=39%, list=36%, signal=60%
TAKEDA_TARGETS_OF_NUP98_HOXA9_FUSION_10D_DN		95	-0.357359	-1.34439	0.0315399	0.524093	1	6837	tags=43%, list=28%, signal=60%
WHITFIELD_CELL_CYCLE_G2_M		203	-0.320886	-1.34374	0.0225141	0.52435	1	5500	tags=30%, list=23%, signal=38%
SMID_BREAST_CANCER_BASAL_DN		596	-0.289035	-1.34346	0	0.523465	1	6505	tags=32%, list=27%, signal=42%
HOEGERKORP_CD44_TARGETS_DIRECT_UP		27	-0.448923	-1.34311	0.092081	0.522855	1	6575	tags=48%, list=27%, signal=66%
BOQUEST_STEM_CELL_DN		181	-0.327539	-1.34268	0.0282486	0.522434	1	6182	tags=39%, list=25%, signal=51%
HASLINGER_B_CLL_WITH_6Q21_DELETION		19	-0.500724	-1.34214	0.118705	0.522404	1	3591	tags=26%, list=15%, signal=31%
WEST_ADRENOCORTICAL_TUMOR_MARKERS_DN		16	-0.526436	-1.34108	0.120996	0.524229	1	8343	tags=63%, list=34%, signal=95%
BIOCARTA_FMLP_PATHWAY		34	-0.433014	-1.34023	0.119485	0.525209	1	5584	tags=24%, list=23%, signal=30%
XU_AKT1_TARGETS_6HR		24	-0.465447	-1.33946	0.120438	0.525919	1	4734	tags=38%, list=19%, signal=46%
REACTOME_SIGNALING_BY_FGFR1_MUTANTS		24	-0.467122	-1.33912	0.12069	0.525372	1	6547	tags=42%, list=27%, signal=57%
REACTOME_EFFECTS_OF_PIP2_HYDROLYSIS		19	-0.500168	-1.33836	0.12782	0.526148	1	2592	tags=21%, list=11%, signal=24%
FUJII_YBX1_TARGETS_DN		195	-0.319851	-1.33398	0.0315236	0.539114	1	4734	tags=27%, list=19%, signal=33%
FRASOR_RESPONSE_TO_SERM_OR_FULVESTRANT_DN		50	-0.390179	-1.33305	0.0887681	0.540208	1	5435	tags=36%, list=22%, signal=46%
PEDRIOLI_MIR31_TARGETS_DN		353	-0.299986	-1.33298	0.00541516	0.538591	1	7026	tags=37%, list=29%, signal=51%
GAVIN_FOXP3_TARGETS_CLUSTER_P4		90	-0.357146	-1.32945	0.0552486	0.548882	1	3041	tags=27%, list=12%, signal=30%
GUTIERREZ_CHRONIC_LYMPHOCYTIC_LEUKEMIA_DN		54	-0.393105	-1.32913	0.0912621	0.548089	1	5600	tags=39%, list=23%, signal=50%
REACTOME_MITOTIC_M_M_G1_PHASES		164	-0.323829	-1.32855	0.0340502	0.548247	1	4384	tags=23%, list=18%, signal=27%
BASSO_HAIRY_CELL_LEUKEMIA_DN		69	-0.373719	-1.32842	0.0654045	0.546938	1	9251	tags=48%, list=38%, signal=77%
SEITZ_NEOPLASTIC_TRANSFORMATION_BY_8P_DELETION_UP		58	-0.38045	-1.32788	0.0723809	0.546922	1	3187	tags=24%, list=13%, signal=28%
YANG_BCL3_TARGETS_UP		327	-0.302756	-1.3277	0.0181159	0.545697	1	5866	tags=34%, list=24%, signal=44%
MISSIAGLIA_REGULATED_BY_METHYLATION_DN		114	-0.351516	-1.32683	0.0483271	0.546896	1	4632	tags=32%, list=19%, signal=39%
RIZ_ERYTHROID_DIFFERENTIATION_6HR		25	-0.45165	-1.32642	0.125693	0.546564	1	6821	tags=56%, list=28%, signal=78%
DORN_ADENOVIRUS_INFECTION_12HR_UP		28	-0.454145	-1.32618	0.104882	0.545576	1	1864	tags=21%, list=8%, signal=23%
BEGUM_TARGETS_OF_PAX3_FOXO1_FUSION_UP		53	-0.392984	-1.32541	0.0857664	0.546538	1	3613	tags=28%, list=15%, signal=33%
POOLA_INVASIVE_BREAST_CANCER_UP		203	-0.318665	-1.32451	0.0238971	0.547753	1	4263	tags=30%, list=17%, signal=36%
PODAR_RESPONSE_TO_ADAPHOSTIN_UP		139	-0.331931	-1.32335	0.0443262	0.550031	1	7004	tags=34%, list=29%, signal=47%
REACTOME_HOMOLOGOUS_RECOMBINATION_REPAIR_OF_REPLICATION_INDEPENDENT_DOUBLE_STRAND_BREAKS		15	-0.521657	-1.32258	0.135593	0.55085	1	6613	tags=47%, list=27%, signal=64%
REACTOME_TIE2_SIGNALING		15	-0.520039	-1.32164	0.139194	0.552213	1	6932	tags=60%, list=28%, signal=84%
PID_IL4_2PATHWAY		45	-0.405107	-1.32162	0.0909091	0.550527	1	5120	tags=33%, list=21%, signal=42%
REACTOME_NOD1_2_SIGNALING_PATHWAY		28	-0.449753	-1.32123	0.114963	0.55011	1	6487	tags=46%, list=27%, signal=63%
PID_TCPTP_PATHWAY		40	-0.416842	-1.32091	0.0923077	0.549504	1	4840	tags=28%, list=20%, signal=34%
PID_NECTIN_PATHWAY		28	-0.448276	-1.32068	0.118519	0.548541	1	9044	tags=46%, list=37%, signal=74%
CHANG_IMMORTALIZED_BY_HPV31_UP		70	-0.359556	-1.32027	0.0762082	0.548302	1	6503	tags=39%, list=27%, signal=52%
DOANE_RESPONSE_TO_ANDROGEN_DN		227	-0.312553	-1.31835	0.0213904	0.55346	1	6158	tags=32%, list=25%, signal=43%
CREIGHTON_ENDOCRINE_THERAPY_RESISTANCE_2		412	-0.292449	-1.3167	0.0127273	0.557205	1	8142	tags=42%, list=33%, signal=62%
LI_WILMS_TUMOR		23	-0.471841	-1.31633	0.118321	0.556719	1	7227	tags=39%, list=30%, signal=56%
AFFAR_YY1_TARGETS_DN		200	-0.313359	-1.31564	0.0295652	0.5573	1	4960	tags=29%, list=20%, signal=36%
OUILLETTE_CLL_13Q14_DELETION_UP		71	-0.374202	-1.3155	0.0785714	0.556007	1	4970	tags=31%, list=20%, signal=39%
BIOCARTA_AKT_PATHWAY		20	-0.482002	-1.31524	0.143123	0.555177	1	4840	tags=25%, list=20%, signal=31%
MORI_PRE_BI_LYMPHOCYTE_UP		74	-0.362369	-1.31321	0.0779221	0.560405	1	4472	tags=31%, list=18%, signal=38%
REACTOME_CHROMOSOME_MAINTENANCE		106	-0.340746	-1.31212	0.0582707	0.56228	1	5276	tags=28%, list=22%, signal=36%
PUJANA_BREAST_CANCER_WITH_BRCA1_MUTATED_UP		54	-0.389715	-1.31111	0.0876191	0.564261	1	4378	tags=31%, list=18%, signal=38%
KRASNOSELSKAYA_ILF3_TARGETS_UP		34	-0.425359	-1.31084	0.104089	0.563501	1	7153	tags=47%, list=29%, signal=67%
HUTTMANN_B_CLL_POOR_SURVIVAL_DN		50	-0.389722	-1.31011	0.101145	0.564514	1	7143	tags=44%, list=29%, signal=62%
LINDSTEDT_DENDRITIC_CELL_MATURATION_C		59	-0.380719	-1.30922	0.0785047	0.565962	1	5325	tags=37%, list=22%, signal=48%
SMID_BREAST_CANCER_LUMINAL_A_UP		74	-0.365706	-1.30888	0.0720887	0.565377	1	5891	tags=46%, list=24%, signal=60%
FOSTER_TOLERANT_MACROPHAGE_DN		381	-0.293283	-1.30609	0.00527241	0.573458	1	7141	tags=36%, list=29%, signal=50%
VECCHI_GASTRIC_CANCER_EARLY_DN		256	-0.303997	-1.30589	0.0335097	0.572472	1	5650	tags=32%, list=23%, signal=42%
MATZUK_IMPLANTATION_AND_UTERINE		17	-0.48006	-1.30486	0.132325	0.574245	1	1772	tags=18%, list=7%, signal=19%
MIKKELSEN_ES_ICP_WITH_H3K4ME3		604	-0.279024	-1.30485	0.00541516	0.572557	1	7329	tags=36%, list=30%, signal=50%
REACTOME_GAB1_SIGNALOSOME		36	-0.417272	-1.30333	0.121269	0.57635	1	4840	tags=31%, list=20%, signal=38%
VALK_AML_CLUSTER_12		27	-0.442743	-1.30235	0.123616	0.578039	1	4619	tags=37%, list=19%, signal=46%
REACTOME_NEGATIVE_REGULATION_OF_FGFR_SIGNALING		30	-0.438072	-1.30229	0.140039	0.576589	1	5000	tags=30%, list=21%, signal=38%
LY_AGING_PREMATURE_DN		30	-0.430271	-1.30157	0.121673	0.577461	1	2365	tags=17%, list=10%, signal=18%
PAPASPYRIDONOS_UNSTABLE_ATEROSCLEROTIC_PLAQUE_DN		42	-0.402907	-1.30068	0.112167	0.578791	1	9838	tags=45%, list=40%, signal=76%
GAUSSMANN_MLL_AF4_FUSION_TARGETS_E_UP		86	-0.356565	-1.30038	0.0756757	0.578202	1	5972	tags=38%, list=25%, signal=51%
KEGG_O_GLYCAN_BIOSYNTHESIS		25	-0.45078	-1.30036	0.128857	0.57657	1	2418	tags=20%, list=10%, signal=22%
YEGNASUBRAMANIAN_PROSTATE_CANCER		91	-0.351503	-1.29894	0.0782918	0.580102	1	5592	tags=43%, list=23%, signal=55%
REACTOME_DNA_REPLICATION		183	-0.314877	-1.2985	0.0446097	0.579986	1	6861	tags=33%, list=28%, signal=45%
DORMOY_ELAVL1_TARGETS		16	-0.496378	-1.29739	0.141284	0.582375	1	2804	tags=31%, list=12%, signal=35%
KIM_WT1_TARGETS_DN		439	-0.284504	-1.29669	0.00917431	0.583181	1	4775	tags=22%, list=20%, signal=27%
TURASHVILI_BREAST_LOBULAR_CARCINOMA_VS_LOBULAR_NORMAL_UP		77	-0.356675	-1.29667	0.0856611	0.581546	1	7449	tags=39%, list=31%, signal=56%
BOQUEST_STEM_CELL_CULTURED_VS_FRESH_UP		394	-0.287568	-1.29613	0.0108303	0.581719	1	5124	tags=25%, list=21%, signal=32%
REACTOME_CELL_CYCLE_MITOTIC		302	-0.295141	-1.29452	0.0144404	0.585627	1	6861	tags=31%, list=28%, signal=43%
VANHARANTA_UTERINE_FIBROID_DN		63	-0.371986	-1.29422	0.0915619	0.584988	1	5545	tags=30%, list=23%, signal=39%
WENDT_COHESIN_TARGETS_UP		30	-0.429719	-1.29397	0.125241	0.584276	1	11229	tags=70%, list=46%, signal=130%
PICCALUGA_ANGIOIMMUNOBLASTIC_LYMPHOMA_UP		182	-0.312796	-1.29351	0.0377359	0.584259	1	6860	tags=33%, list=28%, signal=46%
REACTOME_DNA_STRAND_ELONGATION		29	-0.42986	-1.29317	0.125	0.58382	1	8358	tags=52%, list=34%, signal=79%
RAO_BOUND_BY_SALL4		193	-0.309935	-1.29256	0.0391459	0.584217	1	7322	tags=39%, list=30%, signal=55%
NIKOLSKY_BREAST_CANCER_7Q21_Q22_AMPLICON		64	-0.367006	-1.29224	0.0925197	0.583804	1	6425	tags=38%, list=26%, signal=51%
CHEMELLO_SOLEUS_VS_EDL_MYOFIBERS_DN		15	-0.509789	-1.29194	0.169844	0.583111	1	4189	tags=40%, list=17%, signal=48%
VALK_AML_CLUSTER_16		23	-0.455814	-1.29144	0.144424	0.583227	1	5259	tags=35%, list=22%, signal=44%
KAMMINGA_EZH2_TARGETS		39	-0.406372	-1.29047	0.121442	0.584839	1	6838	tags=44%, list=28%, signal=60%
KUMAR_AUTOPHAGY_NETWORK		57	-0.378054	-1.29021	0.115596	0.584083	1	6033	tags=32%, list=25%, signal=42%
BOQUEST_STEM_CELL_CULTURED_VS_FRESH_DN		27	-0.445505	-1.28938	0.134168	0.585334	1	5331	tags=52%, list=22%, signal=66%
MATZUK_SPERMATOGONIA		18	-0.487913	-1.28935	0.160142	0.583853	1	1634	tags=28%, list=7%, signal=30%
ZWANG_CLASS_1_TRANSIENTLY_INDUCED_BY_EGF		446	-0.283422	-1.2889	0.0143885	0.583879	1	7052	tags=36%, list=29%, signal=50%
GOBERT_OLIGODENDROCYTE_DIFFERENTIATION_DN		993	-0.266993	-1.28838	0.0017331	0.584048	1	7469	tags=33%, list=31%, signal=45%
PID_FOXOPATHWAY		47	-0.38681	-1.28825	0.106942	0.582821	1	4933	tags=28%, list=20%, signal=35%
BROWNE_HCMV_INFECTION_16HR_DN		79	-0.354722	-1.28718	0.104126	0.585005	1	5318	tags=27%, list=22%, signal=34%
SESTO_RESPONSE_TO_UV_C2		51	-0.38652	-1.28694	0.0971223	0.584219	1	7231	tags=41%, list=30%, signal=58%
HINATA_NFKB_TARGETS_FIBROBLAST_UP		77	-0.352459	-1.28615	0.0888889	0.58529	1	6475	tags=35%, list=27%, signal=48%
CHEMNITZ_RESPONSE_TO_PROSTAGLANDIN_E2_UP		139	-0.325158	-1.28556	0.045283	0.585861	1	4524	tags=31%, list=19%, signal=38%
NIELSEN_LEIOMYOSARCOMA_CNN1_UP		15	-0.506204	-1.28476	0.176357	0.587096	1	6801	tags=47%, list=28%, signal=65%
PID_FOXM1PATHWAY		36	-0.407716	-1.28419	0.134981	0.58774	1	6838	tags=53%, list=28%, signal=73%
BIOCARTA_GCR_PATHWAY		17	-0.481471	-1.28343	0.178108	0.588769	1	5992	tags=29%, list=25%, signal=39%
AMIT_SERUM_RESPONSE_60_MCF10A		55	-0.375828	-1.28302	0.0936903	0.588654	1	6793	tags=38%, list=28%, signal=53%
PID_S1P_S1P3_PATHWAY		28	-0.427935	-1.28196	0.136449	0.590676	1	9044	tags=46%, list=37%, signal=74%
REACTOME_ACTIVATED_TLR4_SIGNALLING		85	-0.344285	-1.28116	0.0872865	0.591929	1	4356	tags=21%, list=18%, signal=26%
REACTOME_YAP1_AND_WWTR1_TAZ_STIMULATED_GENE_EXPRESSION		23	-0.442756	-1.2808	0.168932	0.591615	1	5164	tags=39%, list=21%, signal=50%
MARKEY_RB1_ACUTE_LOF_DN		219	-0.302388	-1.28055	0.0339623	0.5909	1	5204	tags=27%, list=21%, signal=34%
CHARAFE_BREAST_CANCER_BASAL_VS_MESENCHYMAL_UP		103	-0.336559	-1.27845	0.0839552	0.596653	1	2969	tags=20%, list=12%, signal=23%
LEE_BMP2_TARGETS_UP		667	-0.273171	-1.27721	0.00856164	0.599349	1	7304	tags=33%, list=30%, signal=46%
PID_ERBB1_INTERNALIZATION_PATHWAY		41	-0.397615	-1.27692	0.121094	0.598806	1	4840	tags=24%, list=20%, signal=30%
DODD_NASOPHARYNGEAL_CARCINOMA_UP		1420	-0.261172	-1.27669	0	0.598013	1	5998	tags=29%, list=25%, signal=36%
REACTOME_SIGNALING_BY_CONSTITUTIVELY_ACTIVE_EGFR		17	-0.481789	-1.27643	0.155009	0.597298	1	4840	tags=41%, list=20%, signal=51%
REACTOME_RNA_POL_I_PROMOTER_OPENING		49	-0.386956	-1.27633	0.115456	0.596113	1	240	tags=6%, list=1%, signal=6%
WHITFIELD_CELL_CYCLE_G1_S		137	-0.320771	-1.27608	0.0571956	0.595465	1	7730	tags=38%, list=32%, signal=55%
YAO_TEMPORAL_RESPONSE_TO_PROGESTERONE_CLUSTER_2		72	-0.360775	-1.2749	0.102079	0.598174	1	6912	tags=36%, list=28%, signal=50%
GAL_LEUKEMIC_STEM_CELL_DN		186	-0.311127	-1.27408	0.0477941	0.599596	1	6387	tags=37%, list=26%, signal=50%
REACTOME_ACYL_CHAIN_REMODELLING_OF_PC		17	-0.494491	-1.27369	0.176259	0.599416	1	6051	tags=41%, list=25%, signal=55%
REACTOME_PROCESSIVE_SYNTHESIS_ON_THE_LAGGING_STRAND		15	-0.502282	-1.27246	0.169202	0.602097	1	1839	tags=20%, list=8%, signal=22%
REACTOME_DOWNSTREAM_SIGNALING_OF_ACTIVATED_FGFR		89	-0.340552	-1.27215	0.0856643	0.601607	1	3014	tags=18%, list=12%, signal=20%
MOHANKUMAR_TLX1_TARGETS_DN		145	-0.319922	-1.27189	0.0740103	0.600943	1	5425	tags=30%, list=22%, signal=39%
CREIGHTON_ENDOCRINE_THERAPY_RESISTANCE_3		639	-0.271512	-1.27044	0.00877193	0.604187	1	7748	tags=34%, list=32%, signal=49%
REACTOME_PI3K_EVENTS_IN_ERBB4_SIGNALING		35	-0.405703	-1.26949	0.138434	0.605891	1	5527	tags=31%, list=23%, signal=41%
BURTON_ADIPOGENESIS_11		54	-0.371071	-1.26931	0.120527	0.604987	1	9873	tags=52%, list=41%, signal=87%
LIU_TARGETS_OF_VMYB_VS_CMYB_DN		37	-0.408117	-1.26919	0.152753	0.603893	1	6607	tags=43%, list=27%, signal=59%
REACTOME_ACTIVATED_TAK1_MEDIATES_P38_MAPK_ACTIVATION		16	-0.488611	-1.26865	0.177122	0.604251	1	5619	tags=44%, list=23%, signal=57%
KOKKINAKIS_METHIONINE_DEPRIVATION_48HR_UP		125	-0.326446	-1.26738	0.0744879	0.60726	1	6876	tags=33%, list=28%, signal=45%
ONDER_CDH1_SIGNALING_VIA_CTNNB1		78	-0.34246	-1.26606	0.0888889	0.61026	1	6204	tags=28%, list=25%, signal=38%
ALCALAY_AML_BY_NPM1_LOCALIZATION_UP		123	-0.323539	-1.26601	0.0928962	0.60887	1	8018	tags=41%, list=33%, signal=61%
ZHAN_MULTIPLE_MYELOMA_MF_DN		38	-0.401007	-1.26332	0.138196	0.617102	1	3798	tags=24%, list=16%, signal=28%
REACTOME_SIGNALING_BY_SCF_KIT		71	-0.357029	-1.26289	0.124542	0.617083	1	5685	tags=31%, list=23%, signal=40%
PID_ATR_PATHWAY		37	-0.407035	-1.2626	0.160813	0.616553	1	5165	tags=30%, list=21%, signal=38%
XU_RESPONSE_TO_TRETINOIN_UP		15	-0.494166	-1.26231	0.19112	0.616013	1	7487	tags=60%, list=31%, signal=87%
ZHENG_GLIOBLASTOMA_PLASTICITY_UP		223	-0.296131	-1.2623	0.0437956	0.614507	1	4695	tags=28%, list=19%, signal=34%
FULCHER_INFLAMMATORY_RESPONSE_LECTIN_VS_LPS_DN		398	-0.282558	-1.26049	0.0194346	0.61926	1	5651	tags=27%, list=23%, signal=35%
DING_LUNG_CANCER_BY_MUTATION_RATE		15	-0.493818	-1.26015	0.217311	0.618879	1	8072	tags=60%, list=33%, signal=90%
KEGG_DORSO_VENTRAL_AXIS_FORMATION		21	-0.448667	-1.25905	0.166667	0.621266	1	2987	tags=19%, list=12%, signal=22%
ACEVEDO_FGFR1_TARGETS_IN_PROSTATE_CANCER_MODEL_UP		242	-0.293011	-1.25868	0.0557621	0.621177	1	5641	tags=31%, list=23%, signal=39%
ABE_VEGFA_TARGETS_2HR		28	-0.419478	-1.25767	0.152659	0.623618	1	4695	tags=25%, list=19%, signal=31%
REACTOME_INHIBITION_OF_VOLTAGE_GATED_CA2_CHANNELS_VIA_GBETA_GAMMA_SUBUNITS		17	-0.478441	-1.25708	0.181481	0.624264	1	2154	tags=18%, list=9%, signal=19%
GAL_LEUKEMIC_STEM_CELL_UP		119	-0.321493	-1.25699	0.0683453	0.623085	1	6460	tags=33%, list=27%, signal=44%
TAKEDA_TARGETS_OF_NUP98_HOXA9_FUSION_6HR_UP		61	-0.358866	-1.25637	0.141491	0.623826	1	5764	tags=39%, list=24%, signal=51%
CASORELLI_ACUTE_PROMYELOCYTIC_LEUKEMIA_UP		154	-0.309588	-1.25635	0.0622642	0.622383	1	6475	tags=36%, list=27%, signal=48%
MARTORIATI_MDM4_TARGETS_NEUROEPITHELIUM_DN		110	-0.325674	-1.25539	0.0755065	0.624321	1	7257	tags=44%, list=30%, signal=62%
ICHIBA_GRAFT_VERSUS_HOST_DISEASE_D7_UP		83	-0.338992	-1.25442	0.113503	0.62623	1	5468	tags=31%, list=22%, signal=40%
LANDIS_ERBB2_BREAST_TUMORS_324_UP		141	-0.317463	-1.25406	0.101633	0.625979	1	5478	tags=21%, list=22%, signal=27%
GOTTWEIN_TARGETS_OF_KSHV_MIR_K12_11		62	-0.354754	-1.2526	0.12334	0.629854	1	4155	tags=24%, list=17%, signal=29%
REACTOME_PRE_NOTCH_TRANSCRIPTION_AND_TRANSLATION		26	-0.432223	-1.25235	0.174484	0.629204	1	3745	tags=27%, list=15%, signal=32%
ACEVEDO_LIVER_CANCER_WITH_H3K9ME3_UP		82	-0.340352	-1.25229	0.112811	0.627908	1	6202	tags=40%, list=25%, signal=54%
ZHENG_IL22_SIGNALING_DN		34	-0.404979	-1.25221	0.138489	0.626729	1	3336	tags=29%, list=14%, signal=34%
CHUNG_BLISTER_CYTOTOXICITY_DN		37	-0.392356	-1.2502	0.146718	0.632587	1	7964	tags=57%, list=33%, signal=84%
BASAKI_YBX1_TARGETS_UP		275	-0.288069	-1.25015	0.0636042	0.631246	1	4632	tags=24%, list=19%, signal=29%
BENPORATH_NOS_TARGETS		165	-0.307543	-1.24955	0.0634921	0.63194	1	6770	tags=35%, list=28%, signal=48%
REACTOME_ACTIVATION_OF_THE_PRE_REPLICATIVE_COMPLEX		30	-0.413682	-1.24939	0.155393	0.630998	1	2804	tags=20%, list=12%, signal=23%
PARENT_MTOR_SIGNALING_DN		39	-0.391477	-1.24781	0.141243	0.635042	1	1906	tags=18%, list=8%, signal=19%
LEE_LIVER_CANCER_ACOX1_UP		50	-0.377287	-1.24726	0.158088	0.635558	1	6977	tags=36%, list=29%, signal=50%
MIKKELSEN_ES_ICP_WITH_H3K27ME3		26	-0.428883	-1.24687	0.171587	0.635425	1	3072	tags=31%, list=13%, signal=35%
BREDEMEYER_RAG_SIGNALING_NOT_VIA_ATM_DN		52	-0.374264	-1.24651	0.14313	0.635264	1	5576	tags=35%, list=23%, signal=45%
PID_IFNGPATHWAY		39	-0.395868	-1.24466	0.162313	0.640264	1	4840	tags=28%, list=20%, signal=35%
KOKKINAKIS_METHIONINE_DEPRIVATION_96HR_UP		114	-0.324748	-1.24447	0.118321	0.639438	1	5808	tags=24%, list=24%, signal=31%
LINDGREN_BLADDER_CANCER_CLUSTER_3_UP		307	-0.284685	-1.24394	0.046595	0.639955	1	4734	tags=24%, list=19%, signal=30%
SABATES_COLORECTAL_ADENOMA_DN		174	-0.30626	-1.24353	0.0681004	0.639945	1	6740	tags=42%, list=28%, signal=58%
JIANG_AGING_CEREBRAL_CORTEX_UP		35	-0.39316	-1.24304	0.165725	0.640308	1	2366	tags=17%, list=10%, signal=19%
RASHI_RESPONSE_TO_IONIZING_RADIATION_2		121	-0.318923	-1.24211	0.0892857	0.642258	1	5468	tags=27%, list=22%, signal=35%
REACTOME_INWARDLY_RECTIFYING_K_CHANNELS		21	-0.446735	-1.24209	0.195122	0.640822	1	2154	tags=14%, list=9%, signal=16%
LINDGREN_BLADDER_CANCER_CLUSTER_1_DN		342	-0.280774	-1.24158	0.0411215	0.641178	1	6259	tags=30%, list=26%, signal=40%
GENTILE_UV_RESPONSE_CLUSTER_D2		41	-0.380039	-1.24121	0.179688	0.641042	1	6780	tags=39%, list=28%, signal=54%
FONTAINE_PAPILLARY_THYROID_CARCINOMA_DN		65	-0.352486	-1.2409	0.120755	0.640782	1	3950	tags=23%, list=16%, signal=27%
REACTOME_DOUBLE_STRAND_BREAK_REPAIR		21	-0.446984	-1.24067	0.184061	0.640116	1	7962	tags=52%, list=33%, signal=78%
REACTOME_G2_M_CHECKPOINTS		40	-0.388309	-1.24041	0.163636	0.639564	1	8115	tags=45%, list=33%, signal=67%
SHEN_SMARCA2_TARGETS_UP		418	-0.274666	-1.23976	0.0334507	0.640563	1	10165	tags=41%, list=42%, signal=69%
PID_IL6_7PATHWAY		41	-0.385196	-1.23974	0.176471	0.639162	1	5619	tags=29%, list=23%, signal=38%
RIZ_ERYTHROID_DIFFERENTIATION_HEMGN		22	-0.447624	-1.23901	0.201536	0.640415	1	4902	tags=32%, list=20%, signal=40%
REACTOME_JNK_C_JUN_KINASES_PHOSPHORYLATION_AND_ACTIVATION_MEDIATED_BY_ACTIVATED_HUMAN_TAK1		16	-0.48422	-1.23901	0.211091	0.638988	1	5286	tags=38%, list=22%, signal=48%
REACTOME_CELL_CYCLE		381	-0.277483	-1.23856	0.0291595	0.639195	1	5290	tags=24%, list=22%, signal=30%
RICKMAN_HEAD_AND_NECK_CANCER_C		69	-0.352771	-1.23843	0.126415	0.638229	1	2586	tags=19%, list=11%, signal=21%
HELLEBREKERS_SILENCED_DURING_TUMOR_ANGIOGENESIS		71	-0.347243	-1.23782	0.130112	0.639015	1	5259	tags=23%, list=22%, signal=29%
KEGG_PROSTATE_CANCER		84	-0.338915	-1.23751	0.133333	0.638743	1	8968	tags=46%, list=37%, signal=73%
STEGER_ADIPOGENESIS_DN		21	-0.449435	-1.23601	0.179337	0.642707	1	9045	tags=52%, list=37%, signal=83%
BROWNE_HCMV_INFECTION_2HR_DN		48	-0.375173	-1.23435	0.150094	0.647288	1	4472	tags=23%, list=18%, signal=28%
KATSANOU_ELAVL1_TARGETS_UP		146	-0.308537	-1.2341	0.0915619	0.646829	1	6951	tags=32%, list=29%, signal=45%
PID_IL1PATHWAY		33	-0.404114	-1.23372	0.190476	0.646703	1	5001	tags=33%, list=21%, signal=42%
KUNINGER_IGF1_VS_PDGFB_TARGETS_UP		63	-0.34967	-1.23342	0.143911	0.646346	1	3058	tags=19%, list=13%, signal=22%
PEDRIOLI_MIR31_TARGETS_UP		170	-0.302248	-1.23307	0.0830258	0.646192	1	5411	tags=32%, list=22%, signal=41%
DELPUECH_FOXO3_TARGETS_UP		64	-0.354852	-1.2324	0.135593	0.647239	1	3773	tags=22%, list=15%, signal=26%
ONDER_CDH1_TARGETS_2_UP		246	-0.286877	-1.23102	0.0512821	0.650984	1	8035	tags=35%, list=33%, signal=52%
JAEGER_METASTASIS_UP		40	-0.380209	-1.22911	0.179673	0.656472	1	6401	tags=38%, list=26%, signal=51%
HAN_SATB1_TARGETS_DN		411	-0.273693	-1.22822	0.0392157	0.658334	1	7024	tags=30%, list=29%, signal=42%
MATTHEWS_AP1_TARGETS		16	-0.486706	-1.22751	0.199269	0.659534	1	33	tags=6%, list=0%, signal=6%
HU_GENOTOXIC_DAMAGE_4HR		32	-0.400098	-1.2269	0.18677	0.660292	1	4159	tags=28%, list=17%, signal=34%
KEGG_CYTOKINE_CYTOKINE_RECEPTOR_INTERACTION		162	-0.299612	-1.2265	0.0943739	0.66024	1	5906	tags=36%, list=24%, signal=48%
TRAYNOR_RETT_SYNDROM_UP		42	-0.38452	-1.22572	0.158203	0.661743	1	6720	tags=45%, list=28%, signal=62%
SMITH_LIVER_CANCER		43	-0.380038	-1.22543	0.171171	0.661347	1	7134	tags=37%, list=29%, signal=53%
DEBIASI_APOPTOSIS_BY_REOVIRUS_INFECTION_UP		301	-0.282365	-1.2253	0.065371	0.660432	1	6490	tags=28%, list=27%, signal=38%
REACTOME_METABOLISM_OF_STEROID_HORMONES_AND_VITAMINS_A_AND_D		21	-0.443039	-1.22407	0.209615	0.663584	1	1773	tags=19%, list=7%, signal=21%
KINSEY_TARGETS_OF_EWSR1_FLII_FUSION_DN		309	-0.278425	-1.22395	0.0470383	0.662587	1	7232	tags=32%, list=30%, signal=45%
REACTOME_GRB2_EVENTS_IN_ERBB2_SIGNALING		21	-0.4406	-1.22372	0.196721	0.661947	1	4817	tags=29%, list=20%, signal=36%
BREUHAHN_GROWTH_FACTOR_SIGNALING_IN_LIVER_CANCER		22	-0.438071	-1.2228	0.224074	0.663882	1	4214	tags=23%, list=17%, signal=27%
REACTOME_SEMA4D_INDUCED_CELL_MIGRATION_AND_GROWTH_CONE_COLLAPSE		23	-0.428068	-1.22177	0.207865	0.666193	1	5460	tags=30%, list=22%, signal=39%
REACTOME_SIGNAL_AMPLIFICATION		28	-0.41618	-1.22095	0.18985	0.66769	1	4920	tags=21%, list=20%, signal=27%
BOYAULT_LIVER_CANCER_SUBCLASS_G2		27	-0.415312	-1.21995	0.179732	0.669949	1	9264	tags=52%, list=38%, signal=84%
ABE_INNER_EAR		42	-0.377655	-1.21995	0.19573	0.668527	1	3514	tags=19%, list=14%, signal=22%
SEKI_INFLAMMATORY_RESPONSE_LPS_UP		69	-0.338612	-1.21841	0.136116	0.672728	1	7329	tags=41%, list=30%, signal=58%
PID_IL3_PATHWAY		23	-0.433794	-1.21665	0.222222	0.677857	1	5906	tags=35%, list=24%, signal=46%
YAUCH_HEDGEHOG_SIGNALING_PARACRINE_DN		181	-0.294472	-1.21548	0.0872727	0.680676	1	3860	tags=25%, list=16%, signal=30%
PID_ERBB4_PATHWAY		32	-0.404314	-1.21492	0.187719	0.681463	1	7641	tags=38%, list=31%, signal=55%
REACTOME_SIGNALING_BY_RHO_GTPASES		104	-0.317207	-1.2144	0.125	0.682024	1	5791	tags=26%, list=24%, signal=34%
LIU_VMYB_TARGETS_UP		121	-0.3127	-1.21352	0.106007	0.683868	1	8239	tags=39%, list=34%, signal=58%
GENTILE_UV_LOW_DOSE_DN		65	-0.342483	-1.21315	0.179439	0.683895	1	10121	tags=54%, list=42%, signal=92%
PID_TRAIL_PATHWAY		28	-0.412627	-1.21278	0.212687	0.683905	1	4840	tags=29%, list=20%, signal=36%
BURTON_ADIPOGENESIS_PEAK_AT_24HR		40	-0.374497	-1.21237	0.171004	0.684072	1	3336	tags=33%, list=14%, signal=38%
ZHENG_FOXP3_TARGETS_IN_THYMUS_UP		179	-0.295943	-1.21152	0.101504	0.685768	1	8529	tags=46%, list=35%, signal=71%
REACTOME_ADP_SIGNALLING_THROUGH_P2RY12		18	-0.451877	-1.21139	0.225806	0.684826	1	2154	tags=11%, list=9%, signal=12%
MADAN_DPPA4_TARGETS		31	-0.394034	-1.20966	0.200342	0.689838	1	6027	tags=42%, list=25%, signal=56%
REACTOME_ADP_SIGNALLING_THROUGH_P2RY1		23	-0.423436	-1.2096	0.224852	0.688655	1	4920	tags=22%, list=20%, signal=27%
BIOCARTA_PAR1_PATHWAY		32	-0.393395	-1.2092	0.190019	0.688776	1	7846	tags=41%, list=32%, signal=60%
NIKOLSKY_BREAST_CANCER_19Q13.1_AMPLICON		22	-0.425412	-1.2076	0.220077	0.693478	1	8368	tags=59%, list=34%, signal=90%
LANDEMAINE_LUNG_METASTASIS		15	-0.471742	-1.20515	0.242537	0.701323	1	6513	tags=47%, list=27%, signal=64%
KEGG_ARACHIDONIC_ACID_METABOLISM		39	-0.387671	-1.2042	0.183673	0.703542	1	6476	tags=36%, list=27%, signal=49%
SCHUETZ_BREAST_CANCER_DUCTAL_INVASIVE_UP		306	-0.274184	-1.20284	0.0610413	0.707346	1	8072	tags=36%, list=33%, signal=53%
BOYLAN_MULTIPLE_MYELOMA_D_CLUSTER_DN		35	-0.392811	-1.20268	0.209059	0.706505	1	5722	tags=34%, list=23%, signal=45%
REACTOME_SHC_MEDIATED_SIGNALLING		15	-0.476084	-1.20204	0.231054	0.707562	1	4925	tags=33%, list=20%, signal=42%
BIOCARTA_MYOSIN_PATHWAY		27	-0.409009	-1.202	0.22037	0.706273	1	4091	tags=22%, list=17%, signal=27%
POTTI_ETOPOSIDE_SENSITIVITY		40	-0.379381	-1.20167	0.190037	0.706076	1	6524	tags=35%, list=27%, signal=48%
KEGG_RENAL_CELL_CARCINOMA		65	-0.339304	-1.20125	0.170732	0.706333	1	5706	tags=26%, list=23%, signal=34%
SWEET_LUNG_CANCER_KRAS_DN		365	-0.270864	-1.2006	0.0666667	0.707371	1	5785	tags=27%, list=24%, signal=35%
REACTOME_DEPOSITION_OF_NEW_CENPA_CONTAINING_NUCLEOSOMES_AT_THE_CENTROMERE		56	-0.34938	-1.20002	0.174157	0.708262	1	5276	tags=29%, list=22%, signal=36%
RODRIGUES_THYROID_CARCINOMA_POORLY_DIFFERENTIATED_DN		741	-0.255174	-1.19821	0.0226087	0.713777	1	8730	tags=38%, list=36%, signal=58%
BRACHAT_RESPONSE_TO_CAMPTOTHECIN_UP		25	-0.421982	-1.19807	0.200743	0.712916	1	2325	tags=20%, list=10%, signal=22%
COWLING_MYCN_TARGETS		42	-0.367007	-1.19802	0.188931	0.711674	1	2414	tags=17%, list=10%, signal=18%
REACTOME_G_PROTEIN_ACTIVATION		21	-0.429495	-1.19783	0.209677	0.711051	1	2154	tags=10%, list=9%, signal=10%
HERNANDEZ_ABERRANT_MITOSIS_BY_DOCETACEL_2NM_UP		71	-0.336052	-1.19705	0.171681	0.712578	1	5318	tags=30%, list=22%, signal=38%
WALLACE_PROSTATE_CANCER_RACE_DN		79	-0.330081	-1.19626	0.167587	0.714099	1	6652	tags=34%, list=27%, signal=47%
REACTOME_STEROID_HORMONES		20	-0.444017	-1.19606	0.225869	0.713408	1	1773	tags=20%, list=7%, signal=22%
AZARE_NEOPLASTIC_TRANSFORMATION_BY_STAT3_DN		105	-0.312338	-1.19565	0.119403	0.713584	1	6342	tags=26%, list=26%, signal=35%
CHEBOTAEV_GR_TARGETS_DN		105	-0.314327	-1.19544	0.158672	0.712917	1	7239	tags=37%, list=30%, signal=53%
GAUSSMANN_MLL_AF4_FUSION_TARGETS_G_UP		185	-0.292274	-1.19539	0.105634	0.711677	1	5882	tags=32%, list=24%, signal=42%
LEE_LIVER_CANCER_HEPATOBLAST		15	-0.475027	-1.19503	0.233696	0.711648	1	2435	tags=13%, list=10%, signal=15%
MAGRANGEAS_MULTIPLE_MYELOMA_IGG_VS_IGA_DN		20	-0.432953	-1.19314	0.242424	0.717515	1	6184	tags=35%, list=25%, signal=47%
REACTOME_SIGNALING_BY_ILS		95	-0.313311	-1.19251	0.134409	0.718365	1	5906	tags=35%, list=24%, signal=46%
KEGG_ETHER_LIPID_METABOLISM		26	-0.408175	-1.19188	0.220217	0.719372	1	7296	tags=38%, list=30%, signal=55%
DE_YY1_TARGETS_DN		87	-0.323726	-1.19166	0.155963	0.718772	1	6996	tags=31%, list=29%, signal=43%
CHIARADONNA_NEOPLASTIC_TRANSFORMATION_KRAS_CDC25_DN		42	-0.366769	-1.19145	0.218978	0.718107	1	3090	tags=14%, list=13%, signal=16%
GRAHAM_CML_DIVIDING_VS_NORMAL_QUIESCENT_DN		76	-0.332005	-1.19064	0.176584	0.719864	1	6703	tags=39%, list=28%, signal=54%
KIM_GERMINAL_CENTER_T_HELPER_DN		21	-0.42802	-1.19046	0.22119	0.719197	1	8150	tags=57%, list=33%, signal=86%
HOFFMANN_IMMATURE_TO_MATURE_B_LYMPHOCYTE_UP		35	-0.388816	-1.19011	0.243714	0.719152	1	2140	tags=20%, list=9%, signal=22%
ZHOU_INFLAMMATORY_RESPONSE_FIMA_DN		238	-0.282514	-1.1896	0.0954128	0.719841	1	6653	tags=35%, list=27%, signal=48%
GARGALOVIC_RESPONSE_TO_OXIDIZED_PHOSPHOLIPIDS_TURQUOISE_UP		76	-0.328159	-1.18952	0.184211	0.718769	1	7372	tags=45%, list=30%, signal=64%
BARRIER_COLON_CANCER_RECURRENCE_UP		38	-0.372486	-1.18698	0.208092	0.727202	1	4292	tags=24%, list=18%, signal=29%
PID_AR_TF_PATHWAY		46	-0.36293	-1.1868	0.22037	0.726476	1	4509	tags=26%, list=19%, signal=32%
HELLER_SILENCED_BY_METHYLATION_UP		218	-0.281661	-1.18673	0.10461	0.725383	1	6681	tags=36%, list=27%, signal=49%
NUYTTEN_EZH2_TARGETS_DN		980	-0.246822	-1.18669	0.0223368	0.724111	1	6886	tags=30%, list=28%, signal=40%
REACTOME_ACTIVATION_OF_ATR_IN_RESPONSE_TO_REPLICATION_STRESS		34	-0.386227	-1.18651	0.234043	0.723435	1	7986	tags=44%, list=33%, signal=66%
KARAKAS_TGFB1_SIGNALING		18	-0.44695	-1.18519	0.258491	0.726973	1	4734	tags=28%, list=19%, signal=34%
PID_IL23PATHWAY		26	-0.413882	-1.18499	0.242424	0.726419	1	4960	tags=46%, list=20%, signal=58%
NIELSEN_SYNOVIAL_SARCOMA_DN		17	-0.455627	-1.18481	0.245387	0.725642	1	3489	tags=35%, list=14%, signal=41%
ZIRN_TRETINOIN_RESPONSE_WT1_UP		22	-0.428759	-1.18468	0.245009	0.724787	1	5193	tags=32%, list=21%, signal=40%
BLUM_RESPONSE_TO_SALIRASIB_DN		330	-0.268716	-1.18446	0.080292	0.72433	1	6234	tags=28%, list=26%, signal=37%
LOPES_METHYLATED_IN_COLON_CANCER_DN		22	-0.428116	-1.18405	0.260536	0.724611	1	8878	tags=50%, list=36%, signal=79%
KOHOUTEK_CCNT1_TARGETS		46	-0.369142	-1.18403	0.212237	0.723341	1	5299	tags=26%, list=22%, signal=33%
TURASHVILI_BREAST_DUCTAL_CARCINOMA_VS_DUCTAL_NORMAL_DN		167	-0.290786	-1.18292	0.127778	0.726188	1	6936	tags=39%, list=28%, signal=54%
SMID_BREAST_CANCER_NORMAL_LIKE_UP		343	-0.267025	-1.18248	0.0738832	0.726623	1	6387	tags=36%, list=26%, signal=49%
GARGALOVIC_RESPONSE_TO_OXIDIZED_PHOSPHOLIPIDS_TURQUOISE_DN		52	-0.352282	-1.18111	0.19434	0.73052	1	3662	tags=27%, list=15%, signal=32%
BURTON_ADIPOGENESIS_PEAK_AT_16HR		40	-0.36894	-1.18103	0.206564	0.729543	1	4378	tags=30%, list=18%, signal=37%
ZWANG_CLASS_2_TRANSIENTLY_INDUCED_BY_EGF		43	-0.367015	-1.18096	0.201521	0.728417	1	8254	tags=51%, list=34%, signal=77%
PLASARI_TGFB1_SIGNALING_VIA_NFIC_1HR_DN		97	-0.314163	-1.18075	0.170909	0.7279	1	6357	tags=34%, list=26%, signal=46%
YORDY_RECIPROCAL_REGULATION_BY_ETS1_AND_SP100_DN		72	-0.33251	-1.18066	0.183746	0.726911	1	5274	tags=31%, list=22%, signal=39%
LIN_SILENCED_BY_TUMOR_MICROENVIRONMENT		82	-0.324357	-1.18016	0.178641	0.7275	1	6599	tags=40%, list=27%, signal=55%
MORI_PRE_BI_LYMPHOCYTE_DN		69	-0.326184	-1.17893	0.164179	0.730814	1	6987	tags=39%, list=29%, signal=55%
ZHOU_INFLAMMATORY_RESPONSE_FIMA_UP		415	-0.261345	-1.17893	0.0698467	0.72947	1	5658	tags=29%, list=23%, signal=38%
PEDERSEN_METASTASIS_BY_ERBB2_ISOFORM_4		91	-0.313895	-1.17739	0.172862	0.734273	1	7106	tags=38%, list=29%, signal=54%
MCBRYAN_PUBERTAL_BREAST_4_5WK_UP		233	-0.275629	-1.17689	0.107861	0.734901	1	6334	tags=30%, list=26%, signal=40%
REACTOME_LOSS_OF_NLP_FROM_MITOTIC_CENTROSOMES		56	-0.344995	-1.1764	0.187845	0.735548	1	7469	tags=36%, list=31%, signal=51%
FONTAINE_PAPILLARY_THYROID_CARCINOMA_UP		56	-0.341297	-1.17514	0.204461	0.739079	1	3837	tags=18%, list=16%, signal=21%
REACTOME_SIGNALING_BY_FGFR		100	-0.308865	-1.17498	0.188991	0.738341	1	3014	tags=16%, list=12%, signal=18%
RUAN_RESPONSE_TO_TNF_TROGLITAZONE_UP		16	-0.456932	-1.17466	0.241739	0.738114	1	6807	tags=50%, list=28%, signal=69%
HOFFMANN_PRE_BI_TO_LARGE_PRE_BII_LYMPHOCYTE_UP		32	-0.380646	-1.174	0.218519	0.739379	1	4336	tags=19%, list=18%, signal=23%
BROWNE_HCMV_INFECTION_12HR_UP		103	-0.307513	-1.17373	0.189091	0.73898	1	6971	tags=41%, list=29%, signal=57%
BOYAULT_LIVER_CANCER_SUBCLASS_G23_UP		48	-0.354431	-1.17273	0.21558	0.741602	1	5408	tags=31%, list=22%, signal=40%
PID_CMYB_PATHWAY		72	-0.325066	-1.17243	0.21147	0.741421	1	3333	tags=22%, list=14%, signal=26%
ZHANG_TLX_TARGETS_60HR_DN		266	-0.271364	-1.17212	0.109515	0.741294	1	4734	tags=26%, list=19%, signal=32%
REACTOME_MEIOSIS		93	-0.312837	-1.17196	0.191257	0.740545	1	7962	tags=38%, list=33%, signal=56%
DURAND_STROMA_MAX_UP		264	-0.270539	-1.17185	0.115658	0.739656	1	6875	tags=35%, list=28%, signal=48%
WANG_METASTASIS_OF_BREAST_CANCER_ESR1_UP		21	-0.421567	-1.17145	0.262681	0.739887	1	6152	tags=48%, list=25%, signal=64%
ZWANG_EGF_INTERVAL_DN		183	-0.284737	-1.1714	0.134935	0.738737	1	7144	tags=37%, list=29%, signal=51%
RHODES_UNDIFFERENTIATED_CANCER		64	-0.331845	-1.17049	0.227671	0.740981	1	3341	tags=22%, list=14%, signal=25%
BENPORATH_OCT4_TARGETS		270	-0.271045	-1.1704	0.109515	0.739998	1	7005	tags=31%, list=29%, signal=43%
SIG_CHEMOTAXIS		40	-0.364602	-1.17033	0.213235	0.738954	1	5527	tags=20%, list=23%, signal=26%
BROWNE_HCMV_INFECTION_10HR_DN		52	-0.345603	-1.16996	0.216573	0.738988	1	8864	tags=50%, list=36%, signal=78%
KOBAYASHI_EGFR_SIGNALING_24HR_UP		94	-0.315362	-1.16973	0.17331	0.738553	1	7304	tags=39%, list=30%, signal=56%
RIZ_ERYTHROID_DIFFERENTIATION_12HR		34	-0.373512	-1.16947	0.240876	0.738219	1	3915	tags=24%, list=16%, signal=28%
KORKOLA_EMBRYONIC_CARCINOMA_VS_SEMINOMA_UP		17	-0.445711	-1.16882	0.267857	0.739377	1	1967	tags=18%, list=8%, signal=19%
LEE_LIVER_CANCER_MYC_TGFA_UP		49	-0.355613	-1.16878	0.236538	0.738243	1	4813	tags=22%, list=20%, signal=28%
LE_NEURONAL_DIFFERENTIATION_UP		16	-0.447981	-1.16808	0.258993	0.739565	1	6711	tags=50%, list=28%, signal=69%
LABBE_TGFB1_TARGETS_UP		82	-0.316724	-1.16797	0.198795	0.738644	1	5675	tags=26%, list=23%, signal=33%
WANG_MLL_TARGETS		249	-0.2733	-1.16749	0.12724	0.739079	1	5463	tags=35%, list=22%, signal=44%
GEISS_RESPONSE_TO_DSRNA_UP		35	-0.37499	-1.167	0.262681	0.739801	1	6475	tags=40%, list=27%, signal=54%
REACTOME_SEMAPHORIN_INTERACTIONS		59	-0.337154	-1.16697	0.224105	0.738605	1	5935	tags=32%, list=24%, signal=42%
ASTON_MAJOR_DEPRESSIVE_DISORDER_DN		133	-0.294899	-1.16646	0.172598	0.73921	1	2939	tags=17%, list=12%, signal=20%
MASRI_RESISTANCE_TO_TAMOXIFEN_AND_AROMATASE_INHIBITORS_DN		18	-0.429928	-1.16642	0.277477	0.738057	1	8867	tags=67%, list=36%, signal=105%
SENGUPTA_NASOPHARYNGEAL_CARCINOMA_WITH_LMP1_UP		347	-0.264066	-1.16615	0.101243	0.737858	1	5675	tags=24%, list=23%, signal=31%
UROSEVIC_RESPONSE_TO_IMIQUIMOD		19	-0.430632	-1.16606	0.268293	0.736908	1	6182	tags=47%, list=25%, signal=63%
CROMER_TUMORIGENESIS_DN		33	-0.376717	-1.16585	0.226766	0.736344	1	7411	tags=52%, list=30%, signal=74%
MIYAGAWA_TARGETS_OF_EWSR1_ETS_FUSIONS_DN		215	-0.279372	-1.16492	0.151618	0.738653	1	6884	tags=33%, list=28%, signal=46%
REACTOME_CLASS_A1_RHODOPSIN_LIKE_RECEPTORS		144	-0.291135	-1.16313	0.167273	0.744461	1	2730	tags=19%, list=11%, signal=22%
RIGGINS_TAMOXIFEN_RESISTANCE_DN		203	-0.278499	-1.16297	0.115248	0.743758	1	5474	tags=23%, list=22%, signal=30%
GROSS_ELK3_TARGETS_DN		29	-0.394026	-1.16258	0.262295	0.744034	1	3083	tags=14%, list=13%, signal=16%
HARRIS_BRAIN_CANCER_PROGENITORS		37	-0.374466	-1.16219	0.242718	0.744249	1	5808	tags=32%, list=24%, signal=43%
WOO_LIVER_CANCER_RECURRENCE_DN		67	-0.331741	-1.16164	0.234862	0.745056	1	3723	tags=21%, list=15%, signal=25%
REACTOME_SIGNALING_BY_FGFR_IN_DISEASE		113	-0.300092	-1.1602	0.177858	0.749404	1	5000	tags=22%, list=21%, signal=28%
PHONG_TNF_RESPONSE_VIA_P38_COMPLETE		216	-0.277502	-1.16016	0.129278	0.748296	1	8577	tags=38%, list=35%, signal=57%
REACTOME_SHC1_EVENTS_IN_ERBB4_SIGNALING		19	-0.422645	-1.15978	0.259887	0.748515	1	4817	tags=26%, list=20%, signal=33%
GHANDHI_DIRECT_IRRADIATION_DN		29	-0.387672	-1.15976	0.242086	0.747299	1	5170	tags=31%, list=21%, signal=39%
KAMMINGA_SENESCENCE		35	-0.369473	-1.15953	0.258741	0.746958	1	4579	tags=29%, list=19%, signal=35%
MISSIAGLIA_REGULATED_BY_METHYLATION_UP		113	-0.296884	-1.15842	0.199605	0.74989	1	5115	tags=20%, list=21%, signal=26%
KEGG_GLYCEROLIPID_METABOLISM		40	-0.365993	-1.15705	0.228571	0.753916	1	2410	tags=18%, list=10%, signal=19%
DAIRKEE_CANCER_PRONE_RESPONSE_E2		22	-0.414322	-1.15699	0.260073	0.752878	1	384	tags=9%, list=2%, signal=9%
RUIZ_TNC_TARGETS_DN		138	-0.290703	-1.15694	0.170557	0.751756	1	3399	tags=22%, list=14%, signal=25%
JIANG_TIP30_TARGETS_UP		43	-0.347946	-1.15688	0.25365	0.750683	1	5860	tags=30%, list=24%, signal=40%
LI_WILMS_TUMOR_VS_FETAL_KIDNEY_1_UP		168	-0.28355	-1.15614	0.166963	0.752309	1	8882	tags=39%, list=36%, signal=60%
PID_IL27PATHWAY		19	-0.435086	-1.156	0.281369	0.751589	1	4257	tags=42%, list=17%, signal=51%
VECCHI_GASTRIC_CANCER_ADVANCED_VS_EARLY_UP		161	-0.285804	-1.15549	0.173042	0.752273	1	5557	tags=27%, list=23%, signal=34%
SENESE_HDAC2_TARGETS_DN		113	-0.303297	-1.15544	0.1883	0.751198	1	4846	tags=23%, list=20%, signal=29%
YIH_RESPONSE_TO_ARSENITE_C4		17	-0.432747	-1.15525	0.298893	0.750692	1	2670	tags=24%, list=11%, signal=26%
PID_P38ALPHABETAPATHWAY		30	-0.381067	-1.1546	0.274545	0.751923	1	5891	tags=37%, list=24%, signal=48%
BILD_HRAS_ONCOGENIC_SIGNATURE		236	-0.27129	-1.15434	0.12628	0.751719	1	5168	tags=25%, list=21%, signal=31%
POS_HISTAMINE_RESPONSE_NETWORK		30	-0.380518	-1.15376	0.24053	0.752696	1	1383	tags=10%, list=6%, signal=11%
PUJANA_BRCA2_PCC_NETWORK		396	-0.258148	-1.15299	0.115028	0.754423	1	5753	tags=26%, list=24%, signal=33%
KYNG_NORMAL_AGING_UP		18	-0.437145	-1.15256	0.281553	0.754792	1	4990	tags=28%, list=20%, signal=35%
GAVIN_PDE3B_TARGETS		17	-0.43969	-1.15166	0.279245	0.757054	1	4241	tags=35%, list=17%, signal=43%
REACTOME_INSULIN_RECEPTOR_SIGNALLING_CASCADE		73	-0.320434	-1.1515	0.236499	0.756483	1	3593	tags=19%, list=15%, signal=22%
BIOCARTA_HCMV_PATHWAY		15	-0.457979	-1.15103	0.29982	0.756925	1	6642	tags=47%, list=27%, signal=64%
ZHAN_V1_LATE_DIFFERENTIATION_GENES_UP		31	-0.380717	-1.15027	0.278182	0.758473	1	3063	tags=13%, list=13%, signal=15%
BERTUCCI_MEDULLARY_VS_DUCTAL_BREAST_CANCER_DN		152	-0.281599	-1.14947	0.176678	0.760256	1	7372	tags=36%, list=30%, signal=52%
REACTOME_SIGNALING_BY_INSULIN_RECEPTOR		93	-0.306697	-1.14908	0.218472	0.760456	1	3167	tags=16%, list=13%, signal=18%
FORTSCHEGGER_PHF8_TARGETS_DN		751	-0.242419	-1.14889	0.0589198	0.759965	1	6993	tags=25%, list=29%, signal=35%
VALK_AML_WITH_FLT3_ITD		29	-0.382436	-1.14848	0.274021	0.760385	1	6088	tags=38%, list=25%, signal=51%
GAUSSMANN_MLL_AF4_FUSION_TARGETS_F_UP		173	-0.281862	-1.14841	0.15342	0.759389	1	7151	tags=35%, list=29%, signal=49%
MATZUK_EMBRYONIC_GERM_CELL		15	-0.45456	-1.14794	0.281867	0.759991	1	3052	tags=20%, list=13%, signal=23%
SUMI_HNF4A_TARGETS		21	-0.40739	-1.14769	0.283186	0.759726	1	4268	tags=38%, list=18%, signal=46%
WANG_RESPONSE_TO_BEXAROTENE_UP		26	-0.390055	-1.14658	0.265193	0.762739	1	4734	tags=31%, list=19%, signal=38%
RICKMAN_METASTASIS_UP		328	-0.259657	-1.14562	0.120219	0.765211	1	8199	tags=36%, list=34%, signal=53%
CREIGHTON_ENDOCRINE_THERAPY_RESISTANCE_5		433	-0.254361	-1.14551	0.101968	0.764444	1	6925	tags=28%, list=28%, signal=39%
REACTOME_GPCR_DOWNSTREAM_SIGNALING		306	-0.260173	-1.14508	0.148789	0.764797	1	4954	tags=24%, list=20%, signal=29%
WINTER_HYPOXIA_DN		40	-0.35552	-1.14482	0.236794	0.764547	1	4293	tags=33%, list=18%, signal=39%
REACTOME_BILE_ACID_AND_BILE_SALT_METABOLISM		18	-0.429588	-1.14465	0.29368	0.764007	1	2549	tags=17%, list=10%, signal=19%
CHARAFE_BREAST_CANCER_BASAL_VS_MESENCHYMAL_DN		49	-0.344728	-1.14411	0.23475	0.764904	1	8307	tags=49%, list=34%, signal=74%
RAY_TUMORIGENESIS_BY_ERBB2_CDC25A_UP		88	-0.309416	-1.14362	0.209091	0.765571	1	4824	tags=27%, list=20%, signal=34%
REACTOME_PROSTACYCLIN_SIGNALLING_THROUGH_PROSTACYCLIN_RECEPTOR		17	-0.44612	-1.14325	0.291902	0.765727	1	2154	tags=12%, list=9%, signal=13%
BOYLAN_MULTIPLE_MYELOMA_C_D_DN		197	-0.275406	-1.14283	0.157993	0.766148	1	4075	tags=23%, list=17%, signal=27%
SUZUKI_RESPONSE_TO_TSA_AND_DECITABINE_1B		18	-0.426828	-1.14239	0.297872	0.766557	1	6768	tags=56%, list=28%, signal=77%
PECE_MAMMARY_STEM_CELL_UP		135	-0.290905	-1.14122	0.195402	0.769815	1	8128	tags=36%, list=33%, signal=54%
BECKER_TAMOXIFEN_RESISTANCE_UP		44	-0.347608	-1.1402	0.248619	0.772509	1	3017	tags=23%, list=12%, signal=26%
KEGG_JAK_STAT_SIGNALING_PATHWAY		108	-0.294091	-1.14006	0.188065	0.771846	1	5906	tags=36%, list=24%, signal=47%
LEE_LIVER_CANCER_CIPROFIBRATE_DN		44	-0.3565	-1.13996	0.27156	0.770999	1	2786	tags=30%, list=11%, signal=33%
BIDUS_METASTASIS_UP		204	-0.271683	-1.13936	0.188082	0.772035	1	5694	tags=27%, list=23%, signal=36%
CHIN_BREAST_CANCER_COPY_NUMBER_UP		22	-0.399987	-1.13835	0.288931	0.77472	1	2014	tags=14%, list=8%, signal=15%
MIKKELSEN_MEF_LCP_WITH_H3K4ME3		112	-0.293669	-1.13826	0.223881	0.773808	1	7374	tags=37%, list=30%, signal=52%
ABE_VEGFA_TARGETS		18	-0.431894	-1.1382	0.311567	0.772814	1	4745	tags=33%, list=19%, signal=41%
REACTOME_AMYLOIDS		60	-0.330603	-1.13762	0.240777	0.773783	1	630	tags=7%, list=3%, signal=7%
LE_EGR2_TARGETS_DN		95	-0.298844	-1.13742	0.201107	0.773379	1	5623	tags=31%, list=23%, signal=40%
KIM_GLIS2_TARGETS_UP		74	-0.312314	-1.13587	0.230347	0.778362	1	7027	tags=34%, list=29%, signal=47%
RODRIGUES_THYROID_CARCINOMA_ANAPLASTIC_DN		491	-0.248496	-1.13541	0.111301	0.778883	1	5522	tags=24%, list=23%, signal=30%
FERREIRA_EWINGS_SARCOMA_UNSTABLE_VS_STABLE_UP		154	-0.284111	-1.1344	0.201413	0.781636	1	4734	tags=26%, list=19%, signal=32%
DURCHDEWALD_SKIN_CARCINOGENESIS_DN		232	-0.264721	-1.13434	0.163158	0.780638	1	6899	tags=29%, list=28%, signal=40%
LU_IL4_SIGNALING		75	-0.310682	-1.13424	0.226937	0.779797	1	5395	tags=31%, list=22%, signal=39%
REN_ALVEOLAR_RHABDOMYOSARCOMA_UP		75	-0.312807	-1.1313	0.221254	0.790212	1	6148	tags=39%, list=25%, signal=52%
SHAFFER_IRF4_MULTIPLE_MYELOMA_PROGRAM		32	-0.37575	-1.13061	0.297641	0.791819	1	3030	tags=25%, list=12%, signal=29%
KAPOSI_LIVER_CANCER_MET_UP		17	-0.425861	-1.13036	0.285975	0.791535	1	2825	tags=18%, list=12%, signal=20%
VERHAAK_GLIOBLASTOMA_PRONEURAL		176	-0.272628	-1.12862	0.18705	0.797157	1	6579	tags=31%, list=27%, signal=42%
RICKMAN_TUMOR_DIFFERENTIATED_WELL_VS_MODERATELY_UP		101	-0.293951	-1.12844	0.254417	0.796594	1	6065	tags=32%, list=25%, signal=42%
NIELSEN_MALIGNAT_FIBROUS_HISTIOCYTOMA_DN		17	-0.428591	-1.12747	0.313462	0.799233	1	9025	tags=59%, list=37%, signal=93%
ALTEMEIER_RESPONSE_TO_LPS_WITH_MECHANICAL_VENTILATION		99	-0.297053	-1.12699	0.254545	0.799866	1	5046	tags=33%, list=21%, signal=42%
WANG_CISPLATIN_RESPONSE_AND_XPC_UP		172	-0.274688	-1.12645	0.185252	0.800795	1	6152	tags=30%, list=25%, signal=40%
LIU_PROSTATE_CANCER_DN		430	-0.247252	-1.12596	0.12963	0.801551	1	7324	tags=32%, list=30%, signal=44%
LEIN_ASTROCYTE_MARKERS		34	-0.362434	-1.12508	0.275416	0.803926	1	974	tags=15%, list=4%, signal=15%
REACTOME_NETRIN1_SIGNALING		30	-0.373498	-1.12493	0.276265	0.803256	1	10006	tags=57%, list=41%, signal=96%
THUM_SYSTOLIC_HEART_FAILURE_UP		349	-0.253978	-1.12471	0.162021	0.802877	1	6387	tags=25%, list=26%, signal=34%
NIKOLSKY_BREAST_CANCER_6P24_P22_AMPLICON		21	-0.40896	-1.12455	0.314176	0.802307	1	9292	tags=71%, list=38%, signal=115%
TAKEDA_TARGETS_OF_NUP98_HOXA9_FUSION_8D_DN		139	-0.284571	-1.12328	0.214015	0.806235	1	6875	tags=35%, list=28%, signal=48%
REACTOME_HS_GAG_BIOSYNTHESIS		25	-0.39346	-1.12295	0.313093	0.806281	1	737	tags=8%, list=3%, signal=8%
CHICAS_RB1_TARGETS_SENESCENT		534	-0.244791	-1.12241	0.11775	0.807149	1	7746	tags=36%, list=32%, signal=52%
LEE_LIVER_CANCER_E2F1_DN		51	-0.337911	-1.12237	0.264493	0.806065	1	2746	tags=22%, list=11%, signal=24%
KEGG_MAPK_SIGNALING_PATHWAY		225	-0.263606	-1.122	0.174312	0.806283	1	6607	tags=28%, list=27%, signal=39%
PIONTEK_PKD1_TARGETS_DN		15	-0.441243	-1.12116	0.343119	0.80838	1	1588	tags=13%, list=7%, signal=14%
DACOSTA_LOW_DOSE_UV_RESPONSE_VIA_ERCC3_XPCS_UP		15	-0.439318	-1.12114	0.32397	0.807226	1	256	tags=7%, list=1%, signal=7%
ROYLANCE_BREAST_CANCER_16Q_COPY_NUMBER_DN		18	-0.420384	-1.11903	0.313761	0.8144	1	5011	tags=39%, list=21%, signal=49%
REACTOME_PIP3_ACTIVATES_AKT_SIGNALING		27	-0.383206	-1.1187	0.296226	0.814413	1	2762	tags=19%, list=11%, signal=21%
REACTOME_SHC_RELATED_EVENTS		16	-0.433835	-1.11825	0.308411	0.814963	1	4925	tags=31%, list=20%, signal=39%
KEGG_GLIOMA		59	-0.326803	-1.11804	0.267658	0.814588	1	6607	tags=31%, list=27%, signal=42%
BIOCARTA_ETS_PATHWAY		17	-0.422435	-1.11776	0.323894	0.814423	1	7429	tags=47%, list=30%, signal=68%
GAUSSMANN_MLL_AF4_FUSION_TARGETS_G_DN		34	-0.367049	-1.11761	0.307414	0.8138	1	9010	tags=59%, list=37%, signal=93%
KANG_IMMORTALIZED_BY_TERT_DN		77	-0.302602	-1.11693	0.260638	0.815146	1	6706	tags=39%, list=28%, signal=54%
MCBRYAN_PUBERTAL_BREAST_3_4WK_UP		186	-0.269398	-1.11682	0.227671	0.814373	1	5864	tags=28%, list=24%, signal=37%
HOELZEL_NF1_TARGETS_DN		84	-0.302109	-1.11668	0.255046	0.813762	1	6187	tags=37%, list=25%, signal=49%
IZADPANAH_STEM_CELL_ADIPOSE_VS_BONE_DN		98	-0.296464	-1.11664	0.230909	0.812705	1	7306	tags=36%, list=30%, signal=51%
GARGALOVIC_RESPONSE_TO_OXIDIZED_PHOSPHOLIPIDS_BLUE_UP		129	-0.28265	-1.11567	0.249104	0.815246	1	7623	tags=37%, list=31%, signal=54%
PLASARI_TGFB1_SIGNALING_VIA_NFIC_1HR_UP		28	-0.371787	-1.1156	0.30695	0.814363	1	9056	tags=50%, list=37%, signal=79%
CROONQUIST_NRAS_SIGNALING_UP		26	-0.389454	-1.11549	0.312614	0.813579	1	4895	tags=35%, list=20%, signal=43%
FLOTHO_PEDIATRIC_ALL_THERAPY_RESPONSE_DN		26	-0.38969	-1.1152	0.307836	0.813605	1	2029	tags=23%, list=8%, signal=25%
REACTOME_TOLL_RECEPTOR_CASCADES		103	-0.293314	-1.11517	0.254701	0.812502	1	4358	tags=19%, list=18%, signal=24%
SABATES_COLORECTAL_ADENOMA_UP		90	-0.296613	-1.11494	0.241121	0.81225	1	4208	tags=27%, list=17%, signal=32%
REACTOME_CYTOKINE_SIGNALING_IN_IMMUNE_SYSTEM		219	-0.266131	-1.11416	0.187845	0.814206	1	5112	tags=25%, list=21%, signal=31%
REACTOME_NOTCH1_INTRACELLULAR_DOMAIN_REGULATES_TRANSCRIPTION		41	-0.349373	-1.11352	0.289109	0.815603	1	4441	tags=24%, list=18%, signal=30%
ZHANG_BREAST_CANCER_PROGENITORS_UP		404	-0.248633	-1.11269	0.140138	0.817822	1	6985	tags=29%, list=29%, signal=40%
HAN_JNK_SINGALING_UP		33	-0.366332	-1.11098	0.306985	0.82332	1	2771	tags=15%, list=11%, signal=17%
COLIN_PILOCYTIC_ASTROCYTOMA_VS_GLIOBLASTOMA_UP		31	-0.36627	-1.10916	0.298182	0.829499	1	2243	tags=19%, list=9%, signal=21%
ZEMBUTSU_SENSITIVITY_TO_VINCRISTINE		16	-0.432244	-1.10897	0.316384	0.829015	1	2880	tags=25%, list=12%, signal=28%
FIGUEROA_AML_METHYLATION_CLUSTER_6_UP		130	-0.28263	-1.10868	0.245681	0.828949	1	7281	tags=33%, list=30%, signal=47%
BIOCARTA_HDAC_PATHWAY		25	-0.388555	-1.1086	0.315118	0.828089	1	8726	tags=44%, list=36%, signal=68%
REACTOME_INSULIN_SYNTHESIS_AND_PROCESSING		17	-0.425584	-1.10833	0.330153	0.827939	1	5833	tags=35%, list=24%, signal=46%
ISSAEVA_MLL2_TARGETS		56	-0.328263	-1.10787	0.278195	0.828504	1	7257	tags=41%, list=30%, signal=58%
HOSHIDA_LIVER_CANCER_LATE_RECURRENCE_DN		56	-0.325468	-1.10752	0.28626	0.828733	1	4097	tags=29%, list=17%, signal=34%
VERHAAK_GLIOBLASTOMA_CLASSICAL		182	-0.266792	-1.10727	0.228333	0.828494	1	6727	tags=31%, list=28%, signal=42%
ALONSO_METASTASIS_EMT_UP		33	-0.357438	-1.10619	0.314545	0.831674	1	3011	tags=18%, list=12%, signal=21%
SHEDDEN_LUNG_CANCER_POOR_SURVIVAL_A6		429	-0.246216	-1.10573	0.166369	0.832317	1	4524	tags=24%, list=19%, signal=29%
GENTILE_UV_RESPONSE_CLUSTER_D9		27	-0.376916	-1.10523	0.283784	0.83309	1	4576	tags=22%, list=19%, signal=27%
PID_TOLL_ENDOGENOUS_PATHWAY		21	-0.403384	-1.10494	0.327338	0.833045	1	2348	tags=19%, list=10%, signal=21%
ROY_WOUND_BLOOD_VESSEL_DN		16	-0.43049	-1.10465	0.326165	0.832946	1	2043	tags=25%, list=8%, signal=27%
PID_ANGIOPOIETINRECEPTOR_PATHWAY		44	-0.348534	-1.10447	0.307143	0.832461	1	6932	tags=39%, list=28%, signal=54%
WONG_ADULT_TISSUE_STEM_MODULE		640	-0.236675	-1.10366	0.155594	0.834536	1	6291	tags=26%, list=26%, signal=34%
SASAKI_ADULT_T_CELL_LEUKEMIA		161	-0.268911	-1.10342	0.243636	0.834235	1	4607	tags=20%, list=19%, signal=24%
REACTOME_INHIBITION_OF_INSULIN_SECRETION_BY_ADRENALINE_NORADRENALINE		22	-0.388183	-1.10313	0.313544	0.834202	1	5516	tags=23%, list=23%, signal=29%
KEGG_PATHWAYS_IN_CANCER		288	-0.253554	-1.10235	0.22482	0.836136	1	6788	tags=30%, list=28%, signal=40%
WU_SILENCED_BY_METHYLATION_IN_BLADDER_CANCER		46	-0.33026	-1.10212	0.298343	0.835933	1	5557	tags=41%, list=23%, signal=53%
REACTOME_SEMA4D_IN_SEMAPHORIN_SIGNALING		28	-0.370039	-1.10195	0.324074	0.835462	1	5791	tags=32%, list=24%, signal=42%
OLSSON_E2F3_TARGETS_DN		44	-0.338667	-1.10169	0.294007	0.835339	1	4930	tags=34%, list=20%, signal=43%
ENK_UV_RESPONSE_EPIDERMIS_DN		468	-0.240251	-1.10115	0.15342	0.8364	1	5384	tags=23%, list=22%, signal=29%
NIELSEN_LIPOSARCOMA_DN		19	-0.413089	-1.10098	0.347197	0.835887	1	4318	tags=37%, list=18%, signal=45%
KEGG_AXON_GUIDANCE		108	-0.285118	-1.10086	0.260788	0.835131	1	7992	tags=39%, list=33%, signal=58%
REACTOME_PROLONGED_ERK_ACTIVATION_EVENTS		17	-0.423739	-1.10044	0.348375	0.835711	1	5000	tags=29%, list=21%, signal=37%
PID_RAS_PATHWAY		27	-0.376016	-1.10026	0.305755	0.835271	1	4687	tags=30%, list=19%, signal=37%
REACTOME_RECYCLING_PATHWAY_OF_L1		25	-0.380206	-1.09976	0.321839	0.836237	1	6128	tags=28%, list=25%, signal=37%
PID_TRKRPATHWAY		58	-0.319444	-1.09882	0.296364	0.838947	1	4925	tags=24%, list=20%, signal=30%
KEGG_VEGF_SIGNALING_PATHWAY		60	-0.319177	-1.09735	0.285714	0.843734	1	6296	tags=28%, list=26%, signal=38%
HUPER_BREAST_BASAL_VS_LUMINAL_DN		52	-0.321732	-1.0973	0.292727	0.842708	1	10038	tags=46%, list=41%, signal=78%
WOTTON_RUNX_TARGETS_UP		20	-0.403105	-1.09669	0.352332	0.843959	1	7094	tags=45%, list=29%, signal=63%
TOYOTA_TARGETS_OF_MIR34B_AND_MIR34C		430	-0.245423	-1.09588	0.181185	0.846152	1	6050	tags=28%, list=25%, signal=37%
PUJANA_XPRSS_INT_NETWORK		163	-0.271218	-1.09497	0.245841	0.848698	1	7401	tags=36%, list=30%, signal=52%
SARRIO_EPITHELIAL_MESENCHYMAL_TRANSITION_DN		138	-0.276097	-1.09451	0.25045	0.849361	1	5536	tags=28%, list=23%, signal=36%
REACTOME_BOTULINUM_NEUROTOXICITY		17	-0.425419	-1.09408	0.354049	0.849904	1	7865	tags=47%, list=32%, signal=69%
REACTOME_PI3K_AKT_ACTIVATION		35	-0.349962	-1.09305	0.340111	0.852805	1	5527	tags=26%, list=23%, signal=33%
MCBRYAN_PUBERTAL_TGFB1_TARGETS_DN		54	-0.326126	-1.09278	0.312734	0.852761	1	2622	tags=19%, list=11%, signal=21%
REACTOME_MEIOTIC_RECOMBINATION		68	-0.304011	-1.09248	0.287986	0.852744	1	240	tags=4%, list=1%, signal=4%
LI_WILMS_TUMOR_VS_FETAL_KIDNEY_2_UP		27	-0.379112	-1.09222	0.329609	0.852617	1	6733	tags=33%, list=28%, signal=46%
YOSHIOKA_LIVER_CANCER_EARLY_RECURRENCE_UP		31	-0.366204	-1.09198	0.341556	0.852448	1	3332	tags=19%, list=14%, signal=22%
REACTOME_CIRCADIAN_REPRESSION_OF_EXPRESSION_BY_REV_ERBA		22	-0.38874	-1.09109	0.333333	0.854847	1	5164	tags=41%, list=21%, signal=52%
ABE_VEGFA_TARGETS_30MIN		22	-0.393291	-1.09069	0.329268	0.85529	1	3906	tags=23%, list=16%, signal=27%
PID_TCRCALCIUMPATHWAY		21	-0.402403	-1.09031	0.344358	0.855654	1	5584	tags=29%, list=23%, signal=37%
RASHI_RESPONSE_TO_IONIZING_RADIATION_6		68	-0.309161	-1.09024	0.279851	0.85478	1	7877	tags=41%, list=32%, signal=61%
KOBAYASHI_RESPONSE_TO_ROMIDEPSIN		17	-0.410254	-1.08946	0.354955	0.856781	1	8091	tags=59%, list=33%, signal=88%
BIOCARTA_NDKDYNAMIN_PATHWAY		18	-0.414777	-1.08929	0.351648	0.856364	1	2688	tags=17%, list=11%, signal=19%
BLALOCK_ALZHEIMERS_DISEASE_INCIPIENT_UP		354	-0.246464	-1.08927	0.220826	0.855224	1	7202	tags=27%, list=30%, signal=37%
ZHAN_MULTIPLE_MYELOMA_LB_DN		35	-0.35449	-1.08906	0.327206	0.854911	1	8986	tags=46%, list=37%, signal=72%
CHANDRAN_METASTASIS_DN		275	-0.250627	-1.08876	0.25	0.854877	1	7339	tags=31%, list=30%, signal=44%
AMBROSINI_FLAVOPIRIDOL_TREATMENT_TP53		102	-0.286815	-1.08875	0.275735	0.853748	1	7486	tags=38%, list=31%, signal=55%
PID_FAK_PATHWAY		56	-0.321616	-1.08865	0.307978	0.852989	1	11061	tags=50%, list=45%, signal=91%
DACOSTA_UV_RESPONSE_VIA_ERCC3_TTD_DN		80	-0.297575	-1.0878	0.290676	0.855325	1	9126	tags=50%, list=37%, signal=80%
OUILLETTE_CLL_13Q14_DELETION_DN		54	-0.318031	-1.0873	0.307252	0.856263	1	6335	tags=33%, list=26%, signal=45%
RODRIGUES_THYROID_CARCINOMA_ANAPLASTIC_UP		676	-0.232561	-1.08722	0.180743	0.855442	1	5860	tags=23%, list=24%, signal=29%
BOHN_PRIMARY_IMMUNODEFICIENCY_SYNDROM_UP		43	-0.33022	-1.08712	0.3407	0.854637	1	6939	tags=40%, list=28%, signal=55%
BIOCARTA_RAC1_PATHWAY		20	-0.391051	-1.08577	0.36413	0.858949	1	8406	tags=40%, list=34%, signal=61%
MAHADEVAN_IMATINIB_RESISTANCE_UP		20	-0.403682	-1.08491	0.359259	0.861382	1	1636	tags=20%, list=7%, signal=21%
KRASNOSELSKAYA_ILF3_TARGETS_DN		45	-0.333135	-1.0848	0.322222	0.860689	1	7183	tags=40%, list=29%, signal=57%
YANG_BREAST_CANCER_ESR1_UP		33	-0.356203	-1.0847	0.346975	0.859913	1	5363	tags=36%, list=22%, signal=47%
PASINI_SUZ12_TARGETS_UP		90	-0.292275	-1.08448	0.316364	0.859612	1	4728	tags=26%, list=19%, signal=32%
JAEGER_METASTASIS_DN		188	-0.263399	-1.08447	0.270718	0.85849	1	4452	tags=25%, list=18%, signal=30%
ICHIBA_GRAFT_VERSUS_HOST_DISEASE_35D_DN		39	-0.343833	-1.08401	0.339483	0.859149	1	5112	tags=31%, list=21%, signal=39%
REACTOME_BIOLOGICAL_OXIDATIONS		95	-0.288154	-1.08294	0.29588	0.862336	1	1812	tags=14%, list=7%, signal=15%
CHIANG_LIVER_CANCER_SUBCLASS_PROLIFERATION_DN		131	-0.275053	-1.08268	0.296741	0.862248	1	5063	tags=27%, list=21%, signal=34%
REACTOME_CYCLIN_A_B1_ASSOCIATED_EVENTS_DURING_G2_M_TRANSITION		15	-0.430543	-1.08213	0.363636	0.863329	1	2833	tags=33%, list=12%, signal=38%
SENESE_HDAC1_AND_HDAC2_TARGETS_DN		207	-0.259916	-1.08198	0.266904	0.86274	1	6970	tags=28%, list=29%, signal=39%
REACTOME_NUCLEOTIDE_BINDING_DOMAIN_LEUCINE_RICH_REPEAT_CONTAINING_RECEPTOR_NLR_SIGNALING_PATHWAYS		41	-0.338456	-1.08151	0.332707	0.863435	1	6487	tags=37%, list=27%, signal=50%
REACTOME_MYD88_MAL_CASCADE_INITIATED_ON_PLASMA_MEMBRANE		75	-0.301829	-1.08114	0.315789	0.863749	1	6718	tags=29%, list=28%, signal=40%
AMIT_SERUM_RESPONSE_20_MCF10A		19	-0.401664	-1.07998	0.364865	0.867305	1	4052	tags=21%, list=17%, signal=25%
GAURNIER_PSMD4_TARGETS		47	-0.327745	-1.07847	0.328872	0.872429	1	5325	tags=34%, list=22%, signal=43%
WANG_TNF_TARGETS		18	-0.405383	-1.07609	0.364815	0.88125	1	7257	tags=39%, list=30%, signal=55%
SHETH_LIVER_CANCER_VS_TXNIP_LOSS_PAM2		136	-0.269666	-1.07508	0.318099	0.884087	1	6820	tags=28%, list=28%, signal=39%
LIU_VAV3_PROSTATE_CARCINOGENESIS_UP		75	-0.299368	-1.07458	0.347826	0.884937	1	3740	tags=23%, list=15%, signal=27%
PEDERSEN_METASTASIS_BY_ERBB2_ISOFORM_7		373	-0.240996	-1.07378	0.246018	0.886967	1	7154	tags=29%, list=29%, signal=41%
REACTOME_O_LINKED_GLYCOSYLATION_OF_MUCINS		39	-0.335865	-1.07315	0.348066	0.88834	1	4856	tags=23%, list=20%, signal=29%
XU_GH1_AUTOCRINE_TARGETS_UP		204	-0.257635	-1.07293	0.290102	0.888044	1	5744	tags=25%, list=24%, signal=33%
VECCHI_GASTRIC_CANCER_EARLY_UP		392	-0.237932	-1.07179	0.243728	0.891565	1	3662	tags=20%, list=15%, signal=23%
BIOCARTA_CASPASE_PATHWAY		22	-0.386416	-1.07136	0.376344	0.892143	1	6487	tags=50%, list=27%, signal=68%
TCGA_GLIOBLASTOMA_COPY_NUMBER_UP		70	-0.303566	-1.07135	0.332075	0.891039	1	6608	tags=31%, list=27%, signal=43%
MODY_HIPPOCAMPUS_POSTNATAL		58	-0.311535	-1.07089	0.323864	0.891719	1	1792	tags=12%, list=7%, signal=13%
IIZUKA_LIVER_CANCER_PROGRESSION_L1_G1_UP		20	-0.395046	-1.07089	0.371226	0.890541	1	5174	tags=30%, list=21%, signal=38%
SUZUKI_RESPONSE_TO_TSA		16	-0.415015	-1.07011	0.378119	0.892627	1	5028	tags=25%, list=21%, signal=31%
KEGG_FC_EPSILON_RI_SIGNALING_PATHWAY		60	-0.306234	-1.07	0.333942	0.891911	1	1637	tags=12%, list=7%, signal=12%
REACTOME_KINESINS		20	-0.398462	-1.06928	0.355717	0.893791	1	3951	tags=30%, list=16%, signal=36%
VANTVEER_BREAST_CANCER_METASTASIS_DN		111	-0.276614	-1.06926	0.310861	0.892675	1	5461	tags=28%, list=22%, signal=36%
BASAKI_YBX1_TARGETS_DN		346	-0.241504	-1.06772	0.283154	0.897987	1	7224	tags=34%, list=30%, signal=47%
NIELSEN_GIST_AND_SYNOVIAL_SARCOMA_DN		15	-0.419886	-1.06616	0.388686	0.903451	1	4908	tags=40%, list=20%, signal=50%
YAO_HOXA10_TARGETS_VIA_PROGESTERONE_DN		16	-0.409976	-1.06607	0.373665	0.902598	1	6945	tags=31%, list=28%, signal=44%
REACTOME_SIGNALING_BY_FGFR1_FUSION_MUTANTS		17	-0.411231	-1.06565	0.372263	0.903207	1	6547	tags=41%, list=27%, signal=56%
KEGG_RETINOL_METABOLISM		31	-0.35371	-1.06485	0.367925	0.90543	1	1812	tags=19%, list=7%, signal=21%
KAYO_CALORIE_RESTRICTION_MUSCLE_UP		80	-0.295105	-1.0641	0.338798	0.907489	1	5755	tags=23%, list=24%, signal=29%
DOANE_BREAST_CANCER_ESR1_UP		93	-0.288146	-1.06268	0.355717	0.912153	1	5895	tags=34%, list=24%, signal=45%
WU_CELL_MIGRATION		166	-0.261075	-1.06265	0.313406	0.911113	1	6254	tags=27%, list=26%, signal=35%
DEURIG_T_CELL_PROLYMPHOCYTIC_LEUKEMIA_DN		276	-0.243775	-1.06265	0.299824	0.909947	1	8502	tags=39%, list=35%, signal=59%
YANG_MUC2_TARGETS_DUODENUM_6MO_DN		16	-0.410233	-1.06251	0.397459	0.909325	1	4529	tags=25%, list=19%, signal=31%
REACTOME_G_BETA_GAMMA_SIGNALLING_THROUGH_PI3KGAMMA		20	-0.384467	-1.06161	0.367647	0.911932	1	5527	tags=20%, list=23%, signal=26%
LA_MEN1_TARGETS		20	-0.394782	-1.0613	0.41989	0.912011	1	6795	tags=50%, list=28%, signal=69%
TAKEDA_TARGETS_OF_NUP98_HOXA9_FUSION_3D_DN		17	-0.409694	-1.06116	0.389899	0.911426	1	5676	tags=29%, list=23%, signal=38%
PHONG_TNF_TARGETS_UP		60	-0.30322	-1.06115	0.356884	0.91027	1	7903	tags=40%, list=32%, signal=59%
DING_LUNG_CANCER_MUTATED_SIGNIFICANTLY		22	-0.380941	-1.06084	0.365613	0.910487	1	7352	tags=50%, list=30%, signal=72%
MCCLUNG_COCAIN_REWARD_4WK		59	-0.307272	-1.05999	0.336347	0.913041	1	2674	tags=17%, list=11%, signal=19%
REACTOME_INNATE_IMMUNE_SYSTEM		191	-0.255353	-1.05944	0.310219	0.914169	1	6718	tags=29%, list=28%, signal=40%
KEGG_PHOSPHATIDYLINOSITOL_SIGNALING_SYSTEM		67	-0.298173	-1.05868	0.348511	0.916217	1	6478	tags=24%, list=27%, signal=32%
KORKOLA_TERATOMA		32	-0.351543	-1.05855	0.361423	0.915547	1	8068	tags=53%, list=33%, signal=79%
MYLLYKANGAS_AMPLIFICATION_HOT_SPOT_17		15	-0.414692	-1.05834	0.389286	0.91532	1	4197	tags=33%, list=17%, signal=40%
RODRIGUES_NTN1_TARGETS_DN		130	-0.26965	-1.05813	0.333333	0.915069	1	5115	tags=24%, list=21%, signal=30%
MCGARVEY_SILENCED_BY_METHYLATION_IN_COLON_CANCER		31	-0.345861	-1.0579	0.373134	0.914815	1	3398	tags=23%, list=14%, signal=26%
YOSHIOKA_LIVER_CANCER_EARLY_RECURRENCE_DN		49	-0.316425	-1.05769	0.370297	0.914575	1	6111	tags=24%, list=25%, signal=33%
SENGUPTA_NASOPHARYNGEAL_CARCINOMA_WITH_LMP1_DN		106	-0.276949	-1.05754	0.331541	0.914057	1	5704	tags=36%, list=23%, signal=47%
MARZEC_IL2_SIGNALING_DN		32	-0.348199	-1.05708	0.387218	0.914876	1	2784	tags=25%, list=11%, signal=28%
BEIER_GLIOMA_STEM_CELL_UP		28	-0.366295	-1.0569	0.371698	0.914379	1	4102	tags=32%, list=17%, signal=39%
PID_FASPATHWAY		38	-0.337116	-1.05654	0.375	0.914779	1	6487	tags=34%, list=27%, signal=47%
YANAGIHARA_ESX1_TARGETS		27	-0.364897	-1.05592	0.40678	0.916255	1	6247	tags=26%, list=26%, signal=35%
BONOME_OVARIAN_CANCER_POOR_SURVIVAL_UP		27	-0.361183	-1.05563	0.36381	0.916242	1	2940	tags=19%, list=12%, signal=21%
ODONNELL_METASTASIS_DN		20	-0.384263	-1.05514	0.387218	0.917173	1	5048	tags=40%, list=21%, signal=50%
DORSAM_HOXA9_TARGETS_UP		32	-0.349883	-1.05402	0.407063	0.920741	1	7005	tags=28%, list=29%, signal=39%
NGUYEN_NOTCH1_TARGETS_UP		27	-0.359906	-1.05354	0.397338	0.921648	1	8878	tags=37%, list=36%, signal=58%
GAZDA_DIAMOND_BLACKFAN_ANEMIA_PROGENITOR_UP		33	-0.335479	-1.05323	0.37108	0.921748	1	6775	tags=30%, list=28%, signal=42%
BIOCARTA_ALK_PATHWAY		30	-0.358505	-1.05214	0.40381	0.9252	1	7428	tags=47%, list=30%, signal=67%
CHARAFE_BREAST_CANCER_LUMINAL_VS_MESENCHYMAL_DN		453	-0.231309	-1.05212	0.300509	0.924141	1	7354	tags=26%, list=30%, signal=37%
PEREZ_TP53_TARGETS		1019	-0.217404	-1.05192	0.228013	0.9238	1	6404	tags=29%, list=26%, signal=37%
GARGALOVIC_RESPONSE_TO_OXIDIZED_PHOSPHOLIPIDS_BLUE_DN		54	-0.306709	-1.05136	0.371648	0.92511	1	9107	tags=52%, list=37%, signal=83%
DAVICIONI_MOLECULAR_ARMS_VS_ERMS_UP		290	-0.240257	-1.0509	0.322357	0.925965	1	8360	tags=39%, list=34%, signal=58%
CHIARETTI_T_ALL_RELAPSE_PROGNOSIS		18	-0.395335	-1.05028	0.413462	0.9275	1	2587	tags=39%, list=11%, signal=43%
KEGG_CHRONIC_MYELOID_LEUKEMIA		70	-0.296888	-1.04959	0.354086	0.929187	1	7429	tags=31%, list=30%, signal=45%
LEE_NEURAL_CREST_STEM_CELL_DN		93	-0.279673	-1.0495	0.348135	0.928381	1	8511	tags=40%, list=35%, signal=61%
NAKAMURA_TUMOR_ZONE_PERIPHERAL_VS_CENTRAL_DN		565	-0.226058	-1.04946	0.267769	0.927396	1	7341	tags=31%, list=30%, signal=43%
BIOCARTA_MAPK_PATHWAY		82	-0.282004	-1.04868	0.355433	0.929682	1	6789	tags=30%, list=28%, signal=42%
BIOCARTA_CXCR4_PATHWAY		22	-0.376329	-1.04846	0.384191	0.929441	1	7877	tags=27%, list=32%, signal=40%
REACTOME_COMPLEMENT_CASCADE		19	-0.396855	-1.04835	0.394495	0.928773	1	8343	tags=58%, list=34%, signal=88%
BROWNE_HCMV_INFECTION_1HR_UP		44	-0.319577	-1.04746	0.382409	0.931296	1	2435	tags=16%, list=10%, signal=18%
DER_IFN_ALPHA_RESPONSE_UP		70	-0.294067	-1.04701	0.375	0.932147	1	4949	tags=23%, list=20%, signal=29%
CHEN_ETV5_TARGETS_TESTIS		16	-0.40293	-1.04611	0.4082	0.934679	1	6370	tags=56%, list=26%, signal=76%
BOSCO_TH1_CYTOTOXIC_MODULE		67	-0.29206	-1.04595	0.359615	0.934158	1	4038	tags=30%, list=17%, signal=36%
FRASOR_RESPONSE_TO_ESTRADIOL_DN		76	-0.288611	-1.04516	0.369369	0.936253	1	6392	tags=28%, list=26%, signal=37%
HIRSCH_CELLULAR_TRANSFORMATION_SIGNATURE_UP		235	-0.244816	-1.04464	0.323478	0.937265	1	5561	tags=24%, list=23%, signal=31%
TRAYNOR_RETT_SYNDROM_DN		18	-0.385428	-1.04462	0.408745	0.936181	1	7709	tags=44%, list=32%, signal=65%
BALDWIN_PRKCI_TARGETS_UP		33	-0.341285	-1.04427	0.374291	0.936447	1	7902	tags=36%, list=32%, signal=54%
BIDUS_METASTASIS_DN		141	-0.262244	-1.04357	0.337591	0.938284	1	5457	tags=22%, list=22%, signal=28%
YIH_RESPONSE_TO_ARSENITE_C2		16	-0.40285	-1.04323	0.419118	0.938556	1	260	tags=6%, list=1%, signal=6%
JOHNSTONE_PARVB_TARGETS_2_DN		323	-0.23795	-1.04316	0.329044	0.937701	1	9056	tags=37%, list=37%, signal=58%
PID_KITPATHWAY		47	-0.312899	-1.04308	0.375926	0.936883	1	5095	tags=28%, list=21%, signal=35%
BROWNE_HCMV_INFECTION_4HR_UP		45	-0.319262	-1.04306	0.373162	0.93584	1	5531	tags=38%, list=23%, signal=49%
CARDOSO_RESPONSE_TO_GAMMA_RADIATION_AND_3AB		18	-0.394864	-1.04297	0.41953	0.935036	1	2489	tags=22%, list=10%, signal=25%
BROWNE_HCMV_INFECTION_24HR_DN		140	-0.260035	-1.04293	0.332097	0.934086	1	7834	tags=32%, list=32%, signal=47%
JACKSON_DNMT1_TARGETS_UP		71	-0.285333	-1.04264	0.369732	0.934182	1	5905	tags=27%, list=24%, signal=35%
JOHNSTONE_PARVB_TARGETS_1_DN		59	-0.299356	-1.04252	0.371585	0.933637	1	9517	tags=47%, list=39%, signal=78%
GINESTIER_BREAST_CANCER_20Q13_AMPLIFICATION_UP		113	-0.266296	-1.0422	0.36121	0.933943	1	8440	tags=35%, list=35%, signal=54%
LIM_MAMMARY_STEM_CELL_DN		385	-0.231784	-1.04214	0.324515	0.933051	1	6358	tags=26%, list=26%, signal=35%
GRAHAM_CML_QUIESCENT_VS_CML_DIVIDING_UP		17	-0.398721	-1.04073	0.426326	0.937859	1	2218	tags=24%, list=9%, signal=26%
PID_EPHBFWDPATHWAY		40	-0.321494	-1.04008	0.377649	0.939391	1	7992	tags=33%, list=33%, signal=48%
REACTOME_PI3K_CASCADE		57	-0.301129	-1.03987	0.380117	0.939152	1	3593	tags=18%, list=15%, signal=21%
KEGG_GLYCEROPHOSPHOLIPID_METABOLISM		67	-0.293567	-1.03977	0.400749	0.938428	1	2410	tags=15%, list=10%, signal=17%
CARD_MIR302A_TARGETS		68	-0.289961	-1.03966	0.375691	0.937761	1	7429	tags=37%, list=30%, signal=53%
RASHI_RESPONSE_TO_IONIZING_RADIATION_5		135	-0.261747	-1.03961	0.37708	0.936846	1	3038	tags=13%, list=12%, signal=15%
PID_HDAC_CLASSIII_PATHWAY		24	-0.366155	-1.03937	0.377049	0.936609	1	4292	tags=29%, list=18%, signal=35%
HADDAD_B_LYMPHOCYTE_PROGENITOR		257	-0.239512	-1.03927	0.318505	0.935911	1	6434	tags=32%, list=26%, signal=42%
YIH_RESPONSE_TO_ARSENITE_C1		24	-0.362584	-1.03911	0.397363	0.935423	1	8037	tags=50%, list=33%, signal=75%
LIEN_BREAST_CARCINOMA_METAPLASTIC		34	-0.338011	-1.03888	0.386916	0.935349	1	8072	tags=47%, list=33%, signal=70%
BROWNE_HCMV_INFECTION_6HR_UP		51	-0.306948	-1.03842	0.392045	0.936084	1	2495	tags=18%, list=10%, signal=20%
MIYAGAWA_TARGETS_OF_EWSR1_ETS_FUSIONS_UP		248	-0.240653	-1.03828	0.344144	0.935559	1	6720	tags=29%, list=28%, signal=40%
PID_IL12_STAT4PATHWAY		21	-0.368009	-1.03705	0.423358	0.939543	1	4869	tags=33%, list=20%, signal=42%
IVANOVA_HEMATOPOIESIS_MATURE_CELL		264	-0.241991	-1.0369	0.354049	0.939027	1	7705	tags=34%, list=32%, signal=49%
FIRESTEIN_PROLIFERATION		153	-0.256154	-1.03571	0.363128	0.942889	1	5296	tags=24%, list=22%, signal=31%
WEIGEL_OXIDATIVE_STRESS_BY_HNE_AND_H2O2		37	-0.335578	-1.03549	0.388582	0.942759	1	3258	tags=16%, list=13%, signal=19%
REACTOME_CELL_CELL_JUNCTION_ORGANIZATION		40	-0.323605	-1.0352	0.397163	0.942856	1	7785	tags=43%, list=32%, signal=62%
HUANG_FOXA2_TARGETS_UP		42	-0.322573	-1.03518	0.40868	0.941829	1	7968	tags=40%, list=33%, signal=60%
XU_HGF_SIGNALING_NOT_VIA_AKT1_48HR_DN		16	-0.398258	-1.03407	0.411661	0.945421	1	3050	tags=31%, list=13%, signal=36%
RAY_TUMORIGENESIS_BY_ERBB2_CDC25A_DN		142	-0.262194	-1.03385	0.373429	0.945265	1	5874	tags=27%, list=24%, signal=36%
CHARAFE_BREAST_CANCER_LUMINAL_VS_MESENCHYMAL_UP		399	-0.2308	-1.03343	0.352445	0.945842	1	4208	tags=19%, list=17%, signal=22%
WIERENGA_STAT5A_TARGETS_GROUP2		51	-0.311123	-1.03339	0.403704	0.944893	1	6876	tags=37%, list=28%, signal=52%
DELPUECH_FOXO3_TARGETS_DN		38	-0.326056	-1.03319	0.39521	0.944707	1	4472	tags=26%, list=18%, signal=32%
LEE_AGING_NEOCORTEX_DN		64	-0.297107	-1.03295	0.402235	0.944607	1	6162	tags=27%, list=25%, signal=35%
NUYTTEN_EZH2_TARGETS_UP		976	-0.214202	-1.03275	0.31	0.944273	1	6534	tags=25%, list=27%, signal=33%
SESTO_RESPONSE_TO_UV_C3		20	-0.389157	-1.03268	0.405303	0.943439	1	33	tags=5%, list=0%, signal=5%
PID_CD40_PATHWAY		27	-0.356926	-1.03267	0.430684	0.942365	1	6845	tags=44%, list=28%, signal=62%
REACTOME_RNA_POL_I_TRANSCRIPTION		74	-0.293332	-1.03232	0.388664	0.942681	1	240	tags=4%, list=1%, signal=4%
MANALO_HYPOXIA_UP		194	-0.248894	-1.0319	0.382692	0.943361	1	7352	tags=32%, list=30%, signal=45%
CHEN_LVAD_SUPPORT_OF_FAILING_HEART_UP		100	-0.26932	-1.03182	0.402194	0.942615	1	2869	tags=16%, list=12%, signal=18%
PETRETTO_CARDIAC_HYPERTROPHY		33	-0.337328	-1.0314	0.413479	0.943243	1	5265	tags=24%, list=22%, signal=31%
KEGG_SYSTEMIC_LUPUS_ERYTHEMATOSUS		94	-0.274068	-1.03125	0.396975	0.942708	1	298	tags=6%, list=1%, signal=6%
KUNINGER_IGF1_VS_PDGFB_TARGETS_DN		44	-0.314591	-1.03116	0.391304	0.941979	1	5645	tags=36%, list=23%, signal=47%
BILBAN_B_CLL_LPL_UP		54	-0.304658	-1.03115	0.392	0.940905	1	6725	tags=35%, list=28%, signal=48%
KEGG_SNARE_INTERACTIONS_IN_VESICULAR_TRANSPORT		38	-0.332902	-1.03085	0.409683	0.941117	1	10512	tags=50%, list=43%, signal=88%
LIU_SOX4_TARGETS_UP		126	-0.263615	-1.03083	0.395985	0.940091	1	9197	tags=44%, list=38%, signal=70%
JOHNSTONE_PARVB_TARGETS_3_DN		877	-0.216547	-1.03043	0.333333	0.940669	1	5685	tags=22%, list=23%, signal=28%
REACTOME_SHC1_EVENTS_IN_EGFR_SIGNALING		15	-0.412315	-1.03006	0.451493	0.941125	1	4143	tags=27%, list=17%, signal=32%
LI_CISPLATIN_RESISTANCE_UP		22	-0.369326	-1.02983	0.401487	0.941026	1	1858	tags=14%, list=8%, signal=15%
VANTVEER_BREAST_CANCER_ESR1_UP		155	-0.254083	-1.02889	0.392226	0.943917	1	4570	tags=20%, list=19%, signal=24%
VIETOR_IFRD1_TARGETS		21	-0.374023	-1.02722	0.448148	0.949811	1	3248	tags=19%, list=13%, signal=22%
BREDEMEYER_RAG_SIGNALING_VIA_ATM_NOT_VIA_NFKB_DN		35	-0.327488	-1.0272	0.422101	0.948801	1	5467	tags=31%, list=22%, signal=40%
BIOCARTA_PTDINS_PATHWAY		21	-0.369991	-1.02618	0.429348	0.951985	1	41	tags=5%, list=0%, signal=5%
BIOCARTA_MPR_PATHWAY		32	-0.338325	-1.02611	0.40625	0.951162	1	2011	tags=9%, list=8%, signal=10%
REACTOME_RECRUITMENT_OF_MITOTIC_CENTROSOME_PROTEINS_AND_COMPLEXES		63	-0.292543	-1.02597	0.402194	0.950628	1	9157	tags=41%, list=38%, signal=66%
REACTOME_RORA_ACTIVATES_CIRCADIAN_EXPRESSION		23	-0.369131	-1.02548	0.431616	0.951566	1	5164	tags=39%, list=21%, signal=50%
PEART_HDAC_PROLIFERATION_CLUSTER_UP		55	-0.299923	-1.02493	0.429358	0.952791	1	3341	tags=18%, list=14%, signal=21%
REACTOME_MEIOTIC_SYNAPSIS		60	-0.297189	-1.02484	0.416667	0.952068	1	5276	tags=25%, list=22%, signal=32%
NIELSEN_LEIOMYOSARCOMA_CNN1_DN		20	-0.374757	-1.02416	0.424299	0.953771	1	6335	tags=35%, list=26%, signal=47%
THEILGAARD_NEUTROPHIL_AT_SKIN_WOUND_DN		209	-0.243535	-1.02363	0.371773	0.954916	1	6225	tags=24%, list=26%, signal=32%
XU_HGF_TARGETS_REPRESSED_BY_AKT1_DN		70	-0.28981	-1.02358	0.42037	0.954075	1	6719	tags=39%, list=28%, signal=53%
LEE_EARLY_T_LYMPHOCYTE_DN		48	-0.308208	-1.02343	0.393939	0.953652	1	6522	tags=33%, list=27%, signal=45%
FIGUEROA_AML_METHYLATION_CLUSTER_1_UP		109	-0.26806	-1.0233	0.40625	0.953113	1	6315	tags=27%, list=26%, signal=36%
MATZUK_MEIOTIC_AND_DNA_REPAIR		33	-0.33116	-1.02284	0.437137	0.953963	1	9678	tags=61%, list=40%, signal=100%
SMID_BREAST_CANCER_BASAL_UP		524	-0.223793	-1.02253	0.380789	0.954207	1	5020	tags=24%, list=21%, signal=30%
SCIAN_CELL_CYCLE_TARGETS_OF_TP53_AND_TP73_DN		22	-0.368883	-1.02199	0.417699	0.955441	1	4524	tags=41%, list=19%, signal=50%
LEE_LIVER_CANCER_ACOX1_DN		50	-0.307278	-1.02194	0.418647	0.954535	1	2786	tags=22%, list=11%, signal=25%
REACTOME_MITOTIC_G2_G2_M_PHASES		78	-0.282539	-1.02178	0.409982	0.954147	1	7469	tags=33%, list=31%, signal=48%
REACTOME_PROTEOLYTIC_CLEAVAGE_OF_SNARE_COMPLEX_PROTEINS		16	-0.402821	-1.02121	0.423507	0.955369	1	7865	tags=44%, list=32%, signal=65%
ROZANOV_MMP14_TARGETS_DN		31	-0.334099	-1.02014	0.445471	0.958668	1	4840	tags=29%, list=20%, signal=36%
VANTVEER_BREAST_CANCER_BRCA1_DN		38	-0.319732	-1.01962	0.424812	0.959768	1	5765	tags=32%, list=24%, signal=41%
PID_ERBB2ERBB3PATHWAY		43	-0.317911	-1.01926	0.425651	0.960249	1	4840	tags=16%, list=20%, signal=20%
BORCZUK_MALIGNANT_MESOTHELIOMA_DN		79	-0.285438	-1.01892	0.402256	0.960609	1	5676	tags=29%, list=23%, signal=38%
ZHAN_MULTIPLE_MYELOMA_CD2_UP		33	-0.337299	-1.01832	0.422719	0.962029	1	7487	tags=45%, list=31%, signal=66%
SMID_BREAST_CANCER_RELAPSE_IN_BONE_UP		76	-0.279185	-1.0182	0.404676	0.961449	1	5625	tags=32%, list=23%, signal=41%
HSIAO_LIVER_SPECIFIC_GENES		174	-0.245425	-1.01806	0.408088	0.960922	1	2746	tags=15%, list=11%, signal=17%
REACTOME_SIGNALING_BY_ROBO_RECEPTOR		27	-0.341301	-1.01757	0.450805	0.961938	1	2851	tags=15%, list=12%, signal=17%
YAMASHITA_METHYLATED_IN_PROSTATE_CANCER		41	-0.318313	-1.01722	0.449355	0.96236	1	4979	tags=29%, list=20%, signal=37%
BARIS_THYROID_CANCER_DN		53	-0.301608	-1.01665	0.443532	0.9637	1	4472	tags=21%, list=18%, signal=25%
RIGGI_EWING_SARCOMA_PROGENITOR_UP		366	-0.228278	-1.01659	0.376991	0.962915	1	6029	tags=27%, list=25%, signal=36%
KIM_ALL_DISORDERS_OLIGODENDROCYTE_NUMBER_CORR_DN		23	-0.361559	-1.01648	0.459108	0.962306	1	8040	tags=48%, list=33%, signal=71%
NUYTTEN_NIPP1_TARGETS_UP		724	-0.215629	-1.01601	0.382253	0.963151	1	6387	tags=25%, list=26%, signal=33%
GOZGIT_ESR1_TARGETS_UP		123	-0.258897	-1.01579	0.417603	0.963051	1	7183	tags=32%, list=29%, signal=45%
BRACHAT_RESPONSE_TO_METHOTREXATE_UP		25	-0.351777	-1.0156	0.440228	0.962742	1	2325	tags=16%, list=10%, signal=18%
BIOCARTA_G2_PATHWAY		23	-0.361238	-1.01507	0.443623	0.963884	1	3333	tags=26%, list=14%, signal=30%
JI_RESPONSE_TO_FSH_UP		73	-0.284457	-1.01456	0.398927	0.964995	1	6562	tags=26%, list=27%, signal=36%
CHIBA_RESPONSE_TO_TSA_UP		50	-0.303268	-1.01412	0.417143	0.965765	1	2897	tags=20%, list=12%, signal=23%
PENG_GLUTAMINE_DEPRIVATION_UP		37	-0.327162	-1.01394	0.422265	0.965422	1	7203	tags=41%, list=30%, signal=57%
PASINI_SUZ12_TARGETS_DN		299	-0.233958	-1.01297	0.390597	0.96825	1	7147	tags=25%, list=29%, signal=36%
REACTOME_FACTORS_INVOLVED_IN_MEGAKARYOCYTE_DEVELOPMENT_AND_PLATELET_PRODUCTION		101	-0.269188	-1.01292	0.421731	0.967399	1	3951	tags=19%, list=16%, signal=22%
REACTOME_THROMBIN_SIGNALLING_THROUGH_PROTEINASE_ACTIVATED_RECEPTORS_PARS		29	-0.339697	-1.01206	0.431862	0.969888	1	2154	tags=10%, list=9%, signal=11%
BROWNE_HCMV_INFECTION_14HR_DN		274	-0.235198	-1.01141	0.419929	0.971486	1	6434	tags=27%, list=26%, signal=36%
ACEVEDO_FGFR1_TARGETS_IN_PROSTATE_CANCER_MODEL_DN		251	-0.237643	-1.01121	0.432337	0.971229	1	7339	tags=39%, list=30%, signal=56%
ONDER_CDH1_TARGETS_2_DN		394	-0.224907	-1.01095	0.419569	0.971256	1	3300	tags=18%, list=14%, signal=20%
BECKER_TAMOXIFEN_RESISTANCE_DN		48	-0.305343	-1.01015	0.431734	0.973513	1	7132	tags=33%, list=29%, signal=47%
REACTOME_SIGNALING_BY_HIPPO		20	-0.367206	-1.00986	0.43738	0.973626	1	9197	tags=50%, list=38%, signal=80%
TAKEDA_TARGETS_OF_NUP98_HOXA9_FUSION_16D_DN		109	-0.266157	-1.0094	0.421846	0.974521	1	4908	tags=28%, list=20%, signal=34%
KEGG_NON_SMALL_CELL_LUNG_CANCER		49	-0.303824	-1.00808	0.429889	0.97901	1	5527	tags=24%, list=23%, signal=32%
COLINA_TARGETS_OF_4EBP1_AND_4EBP2		333	-0.226768	-1.00801	0.425373	0.978244	1	5013	tags=21%, list=21%, signal=26%
KOYAMA_SEMA3B_TARGETS_UP		255	-0.236634	-1.00773	0.418868	0.978322	1	6897	tags=27%, list=28%, signal=37%
NADERI_BREAST_CANCER_PROGNOSIS_UP		39	-0.316662	-1.0065	0.438532	0.982415	1	5165	tags=31%, list=21%, signal=39%
PID_CDC42_PATHWAY		65	-0.285441	-1.00635	0.466312	0.981952	1	5000	tags=18%, list=21%, signal=23%
FONTAINE_THYROID_TUMOR_UNCERTAIN_MALIGNANCY_DN		22	-0.357999	-1.00634	0.437838	0.980927	1	2486	tags=18%, list=10%, signal=20%
PLASARI_NFIC_TARGETS_BASAL_UP		20	-0.380384	-1.00631	0.44382	0.97998	1	2474	tags=20%, list=10%, signal=22%
ST_INTEGRIN_SIGNALING_PATHWAY		78	-0.272324	-1.00481	0.424354	0.985199	1	5984	tags=24%, list=25%, signal=32%
BIOCARTA_RAS_PATHWAY		22	-0.352313	-1.00437	0.461686	0.985933	1	4840	tags=18%, list=20%, signal=23%
BEIER_GLIOMA_STEM_CELL_DN		63	-0.289537	-1.0042	0.435398	0.985626	1	7922	tags=35%, list=33%, signal=52%
RAO_BOUND_BY_SALL4_ISOFORM_B		444	-0.223064	-1.00328	0.461538	0.988476	1	8353	tags=37%, list=34%, signal=56%
REACTOME_INTRINSIC_PATHWAY_FOR_APOPTOSIS		29	-0.341821	-1.00275	0.452899	0.989646	1	3030	tags=17%, list=12%, signal=20%
CHARAFE_BREAST_CANCER_LUMINAL_VS_BASAL_DN		428	-0.220879	-1.00243	0.444444	0.989857	1	6438	tags=23%, list=26%, signal=31%
KEGG_CELL_CYCLE		119	-0.257092	-1.00204	0.463956	0.990447	1	5088	tags=24%, list=21%, signal=31%
BILD_CTNNB1_ONCOGENIC_SIGNATURE		78	-0.273506	-1.00042	0.472826	0.996094	1	9411	tags=41%, list=39%, signal=67%
GROSS_HYPOXIA_VIA_ELK3_DN		138	-0.253017	-0.998397	0.45045	1	1	6977	tags=30%, list=29%, signal=41%
SA_CASPASE_CASCADE		18	-0.370585	-0.998355	0.454212	1	1	3030	tags=28%, list=12%, signal=32%
SMID_BREAST_CANCER_RELAPSE_IN_BRAIN_DN		71	-0.274562	-0.997913	0.469835	1	1	6235	tags=32%, list=26%, signal=43%
KORKOLA_TERATOMA_UP		16	-0.389382	-0.997415	0.471869	1	1	1114	tags=13%, list=5%, signal=13%
REACTOME_GABA_RECEPTOR_ACTIVATION		34	-0.318871	-0.99729	0.47048	1	1	2154	tags=12%, list=9%, signal=13%
REACTOME_NFKB_AND_MAP_KINASES_ACTIVATION_MEDIATED_BY_TLR4_SIGNALING_REPERTOIRE		65	-0.287834	-0.996786	0.481216	1	1	6718	tags=28%, list=28%, signal=38%
BIOCARTA_EGF_PATHWAY		30	-0.333222	-0.99667	0.473868	1	1	4840	tags=23%, list=20%, signal=29%
BENPORATH_ES_CORE_NINE_CORRELATED		86	-0.270512	-0.996548	0.457786	1	1	6259	tags=30%, list=26%, signal=41%
WINNEPENNINCKX_MELANOMA_METASTASIS_DN		31	-0.324496	-0.996392	0.464684	1	1	6228	tags=32%, list=26%, signal=43%
WILSON_PROTEASES_AT_TUMOR_BONE_INTERFACE_UP		18	-0.382754	-0.996343	0.473684	1	1	6351	tags=33%, list=26%, signal=45%
REACTOME_PHASE1_FUNCTIONALIZATION_OF_COMPOUNDS		51	-0.296537	-0.996007	0.448763	1	1	1704	tags=16%, list=7%, signal=17%
MCCLUNG_CREB1_TARGETS_UP		88	-0.268494	-0.995687	0.460573	1	1	3862	tags=15%, list=16%, signal=17%
ZHOU_INFLAMMATORY_RESPONSE_LIVE_UP		379	-0.221747	-0.99507	0.471136	1	1	5445	tags=26%, list=22%, signal=33%
KEGG_NOD_LIKE_RECEPTOR_SIGNALING_PATHWAY		57	-0.291357	-0.993507	0.442623	1	1	6487	tags=35%, list=27%, signal=48%
REACTOME_POTASSIUM_CHANNELS		56	-0.289704	-0.992177	0.472527	1	1	2369	tags=14%, list=10%, signal=16%
WALLACE_PROSTATE_CANCER_RACE_UP		205	-0.235847	-0.991838	0.47482	1	1	5866	tags=33%, list=24%, signal=43%
LIAO_HAVE_SOX4_BINDING_SITES		39	-0.310622	-0.991484	0.471805	1	1	3207	tags=15%, list=13%, signal=18%
GRESHOCK_CANCER_COPY_NUMBER_UP		284	-0.227297	-0.990587	0.489871	1	1	5889	tags=24%, list=24%, signal=31%
REACTOME_AXON_GUIDANCE		206	-0.235672	-0.990417	0.489982	1	1	6355	tags=26%, list=26%, signal=35%
REACTOME_DOWNSTREAM_TCR_SIGNALING		24	-0.344814	-0.990235	0.486742	1	1	6475	tags=33%, list=27%, signal=45%
KEGG_GNRH_SIGNALING_PATHWAY		85	-0.270246	-0.989518	0.47191	1	1	4391	tags=19%, list=18%, signal=23%
OKUMURA_INFLAMMATORY_RESPONSE_LPS		164	-0.243515	-0.989278	0.473684	1	1	5325	tags=25%, list=22%, signal=32%
TONKS_TARGETS_OF_RUNX1_RUNX1T1_FUSION_HSC_UP		168	-0.241451	-0.988207	0.493601	1	1	7157	tags=33%, list=29%, signal=47%
ZHAN_MULTIPLE_MYELOMA_CD1_DN		40	-0.307725	-0.987943	0.466292	1	1	1526	tags=15%, list=6%, signal=16%
SCHRAETS_MLL_TARGETS_UP		32	-0.326748	-0.987407	0.458955	1	1	1595	tags=13%, list=7%, signal=13%
GAJATE_RESPONSE_TO_TRABECTEDIN_UP		63	-0.279833	-0.987003	0.482042	1	1	5309	tags=22%, list=22%, signal=28%
SHIN_B_CELL_LYMPHOMA_CLUSTER_7		24	-0.346749	-0.98639	0.490385	1	1	7382	tags=33%, list=30%, signal=48%
LANDIS_BREAST_CANCER_PROGRESSION_UP		39	-0.317636	-0.986233	0.476281	1	1	5478	tags=18%, list=22%, signal=23%
REACTOME_PEPTIDE_LIGAND_BINDING_RECEPTORS		82	-0.27136	-0.985948	0.491651	1	1	2730	tags=16%, list=11%, signal=18%
ODONNELL_TARGETS_OF_MYC_AND_TFRC_UP		71	-0.277835	-0.985201	0.46831	1	1	4891	tags=28%, list=20%, signal=35%
REACTOME_ARMS_MEDIATED_ACTIVATION		15	-0.394281	-0.984526	0.479204	1	1	5000	tags=27%, list=21%, signal=34%
REACTOME_SIGNALING_BY_BMP		21	-0.351145	-0.984461	0.450094	1	1	7186	tags=43%, list=29%, signal=61%
MIKKELSEN_ES_LCP_WITH_H3K4ME3		103	-0.260681	-0.983787	0.481013	1	1	7430	tags=40%, list=30%, signal=57%
YU_BAP1_TARGETS		27	-0.335596	-0.98361	0.502846	1	1	8337	tags=59%, list=34%, signal=90%
FONTAINE_FOLLICULAR_THYROID_ADENOMA_DN		62	-0.282335	-0.9832	0.481949	1	1	3996	tags=21%, list=16%, signal=25%
BIOCARTA_BIOPEPTIDES_PATHWAY		38	-0.304274	-0.983032	0.468402	1	1	5070	tags=18%, list=21%, signal=23%
NAKAYAMA_FRA2_TARGETS		39	-0.304859	-0.982595	0.46	1	1	7485	tags=36%, list=31%, signal=52%
KEGG_GLYCOSAMINOGLYCAN_BIOSYNTHESIS_HEPARAN_SULFATE		21	-0.355874	-0.982283	0.486085	1	1	37	tags=5%, list=0%, signal=5%
REACTOME_TRIF_MEDIATED_TLR3_SIGNALING		66	-0.275122	-0.981817	0.473881	1	1	6718	tags=29%, list=28%, signal=40%
BIOCARTA_CHEMICAL_PATHWAY		21	-0.357876	-0.981723	0.501916	1	1	3030	tags=24%, list=12%, signal=27%
KEGG_APOPTOSIS		79	-0.267246	-0.980388	0.517431	1	1	6487	tags=29%, list=27%, signal=40%
NIELSEN_GIST_AND_SYNOVIAL_SARCOMA_UP		15	-0.378879	-0.978806	0.484794	1	1	1624	tags=20%, list=7%, signal=21%
BIOCARTA_TFF_PATHWAY		18	-0.369603	-0.978573	0.492883	1	1	4840	tags=22%, list=20%, signal=28%
PID_PTP1BPATHWAY		47	-0.300183	-0.977179	0.500935	1	1	5112	tags=26%, list=21%, signal=32%
DAVICIONI_RHABDOMYOSARCOMA_PAX_FOXO1_FUSION_UP		54	-0.286033	-0.976625	0.51476	1	1	7161	tags=39%, list=29%, signal=55%
REACTOME_NUCLEAR_SIGNALING_BY_ERBB4		30	-0.324625	-0.976623	0.482696	1	1	5112	tags=23%, list=21%, signal=29%
BIOCARTA_TCR_PATHWAY		38	-0.309787	-0.97619	0.490054	1	1	7295	tags=29%, list=30%, signal=41%
AKL_HTLV1_INFECTION_DN		54	-0.289148	-0.976171	0.515654	1	1	5265	tags=24%, list=22%, signal=31%
REACTOME_PACKAGING_OF_TELOMERE_ENDS		40	-0.307433	-0.97595	0.511111	1	1	240	tags=5%, list=1%, signal=5%
RICKMAN_TUMOR_DIFFERENTIATED_MODERATELY_VS_POORLY_UP		116	-0.255395	-0.975625	0.540741	1	1	3791	tags=16%, list=16%, signal=19%
DAVICIONI_TARGETS_OF_PAX_FOXO1_FUSIONS_DN		56	-0.287824	-0.975445	0.506446	1	1	4874	tags=29%, list=20%, signal=36%
REACTOME_DEVELOPMENTAL_BIOLOGY		320	-0.220292	-0.972722	0.530541	1	1	6130	tags=27%, list=25%, signal=35%
HOWLIN_PUBERTAL_MAMMARY_GLAND		55	-0.286548	-0.972518	0.48249	1	1	5770	tags=29%, list=24%, signal=38%
KYNG_DNA_DAMAGE_BY_4NQO_OR_UV		58	-0.285775	-0.972459	0.505618	1	1	8378	tags=40%, list=34%, signal=60%
ZEMBUTSU_SENSITIVITY_TO_CYCLOPHOSPHAMIDE		15	-0.384179	-0.972249	0.516605	1	1	2438	tags=33%, list=10%, signal=37%
TOMLINS_PROSTATE_CANCER_DN		36	-0.3199	-0.972117	0.524164	1	1	11086	tags=56%, list=45%, signal=102%
MULLIGHAN_NPM1_SIGNATURE_3_UP		298	-0.221961	-0.971956	0.531579	1	1	5937	tags=23%, list=24%, signal=31%
PID_HEDGEHOG_2PATHWAY		19	-0.357289	-0.971512	0.504854	1	1	6566	tags=53%, list=27%, signal=72%
LUCAS_HNF4A_TARGETS_UP		52	-0.284232	-0.97048	0.484629	1	1	3759	tags=17%, list=15%, signal=20%
REACTOME_E2F_MEDIATED_REGULATION_OF_DNA_REPLICATION		33	-0.320255	-0.970467	0.494297	1	1	2790	tags=18%, list=11%, signal=21%
NELSON_RESPONSE_TO_ANDROGEN_DN		17	-0.377681	-0.969733	0.501852	1	1	1967	tags=18%, list=8%, signal=19%
BIOCARTA_PPARA_PATHWAY		47	-0.292989	-0.96954	0.51197	1	1	5164	tags=26%, list=21%, signal=32%
TIEN_INTESTINE_PROBIOTICS_2HR_DN		84	-0.266348	-0.968078	0.516544	1	1	9197	tags=37%, list=38%, signal=59%
REACTOME_REGULATION_OF_INSULIN_SECRETION_BY_GLUCAGON_LIKE_PEPTIDE1		34	-0.314365	-0.967905	0.491651	1	1	5792	tags=21%, list=24%, signal=27%
YANG_BREAST_CANCER_ESR1_LASER_UP		31	-0.315093	-0.967562	0.518939	1	1	9385	tags=42%, list=39%, signal=68%
CORRE_MULTIPLE_MYELOMA_UP		60	-0.28281	-0.967031	0.522472	1	1	7670	tags=52%, list=31%, signal=75%
GAZIN_EPIGENETIC_SILENCING_BY_KRAS		23	-0.350003	-0.966874	0.515539	1	1	7836	tags=43%, list=32%, signal=64%
GUO_HEX_TARGETS_UP		77	-0.271683	-0.966814	0.536765	1	1	4020	tags=18%, list=16%, signal=22%
REACTOME_INTERFERON_SIGNALING		124	-0.244706	-0.966379	0.519553	1	1	4960	tags=22%, list=20%, signal=27%
XU_RESPONSE_TO_TRETINOIN_AND_NSC682994_UP		15	-0.377294	-0.965443	0.520796	1	1	6143	tags=27%, list=25%, signal=36%
REACTOME_G_BETA_GAMMA_SIGNALLING_THROUGH_PLC_BETA		18	-0.362734	-0.9654	0.513462	1	1	2154	tags=11%, list=9%, signal=12%
FIRESTEIN_CTNNB1_PATHWAY		31	-0.316851	-0.965164	0.493308	1	1	4035	tags=32%, list=17%, signal=39%
BIOCARTA_MEF2D_PATHWAY		17	-0.373952	-0.965086	0.509652	1	1	7295	tags=24%, list=30%, signal=34%
DELASERNA_MYOD_TARGETS_DN		55	-0.287777	-0.965004	0.516505	1	1	2809	tags=15%, list=12%, signal=16%
FAELT_B_CLL_WITH_VH_REARRANGEMENTS_UP		43	-0.295372	-0.964978	0.507874	1	1	4212	tags=21%, list=17%, signal=25%
FARMER_BREAST_CANCER_CLUSTER_5		19	-0.363122	-0.964248	0.519409	1	1	372	tags=5%, list=2%, signal=5%
SAGIV_CD24_TARGETS_UP		19	-0.360755	-0.96392	0.487896	1	1	2152	tags=21%, list=9%, signal=23%
WANG_IMMORTALIZED_BY_HOXA9_AND_MEIS1_DN		19	-0.357305	-0.963761	0.533582	1	1	3703	tags=26%, list=15%, signal=31%
LABBE_TARGETS_OF_TGFB1_AND_WNT3A_UP		95	-0.258988	-0.963541	0.537071	1	1	2423	tags=9%, list=10%, signal=10%
WIELAND_UP_BY_HBV_INFECTION		80	-0.262875	-0.96305	0.52381	1	1	7027	tags=29%, list=29%, signal=40%
SAKAI_TUMOR_INFILTRATING_MONOCYTES_UP		24	-0.32923	-0.962878	0.525591	1	1	4783	tags=25%, list=20%, signal=31%
REACTOME_CELL_DEATH_SIGNALLING_VIA_NRAGE_NRIF_AND_NADE		55	-0.284099	-0.962811	0.527103	1	1	5001	tags=20%, list=21%, signal=25%
MEISSNER_BRAIN_HCP_WITH_H3K4ME3_AND_H3K27ME3		829	-0.202757	-0.962737	0.635451	1	1	5992	tags=29%, list=25%, signal=37%
KEGG_VIRAL_MYOCARDITIS		48	-0.290564	-0.962311	0.517691	1	1	6487	tags=38%, list=27%, signal=51%
MULLIGHAN_NPM1_MUTATED_SIGNATURE_1_UP		238	-0.225414	-0.962166	0.54833	1	1	5937	tags=24%, list=24%, signal=31%
LEE_LIVER_CANCER_MYC_DN		47	-0.286948	-0.961692	0.540441	1	1	4048	tags=30%, list=17%, signal=36%
ST_WNT_CA2_CYCLIC_GMP_PATHWAY		16	-0.377491	-0.961048	0.521739	1	1	2360	tags=19%, list=10%, signal=21%
REACTOME_SMOOTH_MUSCLE_CONTRACTION		24	-0.334155	-0.9602	0.514231	1	1	5669	tags=25%, list=23%, signal=33%
PID_HEDGEHOG_GLIPATHWAY		45	-0.295709	-0.959997	0.509398	1	1	10004	tags=40%, list=41%, signal=68%
SHEDDEN_LUNG_CANCER_GOOD_SURVIVAL_A5		66	-0.276256	-0.959936	0.519553	1	1	7176	tags=33%, list=29%, signal=47%
HAN_SATB1_TARGETS_UP		364	-0.215749	-0.959726	0.61296	1	1	6136	tags=24%, list=25%, signal=32%
GROSS_HYPOXIA_VIA_ELK3_AND_HIF1A_UP		134	-0.24384	-0.959592	0.55102	1	1	7118	tags=34%, list=29%, signal=48%
IWANAGA_CARCINOGENESIS_BY_KRAS_DN		107	-0.252431	-0.959592	0.521053	1	1	5991	tags=25%, list=25%, signal=33%
WANG_RESPONSE_TO_BEXAROTENE_DN		24	-0.33004	-0.95937	0.526221	1	1	3406	tags=21%, list=14%, signal=24%
YAO_TEMPORAL_RESPONSE_TO_PROGESTERONE_CLUSTER_1		58	-0.284038	-0.958232	0.547025	1	1	4650	tags=19%, list=19%, signal=23%
RAO_BOUND_BY_SALL4_ISOFORM_A		131	-0.242454	-0.958218	0.538745	1	1	6452	tags=31%, list=26%, signal=42%
VETTER_TARGETS_OF_PRKCA_AND_ETS1_UP		15	-0.373029	-0.958133	0.5	1	1	2578	tags=13%, list=11%, signal=15%
RASHI_RESPONSE_TO_IONIZING_RADIATION_1		43	-0.299173	-0.957961	0.547842	1	1	3468	tags=19%, list=14%, signal=22%
REACTOME_NEGATIVE_REGULATORS_OF_RIG_I_MDA5_SIGNALING		29	-0.322712	-0.957951	0.510989	1	1	1311	tags=10%, list=5%, signal=11%
REACTOME_SIGNALING_BY_GPCR		389	-0.214258	-0.957387	0.629091	1	1	4954	tags=21%, list=20%, signal=26%
SHIN_B_CELL_LYMPHOMA_CLUSTER_3		23	-0.340066	-0.957144	0.51277	1	1	7692	tags=48%, list=32%, signal=70%
NAKAMURA_ADIPOGENESIS_EARLY_UP		60	-0.277839	-0.957063	0.518382	1	1	5384	tags=32%, list=22%, signal=41%
LIU_LIVER_CANCER		30	-0.325002	-0.957063	0.554348	1	1	4112	tags=17%, list=17%, signal=20%
BROWNE_HCMV_INFECTION_18HR_UP		168	-0.234895	-0.956845	0.562724	1	1	4789	tags=22%, list=20%, signal=27%
WANG_CLIM2_TARGETS_UP		226	-0.226261	-0.956777	0.588235	1	1	6515	tags=25%, list=27%, signal=34%
FUJII_YBX1_TARGETS_UP		37	-0.306542	-0.956758	0.529101	1	1	6484	tags=35%, list=27%, signal=48%
SIG_CD40PATHWAYMAP		34	-0.310559	-0.956335	0.533454	1	1	6475	tags=29%, list=27%, signal=40%
PEDERSEN_TARGETS_OF_611CTF_ISOFORM_OF_ERBB2		69	-0.267115	-0.955508	0.553846	1	1	6979	tags=28%, list=29%, signal=38%
REACTOME_PHOSPHOLIPASE_C_MEDIATED_CASCADE		45	-0.286884	-0.955313	0.522814	1	1	2698	tags=13%, list=11%, signal=15%
WEBER_METHYLATED_HCP_IN_FIBROBLAST_DN		20	-0.349013	-0.955214	0.526022	1	1	4379	tags=30%, list=18%, signal=37%
ONKEN_UVEAL_MELANOMA_DN		495	-0.208164	-0.954568	0.632327	1	1	7231	tags=26%, list=30%, signal=36%
BENPORATH_ES_2		31	-0.31378	-0.951602	0.527985	1	1	3000	tags=23%, list=12%, signal=26%
MONNIER_POSTRADIATION_TUMOR_ESCAPE_DN		357	-0.216117	-0.951427	0.634752	1	1	7449	tags=31%, list=31%, signal=43%
PID_TAP63PATHWAY		50	-0.284833	-0.951128	0.548507	1	1	5832	tags=26%, list=24%, signal=34%
ROME_INSULIN_TARGETS_IN_MUSCLE_DN		153	-0.232667	-0.951095	0.580589	1	1	7733	tags=39%, list=32%, signal=56%
THEODOROU_MAMMARY_TUMORIGENESIS		20	-0.353313	-0.950054	0.545276	1	1	4048	tags=25%, list=17%, signal=30%
RODWELL_AGING_KIDNEY_NO_BLOOD_DN		131	-0.239757	-0.949725	0.577414	1	1	2446	tags=14%, list=10%, signal=15%
LUI_THYROID_CANCER_PAX8_PPARG_UP		40	-0.294138	-0.949321	0.55618	1	1	6088	tags=25%, list=25%, signal=33%
SCIBETTA_KDM5B_TARGETS_DN		77	-0.266043	-0.949272	0.558182	1	1	5518	tags=34%, list=23%, signal=44%
MCBRYAN_PUBERTAL_BREAST_6_7WK_DN		68	-0.269719	-0.949222	0.559853	1	1	3662	tags=19%, list=15%, signal=22%
KEGG_REGULATION_OF_ACTIN_CYTOSKELETON		182	-0.230113	-0.949052	0.586331	1	1	5511	tags=20%, list=23%, signal=26%
KEGG_MISMATCH_REPAIR		22	-0.336249	-0.948809	0.53663	1	1	7875	tags=45%, list=32%, signal=67%
REACTOME_SIGNALING_BY_ERBB2		94	-0.252007	-0.948441	0.565378	1	1	5738	tags=22%, list=24%, signal=29%
ST_DIFFERENTIATION_PATHWAY_IN_PC12_CELLS		39	-0.298998	-0.948214	0.558878	1	1	5000	tags=21%, list=21%, signal=26%
RICKMAN_HEAD_AND_NECK_CANCER_A		72	-0.266566	-0.948092	0.553846	1	1	3789	tags=22%, list=16%, signal=26%
LEE_LIVER_CANCER_MYC_E2F1_DN		51	-0.281217	-0.947809	0.545455	1	1	3740	tags=27%, list=15%, signal=32%
REACTOME_TELOMERE_MAINTENANCE		65	-0.27111	-0.946681	0.556391	1	1	240	tags=5%, list=1%, signal=5%
CHYLA_CBFA2T3_TARGETS_DN		207	-0.226472	-0.946442	0.614286	1	1	7503	tags=34%, list=31%, signal=48%
LIM_MAMMARY_STEM_CELL_UP		450	-0.208254	-0.946132	0.629005	1	1	7153	tags=30%, list=29%, signal=42%
VERHAAK_AML_WITH_NPM1_MUTATED_UP		144	-0.236111	-0.946067	0.582746	1	1	4591	tags=23%, list=19%, signal=28%
REACTOME_NRAGE_SIGNALS_DEATH_THROUGH_JNK		40	-0.2959	-0.94496	0.550459	1	1	3953	tags=18%, list=16%, signal=21%
ACEVEDO_LIVER_CANCER_WITH_H3K27ME3_UP		189	-0.228991	-0.944343	0.636042	1	1	5935	tags=30%, list=24%, signal=40%
BIOCARTA_DEATH_PATHWAY		33	-0.30854	-0.943973	0.540797	1	1	6487	tags=42%, list=27%, signal=58%
QI_PLASMACYTOMA_UP		209	-0.226837	-0.943836	0.620561	1	1	5188	tags=22%, list=21%, signal=27%
OSWALD_HEMATOPOIETIC_STEM_CELL_IN_COLLAGEN_GEL_DN		243	-0.218255	-0.943308	0.611807	1	1	7319	tags=30%, list=30%, signal=42%
BREDEMEYER_RAG_SIGNALING_NOT_VIA_ATM_UP		51	-0.280968	-0.943051	0.545272	1	1	8093	tags=41%, list=33%, signal=62%
LEE_LIVER_CANCER_CIPROFIBRATE_UP		43	-0.289365	-0.943016	0.539595	1	1	5781	tags=28%, list=24%, signal=37%
MEDINA_SMARCA4_TARGETS		42	-0.287665	-0.941817	0.552434	1	1	8586	tags=43%, list=35%, signal=66%
PHONG_TNF_RESPONSE_VIA_P38_PARTIAL		150	-0.235691	-0.941406	0.576642	1	1	7352	tags=33%, list=30%, signal=47%
REACTOME_AMINE_LIGAND_BINDING_RECEPTORS		16	-0.374348	-0.94126	0.536044	1	1	2252	tags=31%, list=9%, signal=34%
BIOCARTA_CALCINEURIN_PATHWAY		17	-0.344307	-0.939631	0.536862	1	1	12319	tags=76%, list=51%, signal=155%
ST_MYOCYTE_AD_PATHWAY		19	-0.344174	-0.939187	0.549719	1	1	3258	tags=16%, list=13%, signal=18%
DURAND_STROMA_MAX_DN		140	-0.233576	-0.938981	0.600726	1	1	5478	tags=26%, list=22%, signal=33%
NIELSEN_LEIOMYOSARCOMA_DN		17	-0.362318	-0.938453	0.545802	1	1	8694	tags=59%, list=36%, signal=91%
YAO_HOXA10_TARGETS_VIA_PROGESTERONE_UP		66	-0.265925	-0.93836	0.573034	1	1	1421	tags=11%, list=6%, signal=11%
FIGUEROA_AML_METHYLATION_CLUSTER_3_UP		150	-0.233891	-0.93807	0.621429	1	1	6148	tags=27%, list=25%, signal=35%
LU_EZH2_TARGETS_DN		363	-0.20991	-0.936421	0.654741	1	1	7128	tags=29%, list=29%, signal=40%
KEGG_INTESTINAL_IMMUNE_NETWORK_FOR_IGA_PRODUCTION		26	-0.32448	-0.93512	0.549909	1	1	6162	tags=35%, list=25%, signal=46%
HENDRICKS_SMARCA4_TARGETS_DN		39	-0.292852	-0.935043	0.55283	1	1	2536	tags=18%, list=10%, signal=20%
KEGG_INOSITOL_PHOSPHATE_METABOLISM		50	-0.275924	-0.934127	0.568556	1	1	6478	tags=26%, list=27%, signal=35%
CHOW_RASSF1_TARGETS_UP		26	-0.325656	-0.93341	0.569395	1	1	5108	tags=27%, list=21%, signal=34%
TURASHVILI_BREAST_CARCINOMA_DUCTAL_VS_LOBULAR_UP		16	-0.360227	-0.932758	0.566547	1	1	1054	tags=13%, list=4%, signal=13%
LINDGREN_BLADDER_CANCER_CLUSTER_3_DN		217	-0.223119	-0.932618	0.65285	1	1	7374	tags=28%, list=30%, signal=40%
ZUCCHI_METASTASIS_DN		38	-0.29882	-0.93247	0.557505	1	1	4979	tags=24%, list=20%, signal=30%
SHETH_LIVER_CANCER_VS_TXNIP_LOSS_PAM3		58	-0.269502	-0.931698	0.577132	1	1	4472	tags=22%, list=18%, signal=27%
WATANABE_ULCERATIVE_COLITIS_WITH_CANCER_UP		15	-0.370601	-0.931538	0.580038	1	1	2201	tags=20%, list=9%, signal=22%
HELLER_HDAC_TARGETS_SILENCED_BY_METHYLATION_UP		397	-0.20734	-0.930744	0.71848	1	1	5310	tags=24%, list=22%, signal=30%
MOREAUX_B_LYMPHOCYTE_MATURATION_BY_TACI_UP		76	-0.2571	-0.930126	0.590385	1	1	3092	tags=16%, list=13%, signal=18%
SUZUKI_RESPONSE_TO_TSA_AND_DECITABINE_1A		17	-0.346759	-0.929777	0.576208	1	1	33	tags=6%, list=0%, signal=6%
CERVERA_SDHB_TARGETS_1_UP		100	-0.247068	-0.929047	0.602251	1	1	4488	tags=23%, list=18%, signal=28%
ODONNELL_METASTASIS_UP		61	-0.268095	-0.928811	0.599644	1	1	4783	tags=25%, list=20%, signal=31%
PID_FANCONI_PATHWAY		46	-0.282276	-0.927991	0.56162	1	1	7962	tags=35%, list=33%, signal=52%
MITSIADES_RESPONSE_TO_APLIDIN_DN		234	-0.217275	-0.927513	0.668469	1	1	4528	tags=22%, list=19%, signal=27%
NIKOLSKY_BREAST_CANCER_12Q13_Q21_AMPLICON		40	-0.2859	-0.927467	0.564576	1	1	3675	tags=18%, list=15%, signal=21%
NAKAMURA_CANCER_MICROENVIRONMENT_DN		43	-0.285398	-0.926309	0.602452	1	1	5193	tags=33%, list=21%, signal=41%
SMID_BREAST_CANCER_LUMINAL_A_DN		17	-0.353219	-0.926149	0.55364	1	1	2930	tags=35%, list=12%, signal=40%
HOEBEKE_LYMPHOID_STEM_CELL_UP		78	-0.254278	-0.925909	0.601449	1	1	6882	tags=29%, list=28%, signal=41%
KIM_LRRC3B_TARGETS		27	-0.315424	-0.925856	0.528777	1	1	4908	tags=22%, list=20%, signal=28%
TORCHIA_TARGETS_OF_EWSR1_FLI1_FUSION_UP		241	-0.216227	-0.925854	0.674677	1	1	7319	tags=33%, list=30%, signal=46%
KEGG_HOMOLOGOUS_RECOMBINATION		28	-0.314242	-0.925851	0.579457	1	1	2338	tags=14%, list=10%, signal=16%
SENESE_HDAC3_TARGETS_UP		453	-0.203235	-0.925395	0.744268	1	1	6011	tags=21%, list=25%, signal=27%
VANTVEER_BREAST_CANCER_METASTASIS_UP		53	-0.271463	-0.924777	0.58034	1	1	10148	tags=53%, list=42%, signal=90%
MARSON_BOUND_BY_FOXP3_UNSTIMULATED		1118	-0.191246	-0.924499	0.861386	1	1	8050	tags=28%, list=33%, signal=41%
IVANOVA_HEMATOPOIESIS_STEM_CELL_SHORT_TERM		28	-0.312839	-0.924035	0.58047	1	1	5738	tags=39%, list=24%, signal=51%
PUIFFE_INVASION_INHIBITED_BY_ASCITES_DN		141	-0.231032	-0.92344	0.666667	1	1	2963	tags=11%, list=12%, signal=12%
BIOCARTA_SPRY_PATHWAY		18	-0.344762	-0.922372	0.593525	1	1	8968	tags=39%, list=37%, signal=61%
LI_WILMS_TUMOR_VS_FETAL_KIDNEY_1_DN		158	-0.229357	-0.922177	0.667932	1	1	5259	tags=23%, list=22%, signal=30%
MCMURRAY_TP53_HRAS_COOPERATION_RESPONSE_DN		60	-0.268853	-0.921967	0.613139	1	1	5637	tags=30%, list=23%, signal=39%
CHEBOTAEV_GR_TARGETS_UP		68	-0.261882	-0.921914	0.614525	1	1	5099	tags=26%, list=21%, signal=33%
REACTOME_TAK1_ACTIVATES_NFKB_BY_PHOSPHORYLATION_AND_ACTIVATION_OF_IKKS_COMPLEX		19	-0.340039	-0.921084	0.561303	1	1	6475	tags=32%, list=27%, signal=43%
REACTOME_REGULATION_OF_INSULIN_SECRETION		71	-0.25672	-0.920963	0.617375	1	1	5792	tags=20%, list=24%, signal=26%
HINATA_NFKB_TARGETS_KERATINOCYTE_UP		79	-0.252775	-0.920559	0.62243	1	1	2911	tags=18%, list=12%, signal=20%
AMIT_SERUM_RESPONSE_240_MCF10A		53	-0.278133	-0.920242	0.611913	1	1	7231	tags=42%, list=30%, signal=59%
NAKAYAMA_SOFT_TISSUE_TUMORS_PCA2_DN		65	-0.259963	-0.919785	0.609009	1	1	1568	tags=17%, list=6%, signal=18%
PID_S1P_META_PATHWAY		19	-0.344919	-0.919717	0.573284	1	1	6296	tags=32%, list=26%, signal=43%
KEGG_LONG_TERM_DEPRESSION		55	-0.270035	-0.919486	0.595628	1	1	6051	tags=25%, list=25%, signal=34%
GAVIN_FOXP3_TARGETS_CLUSTER_P7		78	-0.255674	-0.919463	0.612546	1	1	7302	tags=37%, list=30%, signal=53%
KEGG_PROPANOATE_METABOLISM		31	-0.305152	-0.91926	0.577206	1	1	4570	tags=23%, list=19%, signal=28%
MCCLUNG_DELTA_FOSB_TARGETS_8WK		41	-0.28669	-0.918904	0.585185	1	1	2511	tags=15%, list=10%, signal=16%
HOWLIN_CITED1_TARGETS_1_UP		30	-0.30607	-0.918509	0.576087	1	1	6522	tags=43%, list=27%, signal=59%
REACTOME_PHASE_II_CONJUGATION		45	-0.278285	-0.917601	0.593863	1	1	1812	tags=11%, list=7%, signal=12%
REACTOME_RIG_I_MDA5_MEDIATED_INDUCTION_OF_IFN_ALPHA_BETA_PATHWAYS		55	-0.264434	-0.917011	0.595661	1	1	3502	tags=20%, list=14%, signal=23%
LEE_NEURAL_CREST_STEM_CELL_UP		122	-0.235091	-0.916899	0.637652	1	1	3689	tags=19%, list=15%, signal=22%
MITSIADES_RESPONSE_TO_APLIDIN_UP		406	-0.202608	-0.916477	0.770073	1	1	7341	tags=29%, list=30%, signal=40%
BONCI_TARGETS_OF_MIR15A_AND_MIR16_1		86	-0.243102	-0.915879	0.621622	1	1	7761	tags=36%, list=32%, signal=53%
YAUCH_HEDGEHOG_SIGNALING_PARACRINE_UP		113	-0.236628	-0.915832	0.633776	1	1	6967	tags=35%, list=29%, signal=49%
WANG_RECURRENT_LIVER_CANCER_UP		18	-0.343297	-0.915749	0.569873	1	1	4646	tags=22%, list=19%, signal=27%
BIOCARTA_BARRESTIN_SRC_PATHWAY		15	-0.354744	-0.914425	0.567925	1	1	204	tags=7%, list=1%, signal=7%
KEGG_VASCULAR_SMOOTH_MUSCLE_CONTRACTION		93	-0.241083	-0.914091	0.644689	1	1	3166	tags=14%, list=13%, signal=16%
BROWNE_HCMV_INFECTION_8HR_DN		43	-0.28565	-0.913912	0.59887	1	1	6876	tags=35%, list=28%, signal=49%
CUI_GLUCOSE_DEPRIVATION		54	-0.269858	-0.913486	0.588889	1	1	3764	tags=22%, list=15%, signal=26%
TONKS_TARGETS_OF_RUNX1_RUNX1T1_FUSION_MONOCYTE_DN		39	-0.290295	-0.912869	0.581818	1	1	4623	tags=21%, list=19%, signal=25%
COATES_MACROPHAGE_M1_VS_M2_UP		72	-0.253437	-0.912729	0.603704	1	1	5633	tags=21%, list=23%, signal=27%
HONRADO_BREAST_CANCER_BRCA1_VS_BRCA2		18	-0.337826	-0.912544	0.582437	1	1	3662	tags=22%, list=15%, signal=26%
ODONNELL_TFRC_TARGETS_UP		346	-0.205368	-0.912059	0.764919	1	1	5536	tags=25%, list=23%, signal=31%
SENESE_HDAC3_TARGETS_DN		490	-0.199194	-0.911963	0.777577	1	1	5675	tags=20%, list=23%, signal=26%
WANG_LMO4_TARGETS_UP		328	-0.205392	-0.911114	0.752613	1	1	5694	tags=20%, list=23%, signal=26%
BIOCARTA_RHO_PATHWAY		31	-0.303188	-0.911074	0.568015	1	1	3166	tags=13%, list=13%, signal=15%
REACTOME_TRAF6_MEDIATED_IRF7_ACTIVATION		18	-0.340538	-0.911015	0.572835	1	1	2053	tags=33%, list=8%, signal=36%
SCHEIDEREIT_IKK_INTERACTING_PROTEINS		51	-0.271089	-0.910357	0.599265	1	1	6487	tags=29%, list=27%, signal=40%
DANG_REGULATED_BY_MYC_DN		231	-0.211299	-0.909959	0.699262	1	1	7352	tags=25%, list=30%, signal=35%
REACTOME_ENERGY_DEPENDENT_REGULATION_OF_MTOR_BY_LKB1_AMPK		16	-0.355116	-0.909509	0.57685	1	1	7013	tags=25%, list=29%, signal=35%
BIOCARTA_MITOCHONDRIA_PATHWAY		21	-0.33129	-0.909227	0.571429	1	1	3030	tags=24%, list=12%, signal=27%
PID_ARF6_TRAFFICKINGPATHWAY		44	-0.278493	-0.909033	0.594286	1	1	4196	tags=20%, list=17%, signal=25%
KYNG_WERNER_SYNDROM_UP		19	-0.33917	-0.908912	0.605607	1	1	1382	tags=11%, list=6%, signal=11%
IWANAGA_CARCINOGENESIS_BY_KRAS_UP		148	-0.227574	-0.907653	0.707948	1	1	5849	tags=26%, list=24%, signal=34%
TURASHVILI_BREAST_DUCTAL_CARCINOMA_VS_DUCTAL_NORMAL_UP		43	-0.278724	-0.907481	0.57963	1	1	5079	tags=23%, list=21%, signal=29%
BERNARD_PPAPDC1B_TARGETS_UP		39	-0.282149	-0.907294	0.608445	1	1	5740	tags=31%, list=24%, signal=40%
ST_GA13_PATHWAY		34	-0.294825	-0.906786	0.576923	1	1	6659	tags=35%, list=27%, signal=48%
KEGG_FATTY_ACID_METABOLISM		38	-0.285534	-0.90676	0.616514	1	1	3373	tags=16%, list=14%, signal=18%
BAUS_TFF2_TARGETS_UP		20	-0.334522	-0.906703	0.58047	1	1	6749	tags=30%, list=28%, signal=41%
SASSON_RESPONSE_TO_FORSKOLIN_UP		83	-0.24615	-0.906567	0.622302	1	1	2144	tags=11%, list=9%, signal=12%
MAYBURD_RESPONSE_TO_L663536_UP		25	-0.3155	-0.90656	0.590074	1	1	2117	tags=12%, list=9%, signal=13%
DER_IFN_BETA_RESPONSE_UP		96	-0.243442	-0.905875	0.67027	1	1	6789	tags=24%, list=28%, signal=33%
MAHAJAN_RESPONSE_TO_IL1A_UP		67	-0.258511	-0.905638	0.619403	1	1	8300	tags=46%, list=34%, signal=70%
PID_RB_1PATHWAY		59	-0.259337	-0.905127	0.631868	1	1	6691	tags=32%, list=27%, signal=44%
SNIJDERS_AMPLIFIED_IN_HEAD_AND_NECK_TUMORS		35	-0.296406	-0.90497	0.620112	1	1	8986	tags=49%, list=37%, signal=77%
HOQUE_METHYLATED_IN_CANCER		44	-0.273008	-0.904085	0.613462	1	1	5941	tags=30%, list=24%, signal=39%
NATSUME_RESPONSE_TO_INTERFERON_BETA_UP		64	-0.258612	-0.902938	0.640535	1	1	7063	tags=31%, list=29%, signal=44%
FLECHNER_PBL_KIDNEY_TRANSPLANT_OK_VS_DONOR_DN		40	-0.279181	-0.902602	0.626437	1	1	9820	tags=43%, list=40%, signal=71%
PID_NFAT_TFPATHWAY		35	-0.291678	-0.901695	0.640884	1	1	3030	tags=17%, list=12%, signal=20%
MARTINEZ_RESPONSE_TO_TRABECTEDIN_DN		267	-0.208837	-0.900792	0.724561	1	1	6295	tags=19%, list=26%, signal=25%
PID_AR_PATHWAY		55	-0.265058	-0.900243	0.622641	1	1	3915	tags=18%, list=16%, signal=22%
BIOCARTA_ECM_PATHWAY		21	-0.325464	-0.899923	0.596085	1	1	8196	tags=33%, list=34%, signal=50%
LIEN_BREAST_CARCINOMA_METAPLASTIC_VS_DUCTAL_DN		88	-0.244233	-0.899718	0.649907	1	1	5881	tags=32%, list=24%, signal=42%
ZHAN_MULTIPLE_MYELOMA_LB_UP		38	-0.282856	-0.899494	0.627993	1	1	7121	tags=45%, list=29%, signal=63%
KRIEG_HYPOXIA_NOT_VIA_KDM3A		711	-0.190328	-0.898854	0.89726	1	1	5795	tags=22%, list=24%, signal=28%
BIOCARTA_CELLCYCLE_PATHWAY		23	-0.318271	-0.897578	0.604962	1	1	2804	tags=26%, list=12%, signal=29%
ST_GRANULE_CELL_SURVIVAL_PATHWAY		26	-0.307599	-0.896789	0.59745	1	1	4356	tags=23%, list=18%, signal=28%
REACTOME_TRAF6_MEDIATED_NFKB_ACTIVATION		17	-0.354058	-0.896111	0.610586	1	1	9148	tags=47%, list=38%, signal=75%
REACTOME_SIGNALING_BY_NOTCH1		62	-0.258705	-0.89608	0.660517	1	1	3674	tags=18%, list=15%, signal=21%
CONRAD_STEM_CELL		31	-0.29405	-0.896066	0.616788	1	1	6073	tags=32%, list=25%, signal=43%
REACTOME_CHEMOKINE_RECEPTORS_BIND_CHEMOKINES		28	-0.30519	-0.895626	0.609576	1	1	1565	tags=18%, list=6%, signal=19%
VISALA_AGING_LYMPHOCYTE_DN		18	-0.334291	-0.89554	0.613726	1	1	5633	tags=28%, list=23%, signal=36%
LEE_DIFFERENTIATING_T_LYMPHOCYTE		156	-0.224462	-0.895389	0.713235	1	1	8012	tags=40%, list=33%, signal=59%
DELYS_THYROID_CANCER_DN		195	-0.21516	-0.895378	0.74735	1	1	6055	tags=26%, list=25%, signal=35%
FERREIRA_EWINGS_SARCOMA_UNSTABLE_VS_STABLE_DN		85	-0.244985	-0.894936	0.680147	1	1	5931	tags=26%, list=24%, signal=34%
KIM_RESPONSE_TO_TSA_AND_DECITABINE_UP		109	-0.233376	-0.894809	0.699065	1	1	5755	tags=29%, list=24%, signal=38%
REACTOME_ION_CHANNEL_TRANSPORT		31	-0.293712	-0.894698	0.605505	1	1	2464	tags=16%, list=10%, signal=18%
CADWELL_ATG16L1_TARGETS_DN		58	-0.261104	-0.89454	0.65444	1	1	6720	tags=29%, list=28%, signal=40%
SMID_BREAST_CANCER_RELAPSE_IN_LUNG_UP		15	-0.358639	-0.894502	0.583636	1	1	1573	tags=13%, list=6%, signal=14%
HEDENFALK_BREAST_CANCER_BRACX_DN		20	-0.327665	-0.894335	0.603083	1	1	7014	tags=30%, list=29%, signal=42%
CHIARETTI_T_ALL_REFRACTORY_TO_THERAPY		25	-0.312984	-0.894119	0.625228	1	1	3960	tags=20%, list=16%, signal=24%
HOEGERKORP_CD44_TARGETS_TEMPORAL_DN		19	-0.335382	-0.893988	0.624309	1	1	7304	tags=53%, list=30%, signal=75%
TSENG_IRS1_TARGETS_DN		121	-0.231123	-0.893545	0.70709	1	1	6289	tags=22%, list=26%, signal=30%
BIOCARTA_BAD_PATHWAY		23	-0.316103	-0.89353	0.603774	1	1	5906	tags=22%, list=24%, signal=29%
MANTOVANI_VIRAL_GPCR_SIGNALING_UP		63	-0.255199	-0.89322	0.629907	1	1	5677	tags=27%, list=23%, signal=35%
PLASARI_TGFB1_SIGNALING_VIA_NFIC_10HR_DN		27	-0.297191	-0.893212	0.631387	1	1	6222	tags=37%, list=26%, signal=50%
SCHAEFFER_PROSTATE_DEVELOPMENT_12HR_UP		103	-0.231266	-0.892502	0.687386	1	1	5715	tags=27%, list=23%, signal=35%
ST_PHOSPHOINOSITIDE_3_KINASE_PATHWAY		35	-0.286165	-0.89097	0.626168	1	1	4292	tags=17%, list=18%, signal=21%
MURAKAMI_UV_RESPONSE_24HR		17	-0.334574	-0.890154	0.612903	1	1	3997	tags=24%, list=16%, signal=28%
GARGALOVIC_RESPONSE_TO_OXIDIZED_PHOSPHOLIPIDS_GREY_UP		18	-0.330477	-0.89007	0.616667	1	1	6438	tags=50%, list=26%, signal=68%
ALCALAY_AML_BY_NPM1_LOCALIZATION_DN		165	-0.217764	-0.88974	0.706642	1	1	6247	tags=27%, list=26%, signal=36%
OUYANG_PROSTATE_CANCER_PROGRESSION_UP		19	-0.33181	-0.887806	0.617537	1	1	3502	tags=26%, list=14%, signal=31%
LABBE_WNT3A_TARGETS_UP		98	-0.233125	-0.887782	0.703911	1	1	3813	tags=19%, list=16%, signal=23%
PID_RHOA_REG_PATHWAY		42	-0.277777	-0.887704	0.657092	1	1	8196	tags=38%, list=34%, signal=57%
GENTILE_UV_RESPONSE_CLUSTER_D4		55	-0.26357	-0.887601	0.644643	1	1	9157	tags=44%, list=38%, signal=70%
KEGG_FOCAL_ADHESION		177	-0.215739	-0.887493	0.762431	1	1	5557	tags=19%, list=23%, signal=25%
BARRIER_CANCER_RELAPSE_NORMAL_SAMPLE_UP		26	-0.302628	-0.88728	0.624074	1	1	7118	tags=38%, list=29%, signal=54%
SASSON_RESPONSE_TO_GONADOTROPHINS_UP		83	-0.240468	-0.887084	0.676951	1	1	7257	tags=27%, list=30%, signal=38%
SHETH_LIVER_CANCER_VS_TXNIP_LOSS_PAM1		198	-0.214715	-0.886632	0.772647	1	1	3245	tags=12%, list=13%, signal=14%
REACTOME_GABA_B_RECEPTOR_ACTIVATION		30	-0.295171	-0.886432	0.632076	1	1	2154	tags=10%, list=9%, signal=11%
PID_LYMPHANGIOGENESIS_PATHWAY		23	-0.316178	-0.886213	0.630597	1	1	6642	tags=26%, list=27%, signal=36%
SHIN_B_CELL_LYMPHOMA_CLUSTER_8		30	-0.295529	-0.886163	0.640653	1	1	5108	tags=30%, list=21%, signal=38%
NEWMAN_ERCC6_TARGETS_DN		37	-0.286826	-0.8857	0.636684	1	1	4658	tags=19%, list=19%, signal=23%
RORIE_TARGETS_OF_EWSR1_FLI1_FUSION_DN		22	-0.31271	-0.885467	0.626594	1	1	6939	tags=41%, list=28%, signal=57%
KORKOLA_EMBRYONIC_CARCINOMA_VS_SEMINOMA_DN		18	-0.327909	-0.885417	0.626118	1	1	260	tags=6%, list=1%, signal=6%
SCHAEFFER_PROSTATE_DEVELOPMENT_48HR_UP		410	-0.197121	-0.885229	0.862369	1	1	7343	tags=33%, list=30%, signal=46%
KEGG_TRYPTOPHAN_METABOLISM		35	-0.288247	-0.885206	0.651032	1	1	2626	tags=11%, list=11%, signal=13%
KEGG_TASTE_TRANSDUCTION		24	-0.307207	-0.885115	0.641366	1	1	2803	tags=21%, list=12%, signal=24%
AMUNDSON_GAMMA_RADIATION_RESISTANCE		17	-0.343778	-0.884957	0.609982	1	1	6286	tags=35%, list=26%, signal=48%
EHLERS_ANEUPLOIDY_UP		37	-0.282234	-0.884922	0.643123	1	1	8565	tags=43%, list=35%, signal=67%
PID_PI3KCIAKTPATHWAY		34	-0.286129	-0.884922	0.664165	1	1	2762	tags=12%, list=11%, signal=13%
DAWSON_METHYLATED_IN_LYMPHOMA_TCL1		42	-0.273053	-0.883822	0.644269	1	1	7223	tags=36%, list=30%, signal=51%
GREGORY_SYNTHETIC_LETHAL_WITH_IMATINIB		117	-0.228743	-0.883817	0.704174	1	1	7231	tags=28%, list=30%, signal=40%
CHEN_PDGF_TARGETS		18	-0.325781	-0.883502	0.611632	1	1	8246	tags=44%, list=34%, signal=67%
BIOCARTA_CCR3_PATHWAY		20	-0.327472	-0.883472	0.650362	1	1	3166	tags=15%, list=13%, signal=17%
REACTOME_IMMUNE_SYSTEM		729	-0.188593	-0.883459	0.929066	1	1	5001	tags=18%, list=21%, signal=22%
CHIBA_RESPONSE_TO_TSA_DN		23	-0.311587	-0.882499	0.643545	1	1	8968	tags=48%, list=37%, signal=76%
MIKKELSEN_MCV6_ICP_WITH_H3K4ME3_AND_H3K27ME3		26	-0.301075	-0.882307	0.602317	1	1	5124	tags=31%, list=21%, signal=39%
KEGG_P53_SIGNALING_PATHWAY		67	-0.246717	-0.882063	0.694915	1	1	3050	tags=18%, list=13%, signal=20%
MULLIGHAN_NPM1_MUTATED_SIGNATURE_2_UP		120	-0.226526	-0.881943	0.757062	1	1	7543	tags=33%, list=31%, signal=47%
BRUINS_UVC_RESPONSE_VIA_TP53_GROUP_A		700	-0.187058	-0.881864	0.943005	1	1	5580	tags=22%, list=23%, signal=27%
BOYAULT_LIVER_CANCER_SUBCLASS_G5_DN		26	-0.306668	-0.881432	0.637708	1	1	1114	tags=12%, list=5%, signal=12%
PID_BMPPATHWAY		39	-0.278703	-0.881363	0.647913	1	1	7186	tags=36%, list=29%, signal=51%
BIOCARTA_FCER1_PATHWAY		34	-0.293584	-0.881328	0.661017	1	1	5584	tags=21%, list=23%, signal=27%
LUI_THYROID_CANCER_CLUSTER_1		47	-0.261238	-0.881267	0.690778	1	1	6198	tags=26%, list=25%, signal=34%
KIM_WT1_TARGETS_UP		202	-0.211221	-0.881166	0.776736	1	1	6842	tags=27%, list=28%, signal=38%
ST_FAS_SIGNALING_PATHWAY		62	-0.25212	-0.880882	0.687851	1	1	4524	tags=15%, list=19%, signal=18%
PID_HIVNEFPATHWAY		34	-0.289304	-0.880802	0.662021	1	1	6487	tags=32%, list=27%, signal=44%
BIOCARTA_WNT_PATHWAY		24	-0.307069	-0.879642	0.631206	1	1	4720	tags=25%, list=19%, signal=31%
GAUSSMANN_MLL_AF4_FUSION_TARGETS_E_DN		19	-0.316917	-0.879438	0.636893	1	1	4522	tags=37%, list=19%, signal=45%
BONOME_OVARIAN_CANCER_SURVIVAL_OPTIMAL_DEBULKING		224	-0.208255	-0.879391	0.790295	1	1	8398	tags=38%, list=34%, signal=57%
PLASARI_TGFB1_TARGETS_10HR_UP		177	-0.214735	-0.878899	0.772031	1	1	4646	tags=22%, list=19%, signal=27%
SIG_IL4RECEPTOR_IN_B_LYPHOCYTES		26	-0.305917	-0.878397	0.650823	1	1	5527	tags=23%, list=23%, signal=30%
GAUSSMANN_MLL_AF4_FUSION_TARGETS_C_UP		155	-0.217999	-0.877978	0.751381	1	1	5953	tags=25%, list=24%, signal=33%
LEE_DOUBLE_POLAR_THYMOCYTE		18	-0.330233	-0.877647	0.642147	1	1	2597	tags=28%, list=11%, signal=31%
PICCALUGA_ANGIOIMMUNOBLASTIC_LYMPHOMA_DN		128	-0.221516	-0.877579	0.746903	1	1	7915	tags=38%, list=32%, signal=55%
LINDGREN_BLADDER_CANCER_CLUSTER_2B		334	-0.199084	-0.877551	0.84296	1	1	6198	tags=23%, list=25%, signal=30%
REACTOME_ACTIVATION_OF_KAINATE_RECEPTORS_UPON_GLUTAMATE_BINDING		26	-0.308827	-0.877477	0.655914	1	1	5863	tags=23%, list=24%, signal=30%
LE_NEURONAL_DIFFERENTIATION_DN		19	-0.325322	-0.876709	0.627866	1	1	4472	tags=26%, list=18%, signal=32%
MARIADASON_REGULATED_BY_HISTONE_ACETYLATION_UP		78	-0.240495	-0.87643	0.706226	1	1	8164	tags=32%, list=33%, signal=48%
BIOCARTA_PDGF_PATHWAY		30	-0.295013	-0.876352	0.669643	1	1	6607	tags=27%, list=27%, signal=37%
PID_HES_HEYPATHWAY		40	-0.277675	-0.876103	0.694184	1	1	4441	tags=28%, list=18%, signal=34%
MATZUK_SPERMATOCYTE		59	-0.254713	-0.875173	0.697023	1	1	3956	tags=19%, list=16%, signal=22%
ZHANG_RESPONSE_TO_IKK_INHIBITOR_AND_TNF_DN		95	-0.233723	-0.875049	0.712996	1	1	7052	tags=36%, list=29%, signal=50%
WAMUNYOKOLI_OVARIAN_CANCER_GRADES_1_2_UP		130	-0.223434	-0.87494	0.754221	1	1	3484	tags=15%, list=14%, signal=17%
MOOTHA_GLYCOGEN_METABOLISM		18	-0.335179	-0.874235	0.642322	1	1	6915	tags=39%, list=28%, signal=54%
REACTOME_LATENT_INFECTION_OF_HOMO_SAPIENS_WITH_MYCOBACTERIUM_TUBERCULOSIS		24	-0.31092	-0.874174	0.657407	1	1	1907	tags=13%, list=8%, signal=14%
SONG_TARGETS_OF_IE86_CMV_PROTEIN		58	-0.251236	-0.872838	0.712928	1	1	4524	tags=22%, list=19%, signal=27%
WIERENGA_STAT5A_TARGETS_UP		186	-0.210624	-0.872679	0.800718	1	1	6438	tags=32%, list=26%, signal=43%
KEGG_TOLL_LIKE_RECEPTOR_SIGNALING_PATHWAY		75	-0.239195	-0.872243	0.715808	1	1	5797	tags=25%, list=24%, signal=33%
DAZARD_RESPONSE_TO_UV_SCC_UP		121	-0.224042	-0.871677	0.767568	1	1	2806	tags=10%, list=12%, signal=11%
MCCLUNG_COCAINE_REWARD_5D		72	-0.238216	-0.871464	0.733577	1	1	2930	tags=13%, list=12%, signal=14%
NUNODA_RESPONSE_TO_DASATINIB_IMATINIB_UP		29	-0.291487	-0.870632	0.659341	1	1	2371	tags=21%, list=10%, signal=23%
DACOSTA_UV_RESPONSE_VIA_ERCC3_XPCS_DN		84	-0.237725	-0.868728	0.724395	1	1	9893	tags=51%, list=41%, signal=86%
BAELDE_DIABETIC_NEPHROPATHY_DN		411	-0.193683	-0.868716	0.878403	1	1	7956	tags=29%, list=33%, signal=42%
PID_CXCR3PATHWAY		35	-0.280322	-0.868631	0.658041	1	1	4840	tags=23%, list=20%, signal=28%
KEGG_HEMATOPOIETIC_CELL_LINEAGE		54	-0.257007	-0.868396	0.713249	1	1	4052	tags=26%, list=17%, signal=31%
ELLWOOD_MYC_TARGETS_DN		36	-0.279034	-0.867891	0.65233	1	1	4143	tags=17%, list=17%, signal=20%
HELLER_HDAC_TARGETS_UP		291	-0.199232	-0.867271	0.879102	1	1	6017	tags=26%, list=25%, signal=35%
STARK_HYPPOCAMPUS_22Q11_DELETION_UP		45	-0.270956	-0.867213	0.684615	1	1	3460	tags=20%, list=14%, signal=23%
GAZDA_DIAMOND_BLACKFAN_ANEMIA_MYELOID_UP		28	-0.289698	-0.867036	0.66426	1	1	7063	tags=29%, list=29%, signal=40%
MUELLER_METHYLATED_IN_GLIOBLASTOMA		29	-0.297425	-0.866874	0.677083	1	1	5556	tags=34%, list=23%, signal=45%
ASTON_MAJOR_DEPRESSIVE_DISORDER_UP		43	-0.271478	-0.86659	0.688363	1	1	7126	tags=33%, list=29%, signal=46%
PID_E2F_PATHWAY		71	-0.243477	-0.866318	0.715564	1	1	5120	tags=28%, list=21%, signal=36%
DAVICIONI_TARGETS_OF_PAX_FOXO1_FUSIONS_UP		237	-0.202284	-0.866231	0.854167	1	1	7454	tags=31%, list=31%, signal=44%
MOLENAAR_TARGETS_OF_CCND1_AND_CDK4_UP		59	-0.252487	-0.866143	0.690217	1	1	7420	tags=34%, list=30%, signal=49%
MCMURRAY_TP53_HRAS_COOPERATION_RESPONSE_UP		24	-0.303274	-0.866113	0.678967	1	1	2640	tags=13%, list=11%, signal=14%
FIGUEROA_AML_METHYLATION_CLUSTER_4_UP		99	-0.226719	-0.866082	0.769091	1	1	6407	tags=29%, list=26%, signal=40%
NIELSEN_MALIGNAT_FIBROUS_HISTIOCYTOMA_UP		18	-0.322334	-0.865799	0.628205	1	1	7625	tags=33%, list=31%, signal=48%
PID_AURORA_A_PATHWAY		30	-0.287019	-0.865234	0.686594	1	1	7048	tags=40%, list=29%, signal=56%
PID_VEGFR1_PATHWAY		24	-0.301682	-0.865145	0.673469	1	1	6225	tags=25%, list=26%, signal=34%
LEE_TARGETS_OF_PTCH1_AND_SUFU_UP		45	-0.260095	-0.864818	0.695817	1	1	6720	tags=38%, list=28%, signal=52%
LIAO_METASTASIS		504	-0.18773	-0.864814	0.927586	1	1	3208	tags=13%, list=13%, signal=14%
LIU_CMYB_TARGETS_UP		156	-0.213981	-0.864801	0.772973	1	1	5792	tags=23%, list=24%, signal=30%
BROWNE_HCMV_INFECTION_30MIN_UP		42	-0.26063	-0.864698	0.691176	1	1	6690	tags=36%, list=27%, signal=49%
KYNG_DNA_DAMAGE_BY_GAMMA_AND_UV_RADIATION		79	-0.236674	-0.864684	0.706714	1	1	2360	tags=14%, list=10%, signal=15%
WANG_BARRETTS_ESOPHAGUS_AND_ESOPHAGUS_CANCER_DN		29	-0.294986	-0.863499	0.680297	1	1	5556	tags=28%, list=23%, signal=36%
PID_ERBB1_RECEPTOR_PROXIMAL_PATHWAY		35	-0.280588	-0.86328	0.670775	1	1	9033	tags=37%, list=37%, signal=59%
STEARMAN_LUNG_CANCER_EARLY_VS_LATE_UP		120	-0.220986	-0.86294	0.748663	1	1	7306	tags=29%, list=30%, signal=41%
MASRI_RESISTANCE_TO_TAMOXIFEN_AND_AROMATASE_INHIBITORS_UP		15	-0.331725	-0.862382	0.632246	1	1	5924	tags=33%, list=24%, signal=44%
WEINMANN_ADAPTATION_TO_HYPOXIA_UP		27	-0.294368	-0.862281	0.675725	1	1	1823	tags=15%, list=7%, signal=16%
GARGALOVIC_RESPONSE_TO_OXIDIZED_PHOSPHOLIPIDS_GREY_DN		65	-0.2408	-0.861631	0.712707	1	1	6906	tags=38%, list=28%, signal=54%
YANG_MUC2_TARGETS_DUODENUM_3MO_DN		18	-0.322845	-0.861549	0.658887	1	1	7067	tags=33%, list=29%, signal=47%
IKEDA_MIR133_TARGETS_UP		40	-0.270689	-0.861199	0.678245	1	1	5028	tags=25%, list=21%, signal=31%
REACTOME_EXTENSION_OF_TELOMERES		25	-0.298275	-0.86098	0.655769	1	1	1839	tags=12%, list=8%, signal=13%
ABRAHAM_ALPC_VS_MULTIPLE_MYELOMA_UP		25	-0.295267	-0.86073	0.670232	1	1	7547	tags=32%, list=31%, signal=46%
REACTOME_RNA_POL_I_RNA_POL_III_AND_MITOCHONDRIAL_TRANSCRIPTION		106	-0.228491	-0.860682	0.764706	1	1	240	tags=3%, list=1%, signal=3%
DELYS_THYROID_CANCER_UP		381	-0.191055	-0.860377	0.932174	1	1	5445	tags=20%, list=22%, signal=25%
REACTOME_G0_AND_EARLY_G1		23	-0.302506	-0.858688	0.650735	1	1	5088	tags=35%, list=21%, signal=44%
KEGG_SMALL_CELL_LUNG_CANCER		76	-0.238141	-0.858459	0.735922	1	1	6475	tags=28%, list=27%, signal=38%
BURTON_ADIPOGENESIS_PEAK_AT_2HR		49	-0.260644	-0.857679	0.677716	1	1	5480	tags=22%, list=22%, signal=29%
GENTILE_UV_RESPONSE_CLUSTER_D6		36	-0.269777	-0.857605	0.690432	1	1	11638	tags=58%, list=48%, signal=111%
DASU_IL6_SIGNALING_SCAR_UP		30	-0.284338	-0.857569	0.68501	1	1	6436	tags=30%, list=26%, signal=41%
SCHAEFFER_SOX9_TARGETS_IN_PROSTATE_DEVELOPMENT_UP		19	-0.316751	-0.857528	0.670412	1	1	3923	tags=26%, list=16%, signal=31%
KEGG_STARCH_AND_SUCROSE_METABOLISM		31	-0.28256	-0.857118	0.686851	1	1	2602	tags=19%, list=11%, signal=22%
ZHONG_RESPONSE_TO_AZACITIDINE_AND_TSA_UP		161	-0.211169	-0.856831	0.802607	1	1	4397	tags=18%, list=18%, signal=22%
MAGRANGEAS_MULTIPLE_MYELOMA_IGLL_VS_IGLK_UP		37	-0.274782	-0.856478	0.695146	1	1	7428	tags=38%, list=30%, signal=54%
BURTON_ADIPOGENESIS_9		90	-0.231604	-0.856455	0.752212	1	1	8484	tags=34%, list=35%, signal=53%
SABATES_COLORECTAL_ADENOMA_SIZE_UP		16	-0.329541	-0.856165	0.679775	1	1	4580	tags=25%, list=19%, signal=31%
KESHELAVA_MULTIPLE_DRUG_RESISTANCE		80	-0.231588	-0.855753	0.761404	1	1	4745	tags=19%, list=19%, signal=23%
IWANAGA_CARCINOGENESIS_BY_KRAS_PTEN_DN		297	-0.195077	-0.855514	0.898973	1	1	5771	tags=23%, list=24%, signal=29%
WUNDER_INFLAMMATORY_RESPONSE_AND_CHOLESTEROL_UP		42	-0.269557	-0.854785	0.718133	1	1	7094	tags=43%, list=29%, signal=60%
CAFFAREL_RESPONSE_TO_THC_DN		30	-0.286705	-0.854521	0.693798	1	1	2305	tags=17%, list=9%, signal=18%
REACTOME_MITOTIC_G1_G1_S_PHASES		129	-0.217797	-0.854507	0.802842	1	1	2804	tags=12%, list=12%, signal=13%
WHITEHURST_PACLITAXEL_SENSITIVITY		33	-0.273111	-0.853707	0.692593	1	1	7232	tags=33%, list=30%, signal=47%
MELLMAN_TUT1_TARGETS_DN		45	-0.265061	-0.853629	0.703154	1	1	3816	tags=18%, list=16%, signal=21%
WEST_ADRENOCORTICAL_TUMOR_UP		286	-0.196603	-0.853604	0.878453	1	1	3399	tags=13%, list=14%, signal=14%
AUNG_GASTRIC_CANCER		46	-0.255467	-0.85266	0.709497	1	1	3403	tags=17%, list=14%, signal=20%
SASSON_RESPONSE_TO_FORSKOLIN_DN		85	-0.232879	-0.852634	0.775926	1	1	6557	tags=25%, list=27%, signal=34%
WENG_POR_TARGETS_LIVER_DN		19	-0.314634	-0.852545	0.653137	1	1	6640	tags=37%, list=27%, signal=51%
REACTOME_PLATELET_HOMEOSTASIS		59	-0.248903	-0.852411	0.731844	1	1	2592	tags=15%, list=11%, signal=17%
CONCANNON_APOPTOSIS_BY_EPOXOMICIN_DN		149	-0.211665	-0.852006	0.812165	1	1	5309	tags=25%, list=22%, signal=32%
MEISSNER_NPC_ICP_WITH_H3K4ME3		19	-0.316669	-0.85182	0.671506	1	1	5445	tags=32%, list=22%, signal=41%
LEIN_NEURON_MARKERS		59	-0.246011	-0.851546	0.743169	1	1	5378	tags=29%, list=22%, signal=37%
BIOCARTA_IL10_PATHWAY		15	-0.329172	-0.851197	0.658537	1	1	5641	tags=33%, list=23%, signal=43%
EBAUER_MYOGENIC_TARGETS_OF_PAX3_FOXO1_FUSION		38	-0.271327	-0.850618	0.715867	1	1	3376	tags=16%, list=14%, signal=18%
STEIN_ESRRA_TARGETS_DN		101	-0.223009	-0.850542	0.794007	1	1	4877	tags=17%, list=20%, signal=21%
GAVIN_FOXP3_TARGETS_CLUSTER_P2		66	-0.243294	-0.849826	0.762774	1	1	4057	tags=18%, list=17%, signal=22%
REACTOME_DOWNSTREAM_SIGNAL_TRANSDUCTION		89	-0.229392	-0.849781	0.768199	1	1	4292	tags=15%, list=18%, signal=18%
HAHTOLA_MYCOSIS_FUNGOIDES_CD4_UP		59	-0.246103	-0.849586	0.73546	1	1	2029	tags=8%, list=8%, signal=9%
BIOCARTA_NFKB_PATHWAY		23	-0.299763	-0.849147	0.677716	1	1	5001	tags=26%, list=21%, signal=33%
LIM_MAMMARY_LUMINAL_MATURE_UP		102	-0.220511	-0.848778	0.789279	1	1	5808	tags=28%, list=24%, signal=37%
GRAESSMANN_APOPTOSIS_BY_SERUM_DEPRIVATION_UP		484	-0.18601	-0.848331	0.943782	1	1	5306	tags=21%, list=22%, signal=26%
FRASOR_RESPONSE_TO_ESTRADIOL_UP		33	-0.274338	-0.848188	0.692041	1	1	3135	tags=21%, list=13%, signal=24%
PID_ECADHERIN_KERATINOCYTE_PATHWAY		19	-0.303656	-0.848153	0.671642	1	1	9350	tags=42%, list=38%, signal=68%
BIOCARTA_TOLL_PATHWAY		33	-0.274792	-0.848128	0.706542	1	1	5445	tags=24%, list=22%, signal=31%
PUJANA_BRCA_CENTERED_NETWORK		115	-0.21764	-0.847303	0.818692	1	1	4734	tags=22%, list=19%, signal=27%
KEGG_ACUTE_MYELOID_LEUKEMIA		53	-0.248115	-0.847139	0.719626	1	1	6017	tags=28%, list=25%, signal=37%
RATTENBACHER_BOUND_BY_CELF1		369	-0.190786	-0.847047	0.9319	1	1	7384	tags=27%, list=30%, signal=38%
PUJANA_BREAST_CANCER_LIT_INT_NETWORK		97	-0.225209	-0.84686	0.781362	1	1	5120	tags=22%, list=21%, signal=27%
LEE_INTRATHYMIC_T_PROGENITOR		18	-0.321647	-0.84645	0.669922	1	1	3406	tags=33%, list=14%, signal=39%
ROY_WOUND_BLOOD_VESSEL_UP		47	-0.254902	-0.846422	0.726937	1	1	7709	tags=32%, list=32%, signal=47%
REACTOME_TRANSFERRIN_ENDOCYTOSIS_AND_RECYCLING		23	-0.297651	-0.846394	0.691622	1	1	1386	tags=9%, list=6%, signal=9%
BOYAULT_LIVER_CANCER_SUBCLASS_G56_DN		16	-0.3282	-0.846355	0.672349	1	1	6775	tags=44%, list=28%, signal=61%
DAZARD_RESPONSE_TO_UV_SCC_DN		116	-0.21702	-0.846301	0.824468	1	1	5852	tags=25%, list=24%, signal=33%
REACTOME_CELL_JUNCTION_ORGANIZATION		59	-0.24602	-0.845744	0.732692	1	1	7785	tags=34%, list=32%, signal=50%
REACTOME_INHIBITION_OF_THE_PROTEOLYTIC_ACTIVITY_OF_APC_C_REQUIRED_FOR_THE_ONSET_OF_ANAPHASE_BY_MITOTIC_SPINDLE_CHECKPOINT_COMPONENTS		17	-0.319067	-0.845357	0.659889	1	1	4669	tags=24%, list=19%, signal=29%
PID_RAC1_REG_PATHWAY		36	-0.270833	-0.845178	0.716578	1	1	3953	tags=19%, list=16%, signal=23%
SHEDDEN_LUNG_CANCER_GOOD_SURVIVAL_A4		175	-0.206768	-0.84326	0.845486	1	1	5121	tags=23%, list=21%, signal=29%
WENG_POR_DOSAGE		17	-0.321656	-0.842784	0.698656	1	1	6640	tags=24%, list=27%, signal=32%
SIG_PIP3_SIGNALING_IN_B_LYMPHOCYTES		32	-0.278174	-0.842524	0.725926	1	1	593	tags=6%, list=2%, signal=6%
REACTOME_PHOSPHORYLATION_OF_THE_APC_C		16	-0.326313	-0.841596	0.667286	1	1	4669	tags=25%, list=19%, signal=31%
YIH_RESPONSE_TO_ARSENITE_C3		35	-0.271297	-0.840772	0.72744	1	1	6968	tags=34%, list=29%, signal=48%
BUCKANOVICH_T_LYMPHOCYTE_HOMING_ON_TUMOR_UP		21	-0.304376	-0.840527	0.682353	1	1	5536	tags=33%, list=23%, signal=43%
KORKOLA_YOLK_SAC_TUMOR		47	-0.257502	-0.839899	0.755064	1	1	5617	tags=34%, list=23%, signal=44%
BIOCARTA_ATRBRCA_PATHWAY		21	-0.30632	-0.83979	0.718978	1	1	8434	tags=43%, list=35%, signal=65%
ST_ERK1_ERK2_MAPK_PATHWAY		30	-0.280008	-0.839702	0.698355	1	1	5000	tags=20%, list=21%, signal=25%
MILI_PSEUDOPODIA_HAPTOTAXIS_UP		502	-0.183162	-0.839449	0.984266	1	1	10436	tags=41%, list=43%, signal=70%
REACTOME_KERATAN_SULFATE_BIOSYNTHESIS		25	-0.293351	-0.839333	0.707495	1	1	3402	tags=20%, list=14%, signal=23%
IKEDA_MIR30_TARGETS_DN		24	-0.299694	-0.839224	0.699805	1	1	3028	tags=25%, list=12%, signal=29%
MIKKELSEN_IPS_ICP_WITH_H3K27ME3		29	-0.280668	-0.83919	0.736264	1	1	2786	tags=24%, list=11%, signal=27%
HOSHIDA_LIVER_CANCER_LATE_RECURRENCE_UP		56	-0.247824	-0.838849	0.719557	1	1	9663	tags=46%, list=40%, signal=77%
ROZANOV_MMP14_TARGETS_UP		245	-0.197282	-0.838506	0.896243	1	1	6277	tags=24%, list=26%, signal=32%
NAKAYAMA_SOFT_TISSUE_TUMORS_PCA1_UP		52	-0.244663	-0.837978	0.766071	1	1	5409	tags=27%, list=22%, signal=35%
REACTOME_SIGNALING_BY_EGFR_IN_CANCER		102	-0.21825	-0.837919	0.812613	1	1	5860	tags=20%, list=24%, signal=26%
ENGELMANN_CANCER_PROGENITORS_DN		59	-0.240806	-0.837673	0.75763	1	1	3843	tags=19%, list=16%, signal=22%
KEGG_ALDOSTERONE_REGULATED_SODIUM_REABSORPTION		30	-0.280353	-0.836136	0.72242	1	1	3593	tags=23%, list=15%, signal=27%
BOYAULT_LIVER_CANCER_SUBCLASS_G1_DN		40	-0.258344	-0.835939	0.734982	1	1	6055	tags=35%, list=25%, signal=46%
JUBAN_TARGETS_OF_SPI1_AND_FLI1_UP		108	-0.218183	-0.834843	0.824299	1	1	6063	tags=21%, list=25%, signal=28%
LEE_RECENT_THYMIC_EMIGRANT		200	-0.197676	-0.834833	0.878899	1	1	8550	tags=38%, list=35%, signal=58%
GAZDA_DIAMOND_BLACKFAN_ANEMIA_ERYTHROID_UP		25	-0.28959	-0.834657	0.705565	1	1	8929	tags=36%, list=37%, signal=57%
SU_PANCREAS		40	-0.263145	-0.834482	0.742115	1	1	8283	tags=43%, list=34%, signal=64%
LEE_METASTASIS_AND_ALTERNATIVE_SPLICING_UP		72	-0.233118	-0.834478	0.8	1	1	2433	tags=13%, list=10%, signal=14%
LEIN_CHOROID_PLEXUS_MARKERS		86	-0.223854	-0.83435	0.794007	1	1	6029	tags=26%, list=25%, signal=34%
SMID_BREAST_CANCER_RELAPSE_IN_PLEURA_DN		17	-0.318499	-0.833889	0.693841	1	1	4390	tags=24%, list=18%, signal=29%
TSAI_RESPONSE_TO_IONIZING_RADIATION		131	-0.211644	-0.832853	0.835145	1	1	7072	tags=32%, list=29%, signal=45%
INGRAM_SHH_TARGETS_UP		119	-0.213847	-0.832619	0.844643	1	1	6228	tags=24%, list=26%, signal=33%
MCBRYAN_PUBERTAL_BREAST_5_6WK_UP		104	-0.21934	-0.832396	0.834897	1	1	4902	tags=20%, list=20%, signal=25%
KEGG_DNA_REPLICATION		35	-0.267453	-0.831565	0.726103	1	1	4632	tags=17%, list=19%, signal=21%
VALK_AML_CLUSTER_5		24	-0.292074	-0.831421	0.699065	1	1	6916	tags=38%, list=28%, signal=52%
TAKADA_GASTRIC_CANCER_COPY_NUMBER_DN		21	-0.308636	-0.831283	0.705454	1	1	2707	tags=24%, list=11%, signal=27%
LI_WILMS_TUMOR_VS_FETAL_KIDNEY_2_DN		46	-0.253188	-0.83062	0.757225	1	1	5318	tags=26%, list=22%, signal=33%
DER_IFN_GAMMA_RESPONSE_UP		69	-0.235837	-0.830555	0.788603	1	1	4949	tags=19%, list=20%, signal=24%
KEGG_OLFACTORY_TRANSDUCTION		37	-0.26905	-0.830336	0.727273	1	1	2231	tags=14%, list=9%, signal=15%
REACTOME_G_ALPHA_I_SIGNALLING_EVENTS		109	-0.217637	-0.830282	0.833021	1	1	2650	tags=12%, list=11%, signal=13%
BERENJENO_TRANSFORMED_BY_RHOA_UP		515	-0.182354	-0.829638	0.958042	1	1	3360	tags=14%, list=14%, signal=16%
REACTOME_APC_C_CDC20_MEDIATED_DEGRADATION_OF_CYCLIN_B		18	-0.309813	-0.829336	0.701689	1	1	4669	tags=22%, list=19%, signal=27%
GUO_HEX_TARGETS_DN		53	-0.243714	-0.828962	0.747423	1	1	382	tags=6%, list=2%, signal=6%
PID_ARF6_PATHWAY		30	-0.276679	-0.828816	0.720306	1	1	5169	tags=30%, list=21%, signal=38%
SASSON_RESPONSE_TO_GONADOTROPHINS_DN		84	-0.224182	-0.828769	0.813953	1	1	6425	tags=23%, list=26%, signal=31%
ST_GAQ_PATHWAY		28	-0.281331	-0.828544	0.72	1	1	6659	tags=29%, list=27%, signal=39%
FRIDMAN_IMMORTALIZATION_DN		31	-0.277262	-0.828384	0.757143	1	1	2053	tags=10%, list=8%, signal=11%
MATSUDA_NATURAL_KILLER_DIFFERENTIATION		413	-0.183454	-0.828069	0.967684	1	1	5384	tags=22%, list=22%, signal=27%
HADDAD_T_LYMPHOCYTE_AND_NK_PROGENITOR_DN		44	-0.253815	-0.827589	0.732143	1	1	6749	tags=43%, list=28%, signal=60%
REACTOME_L1CAM_INTERACTIONS		70	-0.233078	-0.826869	0.805654	1	1	6270	tags=24%, list=26%, signal=33%
REACTOME_TRANSCRIPTIONAL_REGULATION_OF_WHITE_ADIPOCYTE_DIFFERENTIATION		66	-0.238407	-0.826506	0.796642	1	1	5559	tags=27%, list=23%, signal=35%
RODWELL_AGING_KIDNEY_DN		123	-0.213053	-0.826178	0.84381	1	1	7559	tags=33%, list=31%, signal=47%
WANG_METASTASIS_OF_BREAST_CANCER_ESR1_DN		25	-0.283483	-0.825786	0.703774	1	1	4141	tags=20%, list=17%, signal=24%
MANTOVANI_NFKB_TARGETS_UP		33	-0.274114	-0.825534	0.745283	1	1	5603	tags=30%, list=23%, signal=39%
GEORGANTAS_HSC_MARKERS		55	-0.245574	-0.825349	0.751381	1	1	5795	tags=31%, list=24%, signal=40%
BROWNE_HCMV_INFECTION_10HR_UP		89	-0.221241	-0.825326	0.819887	1	1	9060	tags=40%, list=37%, signal=64%
BIOCARTA_MCM_PATHWAY		18	-0.304618	-0.825237	0.697856	1	1	5011	tags=28%, list=21%, signal=35%
WNT_SIGNALING		73	-0.226825	-0.825168	0.791815	1	1	4210	tags=19%, list=17%, signal=23%
GARGALOVIC_RESPONSE_TO_OXIDIZED_PHOSPHOLIPIDS_RED_DN		23	-0.291709	-0.825118	0.724335	1	1	3542	tags=26%, list=15%, signal=30%
LINDGREN_BLADDER_CANCER_CLUSTER_2A_DN		132	-0.209005	-0.824849	0.862637	1	1	5989	tags=24%, list=25%, signal=32%
PID_BARD1PATHWAY		29	-0.275095	-0.824364	0.733333	1	1	6509	tags=24%, list=27%, signal=33%
BIOCARTA_MET_PATHWAY		34	-0.267558	-0.82432	0.757092	1	1	8577	tags=29%, list=35%, signal=45%
WEIGEL_OXIDATIVE_STRESS_BY_HNE_AND_TBH		56	-0.239468	-0.824009	0.78508	1	1	7526	tags=29%, list=31%, signal=41%
REACTOME_SIGNALING_BY_PDGF		115	-0.213553	-0.823885	0.849123	1	1	4930	tags=16%, list=20%, signal=20%
LUI_THYROID_CANCER_CLUSTER_2		38	-0.263191	-0.823749	0.755179	1	1	6455	tags=34%, list=26%, signal=46%
GAVIN_FOXP3_TARGETS_CLUSTER_T4		85	-0.226208	-0.823677	0.808394	1	1	4452	tags=21%, list=18%, signal=26%
SATO_SILENCED_BY_METHYLATION_IN_PANCREATIC_CANCER_1		346	-0.184863	-0.82367	0.974705	1	1	5107	tags=21%, list=21%, signal=26%
COLLIS_PRKDC_REGULATORS		15	-0.319822	-0.823067	0.68	1	1	3513	tags=20%, list=14%, signal=23%
RAMASWAMY_METASTASIS_DN		48	-0.246532	-0.822979	0.783242	1	1	7203	tags=40%, list=30%, signal=56%
SCHAEFFER_SOX9_TARGETS_IN_PROSTATE_DEVELOPMENT_DN		41	-0.258902	-0.822807	0.747148	1	1	9107	tags=37%, list=37%, signal=58%
BROWNE_HCMV_INFECTION_18HR_DN		152	-0.204418	-0.822751	0.890538	1	1	6088	tags=22%, list=25%, signal=29%
KYNG_WERNER_SYNDROM_DN		26	-0.283843	-0.82233	0.752788	1	1	6474	tags=38%, list=27%, signal=52%
LINDGREN_BLADDER_CANCER_CLUSTER_1_UP		113	-0.213539	-0.822313	0.838828	1	1	7659	tags=31%, list=31%, signal=45%
BIOCARTA_CDC42RAC_PATHWAY		16	-0.320945	-0.820091	0.702602	1	1	11609	tags=63%, list=48%, signal=119%
FARMER_BREAST_CANCER_BASAL_VS_LULMINAL		302	-0.188802	-0.819676	0.944444	1	1	4030	tags=17%, list=17%, signal=20%
KUMAR_PATHOGEN_LOAD_BY_MACROPHAGES		216	-0.195944	-0.819531	0.931459	1	1	6303	tags=24%, list=26%, signal=32%
TIAN_BHLHA15_TARGETS		15	-0.318525	-0.819506	0.700179	1	1	3015	tags=20%, list=12%, signal=23%
PID_RHOA_PATHWAY		42	-0.258344	-0.818732	0.760223	1	1	6659	tags=26%, list=27%, signal=36%
SWEET_KRAS_TARGETS_DN		54	-0.243164	-0.818731	0.778777	1	1	730	tags=7%, list=3%, signal=8%
MORI_PLASMA_CELL_DN		25	-0.286647	-0.8187	0.735185	1	1	7839	tags=40%, list=32%, signal=59%
KOKKINAKIS_METHIONINE_DEPRIVATION_96HR_DN		74	-0.226117	-0.818591	0.825926	1	1	6876	tags=32%, list=28%, signal=45%
HAHTOLA_SEZARY_SYNDROM_UP		80	-0.226189	-0.818295	0.829906	1	1	4447	tags=18%, list=18%, signal=21%
REACTOME_KERATAN_SULFATE_KERATIN_METABOLISM		29	-0.278348	-0.817657	0.725746	1	1	3402	tags=17%, list=14%, signal=20%
GENTLES_LEUKEMIC_STEM_CELL_UP		23	-0.295238	-0.816953	0.724008	1	1	5642	tags=39%, list=23%, signal=51%
SHIN_B_CELL_LYMPHOMA_CLUSTER_2		26	-0.281352	-0.815234	0.755102	1	1	73	tags=4%, list=0%, signal=4%
PID_FGF_PATHWAY		48	-0.246057	-0.815117	0.768953	1	1	4840	tags=19%, list=20%, signal=23%
FERRANDO_HOX11_NEIGHBORS		17	-0.311272	-0.814282	0.724008	1	1	4378	tags=29%, list=18%, signal=36%
REACTOME_PRE_NOTCH_EXPRESSION_AND_PROCESSING		41	-0.254075	-0.814053	0.771639	1	1	4619	tags=20%, list=19%, signal=24%
JI_CARCINOGENESIS_BY_KRAS_AND_STK11_DN		16	-0.3185	-0.813205	0.707635	1	1	11075	tags=63%, list=45%, signal=114%
PID_NEPHRIN_NEPH1_PATHWAY		29	-0.272102	-0.813071	0.748201	1	1	5070	tags=21%, list=21%, signal=26%
REACTOME_RESPONSE_TO_ELEVATED_PLATELET_CYTOSOLIC_CA2_		65	-0.230642	-0.812699	0.826255	1	1	267	tags=5%, list=1%, signal=5%
PEREZ_TP63_TARGETS		303	-0.186376	-0.812546	0.961131	1	1	7143	tags=34%, list=29%, signal=47%
PID_PI3KPLCTRKPATHWAY		34	-0.264378	-0.81194	0.765653	1	1	4840	tags=21%, list=20%, signal=26%
REACTOME_ION_TRANSPORT_BY_P_TYPE_ATPASES		25	-0.282544	-0.811805	0.771203	1	1	2464	tags=16%, list=10%, signal=18%
FRIDMAN_SENESCENCE_UP		73	-0.226492	-0.811795	0.817006	1	1	2053	tags=8%, list=8%, signal=9%
LOPEZ_MBD_TARGETS_IMPRINTED_AND_X_LINKED		16	-0.318891	-0.811188	0.717472	1	1	4048	tags=25%, list=17%, signal=30%
HIRSCH_CELLULAR_TRANSFORMATION_SIGNATURE_DN		102	-0.213023	-0.811176	0.87156	1	1	6579	tags=25%, list=27%, signal=35%
ZHOU_INFLAMMATORY_RESPONSE_LIVE_DN		332	-0.184086	-0.811074	0.96587	1	1	8048	tags=32%, list=33%, signal=47%
MARSON_BOUND_BY_FOXP3_STIMULATED		932	-0.170453	-0.810065	0.998366	1	1	6810	tags=24%, list=28%, signal=33%
PANGAS_TUMOR_SUPPRESSION_BY_SMAD1_AND_SMAD5_UP		123	-0.208036	-0.809737	0.862191	1	1	8878	tags=37%, list=36%, signal=59%
ZHAN_MULTIPLE_MYELOMA_CD1_AND_CD2_UP		75	-0.224475	-0.809602	0.855046	1	1	6286	tags=25%, list=26%, signal=34%
AIYAR_COBRA1_TARGETS_UP		35	-0.262362	-0.809301	0.733686	1	1	2619	tags=11%, list=11%, signal=13%
ELVIDGE_HYPOXIA_UP		162	-0.200628	-0.809037	0.912069	1	1	5561	tags=22%, list=23%, signal=29%
ELVIDGE_HIF1A_AND_HIF2A_TARGETS_DN		98	-0.214359	-0.808708	0.867384	1	1	5561	tags=23%, list=23%, signal=30%
CHENG_IMPRINTED_BY_ESTRADIOL		94	-0.214495	-0.808467	0.865314	1	1	5438	tags=24%, list=22%, signal=31%
LEIN_CEREBELLUM_MARKERS		77	-0.224039	-0.807586	0.842779	1	1	6701	tags=35%, list=27%, signal=48%
REACTOME_G_PROTEIN_BETA_GAMMA_SIGNALLING		23	-0.288802	-0.807224	0.733826	1	1	2154	tags=9%, list=9%, signal=10%
OSMAN_BLADDER_CANCER_UP		375	-0.180034	-0.807221	0.97007	1	1	9651	tags=35%, list=40%, signal=57%
REACTOME_SYNTHESIS_OF_PIPS_AT_THE_PLASMA_MEMBRANE		26	-0.277529	-0.806884	0.759563	1	1	10069	tags=46%, list=41%, signal=79%
PID_NFAT_3PATHWAY		48	-0.241844	-0.806273	0.802947	1	1	5584	tags=21%, list=23%, signal=27%
LABBE_TGFB1_TARGETS_DN		76	-0.223761	-0.806128	0.833641	1	1	6701	tags=30%, list=27%, signal=42%
REACTOME_SYNTHESIS_OF_PA		21	-0.290293	-0.806111	0.741135	1	1	2199	tags=14%, list=9%, signal=16%
MASSARWEH_TAMOXIFEN_RESISTANCE_DN		211	-0.192239	-0.8057	0.927176	1	1	5713	tags=22%, list=23%, signal=28%
LEONARD_HYPOXIA		44	-0.247885	-0.804791	0.774823	1	1	3773	tags=20%, list=15%, signal=24%
YAO_TEMPORAL_RESPONSE_TO_PROGESTERONE_CLUSTER_9		68	-0.225295	-0.804686	0.839623	1	1	6854	tags=25%, list=28%, signal=35%
KEGG_PANCREATIC_CANCER		67	-0.228677	-0.804271	0.817544	1	1	9076	tags=36%, list=37%, signal=57%
TURASHVILI_BREAST_LOBULAR_CARCINOMA_VS_DUCTAL_NORMAL_DN		74	-0.224746	-0.80321	0.829545	1	1	2470	tags=15%, list=10%, signal=16%
LAIHO_COLORECTAL_CANCER_SERRATED_UP		104	-0.210225	-0.80293	0.873606	1	1	7322	tags=19%, list=30%, signal=27%
BIOCARTA_ERK_PATHWAY		27	-0.26875	-0.80175	0.77551	1	1	204	tags=4%, list=1%, signal=4%
WEBER_METHYLATED_IN_COLON_CANCER		16	-0.307945	-0.801454	0.730402	1	1	3453	tags=31%, list=14%, signal=36%
HOELZEL_NF1_TARGETS_UP		114	-0.205479	-0.801353	0.867647	1	1	7925	tags=39%, list=33%, signal=57%
ZIRN_TRETINOIN_RESPONSE_UP		19	-0.300159	-0.801016	0.769517	1	1	6484	tags=42%, list=27%, signal=57%
NIKOLSKY_BREAST_CANCER_8Q12_Q22_AMPLICON		113	-0.207684	-0.800748	0.879279	1	1	4618	tags=19%, list=19%, signal=23%
REACTOME_INSULIN_RECEPTOR_RECYCLING		21	-0.295146	-0.800549	0.749546	1	1	1386	tags=10%, list=6%, signal=10%
ZHOU_TNF_SIGNALING_4HR		53	-0.238426	-0.800483	0.824275	1	1	335	tags=4%, list=1%, signal=4%
PARENT_MTOR_SIGNALING_UP		522	-0.17357	-0.799515	0.993139	1	1	7296	tags=25%, list=30%, signal=36%
BRUINS_UVC_RESPONSE_EARLY_LATE		301	-0.182236	-0.799137	0.971235	1	1	6574	tags=25%, list=27%, signal=34%
BIOCARTA_AGR_PATHWAY		28	-0.268852	-0.798876	0.758242	1	1	10155	tags=39%, list=42%, signal=67%
WIERENGA_STAT5A_TARGETS_GROUP1		116	-0.204442	-0.7987	0.868231	1	1	6327	tags=31%, list=26%, signal=42%
HARRIS_HYPOXIA		69	-0.224926	-0.798583	0.848315	1	1	4214	tags=16%, list=17%, signal=19%
REACTOME_G1_S_SPECIFIC_TRANSCRIPTION		17	-0.303028	-0.798158	0.762963	1	1	2790	tags=24%, list=11%, signal=27%
WOOD_EBV_EBNA1_TARGETS_DN		45	-0.243855	-0.798021	0.791128	1	1	3634	tags=11%, list=15%, signal=13%
REACTOME_HEMOSTASIS		364	-0.178796	-0.797668	0.984483	1	1	3341	tags=13%, list=14%, signal=14%
REACTOME_TRAFFICKING_OF_AMPA_RECEPTORS		19	-0.296498	-0.797481	0.750909	1	1	5315	tags=26%, list=22%, signal=34%
GARGALOVIC_RESPONSE_TO_OXIDIZED_PHOSPHOLIPIDS_BLACK_UP		33	-0.258851	-0.797464	0.797178	1	1	3314	tags=18%, list=14%, signal=21%
AFFAR_YY1_TARGETS_UP		174	-0.193832	-0.796731	0.936937	1	1	4813	tags=18%, list=20%, signal=22%
BIOCARTA_NTHI_PATHWAY		23	-0.280447	-0.796551	0.777989	1	1	6475	tags=30%, list=27%, signal=41%
XU_HGF_SIGNALING_NOT_VIA_AKT1_6HR		24	-0.277709	-0.796486	0.763016	1	1	1426	tags=8%, list=6%, signal=9%
REACTOME_ENOS_ACTIVATION_AND_REGULATION		18	-0.304558	-0.796401	0.762774	1	1	3734	tags=22%, list=15%, signal=26%
REACTOME_PPARA_ACTIVATES_GENE_EXPRESSION		95	-0.212196	-0.796014	0.864469	1	1	5978	tags=26%, list=25%, signal=35%
KOINUMA_TARGETS_OF_SMAD2_OR_SMAD3		782	-0.168553	-0.79592	0.998233	1	1	6260	tags=21%, list=26%, signal=27%
VALK_AML_CLUSTER_8		21	-0.291989	-0.79546	0.753108	1	1	9175	tags=57%, list=38%, signal=92%
HUMMERICH_SKIN_CANCER_PROGRESSION_DN		93	-0.212652	-0.795352	0.880374	1	1	3706	tags=12%, list=15%, signal=14%
REACTOME_MYOGENESIS		22	-0.284192	-0.795255	0.775221	1	1	6718	tags=32%, list=28%, signal=44%
PID_MYC_REPRESSPATHWAY		57	-0.230826	-0.794748	0.833034	1	1	6642	tags=25%, list=27%, signal=34%
BIOCARTA_TPO_PATHWAY		20	-0.287567	-0.794558	0.761141	1	1	6225	tags=25%, list=26%, signal=34%
MCCABE_BOUND_BY_HOXC6		340	-0.178876	-0.793813	0.98917	1	1	6961	tags=28%, list=29%, signal=39%
ELVIDGE_HYPOXIA_BY_DMOG_UP		123	-0.199926	-0.793328	0.920578	1	1	6182	tags=27%, list=25%, signal=36%
RADMACHER_AML_PROGNOSIS		67	-0.21931	-0.79324	0.841463	1	1	6182	tags=28%, list=25%, signal=38%
WANG_BARRETTS_ESOPHAGUS_UP		42	-0.24906	-0.791796	0.80226	1	1	2188	tags=12%, list=9%, signal=13%
BERENJENO_ROCK_SIGNALING_NOT_VIA_RHOA_DN		46	-0.24091	-0.791703	0.827324	1	1	5763	tags=22%, list=24%, signal=28%
BIOCARTA_FAS_PATHWAY		29	-0.271136	-0.790908	0.76007	1	1	6487	tags=31%, list=27%, signal=42%
IIZUKA_LIVER_CANCER_PROGRESSION_G2_G3_UP		25	-0.272018	-0.790478	0.793561	1	1	3798	tags=16%, list=16%, signal=19%
DIAZ_CHRONIC_MEYLOGENOUS_LEUKEMIA_DN		90	-0.212749	-0.790237	0.876866	1	1	6700	tags=24%, list=27%, signal=34%
BILD_E2F3_ONCOGENIC_SIGNATURE		231	-0.185098	-0.789644	0.94523	1	1	5351	tags=20%, list=22%, signal=26%
ZHAN_MULTIPLE_MYELOMA_CD1_VS_CD2_DN		46	-0.243237	-0.789459	0.827977	1	1	5874	tags=26%, list=24%, signal=34%
BIOCARTA_PTEN_PATHWAY		17	-0.305796	-0.788817	0.758427	1	1	8577	tags=35%, list=35%, signal=54%
BOGNI_TREATMENT_RELATED_MYELOID_LEUKEMIA_DN		31	-0.259147	-0.78843	0.79434	1	1	7213	tags=29%, list=30%, signal=41%
PID_GMCSF_PATHWAY		32	-0.261427	-0.787894	0.779412	1	1	5480	tags=28%, list=22%, signal=36%
DAZARD_UV_RESPONSE_CLUSTER_G2		29	-0.2599	-0.787381	0.790826	1	1	2536	tags=14%, list=10%, signal=15%
KEGG_ENDOMETRIAL_CANCER		47	-0.238895	-0.786687	0.813208	1	1	8577	tags=38%, list=35%, signal=59%
DUNNE_TARGETS_OF_AML1_MTG8_FUSION_UP		34	-0.257069	-0.78643	0.795203	1	1	7877	tags=29%, list=32%, signal=43%
HEDENFALK_BREAST_CANCER_HEREDITARY_VS_SPORADIC		47	-0.236724	-0.786223	0.835398	1	1	1990	tags=11%, list=8%, signal=12%
WESTON_VEGFA_TARGETS_12HR		30	-0.263052	-0.785921	0.770093	1	1	1278	tags=7%, list=5%, signal=7%
REACTOME_ACTIVATION_OF_BH3_ONLY_PROTEINS		16	-0.306219	-0.785343	0.760668	1	1	350	tags=6%, list=1%, signal=6%
VANHARANTA_UTERINE_FIBROID_UP		41	-0.242825	-0.785314	0.818182	1	1	6617	tags=29%, list=27%, signal=40%
MURATA_VIRULENCE_OF_H_PILORI		18	-0.296067	-0.785223	0.775801	1	1	4909	tags=28%, list=20%, signal=35%
NIKOLSKY_BREAST_CANCER_15Q26_AMPLICON		18	-0.295056	-0.78486	0.802657	1	1	1258	tags=11%, list=5%, signal=12%
PID_IL2_STAT5PATHWAY		25	-0.268671	-0.78484	0.784787	1	1	5120	tags=36%, list=21%, signal=46%
REACTOME_MAP_KINASE_ACTIVATION_IN_TLR_CASCADE		48	-0.239206	-0.784335	0.830855	1	1	6718	tags=29%, list=28%, signal=40%
GUILLAUMOND_KLF10_TARGETS_UP		37	-0.252699	-0.783037	0.817308	1	1	2783	tags=14%, list=11%, signal=15%
REACTOME_INTERACTION_BETWEEN_L1_AND_ANKYRINS		16	-0.307917	-0.782208	0.771375	1	1	8435	tags=56%, list=35%, signal=86%
WEI_MIR34A_TARGETS		138	-0.195737	-0.78176	0.91635	1	1	4879	tags=18%, list=20%, signal=23%
ALONSO_METASTASIS_DN		20	-0.288072	-0.781292	0.798095	1	1	10528	tags=60%, list=43%, signal=106%
PID_FRA_PATHWAY		32	-0.252841	-0.780757	0.823214	1	1	7547	tags=34%, list=31%, signal=50%
KEGG_CHEMOKINE_SIGNALING_PATHWAY		143	-0.19497	-0.779407	0.932836	1	1	5527	tags=21%, list=23%, signal=27%
LABBE_WNT3A_TARGETS_DN		71	-0.218599	-0.778908	0.846994	1	1	6898	tags=35%, list=28%, signal=49%
HUANG_DASATINIB_RESISTANCE_UP		76	-0.215287	-0.778812	0.867961	1	1	7592	tags=26%, list=31%, signal=38%
PRAMOONJAGO_SOX4_TARGETS_UP		51	-0.236187	-0.778749	0.857678	1	1	7915	tags=35%, list=32%, signal=52%
CHICAS_RB1_TARGETS_LOW_SERUM		93	-0.208278	-0.778526	0.892336	1	1	2603	tags=13%, list=11%, signal=14%
KENNY_CTNNB1_TARGETS_DN		48	-0.237437	-0.778032	0.84965	1	1	9737	tags=35%, list=40%, signal=59%
ZHAN_MULTIPLE_MYELOMA_HP_UP		44	-0.231204	-0.777698	0.838649	1	1	5895	tags=25%, list=24%, signal=33%
REACTOME_TRAF6_MEDIATED_INDUCTION_OF_NFKB_AND_MAP_KINASES_UPON_TLR7_8_OR_9_ACTIVATION		66	-0.221173	-0.77703	0.863014	1	1	6718	tags=27%, list=28%, signal=38%
FARMER_BREAST_CANCER_CLUSTER_7		19	-0.290884	-0.776237	0.761468	1	1	6367	tags=42%, list=26%, signal=57%
TIEN_INTESTINE_PROBIOTICS_6HR_DN		162	-0.191698	-0.77611	0.947273	1	1	7943	tags=28%, list=33%, signal=41%
DACOSTA_ERCC3_ALLELE_XPCS_VS_TTD_DN		34	-0.250881	-0.775854	0.809249	1	1	8849	tags=47%, list=36%, signal=74%
WAKASUGI_HAVE_ZNF143_BINDING_SITES		58	-0.226285	-0.775317	0.857143	1	1	9082	tags=36%, list=37%, signal=58%
SCHWAB_TARGETS_OF_BMYB_POLYMORPHIC_VARIANTS_DN		16	-0.299622	-0.775277	0.776147	1	1	4366	tags=31%, list=18%, signal=38%
SCHLOSSER_SERUM_RESPONSE_DN		659	-0.165851	-0.775244	0.998252	1	1	7562	tags=22%, list=31%, signal=31%
ZHAN_MULTIPLE_MYELOMA_MS_UP		44	-0.239905	-0.775136	0.811429	1	1	7610	tags=45%, list=31%, signal=66%
HAHTOLA_MYCOSIS_FUNGOIDES_SKIN_UP		162	-0.189965	-0.775057	0.951493	1	1	2546	tags=8%, list=10%, signal=9%
LEIN_OLIGODENDROCYTE_MARKERS		61	-0.22311	-0.775012	0.852252	1	1	2783	tags=16%, list=11%, signal=18%
GAUSSMANN_MLL_AF4_FUSION_TARGETS_A_UP		174	-0.19021	-0.774388	0.958182	1	1	6680	tags=28%, list=27%, signal=38%
BIOCARTA_CSK_PATHWAY		17	-0.298834	-0.773961	0.776119	1	1	4869	tags=24%, list=20%, signal=29%
PID_REG_GR_PATHWAY		69	-0.217096	-0.773929	0.87242	1	1	4356	tags=19%, list=18%, signal=23%
YE_METASTATIC_LIVER_CANCER		23	-0.274351	-0.773145	0.793739	1	1	6153	tags=39%, list=25%, signal=52%
RICKMAN_METASTASIS_DN		243	-0.1785	-0.773109	0.981025	1	1	4281	tags=14%, list=18%, signal=17%
PID_LYSOPHOSPHOLIPID_PATHWAY		64	-0.218201	-0.772818	0.883117	1	1	4920	tags=17%, list=20%, signal=21%
NUYTTEN_NIPP1_TARGETS_DN		800	-0.163606	-0.772507	1	1	1	7140	tags=25%, list=29%, signal=35%
WIERENGA_STAT5A_TARGETS_DN		170	-0.189232	-0.772484	0.957371	1	1	5713	tags=24%, list=23%, signal=31%
BROWNE_HCMV_INFECTION_48HR_DN		431	-0.17232	-0.771536	0.99297	1	1	7352	tags=28%, list=30%, signal=39%
MASSARWEH_RESPONSE_TO_ESTRADIOL		57	-0.228664	-0.771359	0.849057	1	1	6291	tags=25%, list=26%, signal=33%
RODRIGUES_NTN1_TARGETS_UP		15	-0.311945	-0.771323	0.753876	1	1	10510	tags=60%, list=43%, signal=105%
WANG_CLIM2_TARGETS_DN		178	-0.186496	-0.771202	0.961403	1	1	4781	tags=17%, list=20%, signal=21%
HUANG_GATA2_TARGETS_UP		125	-0.196494	-0.770629	0.908759	1	1	4179	tags=16%, list=17%, signal=19%
NICK_RESPONSE_TO_PROC_TREATMENT_DN		24	-0.268372	-0.770572	0.805556	1	1	6775	tags=25%, list=28%, signal=35%
KINSEY_TARGETS_OF_EWSR1_FLII_FUSION_UP		1197	-0.158809	-0.770421	1	1	1	4824	tags=18%, list=20%, signal=21%
BRUECKNER_TARGETS_OF_MIRLET7A3_UP		97	-0.208	-0.769788	0.898032	1	1	6380	tags=27%, list=26%, signal=36%
KEGG_COMPLEMENT_AND_COAGULATION_CASCADES		47	-0.235728	-0.769695	0.861682	1	1	8343	tags=49%, list=34%, signal=74%
REACTOME_CELL_SURFACE_INTERACTIONS_AT_THE_VASCULAR_WALL		70	-0.214477	-0.769692	0.874763	1	1	3874	tags=20%, list=16%, signal=24%
LI_PROSTATE_CANCER_EPIGENETIC		26	-0.261833	-0.769511	0.805455	1	1	5168	tags=23%, list=21%, signal=29%
BOCHKIS_FOXA2_TARGETS		367	-0.172152	-0.769462	0.996534	1	1	6176	tags=24%, list=25%, signal=32%
VANTVEER_BREAST_CANCER_POOR_PROGNOSIS		47	-0.235485	-0.76923	0.844891	1	1	5351	tags=28%, list=22%, signal=35%
AMUNDSON_GENOTOXIC_SIGNATURE		96	-0.202445	-0.768838	0.910946	1	1	4159	tags=18%, list=17%, signal=21%
REACTOME_APC_CDC20_MEDIATED_DEGRADATION_OF_NEK2A		19	-0.282322	-0.768836	0.807116	1	1	4669	tags=21%, list=19%, signal=26%
BYSTROEM_CORRELATED_WITH_IL5_DN		56	-0.224238	-0.768351	0.849817	1	1	3047	tags=14%, list=13%, signal=16%
POTTI_5FU_SENSITIVITY		38	-0.246449	-0.76829	0.821632	1	1	1200	tags=8%, list=5%, signal=8%
MIKKELSEN_IPS_LCP_WITH_H3K4ME3		131	-0.193743	-0.767796	0.935185	1	1	6829	tags=29%, list=28%, signal=40%
KEGG_OOCYTE_MEIOSIS		98	-0.201574	-0.767522	0.921053	1	1	9561	tags=39%, list=39%, signal=64%
TERAO_AOX4_TARGETS_HG_UP		26	-0.263704	-0.767408	0.815534	1	1	6760	tags=31%, list=28%, signal=43%
STEIN_ESR1_TARGETS		75	-0.213162	-0.767149	0.908925	1	1	6557	tags=28%, list=27%, signal=38%
BOGNI_TREATMENT_RELATED_MYELOID_LEUKEMIA_UP		23	-0.272284	-0.767005	0.780622	1	1	4155	tags=22%, list=17%, signal=26%
DAVIES_MULTIPLE_MYELOMA_VS_MGUS_DN		19	-0.287478	-0.766383	0.80705	1	1	11489	tags=74%, list=47%, signal=139%
CHEN_METABOLIC_SYNDROM_NETWORK		1049	-0.158883	-0.76579	1	1	1	6925	tags=25%, list=28%, signal=33%
THUM_MIR21_TARGETS_HEART_DISEASE_UP		16	-0.297001	-0.764724	0.791128	1	1	4546	tags=25%, list=19%, signal=31%
OSADA_ASCL1_TARGETS_DN		21	-0.278032	-0.763321	0.778746	1	1	4960	tags=24%, list=20%, signal=30%
GRAHAM_CML_QUIESCENT_VS_NORMAL_QUIESCENT_DN		34	-0.248406	-0.762842	0.848485	1	1	6703	tags=41%, list=28%, signal=57%
KARLSSON_TGFB1_TARGETS_DN		197	-0.184239	-0.762556	0.974775	1	1	8072	tags=29%, list=33%, signal=44%
CHIANG_LIVER_CANCER_SUBCLASS_CTNNB1_UP		149	-0.189789	-0.762246	0.965328	1	1	4752	tags=21%, list=19%, signal=26%
REACTOME_GLYCOGEN_BREAKDOWN_GLYCOGENOLYSIS		17	-0.291323	-0.762211	0.819521	1	1	7550	tags=35%, list=31%, signal=51%
LEE_TARGETS_OF_PTCH1_AND_SUFU_DN		72	-0.213942	-0.762194	0.926874	1	1	6603	tags=28%, list=27%, signal=38%
XU_GH1_EXOGENOUS_TARGETS_UP		56	-0.223445	-0.762132	0.886726	1	1	6286	tags=30%, list=26%, signal=41%
ROSS_AML_WITH_MLL_FUSIONS		64	-0.217694	-0.761989	0.876448	1	1	5013	tags=19%, list=21%, signal=24%
HOOI_ST7_TARGETS_UP		85	-0.208438	-0.760115	0.917688	1	1	8423	tags=38%, list=35%, signal=57%
MAINA_VHL_TARGETS_DN		17	-0.290271	-0.759189	0.786693	1	1	4241	tags=24%, list=17%, signal=28%
KAUFFMANN_DNA_REPAIR_GENES		220	-0.179859	-0.759137	0.983636	1	1	9186	tags=35%, list=38%, signal=56%
SCHAEFFER_PROSTATE_DEVELOPMENT_AND_CANCER_BOX4_DN		31	-0.25162	-0.75899	0.851301	1	1	4266	tags=16%, list=18%, signal=20%
PID_DELTANP63PATHWAY		42	-0.233594	-0.757961	0.824458	1	1	3614	tags=19%, list=15%, signal=22%
PID_RET_PATHWAY		39	-0.238547	-0.757673	0.846561	1	1	9033	tags=36%, list=37%, signal=57%
REACTOME_DOWNSTREAM_SIGNALING_EVENTS_OF_B_CELL_RECEPTOR_BCR		88	-0.203631	-0.757164	0.904483	1	1	3014	tags=10%, list=12%, signal=12%
KEGG_NEUROTROPHIN_SIGNALING_PATHWAY		115	-0.194728	-0.756073	0.949458	1	1	6486	tags=23%, list=27%, signal=32%
CHIARADONNA_NEOPLASTIC_TRANSFORMATION_KRAS_UP		118	-0.195563	-0.755862	0.949301	1	1	6509	tags=24%, list=27%, signal=32%
BIOCARTA_GLEEVEC_PATHWAY		22	-0.275001	-0.755246	0.812616	1	1	4840	tags=23%, list=20%, signal=28%
BOHN_PRIMARY_IMMUNODEFICIENCY_SYNDROM_DN		35	-0.238582	-0.755234	0.858509	1	1	4879	tags=23%, list=20%, signal=29%
DOANE_BREAST_CANCER_CLASSES_UP		54	-0.223415	-0.754767	0.875728	1	1	8699	tags=50%, list=36%, signal=78%
BRIDEAU_IMPRINTED_GENES		49	-0.226945	-0.754099	0.893058	1	1	2182	tags=10%, list=9%, signal=11%
PID_AVB3_INTEGRIN_PATHWAY		71	-0.210089	-0.754074	0.904159	1	1	7141	tags=25%, list=29%, signal=36%
SAKAI_CHRONIC_HEPATITIS_VS_LIVER_CANCER_DN		26	-0.260569	-0.753161	0.829982	1	1	4960	tags=27%, list=20%, signal=34%
BIOCARTA_TNFR2_PATHWAY		17	-0.287565	-0.752643	0.792661	1	1	6475	tags=29%, list=27%, signal=40%
BAE_BRCA1_TARGETS_DN		30	-0.255443	-0.751375	0.804598	1	1	7231	tags=37%, list=30%, signal=52%
VALK_AML_CLUSTER_3		29	-0.252272	-0.751154	0.835125	1	1	6579	tags=41%, list=27%, signal=57%
XU_GH1_AUTOCRINE_TARGETS_DN		118	-0.193717	-0.751141	0.936823	1	1	9001	tags=37%, list=37%, signal=59%
PID_SMAD2_3NUCLEARPATHWAY		71	-0.21079	-0.750979	0.895871	1	1	4335	tags=20%, list=18%, signal=24%
APPEL_IMATINIB_RESPONSE		32	-0.244743	-0.750738	0.833645	1	1	3616	tags=13%, list=15%, signal=15%
FIGUEROA_AML_METHYLATION_CLUSTER_3_DN		30	-0.252379	-0.749991	0.825137	1	1	779	tags=7%, list=3%, signal=7%
ROSS_AML_OF_FAB_M7_TYPE		60	-0.217418	-0.749532	0.894837	1	1	7153	tags=25%, list=29%, signal=35%
FIGUEROA_AML_METHYLATION_CLUSTER_7_UP		105	-0.195905	-0.749071	0.932143	1	1	6315	tags=24%, list=26%, signal=32%
PENG_RAPAMYCIN_RESPONSE_UP		175	-0.185234	-0.748992	0.96648	1	1	7746	tags=29%, list=32%, signal=42%
MURAKAMI_UV_RESPONSE_6HR_DN		17	-0.281836	-0.748454	0.795019	1	1	2435	tags=18%, list=10%, signal=20%
BIOCARTA_EDG1_PATHWAY		24	-0.264443	-0.747908	0.820327	1	1	8072	tags=33%, list=33%, signal=50%
BOYAULT_LIVER_CANCER_SUBCLASS_G1_UP		106	-0.196058	-0.747522	0.931338	1	1	7604	tags=27%, list=31%, signal=40%
BRUINS_UVC_RESPONSE_VIA_TP53_GROUP_C		75	-0.206764	-0.745262	0.917279	1	1	4960	tags=21%, list=20%, signal=27%
PID_NETRIN_PATHWAY		29	-0.250068	-0.74506	0.828897	1	1	10006	tags=45%, list=41%, signal=76%
GRAESSMANN_APOPTOSIS_BY_DOXORUBICIN_DN		1706	-0.150639	-0.744534	1	1	1	6685	tags=22%, list=27%, signal=28%
SMITH_TERT_TARGETS_UP		140	-0.18675	-0.744443	0.966973	1	1	2790	tags=8%, list=11%, signal=9%
MATZUK_SPERMATOZOA		89	-0.20037	-0.744249	0.939394	1	1	3812	tags=18%, list=16%, signal=21%
UDAYAKUMAR_MED1_TARGETS_DN		227	-0.174804	-0.742358	0.99266	1	1	8346	tags=31%, list=34%, signal=46%
AIYAR_COBRA1_TARGETS_DN		27	-0.249398	-0.742033	0.869004	1	1	2604	tags=15%, list=11%, signal=17%
WEST_ADRENOCORTICAL_TUMOR_DN		489	-0.162564	-0.742001	1	1	1	5433	tags=18%, list=22%, signal=23%
BROWNE_HCMV_INFECTION_16HR_UP		215	-0.176758	-0.741064	0.987433	1	1	6797	tags=28%, list=28%, signal=38%
KEGG_GLYCINE_SERINE_AND_THREONINE_METABOLISM		26	-0.256754	-0.740966	0.830292	1	1	2746	tags=15%, list=11%, signal=17%
PID_TNFPATHWAY		43	-0.228539	-0.740731	0.891419	1	1	6585	tags=30%, list=27%, signal=41%
PID_INTEGRIN5_PATHWAY		15	-0.296319	-0.74015	0.830224	1	1	6968	tags=33%, list=29%, signal=47%
FAELT_B_CLL_WITH_VH3_21_DN		47	-0.222708	-0.739971	0.886726	1	1	10049	tags=45%, list=41%, signal=76%
NIKOLSKY_OVERCONNECTED_IN_BREAST_CANCER		17	-0.279427	-0.739604	0.810219	1	1	6598	tags=35%, list=27%, signal=48%
SCHAVOLT_TARGETS_OF_TP53_AND_TP63		16	-0.291195	-0.739144	0.810469	1	1	664	tags=6%, list=3%, signal=6%
PID_HNF3APATHWAY		29	-0.254071	-0.738998	0.834951	1	1	5120	tags=31%, list=21%, signal=39%
RUTELLA_RESPONSE_TO_HGF_DN		208	-0.175287	-0.738903	0.996324	1	1	6749	tags=27%, list=28%, signal=37%
MCCABE_HOXC6_TARGETS_DN		19	-0.276723	-0.738267	0.821764	1	1	8088	tags=63%, list=33%, signal=94%
KEGG_CELL_ADHESION_MOLECULES_CAMS		95	-0.194527	-0.738118	0.960503	1	1	5835	tags=26%, list=24%, signal=34%
RIZ_ERYTHROID_DIFFERENTIATION		74	-0.202655	-0.73781	0.923218	1	1	8673	tags=34%, list=36%, signal=52%
REACTOME_GROWTH_HORMONE_RECEPTOR_SIGNALING		20	-0.27055	-0.737364	0.840215	1	1	6347	tags=25%, list=26%, signal=34%
GAZDA_DIAMOND_BLACKFAN_ANEMIA_ERYTHROID_DN		446	-0.162296	-0.737361	1	1	1	8683	tags=32%, list=36%, signal=49%
DAUER_STAT3_TARGETS_UP		42	-0.231112	-0.737317	0.873805	1	1	4960	tags=24%, list=20%, signal=30%
BROWNE_HCMV_INFECTION_8HR_UP		92	-0.19918	-0.736997	0.969981	1	1	6658	tags=28%, list=27%, signal=39%
BIOCARTA_GPCR_PATHWAY		32	-0.242256	-0.735891	0.859048	1	1	7295	tags=22%, list=30%, signal=31%
NGUYEN_NOTCH1_TARGETS_DN		79	-0.204783	-0.735803	0.926214	1	1	742	tags=4%, list=3%, signal=4%
WESTON_VEGFA_TARGETS		98	-0.19274	-0.735795	0.960573	1	1	7156	tags=30%, list=29%, signal=42%
PATIL_LIVER_CANCER		706	-0.155892	-0.735534	1	1	1	4524	tags=15%, list=19%, signal=17%
AMUNDSON_DNA_DAMAGE_RESPONSE_TP53		15	-0.292224	-0.735254	0.789104	1	1	2095	tags=13%, list=9%, signal=15%
BROWNE_HCMV_INFECTION_30MIN_DN		124	-0.186447	-0.735025	0.9783	1	1	6155	tags=27%, list=25%, signal=36%
ASGHARZADEH_NEUROBLASTOMA_POOR_SURVIVAL_DN		39	-0.232137	-0.735023	0.877778	1	1	6993	tags=28%, list=29%, signal=39%
WANG_BARRETTS_ESOPHAGUS_AND_ESOPHAGUS_CANCER_UP		20	-0.267175	-0.734732	0.832143	1	1	7042	tags=35%, list=29%, signal=49%
ST_INTERLEUKIN_4_PATHWAY		22	-0.265407	-0.734621	0.858736	1	1	5527	tags=27%, list=23%, signal=35%
ONDER_CDH1_TARGETS_3_UP		17	-0.280446	-0.734444	0.846602	1	1	2085	tags=12%, list=9%, signal=13%
YAGI_AML_WITH_T_8_21_TRANSLOCATION		319	-0.167342	-0.734435	1	1	1	5341	tags=17%, list=22%, signal=22%
TCGA_GLIOBLASTOMA_COPY_NUMBER_DN		29	-0.242527	-0.733897	0.844278	1	1	7487	tags=41%, list=31%, signal=60%
REACTOME_G1_S_TRANSITION		105	-0.192038	-0.733563	0.951583	1	1	2804	tags=10%, list=12%, signal=12%
RUTELLA_RESPONSE_TO_HGF_VS_CSF2RB_AND_IL4_DN		221	-0.173985	-0.733548	0.991228	1	1	7449	tags=28%, list=31%, signal=40%
REACTOME_GLYCEROPHOSPHOLIPID_BIOSYNTHESIS		72	-0.205959	-0.733517	0.935114	1	1	2216	tags=11%, list=9%, signal=12%
FEVR_CTNNB1_TARGETS_UP		587	-0.157487	-0.733499	0.99823	1	1	4507	tags=16%, list=18%, signal=19%
REACTOME_SIGNALLING_TO_ERKS		33	-0.237704	-0.733036	0.850909	1	1	5619	tags=24%, list=23%, signal=31%
WU_ALZHEIMER_DISEASE_DN		17	-0.278727	-0.732923	0.806273	1	1	1112	tags=12%, list=5%, signal=12%
STAMBOLSKY_RESPONSE_TO_VITAMIN_D3_UP		72	-0.20558	-0.732648	0.920605	1	1	6309	tags=29%, list=26%, signal=39%
REACTOME_HEPARAN_SULFATE_HEPARIN_HS_GAG_METABOLISM		44	-0.224551	-0.731849	0.904215	1	1	737	tags=5%, list=3%, signal=5%
SCHURINGA_STAT5A_TARGETS_UP		17	-0.275304	-0.730724	0.848649	1	1	5480	tags=35%, list=22%, signal=46%
KEGG_GAP_JUNCTION		78	-0.199358	-0.730518	0.928177	1	1	4627	tags=17%, list=19%, signal=21%
SIG_INSULIN_RECEPTOR_PATHWAY_IN_CARDIAC_MYOCYTES		47	-0.219467	-0.730448	0.891473	1	1	5669	tags=19%, list=23%, signal=25%
NELSON_RESPONSE_TO_ANDROGEN_UP		78	-0.197972	-0.73039	0.947858	1	1	4611	tags=19%, list=19%, signal=24%
TAVOR_CEBPA_TARGETS_UP		41	-0.226132	-0.730364	0.87931	1	1	7877	tags=41%, list=32%, signal=61%
ZHANG_ANTIVIRAL_RESPONSE_TO_RIBAVIRIN_UP		26	-0.246393	-0.730314	0.844891	1	1	5352	tags=31%, list=22%, signal=39%
JECHLINGER_EPITHELIAL_TO_MESENCHYMAL_TRANSITION_DN		60	-0.20645	-0.729243	0.923077	1	1	3225	tags=13%, list=13%, signal=15%
GAUSSMANN_MLL_AF4_FUSION_TARGETS_C_DN		16	-0.280317	-0.728898	0.832381	1	1	5149	tags=31%, list=21%, signal=40%
KAAB_FAILED_HEART_ATRIUM_UP		28	-0.245657	-0.728142	0.850352	1	1	6276	tags=21%, list=26%, signal=29%
REACTOME_CD28_DEPENDENT_PI3K_AKT_SIGNALING		19	-0.268318	-0.728066	0.835185	1	1	825	tags=11%, list=3%, signal=11%
SMID_BREAST_CANCER_RELAPSE_IN_BRAIN_UP		30	-0.245915	-0.72729	0.880911	1	1	4447	tags=30%, list=18%, signal=37%
PID_THROMBIN_PAR1_PATHWAY		37	-0.231093	-0.725888	0.889313	1	1	5460	tags=22%, list=22%, signal=28%
ZHANG_BREAST_CANCER_PROGENITORS_DN		132	-0.182448	-0.725787	0.978102	1	1	5363	tags=20%, list=22%, signal=25%
REACTOME_PI_METABOLISM		42	-0.225269	-0.725501	0.901304	1	1	6478	tags=21%, list=27%, signal=29%
ONGUSAHA_TP53_TARGETS		34	-0.234789	-0.724885	0.87218	1	1	1178	tags=6%, list=5%, signal=6%
PID_FCER1PATHWAY		53	-0.213629	-0.724785	0.923913	1	1	6286	tags=25%, list=26%, signal=33%
KYNG_RESPONSE_TO_H2O2_VIA_ERCC6_UP		37	-0.232568	-0.72418	0.879017	1	1	3554	tags=16%, list=15%, signal=19%
BIOCARTA_GSK3_PATHWAY		25	-0.250014	-0.723772	0.866541	1	1	4840	tags=20%, list=20%, signal=25%
GREENBAUM_E2A_TARGETS_DN		20	-0.264958	-0.723336	0.86067	1	1	1447	tags=10%, list=6%, signal=11%
GILDEA_METASTASIS		29	-0.243963	-0.722883	0.887006	1	1	6795	tags=28%, list=28%, signal=38%
ABBUD_LIF_SIGNALING_1_DN		22	-0.258298	-0.72233	0.846863	1	1	5937	tags=27%, list=24%, signal=36%
REACTOME_CELL_CELL_COMMUNICATION		93	-0.193647	-0.721718	0.95946	1	1	9033	tags=42%, list=37%, signal=66%
BIOCARTA_HIVNEF_PATHWAY		57	-0.208158	-0.721563	0.913534	1	1	6487	tags=28%, list=27%, signal=38%
KRIGE_RESPONSE_TO_TOSEDOSTAT_6HR_UP		872	-0.151931	-0.721434	1	1	1	7487	tags=29%, list=31%, signal=41%
REACTOME_CD28_CO_STIMULATION		27	-0.24611	-0.721317	0.87013	1	1	825	tags=7%, list=3%, signal=8%
REACTOME_SIGNALING_BY_NOTCH		93	-0.193819	-0.721279	0.957643	1	1	3745	tags=14%, list=15%, signal=16%
BIOCARTA_STRESS_PATHWAY		23	-0.258304	-0.720954	0.849524	1	1	9953	tags=52%, list=41%, signal=88%
BENPORATH_SOX2_TARGETS		697	-0.154337	-0.71943	1	1	1	7410	tags=26%, list=30%, signal=36%
WEINMANN_ADAPTATION_TO_HYPOXIA_DN		39	-0.223653	-0.719136	0.90631	1	1	5706	tags=23%, list=23%, signal=30%
MORI_SMALL_PRE_BII_LYMPHOCYTE_UP		76	-0.19713	-0.719053	0.948718	1	1	3803	tags=14%, list=16%, signal=17%
PID_NFKAPPABCANONICALPATHWAY		22	-0.256285	-0.718444	0.867514	1	1	6475	tags=32%, list=27%, signal=43%
REACTOME_IL_RECEPTOR_SHC_SIGNALING		21	-0.255238	-0.717834	0.881092	1	1	4840	tags=33%, list=20%, signal=42%
WENG_POR_TARGETS_LIVER_UP		33	-0.230273	-0.71775	0.897579	1	1	2153	tags=9%, list=9%, signal=10%
REACTOME_LIPOPROTEIN_METABOLISM		19	-0.26855	-0.717428	0.863388	1	1	1769	tags=11%, list=7%, signal=11%
MA_MYELOID_DIFFERENTIATION_DN		33	-0.23377	-0.717293	0.895221	1	1	2511	tags=12%, list=10%, signal=13%
LI_INDUCED_T_TO_NATURAL_KILLER_UP		270	-0.16602	-0.717252	0.996604	1	1	6897	tags=27%, list=28%, signal=37%
REACTOME_ACTIVATED_AMPK_STIMULATES_FATTY_ACID_OXIDATION_IN_MUSCLE		17	-0.270515	-0.717126	0.848368	1	1	3375	tags=18%, list=14%, signal=20%
IVANOVA_HEMATOPOIESIS_STEM_CELL		222	-0.168985	-0.716248	0.98915	1	1	8981	tags=42%, list=37%, signal=66%
WANG_CISPLATIN_RESPONSE_AND_XPC_DN		220	-0.17085	-0.716033	0.996296	1	1	5545	tags=16%, list=23%, signal=21%
BILBAN_B_CLL_LPL_DN		36	-0.232745	-0.715739	0.875472	1	1	8043	tags=31%, list=33%, signal=46%
PURBEY_TARGETS_OF_CTBP1_NOT_SATB1_DN		377	-0.160827	-0.715254	0.998258	1	1	5998	tags=23%, list=25%, signal=29%
JOHANSSON_GLIOMAGENESIS_BY_PDGFB_UP		56	-0.209089	-0.714441	0.940541	1	1	4869	tags=18%, list=20%, signal=22%
KIM_WT1_TARGETS_8HR_UP		154	-0.177796	-0.714419	0.994163	1	1	7382	tags=27%, list=30%, signal=39%
REACTOME_PLATELET_ACTIVATION_SIGNALING_AND_AGGREGATION		164	-0.175589	-0.713943	0.986965	1	1	5070	tags=15%, list=21%, signal=19%
SIG_PIP3_SIGNALING_IN_CARDIAC_MYOCTES		61	-0.20264	-0.713882	0.936685	1	1	4228	tags=13%, list=17%, signal=16%
REACTOME_SYNTHESIS_OF_PIPS_AT_THE_GOLGI_MEMBRANE		15	-0.284292	-0.713555	0.83181	1	1	6252	tags=20%, list=26%, signal=27%
LIN_MELANOMA_COPY_NUMBER_UP		64	-0.2031	-0.7135	0.930403	1	1	5584	tags=20%, list=23%, signal=26%
SAFFORD_T_LYMPHOCYTE_ANERGY		76	-0.196896	-0.713295	0.944338	1	1	4623	tags=20%, list=19%, signal=24%
BIOCARTA_AMI_PATHWAY		15	-0.276759	-0.712625	0.849341	1	1	8511	tags=47%, list=35%, signal=72%
SCHLOSSER_SERUM_RESPONSE_UP		114	-0.183766	-0.71256	0.970588	1	1	8697	tags=30%, list=36%, signal=46%
[truncated: 339 more rows]

## Sheet: GSEA report positive c5
GO gene sets (MSigDB Collection 5) enriched among genes up-regulated by 4-OHT addition.
[truncated: 513 more rows]

[truncated: 1 more sheets: GSEA report negative c5]
