# Supplementary material for: BPTF is required for c-MYC transcriptional activity and in vivo tumorigenesis
Source: Nat Commun. 2016 Jan 5;7:10153. doi: 10.1038/ncomms10153 (PMC4728380; doi:10.1038/ncomms10153)
Supplement: Supplementary Data 3 — RT-qPCR and ChIP-qPCR primers. [file ncomms10153-s4.xlsx]

## Sheet: Human RT-qPCR primers
Supplementary Data 3.
Human primers used for RT-qPCR assays in Fig. 1b,d,e; Fig. 6b,d; and Supplementary Fig. 1b.
PCR amplicons are identified by the targeted gene and chromosomal coordinates. The presence (1) or absence (0) of a hit for c-MYC in a ChIP-Seq experiment included in ENCODE is indicated in columns F to N.
					ENCODE data: Assays for c-MYC with hits in the promoter of the assayed genes
AMPLICON #	SPECIES	CHROMOSOME	FORWARD	REVERSE	HepG2	K562	MCF-7	MCF10A-Er-Src	H1-hESC	HeLa-S3	HUVEC	NB4	GM12878
RTKN	Human	chr2	5'-GACCATGAGATCCGGATGAG-3'	5'-GAATCCGGAGGTCAGAGATG-3'	1	1	1	1	0	0	0	0	0
EARS2	Human	chr16	5'-CGGAGAAGGTGGATGTGATT-3'	5'-TACAGGAGGTCCTTGCTGCT-3'	1	1	1	1	1	1	1	1	1
AMD1	Human	chr6	5'-ATGGAATGAAATCGGATGGA-3'	5'-TCTGGCAATCAAGACGCTTA-3'	0	1	1	1	0	1	1	1	0
LONP1	Human	chr16	5'-GGTGGCATCAAGGAGAAGAC-3'	5'-GATCTCCCGGTAGTGTTCCA-3'	1	1	1	1	1	1	1	1	1
IARS	Human	chr9	5'-CGGTCATCATCCCCTTTAGA-3'	5'-GTCCACATCGCTGAAGATGA-3'	1	1	1	1	1	1	1	1	1
NCL	Human	chr2	5'-CGTTCGGGCAAGGATAGTTA-3'	5'-AGCCACCTTCACCCTTAGGT-3'	1	1	1	1	1	1	1	1	1
DDX21	Human	chr10	5'-TTCCAAAGTGAAGGGAATGG-3'	5'-CCTTCCAGTTCTGGTTGCTC-3'	1	1	1	1	1	1	1	1	1
MDN1	Human	chr6	5'-TACTCAGGACACACTGGCGA-3'	5'-CAGCCAAGAACGAGAAGAGC-3'	1	1	1	1	1	1	1	1	1
POLR1B	Human	chr2	5'-GAAACACTGGTCTTCTGAGCC-3'	5'-CGGGTCAGCTCTTCCTTATG-3'	1	1	1	1	1	1	1	1	1
PDLIM4	Human	chr5	5'-GAGCTCATGACACACCTGGA-3'	5'-GGATCTCAGGATCGATGTGG-3'	0	0	0	1	0	0	0	0	0
EXOSC5	Human	chr19	5'-TCCTGGCCTGTTGTCTGAAT-3'	5'-CTGAGTAGAGCCCCTTGGTG-3'	1	1	1	1	1	1	1	1	1
RNF207	Human	chr1	5'-AGCCTATCAGCGAGTGGCTA-3'	5'-GTCGTCGTGCGTGTTCTGTA-3'	0	1	1	0	0	0	0	0	1
CAMKK1	Human	chr17	5'-AGACAAGAATCCCGAGACGA-3'	5'-GCTTCCTCAGCATGGACTTC-3'	0	1	1	1	0	1	0	1	0
PAICS	Human	chr4	5'-GCAGCAAATTGAGCTGATCC-3'	5'-ACTGGGGAGTTCAGGATGTG-3'	1	1	1	1	1	1	1	1	1
NPR3	Human	chr5	5'-AGACGTAGAGGAGGATGGCA-3'	5'-GAAGTTTTCCATGGAGGTGAA-3'	0	0	1	0	1	0	0	0	0
TYSND1	Human	chr10	5'-TGAAGTTCAGGTGGGGGTAG-3'	5'-CCCTCTTCTCCAACCACTCA-3'	1	0	1	1	1	1	1	1	1
EIF4EBP1	Human	chr8	5'-AGTTCCGACACTCCATCAGG-3'	5'-CGGGGACTACAGCACGAC-3'	1	1	1	1	1	1	1	1	1
MRTO4	Human	chr1	5'-GGAACAGCAAGCTGAAGGAC-3'	5'-ACCTCACCCCTCAACCTTTT-3'	1	1	1	1	0	1	1	1	1
MYBBP1A	Human	chr17	5'-CCAGGTCCTAGCAAAGGTCA-3'	5'-TGCTGTAGGCTCTGCTGTTG-3'	1	1	1	1	1	1	0	1	0
CLN6	Human	chr15	5'-CTTCCACCTCGACCTCTGGT-3'	5'-ATGACGTTGTAGGCCATGTG-3'	1	1	1	1	1	1	0	1	1
MRAS	Human	chr3	5'-GGAGTAGACGATGAGGAAGCC-3'	5'-ACAATCAATGGGCCATCTTG-3'	0	1	0	0	0	0	0	1	0
SLC25A22	Human	chr11	5'-ACCTGGGTGCAATCGAGTTA-3'	5'-ACGGTCTTGATGAGGCAGTC-3'	0	1	1	1	0	0	1	1	0
NOLC1	Human	chr10	5'-AAGAAGCGGAAGCAGAATGA-3'	5'-CAACTCGTGAATCCACCTCA-3'	1	1	1	1	1	1	1	1	1
FABP5	Human	chr8	5'-CACAGCTGATGGCAGAAAAA-3'	5'-CCTGTCCAAAGTGATGATGG-3'	1	1	1	1	0	0	0	1	1
NPW	Human	chr16	5'-CGTGGGTTCAGGAGCTGT-3'	5'-CGTCTCTCCGAAGTCTCTGG-3'	0	0	0	0	0	0	0	0	0
CCND2	Human	chr12	5'-GTAAAGACAGCCTTGACTCAAGGAT-3'	5'-CGGTGAAGTCCGCCAGC-3'	0	1	0	0	1	0	0	1	1
ODC1	Human	chr2	5'-TGTAGGAAGCGGCTGTAC-3'	5'-GCTATGATTCTCACTCCAGAG-3'	1	1	1	1	1	1	1	1	1
HPRT	Human	chrX	5'-GGCCAGACTTTGTTGGATTTG-3'	5'-TGCGCTCATCTTAGGCTTTGT-3'
GAPDH	Human	chr12	5'-GAAGGTGAAGGTCGGAGTCAAC-3'	5'-TGATTTTGGAGGGATCTCGCTC-3'
BPTF	Human	chr17	5'-GTTAAGCAAGGCCAGTCAAA-3'	5'-GTGAATTGCTTGTGGTTCCT-3'

## Sheet: Mouse RT-qPCR primers
	Mouse primers used for RT-qPCR assays in Fig. 7a,b and Supplementary Fig. 1d,e.
	AMPLICON #	SPECIES	CHROMOSOME	FORWARD	REVERSE
	Ezh2	Mouse	chr6	5'-TGCCTATAATGTACTCTTGGTCG-3'	5'-GCCATCCTGATCCAGAACTTCA-3'
	Suz12	Mouse	chr11	5'-AGGCTGCCTCCATTTGAGA-3'	5'-TGGTTTCTCCTGTCCATCG-3'
	Eed	Mouse	chr7	5'-AGGAGACCCTCTGGTGTTTG-3'	5'-AGGACTGCAATAACCGTATCTCC-3'
	Reep6	Mouse	chr10	5'-GTGCAATGTCATCGGATTTG-3'	5'-TTGCCCGCGTAGTAGAAAG-3'
	Bptf Exon1-2	Mouse	chr11	5'-AAGCAGCTTCAGGAGCCATA-3'	5'-AAGCAAAAAGGGGACAACCT-3'
	Bptf Exon1-3	Mouse	chr11	5'-CAGCAGCACTCCAGAGAAGA-3'	5'-CGCTAGGAAGGACTTGTTGC-3'
	Bptf Exon1-4	Mouse	chr11	5'-CAGCAGCACTCCAGAGGAAA-3'	5'-GCTCTTCTCAGCATCCTTGG-3
	Ptf1a	Mouse	chr2	5'-ACAAGCCGCTAATGTGCGAGA-3'	5'-TTGGAGAGGCGCTTTTCGT-3'
	Rbpjl	Mouse	chr2	5'-ATGCCAAGGTGGCTGAGAAAT-3'	5'-CTTGGTCTTGCATTGGCTTCA-3
	Rbpjk	Mouse	chr5	5'-GTGTTCCTCAGCAAGCGGATA-3	5'-TGCCACCTTCGTTCCTGAA-3'
	Hnf1b	Mouse	chr11	5'-TACGACCGGCAAAAGAATCC-3'	5'-TGCGAACCAGTTGTAGACACG-3'
	Amy2	Mouse	chr3	5'-TGGCGTCAAATCAGGAACATG-3'	5'-AAAGTGGCTGACAAAGCCCAG-3'
	Ela1	Mouse	chr15	5'-CGTGGTTGCAGGCTATGACAT-3'	5'-TTGTTAGCCAGGATGGTTCCC-3'
	Cbp1	Mouse	chr6	5'-TACACCCACAAAACGAATCGC-3'	5'-GCCACGGTAAGTTTCTGAGCA-3'
	Insulin	Mouse	chr19	5'-TAGTGACCAGCTATAATCAGAG-3'	5'-ACGCCAAGGTCTGAAGGTCC-3'
	Pdx1	Mouse	chr5	5'-AAATCCACCAAAGCTCACGC-3'	5'-CGGTCAAGTTCAACATCACTGC-3'
	Gapdh	Mouse	chr6	5'-CCATGCCATCACTGCCAC-3'	5'-GGGTAGGAACACGGAAGG-3
	Hprt	Mouse	chrX	5'-GGCCAGACTTTGTTGGATTTG-3'	5'-TGCGCTCATCTTAGGCTTTGT-3'

## Sheet: ChIP qPCR primers
	Human qPCR primers used for ChIP and DNAseI hypersensitivity assays (Fig. 2c,d; 3a,b; and Supplementary Fig. 3e).
	PCR amplicons are identified by their chromosomal coordinates (Chromosome, Start, End) and their lenght.
	AMPLICON #	SPECIES	CHROMOSOME	START	END	FORWARD	REVERSE	AMPLICON LENGTH bp	TARGET	NON-TARGET
	Neg. CTRL.	Human	chr2	118591662	118591859	5'-AGCACAGGCAATGGTGTTAG-3'	5'-TTGAATGGAGCACTGTGGAG-3'	198	0	1
	AchR	Human	chr11	62678425	62678496	5'-CCTTCATTGGGATCACCACG-3'	5'-AGGAGATGAGTACCAGCAGGTTG-3'	72	0	1
	RAF1	Human	chr3	12705807	12705860	5'-CCATTTCGAAGCTGAAGAGG-3'	5'-GTGCCTCTCCTGAAAGCAAG-3'	54	0	1
	YAP1	Human	chr11	101982125	101982192	5'-GAGTTTCTCTCTGCGGTTGC-3'	5'-CCGGGAAGAAAGAAAGGAAG-3'	68	0	1
	EFN2B	Human	chr13	107188483	107188644	5'-CTTAGAGCTCCCGGCTTCTG-3'	5'-CCTGATTAGAGCTGCAAATTCC-3'	162	0	1
	TMEM167B	Human	chr1	109633238	109633347	5'-AGTTACCACGGCCAAGTACG-3'	5'-GCCGAACGCTATCAGGAGT-3'	110	0	1
	NOLC1	Human	chr10	103912317	103912444	5'-GCTGAGATGACCACAAGGCT-3'	5'-AGGCTTTCTCTGGTCACTGC-3'	128	1	0
	NCL	Human	chr2	232328618	232328762	5'-TTTTGCGACGCGTACGAG-3'	5'-ACTAGGGCCGATACCGCC-3'	145	1	0
	MRTO4	Human	chr1	19578071	19578215	5'-GACCACAGAGCTGGGATAGC-3'	5'-CACTGCAGCCTGCCTCTC-3'	145	1	0
	MRAS	Human	chr3	138068783	138068886	5'-GGTGAAAAAGAGCCAACAGC-3'	5'-CTAACACAGGCTGCACCAGA-3'	104	1	0
	RNF207	Human	chr1	6268951	6269087	5'-CCACGTACTTCTGCAACACG-3'	5'-ACTGCACTTCTGGGGCAC-3'	137	1	0
	MYBBP1A	Human	chr17	4458789	4458924	5'-CGTAGCTCTGAGCGGAAGTC-3'	5'-CGAGATGGGCCCTTAGAAAT-3'	136	1	0
	DDX21	Human	chr10	70715789	70715898	5'-AAATCCAACCACAGTCACAGG-3'	5'-CTCTCGTCACTTCCCGTAGC-3'	110	1	0
