# Supplementary material for: BPTF is required for c-MYC transcriptional activity and in vivo tumorigenesis
Source: Nat Commun. 2016 Jan 5;7:10153. doi: 10.1038/ncomms10153 (PMC4728380; doi:10.1038/ncomms10153)
Supplement: Supplementary Data 4 — Results of the ChIP-seq experiment with c-MYC antibodies. [file ncomms10153-s5.xlsx]

## Sheet: Summary reads
Supplementary Data 4. Results of the ChIP-seq experiment with c-MYC antibodies. ChIP-seq was performed in serum-starved control and BPTF-silenced HFF-MycER treated with either vehicle or 4-OHT (600nM) for 8h.
A summary of the number of reads retrieved per sample is included in Sheet#1.
	Sample	Total high quality reads	Confidently mapped reads	% reads confidently mapped
	Input-masOHT_GTGAAA_L8	21929228	15363578	70.0598
	shBptf1-masOHT-Myc4_CTTGTA_L6	25615737	10512988	41.0411
	shNt-masOHT-Myc2_GTGAAA_L5	20609251	11268132	54.6751

## Sheet: All peaks
Total peaks called in control and BPTF-silenced cells. The presence or absence of a peak in a certain location is reported in columns E and F (1 = presence; 0 = absence).
ChIP-seq peaks are identified with their ID and genomic coordinates (Chromosome, Start and End). Every peak is associated to the closes gene (TSS): identity of these genes (Promoter ID, Entrez ID, Unigene, Refseq, Ensembl, Gene Name and Strand) is annotated.
Peaks are annotated relative to TSS and coding region positions (TSS ± 3kb, intragenic, intergenic). The statistics for each of these categories is shown in Sheet #3.
PEAK ID	CHROMOSOME	START	END	PEAK shNT	PEAK shBPTF	STRAND	INTERGENIC	INTRAGENIC	TSS ± 3kb	ANNOTATION	DETAILED ANNOTATION	DISTANCE TO TSS	NEAREST PROMOTER ID	ENTREZ ID	NEAREST UNIGENE	NEAREST REFSEQ	NEAREST ENSEMBL	GENE NAME	GENE ALIAS	GENE DESCRIPTION
131	chr1	81373971	81374020	0	1	+	1	0	0	Intergenic	Intergenic	-892086	NM_012302	23266	Hs.649282	NM_012302	ENSG00000117114	LPHN2	CIRL2|CL2|LEC1|LPHH1	latrophilin 2
2053	chr4	127771624	127771673	0	1	+	1	0	0	Intergenic	Intergenic	-782438	NM_015693	27152	Hs.391481	NM_015693	ENSG00000164066	INTU	INT|PDZD6|PDZK6	inturned planar cell polarity protein
410	chr10	109679562	109679618	1	0	+	1	0	0	Intergenic	LTR14B|LTR|ERVK	-755124	NM_001013031	114815	Hs.591915	NM_001013031	ENSG00000108018	SORCS1	hSorCS	sortilin-related VPS10 domain containing receptor 1
1593	chr2	195799223	195799272	0	1	+	1	0	0	Intergenic	Intergenic	-722284	NM_001127257	57181	Hs.650158	NM_001127257	ENSG00000196950	SLC39A10	LZT-Hs2	solute carrier family 39 (zinc transporter), member 10
2615	chr9	110913550	110913592	1	0	+	1	0	0	Intergenic	Intergenic	-661524	NM_004235	9314	Hs.376206	NM_004235	ENSG00000136826	KLF4	EZF|GKLF	Kruppel-like factor 4 (gut)
2614	chr9	110913484	110913549	0	1	+	1	0	0	Intergenic	Intergenic	-661470	NM_004235	9314	Hs.376206	NM_004235	ENSG00000136826	KLF4	EZF|GKLF	Kruppel-like factor 4 (gut)
2688	chrX	121699986	121700069	0	1	+	1	0	0	Intergenic	MLT1K|LTR|ERVL-MaLR	-618068	NM_000828	2892	Hs.377070	NM_000828	ENSG00000125675	GRIA3	GLUR-C|GLUR-K3|GLUR3|GLURC|GluA3|MRX94	glutamate receptor, ionotropic, AMPA 3
322	chr10	36823750	36823816	0	1	+	1	0	0	Intergenic	Intergenic	-591002	NM_052997	91074	Hs.373787	NM_052997	ENSG00000148513	ANKRD30A	NY-BR-1	ankyrin repeat domain 30A
2397	chr7	46517892	46517950	1	0	+	1	0	0	Intergenic	Intergenic	-557050	NM_001013398	3486	Hs.450230	NM_000598	ENSG00000146674	IGFBP3	BP-53|IBP3	insulin-like growth factor binding protein 3
2396	chr7	46495868	46495910	1	0	+	1	0	0	Intergenic	Intergenic	-535018	NM_001013398	3486	Hs.450230	NM_000598	ENSG00000146674	IGFBP3	BP-53|IBP3	insulin-like growth factor binding protein 3
2383	chr7	41229583	41229643	1	0	+	1	0	0	Intergenic	MER45B|DNA|hAT-Tip100	-503901	NR_027118	285954	Hs.656869	NR_027118	ENSG00000224116	INHBA-AS1	-	INHBA antisense RNA 1
2245	chr6	14744452	14744518	0	1	+	1	0	0	Intergenic	Intergenic	-501721	NM_004973	3720	Hs.269059	NM_001267040	ENSG00000008083	JARID2	JMJ	jumonji, AT rich interactive domain 2
2314	chr6	122253817	122254060	1	1	+	1	0	0	Intergenic	Intergenic	-466757	NM_001135564	3298	Hs.158195	NM_001135564	ENSG00000025156	HSF2	HSF 2|HSTF 2	heat shock transcription factor 2
1453	chr1_gl000192_random	545031	545073	1	0	+	1	0	0	Intergenic	U1|snRNA|snRNA	-465725	NR_049745	100288805	Hs.722871	NR_049745		HYDIN2	HYDINP1	HYDIN2, axonemal central pair apparatus protein (pseudogene)
1452	chr1_gl000192_random	544868	544912	1	0	+	1	0	0	Intergenic	Intergenic	-465563	NR_049745	100288805	Hs.722871	NR_049745		HYDIN2	HYDINP1	HYDIN2, axonemal central pair apparatus protein (pseudogene)
323	chr10	36964697	36964775	0	1	+	1	0	0	Intergenic	Intergenic	-450049	NM_052997	91074	Hs.373787	NM_052997	ENSG00000148513	ANKRD30A	NY-BR-1	ankyrin repeat domain 30A
2246	chr6	14804671	14804754	1	0	+	1	0	0	Intergenic	Intergenic	-441493	NM_004973	3720	Hs.269059	NM_001267040	ENSG00000008083	JARID2	JMJ	jumonji, AT rich interactive domain 2
2247	chr6	14804852	14804894	1	0	+	1	0	0	Intergenic	Intergenic	-441333	NM_004973	3720	Hs.269059	NM_001267040	ENSG00000008083	JARID2	JMJ	jumonji, AT rich interactive domain 2
2127	chr5	97677018	97677067	0	1	+	1	0	0	Intergenic	Intergenic	-427956	NM_001012761	285704	Hs.526902	NM_173670	ENSG00000174136	RGMB	DRAGON	RGM domain family, member B
1659	chr20	8626721	8626767	1	0	+	1	0	0	intron (NM_182734, intron 4 of 32)	intron (NM_182734, intron 4 of 32)	-422957	NM_001172646	5332	Hs.472101	NM_000933	ENSG00000101333	PLCB4	ARCND2|PI-PLC	phospholipase C, beta 4
1611	chr2	218143948	218143997	0	1	+	1	0	0	Intergenic	LTR53|LTR|ERVL	-419191	NM_003284	7141	Hs.3017	NM_003284	ENSG00000118245	TNP1	TP1	transition protein 1 (during histone to protamine replacement)
722	chr12	127778235	127778294	1	0	+	1	0	0	Intergenic	LTR16D2|LTR|ERVL	-419029	NR_033970	440117	Hs.127100	NR_033970	ENSG00000249873	LOC440117	-	uncharacterized LOC440117
2493	chr8	37178708	37178750	1	0	+	1	0	0	Intergenic	MLT1F1|LTR|ERVL-MaLR	-374572	NM_025069	80139	Hs.744591	NM_025069		ZNF703	ZEPPO1|ZNF503L|ZPO1	zinc finger protein 703
800	chr14	53976777	53976855	1	0	+	1	0	0	Intergenic	Intergenic	-356770	NM_001160148	80821	Hs.125525	NM_001160147		DDHD1	PA-PLA1|PAPLA1|SPG28	DDHD domain containing 1
2560	chr8	142869908	142869955	1	0	+	1	0	0	Intergenic	Intergenic	-352602	NR_102364	389690	Hs.689547	NM_207414	ENSG00000226807	MROH5	-	maestro heat-like repeat family member 5
1574	chr2	151668042	151668091	0	1	+	1	0	0	Intergenic	Intergenic	-323858	NM_001254738	390	Hs.6838	NM_001254738	ENSG00000115963	RND3	ARHE|Rho8|RhoE|memB	Rho family GTPase 3
2054	chr4	128230528	128230715	0	1	+	1	0	0	Intergenic	Intergenic	-323465	NM_015693	27152	Hs.391481	NM_015693	ENSG00000164066	INTU	INT|PDZD6|PDZK6	inturned planar cell polarity protein
2068	chr4	173772080	173772200	1	1	+	1	0	0	intron (NM_001034845, intron 7 of 12)	MER21C|LTR|ERVL	-317764	NM_017423	51809	Hs.548088	NM_017423	ENSG00000109586	GALNT7	GALNAC-T7|GalNAcT7	UDP-N-acetyl-alpha-D-galactosamine:polypeptide N-acetylgalactosaminyltransferase 7 (GalNAc-T7)
791	chr14	38371373	38371518	0	1	+	1	0	0	Intergenic	Intergenic	-305758	NM_001049	6751	Hs.248160	NM_001049	ENSG00000139874	SSTR1	SRIF-2|SS-1-R|SS1-R|SS1R	somatostatin receptor 1
2303	chr6	106246063	106246140	0	1	+	1	0	0	Intergenic	Intergenic	-288093	NM_001198	639	Hs.436023	NM_001198	ENSG00000057657	PRDM1	BLIMP1|PRDI-BF1	PR domain containing 1, with ZNF domain
2114	chr5	55841096	55841145	0	1	+	1	0	0	Intergenic	Intergenic	-269779	NM_005921	4214	Hs.653654	NM_005921	ENSG00000095015	MAP3K1	MAPKKK1|MEKK|MEKK 1|MEKK1|SRXY6	mitogen-activated protein kinase kinase kinase 1, E3 ubiquitin protein ligase
1461	chr2	12246723	12246770	1	0	+	1	0	0	Intergenic	Intergenic	-269635	NR_036226	100422996		NR_036226	ENSG00000265172	MIR4262	-	microRNA 4262
2319	chr6	133873167	133873423	1	1	+	1	0	0	Intergenic	Intergenic	-268990	NR_027030	154089	Hs.126165	NR_027030		MGC34034	-	uncharacterized protein MGC34034
1571	chr2	137143802	137143921	0	1	+	1	0	0	Intergenic	Intergenic	-268137	NM_003467	7852	Hs.593413	NM_001008540	ENSG00000121966	CXCR4	CD184|D2S201E|FB22|HM89|HSY3RR|LAP3|LCR1|LESTR|NPY3R|NPYR|NPYRL|NPYY3R|WHIM	chemokine (C-X-C motif) receptor 4
1896	chr3	55224462	55224508	1	0	+	1	0	0	Intergenic	Intergenic	-262413	NM_020678	57408	Hs.591668	NM_020678	ENSG00000144771	LRTM1	-	leucine-rich repeats and transmembrane domains 1
1895	chr3	55224346	55224395	0	1	+	1	0	0	Intergenic	Intergenic	-262299	NM_020678	57408	Hs.591668	NM_020678	ENSG00000144771	LRTM1	-	leucine-rich repeats and transmembrane domains 1
1462	chr2	12596515	12596557	1	0	+	1	0	0	Intergenic	Intergenic	-260462	NR_027303	28951	Hs.467751	NM_021643	ENSG00000071575	TRIB2	C5FW|GS3955|TRB2	tribbles homolog 2 (Drosophila)
2613	chr9	110512184	110512376	1	1	+	1	0	0	Intergenic	Intergenic	-260233	NM_004235	9314	Hs.376206	NM_004235	ENSG00000136826	KLF4	EZF|GKLF	Kruppel-like factor 4 (gut)
1467	chr2	19811601	19811663	0	1	+	1	0	0	Intergenic	Intergenic	-253260	NM_145260	130497	Hs.123933	NM_145260	ENSG00000143867	OSR1	ODD	odd-skipped related 1 (Drosophila)
2536	chr8	106082069	106082123	0	1	+	1	0	0	Intergenic	LTR16D|LTR|ERVL	-249051	NM_012082	23414	Hs.431009	NM_012082	ENSG00000169946	ZFPM2	DIH3|FOG2|ZC2HC11B|ZNF89B|hFOG-2	zinc finger protein, FOG family member 2
566	chr11	78532684	78532806	1	1	+	1	0	0	intron (NM_001098816, intron 12 of 33)	L3|LINE|CR1	-246836	NM_024678	79731	Hs.503389	NM_001243251	ENSG00000137513	NARS2	SLM5|asnRS	asparaginyl-tRNA synthetase 2, mitochondrial (putative)
565	chr11	78532528	78532601	0	1	+	1	0	0	intron (NM_001098816, intron 12 of 33)	intron (NM_001098816, intron 12 of 33)	-246656	NM_024678	79731	Hs.503389	NM_001243251	ENSG00000137513	NARS2	SLM5|asnRS	asparaginyl-tRNA synthetase 2, mitochondrial (putative)
2574	chr9	20022542	20022612	1	1	+	1	0	0	Intergenic	Intergenic	-235560	NM_020344	25769	Hs.738749	NM_001193288		SLC24A2	NCKX2	solute carrier family 24 (sodium/potassium/calcium exchanger), member 2
669	chr12	77692853	77692996	0	1	+	1	0	0	Intergenic	Intergenic	-233565	NM_203394	144455	Hs.416375	NM_203394	ENSG00000165891	E2F7	-	E2F transcription factor 7
2540	chr8	123564850	123564908	0	1	+	1	0	0	Intergenic	L2c|LINE|L2	-229022	NM_014943	22882	Hs.743958	NM_014943	ENSG00000178764	ZHX2	AFR1|RAF	zinc fingers and homeoboxes 2
2541	chr8	123565066	123565115	0	1	+	1	0	0	Intergenic	MLT1H2|LTR|ERVL-MaLR	-228810	NM_014943	22882	Hs.743958	NM_014943	ENSG00000178764	ZHX2	AFR1|RAF	zinc fingers and homeoboxes 2
1901	chr3	62587250	62587324	1	0	+	1	0	0	intron (NM_183393, intron 6 of 26)	intron (NM_183393, intron 6 of 26)	-228097	NM_018008	55079	Hs.241523	NM_018008	ENSG00000153266	FEZF2	FEZ|FEZL|TOF|ZFP312|ZNF312	FEZ family zinc finger 2
1568	chr2	129294980	129295022	1	0	+	1	0	0	Intergenic	LTR49-int|LTR|ERV1	-218830	NM_004807	9394	Hs.512841	NM_004807	ENSG00000136720	HS6ST1	HH15|HS6ST	heparan sulfate 6-O-sulfotransferase 1
1718	chr20	51026740	51026791	0	1	+	1	0	0	Intergenic	Intergenic	-218242	NM_199427	55734	Hs.473082	NM_018197	ENSG00000020256	ZFP64	ZNF338	ZFP64 zinc finger protein
570	chr11	92484870	92484985	0	1	+	1	0	0	intron (NM_001008781, intron 3 of 24)	L3|LINE|CR1	-217861	NM_005959	4544	Hs.569039	NM_005959	ENSG00000134640	MTNR1B	FGQTL2|MEL-1B-R|MT2	melatonin receptor 1B
1288	chr18	65400529	65400582	0	1	+	1	0	0	intron (NR_033921, intron 1 of 4)	intron (NR_033921, intron 1 of 4)	-216589	NM_032160	92126	Hs.124673	NM_032160	ENSG00000171451	DSEL	C18orf4	dermatan sulfate epimerase-like
2401	chr7	51077042	51077084	1	0	+	1	0	0	Intergenic	MIR3|SINE|MIR	-215904	NM_001001555	2887	Hs.164060	NM_001001549	ENSG00000106070	GRB10	GRB-IR|Grb-10|IRBP|MEG1|RSS	growth factor receptor-bound protein 10
2384	chr7	41956093	41956214	0	1	+	1	0	0	Intergenic	Intergenic	-213448	NM_002192	3624	Hs.583348	NM_002192		INHBA	EDF|FRP	inhibin, beta A
2311	chr6	113966943	113967068	1	1	+	1	0	0	Intergenic	Intergenic	-211521	NM_002356	4082	Hs.712658	NM_002356	ENSG00000155130	MARCKS	80K-L|MACS|PKCSL|PRKCSL	myristoylated alanine-rich protein kinase C substrate
2302	chr6	100650514	100650620	0	1	+	1	0	0	Intergenic	Intergenic	-208453	NM_032503	84539	Hs.591342	NM_001040179	ENSG00000152034	MCHR2	GPR145|GPRv17|MCH-2R|MCH-R2|MCH2|MCH2R|MCHR-2|SLT	melanin-concentrating hormone receptor 2
1239	chr17	78763419	78763485	1	0	+	1	0	0	intron (NM_020761, intron 6 of 33)	intron (NM_020761, intron 6 of 33)	-202189	NM_024591	79643	Hs.514560	NM_024591	ENSG00000176108	CHMP6	VPS20	charged multivesicular body protein 6
2010	chr4	13919796	13919987	1	1	+	1	0	0	Intergenic	MLT1H|LTR|ERVL-MaLR	-193700	NR_033931	152742	Hs.135435	NR_033931	ENSG00000248698	LOC152742	-	uncharacterized LOC152742
1595	chr2	197973592	197973641	0	1	+	1	0	0	intron (NM_153697, intron 9 of 9)	AluSx|SINE|Alu	-182163	NM_024989	80055	Hs.229988	NM_024989		PGAP1	Bst1|ISPD3024	post-GPI attachment to proteins 1
2489	chr8	29387436	29387478	1	0	+	1	0	0	Intergenic	Intergenic	-179190	NM_001394	1846	Hs.417962	NM_001394	ENSG00000120875	DUSP4	HVH2|MKP-2|MKP2|TYP	dual specificity phosphatase 4
2488	chr8	29387283	29387360	1	0	+	1	0	0	Intergenic	Intergenic	-179055	NM_001394	1846	Hs.417962	NM_001394	ENSG00000120875	DUSP4	HVH2|MKP-2|MKP2|TYP	dual specificity phosphatase 4
2349	chr7	2059313	2059532	1	1	+	1	0	0	intron (NM_001013836, intron 12 of 18)	intron (NM_001013836, intron 12 of 18)	-175534	NR_039799	100616160		NR_039799		MIR4655	-	microRNA 4655
1623	chr2	230309839	230310126	1	1	+	1	0	0	intron (NM_139072, intron 8 of 12)	intron (NM_139072, intron 8 of 12)	-173926	NM_001100818	55022	Hs.409352	NM_001100818	ENSG00000153823	PID1	NYGGF4|P-CLI1|PCLI1	phosphotyrosine interaction domain containing 1
2091	chr5	14410966	14411008	1	0	+	1	0	0	intron (NM_007118, intron 33 of 56)	intron (NM_007118, intron 33 of 56)	-170904	NM_019018	54491	Hs.155085	NM_019018		FAM105A	NET20	family with sequence similarity 105, member A
1644	chr2	240483131	240483214	1	0	+	1	0	0	Intergenic	Intergenic	-160530	NM_006037	9759	Hs.20516	NM_006037	ENSG00000068024	HDAC4	AHO3|BDMR|HA6116|HD4|HDAC-4|HDAC-A|HDACA	histone deacetylase 4
1240	chr17	78807140	78807204	1	0	+	1	0	0	intron (NM_020761, intron 9 of 33)	intron (NM_020761, intron 9 of 33)	-158469	NM_024591	79643	Hs.514560	NM_024591	ENSG00000176108	CHMP6	VPS20	charged multivesicular body protein 6
2584	chr9	70645999	70646058	0	1	+	1	0	0	Intergenic	(CA)n|Simple_repeat|Simple_repeat	-155852	NM_201453	445571	Hs.645337	NM_201453		CBWD3	bA561O23.1	COBW domain containing 3
1260	chr18	10299770	10300086	1	1	+	1	0	0	Intergenic	Intergenic	-154697	NM_153000	147495	Hs.293274	NM_153000	ENSG00000154856	APCDD1	B7323|DRAPC1|HHS|HTS	adenomatosis polyposis coli down-regulated 1
1741	chr21	36570343	36570420	1	1	+	1	0	0	Intergenic	Intergenic	-148787	NM_001754	861	Hs.612648	NM_001001890	ENSG00000159216	RUNX1	AML1|AML1-EVI-1|AMLCR1|CBFA2|EVI-1|PEBP2aB	runt-related transcription factor 1
2553	chr8	130401362	130401524	1	1	+	1	0	0	Intergenic	Intergenic	-147957	NR_033916	728724	Hs.49902	NR_033916	ENSG00000250400	LOC728724	-	hCG1814486
2321	chr6	137958404	137958559	0	1	+	1	0	0	Intergenic	Intergenic	-142951	NM_175747	167826	Hs.195398	NM_175747	ENSG00000177468	OLIG3	Bhlhb7|bHLHe20	oligodendrocyte transcription factor 3
1913	chr3	105725036	105725210	0	1	+	1	0	0	Intergenic	MER21C|LTR|ERVL	-137236	NM_170662	868	Hs.430589	NM_170662	ENSG00000114423	CBLB	Cbl-b|RNF56	Cbl proto-oncogene, E3 ubiquitin protein ligase B
1660	chr20	8912667	8912709	1	0	+	1	0	0	Intergenic	Intergenic	-137013	NM_001172646	5332	Hs.472101	NM_000933	ENSG00000101333	PLCB4	ARCND2|PI-PLC	phospholipase C, beta 4
1241	chr17	78830435	78830484	0	1	+	1	0	0	intron (NM_020761, intron 12 of 33)	intron (NM_020761, intron 12 of 33)	-135181	NM_024591	79643	Hs.514560	NM_024591	ENSG00000176108	CHMP6	VPS20	charged multivesicular body protein 6
1468	chr2	19933679	19933721	1	0	+	1	0	0	Intergenic	Intergenic	-134915	NR_033875	400946	Hs.289062	NR_033875	ENSG00000228784	FLJ12334	-	uncharacterized LOC400946
1469	chr2	19933750	19933862	0	1	+	1	0	0	Intergenic	Intergenic	-134809	NR_033875	400946	Hs.289062	NR_033875	ENSG00000228784	FLJ12334	-	uncharacterized LOC400946
2092	chr5	14448632	14448681	0	1	+	1	0	0	intron (NM_007118, intron 34 of 56)	intron (NM_007118, intron 34 of 56)	-133234	NM_019018	54491	Hs.155085	NM_019018		FAM105A	NET20	family with sequence similarity 105, member A
2093	chr5	14449545	14449783	0	1	+	1	0	0	intron (NM_007118, intron 34 of 56)	intron (NM_007118, intron 34 of 56)	-132227	NM_019018	54491	Hs.155085	NM_019018		FAM105A	NET20	family with sequence similarity 105, member A
479	chr11	35837574	35837697	1	0	+	1	0	0	Intergenic	Intergenic	-127976	NM_174902	143458	Hs.636203	NM_174902		LDLRAD3	LRAD3	low density lipoprotein receptor class A domain containing 3
2041	chr4	90630090	90630166	1	0	+	1	0	0	Intergenic	Intergenic	-127424	NR_045481	644248	Hs.553954	NR_045481	ENSG00000247775	LOC644248	-	uncharacterized LOC644248
2042	chr4	90630338	90630443	0	1	+	1	0	0	Intergenic	Intergenic	-127161	NR_045481	644248	Hs.553954	NR_045481	ENSG00000247775	LOC644248	-	uncharacterized LOC644248
363	chr10	80981033	80981175	1	1	+	1	0	0	intron (NM_020338, intron 7 of 24)	intron (NM_020338, intron 7 of 24)	-126116	NM_005729	10105	Hs.381072	NM_005729	ENSG00000108179	PPIF	CYP3|CyP-M|Cyp-D|CypD	peptidylprolyl isomerase F
2201	chr5	172882266	172882315	0	1	+	1	0	0	Intergenic	MLT1F1|LTR|ERVL-MaLR	-124355	NR_027108	285593	Hs.409730	NR_027108	ENSG00000253955	LOC285593	-	uncharacterized LOC285593
333	chr10	48562366	48562427	0	1	+	1	0	0	Intergenic	Intergenic	-123259	NM_004962	2662	Hs.2171	NM_004962	ENSG00000107623	GDF10	BMP-3b|BMP3B	growth differentiation factor 10
2140	chr5	114755596	114755690	0	1	+	1	0	0	Intergenic	MLT1J|LTR|ERVL-MaLR	-123185	NM_001040440	153733	Hs.436121	NM_001040440	ENSG00000164221	CCDC112	MBC1	coiled-coil domain containing 112
1581	chr2	173169947	173170008	1	0	+	1	0	0	Intergenic	Intergenic	-122336	NM_000210	3655	Hs.133397	NM_000210	ENSG00000091409	ITGA6	CD49f|ITGA6B|VLA-6	integrin, alpha 6
170	chr1	115752983	115753032	0	1	+	1	0	0	Intergenic	Intergenic	-120887	NM_005725	10100	Hs.310458	NM_005725	ENSG00000134198	TSPAN2	NET3|TSN2|TSPAN-2	tetraspanin 2
2139	chr5	114750917	114750988	0	1	+	1	0	0	Intergenic	Intergenic	-118495	NM_001040440	153733	Hs.436121	NM_001040440	ENSG00000164221	CCDC112	MBC1	coiled-coil domain containing 112
1033	chr16	83723037	83723083	1	0	+	1	0	0	intron (NM_001220488, intron 11 of 14)	intron (NM_001220488, intron 11 of 14)	-118448	NM_001537	3281	Hs.250899	NM_001537	ENSG00000230989	HSBP1	NPC-A-13	heat shock factor binding protein 1
2138	chr5	114750350	114750417	1	0	+	1	0	0	Intergenic	Intergenic	-117926	NM_001040440	153733	Hs.436121	NM_001040440	ENSG00000164221	CCDC112	MBC1	coiled-coil domain containing 112
2137	chr5	114750186	114750312	1	1	+	1	0	0	Intergenic	Intergenic	-117791	NM_001040440	153733	Hs.436121	NM_001040440	ENSG00000164221	CCDC112	MBC1	coiled-coil domain containing 112
2113	chr5	55408439	55408502	0	1	+	1	0	0	intron (NM_024669, intron 9 of 11)	intron (NM_024669, intron 9 of 11)	-117650	NM_001190981	3572	Hs.706627	NM_001190981	ENSG00000134352	IL6ST	CD130|CDW130|GP130|IL-6RB	interleukin 6 signal transducer (gp130, oncostatin M receptor)
2596	chr9	90885985	90886099	0	1	+	1	0	0	Intergenic	Intergenic	-117255	NM_006717	10927	Hs.146804	NM_006717	ENSG00000106723	SPIN1	SPIN	spindlin 1
1860	chr3	44040425	44040467	1	0	+	1	0	0	Intergenic	CpG	-115258	NR_029700	406929		NR_029700	ENSG00000207954	MIR138-1	MIRN138-1	microRNA 138-1
1861	chr3	44040593	44040653	1	0	+	1	0	0	Intergenic	CpG	-115081	NR_029700	406929		NR_029700	ENSG00000207954	MIR138-1	MIRN138-1	microRNA 138-1
2575	chr9	21688295	21688406	0	1	+	1	0	0	Intergenic	Intergenic	-114284	NM_002451	4507	Hs.193268	NM_002451	ENSG00000099810	MTAP	BDMF|DMSFH|DMSMFH|LGMBF|MSAP|c86fus	methylthioadenosine phosphorylase
2192	chr5	157399112	157399186	1	0	+	1	0	0	Intergenic	MLT1F|LTR|ERVL-MaLR	-112966	NM_001195555	9685	Hs.644000	NM_001195555	ENSG00000113282	CLINT1	CLINT|ENTH|EPN4|EPNR	clathrin interactor 1
19	chr1	8272089	8272176	0	1	+	1	0	0	Intergenic	CpG	-112257	NM_001080397	50651	Hs.463036	NM_001080397	ENSG00000162426	SLC45A1	DNB5	solute carrier family 45, member 1
1631	chr2	235749111	235749160	0	1	+	1	0	0	Intergenic	Intergenic	-111492	NM_014521	23677	Hs.516777	NM_014521	ENSG00000130147	SH3BP4	BOG25|TTP	SH3-domain binding protein 4
2448	chr7	137139631	137139749	0	1	+	1	0	0	intron (NM_004717, intron 28 of 33)	intron (NM_004717, intron 28 of 33)	-111144	NM_002825	5764	Hs.371249	NM_002825	ENSG00000105894	PTN	HARP|HBGF8|HBNF|NEGF1	pleiotrophin
1701	chr20	45684796	45684845	1	0	+	1	0	0	intron (NM_005244, intron 5 of 15)	intron (NM_005244, intron 5 of 15)	-110788	NR_037410	100500814		NR_037410		MIR3616	-	microRNA 3616
2253	chr6	22412112	22412199	0	1	+	1	0	0	Intergenic	Intergenic	-109074	NM_001163558	5617	Hs.735971	NM_000948	ENSG00000172179	PRL	-	prolactin
288	chr1	240883650	240883812	0	1	+	1	0	0	Intergenic	Intergenic	-108269	NM_022469	64388	Hs.98206	NM_022469	ENSG00000180875	GREM2	CKTSF1B2|DAND3|PRDC	gremlin 2, DAN family BMP antagonist
2320	chr6	136978858	136978907	0	1	+	1	0	0	intron (NM_005923, intron 9 of 29)	intron (NM_005923, intron 9 of 29)	-106926	NM_003980	9053	Hs.486548	NM_001198608	ENSG00000135525	MAP7	E-MAP-115|EMAP115	microtubule-associated protein 7
1604	chr2	208288629	208288815	1	1	+	1	0	0	Intergenic	MLT1H2|LTR|ERVL-MaLR	-105894	NM_134442	1385	Hs.516646	NM_004379		CREB1	CREB	cAMP responsive element binding protein 1
2679	chrX	45711227	45711319	0	1	+	1	0	0	Intergenic	Intergenic	-104743	NR_029636	407007		NR_029636	ENSG00000207725	MIR222	MIRN222|miRNA222|mir-222	microRNA 222
1212	chr17	66701291	66701362	0	1	+	1	0	0	Intergenic	Intergenic	-104232	NM_017565	54757	Hs.268874	NM_001243746		FAM20A	AIGFS|FP2747	family with sequence similarity 20, member A
2323	chr6	139899587	139899643	1	0	+	1	0	0	Intergenic	Intergenic	-103882	NR_033919	645434	Hs.666240	NR_033919		LOC645434	-	uncharacterized LOC645434
1729	chr21	29808981	29809068	1	1	+	1	0	0	Intergenic	Intergenic	-102615	NR_026553	118421	Hs.438549	NM_145033	ENSG00000226935	LINC00161	C21orf100|NCRNA00161	long intergenic non-protein coding RNA 161
1730	chr21	29809117	29809192	0	1	+	1	0	0	Intergenic	Intergenic	-102485	NR_026553	118421	Hs.438549	NM_145033	ENSG00000226935	LINC00161	C21orf100|NCRNA00161	long intergenic non-protein coding RNA 161
2474	chr8	26046639	26046681	1	0	+	1	0	0	Intergenic	Intergenic	-102347	NM_002717	5520	Hs.146339	NM_001177591	ENSG00000221914	PPP2R2A	B55A|B55ALPHA|PR52A|PR55A	protein phosphatase 2, regulatory subunit B, alpha
2475	chr8	26046713	26046764	0	1	+	1	0	0	Intergenic	Intergenic	-102268	NM_002717	5520	Hs.146339	NM_001177591	ENSG00000221914	PPP2R2A	B55A|B55ALPHA|PR52A|PR55A	protein phosphatase 2, regulatory subunit B, alpha
1662	chr20	13322536	13322606	1	0	+	1	0	0	Intergenic	MLT1H|LTR|ERVL-MaLR	-102237	NR_040043	100505536	Hs.665253	NR_040043		ISM1-AS1	-	ISM1 antisense RNA 1
169	chr1	115733770	115733833	0	1	+	1	0	0	Intergenic	Intergenic	-101681	NM_005725	10100	Hs.310458	NM_005725	ENSG00000134198	TSPAN2	NET3|TSN2|TSPAN-2	tetraspanin 2
168	chr1	115733551	115733690	0	1	+	1	0	0	Intergenic	Intergenic	-101500	NM_005725	10100	Hs.310458	NM_005725	ENSG00000134198	TSPAN2	NET3|TSN2|TSPAN-2	tetraspanin 2
167	chr1	115733458	115733507	0	1	+	1	0	0	Intergenic	Intergenic	-101362	NM_005725	10100	Hs.310458	NM_005725	ENSG00000134198	TSPAN2	NET3|TSN2|TSPAN-2	tetraspanin 2
859	chr14	106539109	106539239	1	0	+	1	0	0	Intergenic	Intergenic	-100816	NR_002224	8755	Hs.662288	NR_002224	ENSG00000233988	ADAM6	C14orf96|tMDCIV	ADAM metallopeptidase domain 6, pseudogene
364	chr10	81006458	81006507	0	1	+	1	0	0	intron (NM_020338, intron 7 of 24)	intron (NM_020338, intron 7 of 24)	-100737	NM_005729	10105	Hs.381072	NM_005729	ENSG00000108179	PPIF	CYP3|CyP-M|Cyp-D|CypD	peptidylprolyl isomerase F
359	chr10	79909049	79909122	0	1	+	1	0	0	Intergenic	MIRc|SINE|MIR	-99296	NR_038985	100132987	Hs.576887	NR_038985	ENSG00000230417	LINC00856	-	long intergenic non-protein coding RNA 856
1378	chr19	31939127	31939235	0	1	+	1	0	0	Intergenic	Intergenic	-98991	NM_020856	57616	Hs.278436	NM_020856	ENSG00000121297	TSHZ3	TSH3|ZNF537	teashirt zinc finger homeobox 3
806	chr14	61939055	61939192	0	1	+	1	0	0	intron (NM_006255, intron 9 of 13)	intron (NM_006255, intron 9 of 13)	-98134	NR_039985	400221	Hs.344000	NR_039985	ENSG00000232774	FLJ22447	-	uncharacterized LOC400221
807	chr14	61939193	61939248	1	0	+	1	0	0	intron (NM_006255, intron 9 of 13)	intron (NM_006255, intron 9 of 13)	-98037	NR_039985	400221	Hs.344000	NR_039985	ENSG00000232774	FLJ22447	-	uncharacterized LOC400221
1038	chr16	85548507	85548753	1	1	+	1	0	0	Intergenic	(TG)n|Simple_repeat|Simple_repeat	-96399	NM_001134473	23199	Hs.461647	NM_001134473	ENSG00000131149	GSE1	KIAA0182	Gse1 coiled-coil protein
2490	chr8	30400300	30400342	1	0	+	1	0	0	intron (NM_001008710, intron 5 of 8)	intron (NM_001008710, intron 5 of 8)	-95796	NM_001206847	100507341	Hs.659493	NM_001206847	ENSG00000253457	SMIM18	-	small integral membrane protein 18
2662	chr9	137437924	137437976	1	0	+	1	0	0	Intergenic	Intergenic	-95702	NM_000093	1289	Hs.210283	NM_000093	ENSG00000130635	COL5A1	-	collagen, type V, alpha 1
2457	chr7	154958596	154958732	1	1	+	1	0	0	Intergenic	Intergenic	-95397	NR_038945	100128264	Hs.744621	NR_038945	ENSG00000220575	LOC100128264	-	uncharacterized LOC100128264
2547	chr8	127930040	127930082	1	0	+	1	0	0	Intergenic	Intergenic	-95338	NR_045262	100750225	Hs.571530	NR_045262	ENSG00000253438	PCAT1	PCAT-1	prostate cancer associated transcript 1 (non-protein coding)
1255	chr18	362121	362170	0	1	+	1	0	0	intron (NM_130386, intron 2 of 9)	intron (NM_130386, intron 2 of 9)	-94087	NM_005131	9984	Hs.712543	NM_005131	ENSG00000079134	THOC1	HPR1|P84|P84N5	THO complex 1
2069	chr4	173995822	173995889	1	0	+	1	0	0	Intergenic	Intergenic	-94048	NM_017423	51809	Hs.548088	NM_017423	ENSG00000109586	GALNT7	GALNAC-T7|GalNAcT7	UDP-N-acetyl-alpha-D-galactosamine:polypeptide N-acetylgalactosaminyltransferase 7 (GalNAc-T7)
1515	chr2	64587340	64587437	0	1	+	1	0	0	Intergenic	Intergenic	-93938	NM_014181	29094	Hs.372208	NM_014181	ENSG00000119862	LGALSL	GRP	lectin, galactoside-binding-like
1585	chr2	174924137	174924186	1	0	+	1	0	0	Intergenic	MER74B|LTR|ERVL	-93732	NM_003111	6670	Hs.531587	NM_001017371	ENSG00000172845	SP3	SPR2	Sp3 transcription factor
2505	chr8	50730838	50730907	0	1	+	1	0	0	Intergenic	MER89|LTR|ERV1	-93724	NM_018967	54212	Hs.584914	NM_018967	ENSG00000147481	SNTG1	G1SYN|SYN4	syntrophin, gamma 1
1584	chr2	174923774	174924103	1	1	+	1	0	0	Intergenic	MER77B|LTR|ERVL	-93509	NM_003111	6670	Hs.531587	NM_001017371	ENSG00000172845	SP3	SPR2	Sp3 transcription factor
261	chr1	215647460	215647509	0	1	+	1	0	0	Intergenic	MIR|SINE|MIR	-93250	NM_016121	51133	Hs.335139	NM_016121	ENSG00000136636	KCTD3	NY-REN-45	potassium channel tetramerisation domain containing 3
336	chr10	54624358	54624440	1	0	+	1	0	0	Intergenic	Intergenic	-92939	NM_000242	4153	Hs.499674	NM_000242	ENSG00000165471	MBL2	COLEC1|HSMBPC|MBL|MBL2D|MBP|MBP-C|MBP1|MBPD	mannose-binding lectin (protein C) 2, soluble
1509	chr2	47261405	47261483	0	1	+	1	0	0	intron (NM_020458, intron 15 of 19)	intron (NM_020458, intron 15 of 19)	-92450	NM_001171511	90411	Hs.662152	NM_001171506	ENSG00000180398	MCFD2	F5F8D|F5F8D2|LMAN1IP|SDNSF	multiple coagulation factor deficiency 2
1798	chr22	33104830	33104879	0	1	+	1	0	0	intron (NM_001135774, intron 6 of 13)	intron (NM_001135774, intron 6 of 13)	-91947	NM_000362	7078	Hs.644633	NM_000362	ENSG00000100234	TIMP3	HSMRK222|K222|K222TA2|SFD	TIMP metallopeptidase inhibitor 3
2288	chr6	53771751	53771794	1	0	+	1	0	0	intron (NM_018214, intron 10 of 13)	intron (NM_018214, intron 10 of 13)	-91915	NR_046832	100874282	Hs.571169	NR_046832	ENSG00000236996	MLIP-IT1	-	MLIP intronic transcript 1 (non-protein coding)
265	chr1	223406852	223407016	0	1	+	1	0	0	intron (NM_017982, intron 5 of 8)	intron (NM_017982, intron 5 of 8)	-90310	NM_003268	7100	Hs.604542	NM_003268	ENSG00000187554	TLR5	SLEB1|TIL3	toll-like receptor 5
240	chr1	193245768	193245838	0	1	+	1	0	0	Intergenic	MLT1H|LTR|ERVL-MaLR	-90060	NM_003783	8707	Hs.518834	NM_003783	ENSG00000162630	B3GALT2	BETA3GALT2|GLCT2|beta3Gal-T2	UDP-Gal:betaGlcNAc beta 1,3-galactosyltransferase, polypeptide 2
1459	chr2	9893525	9893604	1	1	+	1	0	0	Intergenic	Intergenic	-90006	NM_005680	9014	Hs.584833	NM_005680	ENSG00000115750	TAF1B	MGC:9349|RAF1B|RAFI63|SL1|TAFI63	TATA box binding protein (TBP)-associated factor, RNA polymerase I, B, 63kDa
2671	chrUn_gl000220	7796	7861	0	1	+	1	0	0	Intergenic	Intergenic	-89300	NR_038958	100507412	Hs.426704	NR_038958		LOC100507412	-	uncharacterized LOC100507412
171	chr1	115968903	115969001	0	1	+	1	0	0	Intergenic	Intergenic	-88095	NM_002506	4803	Hs.2561	NM_002506	ENSG00000134259	NGF	Beta-NGF|HSAN5|NGFB	nerve growth factor (beta polypeptide)
1717	chr20	50267341	50267390	0	1	+	1	0	0	intron (NM_006045, intron 14 of 27)	intron (NM_006045, intron 14 of 27)	-87996	NM_001258294	4773	Hs.744148	NM_001136021	ENSG00000101096	NFATC2	NFAT1|NFATP	nuclear factor of activated T-cells, cytoplasmic, calcineurin-dependent 2
256	chr1	212091445	212091494	0	1	+	1	0	0	Intergenic	Intergenic	-87356	NM_014873	9926	Hs.497674	NM_014873	ENSG00000123684	LPGAT1	FAM34A|FAM34A1|NET8	lysophosphatidylglycerol acyltransferase 1
412	chr10	112170448	112170520	1	0	+	1	0	0	Intergenic	Intergenic	-87141	NM_004419	1847	Hs.2128	NM_004419	ENSG00000138166	DUSP5	DUSP|HVH3	dual specificity phosphatase 5
1562	chr2	121468175	121468218	1	0	+	1	0	0	Intergenic	Intergenic	-86670	NM_005270	2736	Hs.111867	NM_005270	ENSG00000074047	GLI2	HPE9|THP1|THP2	GLI family zinc finger 2
2336	chr6	168566190	168566532	1	1	+	1	0	0	Intergenic	Intergenic	-86522	NM_024919	79981	Hs.266746	NM_001122841	ENSG00000153303	FRMD1	bA164L23.1	FERM domain containing 1
891	chr15	64539058	64539242	1	1	+	1	0	0	intron (NM_022048, intron 4 of 11)	intron (NM_022048, intron 4 of 11)	-83796	NM_000942	5479	Hs.434937	NM_000942	ENSG00000166794	PPIB	CYP-S1|CYPB|OI9|SCYLP	peptidylprolyl isomerase B (cyclophilin B)
2573	chr9	18390653	18390701	1	0	+	1	0	0	Intergenic	L4|LINE|RTE	-83402	NM_052866	92949	Hs.741483	NM_139238	ENSG00000178031	ADAMTSL1	ADAMTSL-1|ADAMTSR1|C9orf94|PUNCTIN	ADAMTS-like 1
2254	chr6	24273747	24273789	1	0	+	1	0	0	intron (NM_001195610, intron 8 of 10)	intron (NM_001195610, intron 8 of 10)	-83363	NM_181337	353219	Hs.697888	NM_181337	ENSG00000146049	KAAG1	RU2AS	kidney associated antigen 1
2539	chr8	122736556	122736637	0	1	+	1	0	0	Intergenic	Intergenic	-82967	NM_005328	3037	Hs.159226	NM_005328		HAS2	-	hyaluronan synthase 2
234	chr1	182113423	182113487	1	0	+	1	0	0	Intergenic	Intergenic	-82608	NM_001009992	127665	Hs.684328	NM_001009992	ENSG00000179930	ZNF648	-	zinc finger protein 648
233	chr1	182113240	182113323	1	0	+	1	0	0	Intergenic	Intergenic	-82435	NM_001009992	127665	Hs.684328	NM_001009992	ENSG00000179930	ZNF648	-	zinc finger protein 648
569	chr11	85873381	85873423	1	0	+	1	0	0	Intergenic	Intergenic	-82404	NM_152991	8726	Hs.503510	NM_003797	ENSG00000074266	EED	HEED|WAIT1	embryonic ectoderm development
2084	chr5	9712771	9712896	0	1	+	1	0	0	intron (NR_027112, intron 8 of 12)	intron (NR_027112, intron 8 of 12)	-82371	NM_019599	50834	Hs.567492	NM_019599	ENSG00000169777	TAS2R1	T2R1|TRB7	taste receptor, type 2, member 1
2077	chr5	5340456	5340498	1	0	+	1	0	0	Intergenic	Intergenic	-82309	NM_015325	23379	Hs.449296	NM_015325	ENSG00000164151	KIAA0947	-	KIAA0947
2078	chr5	5340571	5340657	0	1	+	1	0	0	Intergenic	Intergenic	-82172	NM_015325	23379	Hs.449296	NM_015325	ENSG00000164151	KIAA0947	-	KIAA0947
1968	chr3	158909399	158909484	0	1	+	1	0	0	intron (NM_001197114, intron 1 of 9)	intron (NM_001197114, intron 1 of 9)	-81594	NM_001197108	29970	Hs.134665	NM_001197107	ENSG00000151967	SCHIP1	SCHIP-1	schwannomin interacting protein 1
2243	chr6	14035893	14035967	0	1	+	1	0	0	Intergenic	MLT1J2|LTR|ERVL-MaLR	-81557	NM_001251901	9308	Hs.595133	NM_001040280	ENSG00000112149	CD83	BL11|HB15	CD83 molecule
253	chr1	207414140	207414273	1	1	+	1	0	0	Intergenic	Intergenic	-80610	NM_000574	1604	Hs.126517	NM_000574	ENSG00000196352	CD55	CR|CROM|DAF|TC	CD55 molecule, decay accelerating factor for complement (Cromer blood group)
418	chr10	119221545	119221594	0	1	+	1	0	0	Intergenic	Intergenic	-80386	NM_004098	2018	Hs.202095	NM_001165924	ENSG00000170370	EMX2	-	empty spiracles homeobox 2
293	chr1	245237916	245237965	1	0	+	1	0	0	intron (NM_001143943, intron 3 of 6)	intron (NM_001143943, intron 3 of 6)	-80346	NM_018012	55083	Hs.368096	NM_018012	ENSG00000162849	KIF26B	-	kinesin family member 26B
788	chr14	34500216	34500383	1	1	+	1	0	0	Intergenic	Intergenic	-80016	NM_022073	112399	Hs.135507	NM_022073	ENSG00000129521	EGLN3	HIFP4H3|HIFPH3|PHD3	egl nine homolog 3 (C. elegans)
787	chr14	34500084	34500200	1	0	+	1	0	0	Intergenic	Intergenic	-79858	NM_022073	112399	Hs.135507	NM_022073	ENSG00000129521	EGLN3	HIFP4H3|HIFPH3|PHD3	egl nine homolog 3 (C. elegans)
733	chr13	29148853	29148959	0	1	+	1	0	0	Intergenic	Intergenic	-79641	NM_001160030	2321	Hs.594454	NM_001159920	ENSG00000102755	FLT1	FLT|FLT-1|VEGFR-1|VEGFR1	fms-related tyrosine kinase 1
626	chr12	47299088	47299198	1	1	+	1	0	0	Intergenic	LTR14B|LTR|ERVK	-79363	NM_018018	55089	Hs.446077	NM_001143824	ENSG00000139209	SLC38A4	ATA3|NAT3|PAAT	solute carrier family 38, member 4
849	chr14	96592066	96592141	1	0	+	1	0	0	Intergenic	MLT1H|LTR|ERVL-MaLR	-79031	NM_000623	624	Hs.726620	NM_000623	ENSG00000168398	BDKRB2	B2R|BK-2|BK2|BKR2|BRB2	bradykinin receptor B2
2000	chr4	4782643	4782739	1	0	+	1	0	0	Intergenic	Intergenic	-78701	NM_002448	4487	Hs.424414	NM_002448	ENSG00000163132	MSX1	ECTD3|HOX7|HYD1|STHAG1	msh homeobox 1
1799	chr22	33119882	33119924	1	0	+	1	0	0	intron (NM_001135774, intron 6 of 13)	intron (NM_001135774, intron 6 of 13)	-76899	NM_000362	7078	Hs.644633	NM_000362	ENSG00000100234	TIMP3	HSMRK222|K222|K222TA2|SFD	TIMP metallopeptidase inhibitor 3
315	chr10	30100728	30100777	0	1	+	1	0	0	Intergenic	Intergenic	-76023	NM_003174	6840	Hs.499209	NM_003174	ENSG00000197321	SVIL	-	supervillin
1704	chr20	46912602	46912714	1	1	+	1	0	0	Intergenic	Intergenic	-75996	NR_026958	284749	Hs.299080	NR_026958	ENSG00000235621	LINC00494	-	long intergenic non-protein coding RNA 494
136	chr1	87718208	87718301	0	1	+	1	0	0	Intergenic	Intergenic	-75896	NM_006769	8543	Hs.436792	NM_006769		LMO4	-	LIM domain only 4
1705	chr20	46912778	46912820	1	0	+	1	0	0	Intergenic	Intergenic	-75855	NR_026958	284749	Hs.299080	NR_026958	ENSG00000235621	LINC00494	-	long intergenic non-protein coding RNA 494
2195	chr5	168081490	168081534	1	0	+	1	0	0	Intergenic	Intergenic	-74898	NM_024594	79646	Hs.591729	NM_024594		PANK3	-	pantothenate kinase 3
550	chr11	71010647	71010710	1	0	+	1	0	0	Intergenic	Intergenic	-74871	NM_012309	22941	Hs.268726	NM_012309	ENSG00000162105	SHANK2	AUTS17|CORTBP1|CTTNBP1|ProSAP1|SHANK|SPANK-3	SH3 and multiple ankyrin repeat domains 2
549	chr11	71010557	71010606	0	1	+	1	0	0	Intergenic	Intergenic	-74774	NM_012309	22941	Hs.268726	NM_012309	ENSG00000162105	SHANK2	AUTS17|CORTBP1|CTTNBP1|ProSAP1|SHANK|SPANK-3	SH3 and multiple ankyrin repeat domains 2
2385	chr7	43078015	43078127	1	1	+	1	0	0	Intergenic	Intergenic	-74127	NM_015052	23072	Hs.164453	NM_015052	ENSG00000002746	HECW1	NEDL1	HECT, C2 and WW domain containing E3 ubiquitin protein ligase 1
1665	chr20	21209909	21210025	0	1	+	1	0	0	intron (NM_001276389, intron 8 of 10)	intron (NM_001276389, intron 8 of 10)	-73975	NM_012255	22803	Hs.255932	NM_012255	ENSG00000088930	XRN2	-	5'-3' exoribonuclease 2
353	chr10	76513861	76513938	1	1	+	1	0	0	Intergenic	Intergenic	-72271	NM_001256469	23522	Hs.740873	NM_001256468	ENSG00000156650	KAT6B	GTPTS|MORF|MOZ2|MYST4|ZC2HC6B|qkf|querkopf	K(lysine) acetyltransferase 6B
147	chr1	94445592	94445634	1	0	+	1	0	0	Intergenic	Intergenic	-70601	NM_002061	2730	Hs.315562	NM_002061		GCLM	GLCLR	glutamate-cysteine ligase, modifier subunit
1713	chr20	49057068	49057502	1	1	+	1	0	0	Intergenic	Intergenic	-69606	NM_002827	5770	Hs.417549	NM_002827	ENSG00000196396	PTPN1	PTP1B	protein tyrosine phosphatase, non-receptor type 1
1071	chr17	2061475	2061524	0	1	+	1	0	0	intron (NM_001256827, intron 6 of 11)	intron (NM_001256827, intron 6 of 11)	-69445	NR_046385	23293	Hs.448342	NM_001170957	ENSG00000070366	SMG6	C17orf31|EST1A|SMG-6|hSMG5/7a	smg-6 homolog, nonsense mediated mRNA decay factor (C. elegans)
616	chr12	25869907	25869968	1	0	+	1	0	0	Intergenic	Intergenic	-68442	NM_001145727	160492	Hs.44647	NM_001145727	ENSG00000152936	IFLTD1	PAS1C1	intermediate filament tail domain containing 1
1103	chr17	12989598	12989647	0	1	+	1	0	0	Intergenic	Intergenic	-68242	NM_001165962	60528	Hs.434232	NM_001165962		ELAC2	ELC2|HPC2	elaC homolog 2 (E. coli)
2419	chr7	92533792	92533894	0	1	+	1	0	0	Intergenic	AmnSINE1|SINE|Deu	-67902	NM_001145306	1021	Hs.119882	NM_001145306	ENSG00000105810	CDK6	PLSTIRE	cyclin-dependent kinase 6
1836	chr3	8878984	8879075	0	1	+	1	0	0	Intergenic	MLT1H2|LTR|ERVL-MaLR	-67730	NM_000916	5021	Hs.2820	NM_000916	ENSG00000180914	OXTR	OT-R	oxytocin receptor
2438	chr7	116072821	116072892	0	1	+	1	0	0	Intergenic	Intergenic	-66798	NM_198212	858	Hs.603096	NM_001206747	ENSG00000105971	CAV2	CAV	caveolin 2
786	chr14	27311267	27311504	0	1	+	1	0	0	Intergenic	UCON29|DNA|PiggyBac?	-66462	NR_036193	100423019		NR_036193	ENSG00000265165	MIR4307	-	microRNA 4307
1922	chr3	119879117	119879179	0	1	+	1	0	0	Intergenic	Intergenic	-65884	NM_002093	2932	Hs.445733	NM_001146156	ENSG00000082701	GSK3B	-	glycogen synthase kinase 3 beta
272	chr1	229341239	229341296	1	0	+	1	0	0	Intergenic	Intergenic	-65541	NM_001271998	5867	Hs.296169	NM_001271998		RAB4A	HRES-1/RAB4|RAB4	RAB4A, member RAS oncogene family
273	chr1	229341344	229341397	1	0	+	1	0	0	Intergenic	Intergenic	-65438	NM_001271998	5867	Hs.296169	NM_001271998		RAB4A	HRES-1/RAB4|RAB4	RAB4A, member RAS oncogene family
1254	chr17	81109701	81109780	1	0	+	1	0	0	Intergenic	Intergenic	-64925	NR_029406	388574	Hs.546918	NR_029406	ENSG00000232938	FLJ43681	-	ribosomal protein L23a pseudogene
2472	chr8	24086784	24086826	1	0	+	1	0	0	Intergenic	Intergenic	-64775	NM_021777	10863	Hs.174030	NM_014265	ENSG00000042980	ADAM28	ADAM 28|ADAM23|MDC-L|MDC-Lm|MDC-Ls|MDCL|eMDC II|eMDCII	ADAM metallopeptidase domain 28
2510	chr8	63097640	63097689	0	1	+	1	0	0	Intergenic	Intergenic	-63836	NM_173688	286183	Hs.654662	NM_173688		NKAIN3	FAM77D	Na+/K+ transporting ATPase interacting 3
2633	chr9	129948807	129948922	1	1	+	1	0	0	intron (NM_001190728, intron 10 of 16)	intron (NM_001190728, intron 10 of 16)	-63821	NM_012098	23452	Hs.653262	NM_012098	ENSG00000136859	ANGPTL2	ARP2|HARP	angiopoietin-like 2
2632	chr9	129948686	129948731	1	0	+	1	0	0	intron (NM_001190728, intron 10 of 16)	intron (NM_001190728, intron 10 of 16)	-63665	NM_012098	23452	Hs.653262	NM_012098	ENSG00000136859	ANGPTL2	ARP2|HARP	angiopoietin-like 2
2600	chr9	94249164	94249213	0	1	+	1	0	0	Intergenic	Intergenic	-63045	NM_005384	4783	Hs.79334	NM_005384	ENSG00000165030	NFIL3	E4BP4|IL3BP1|NF-IL3A|NFIL3A	nuclear factor, interleukin 3 regulated
1959	chr3	146031671	146031802	0	1	+	1	0	0	Intergenic	AluJr|SINE|Alu	-62771	NM_001128306	57088	Hs.477869	NM_001128304	ENSG00000114698	PLSCR4	TRA1	phospholipid scramblase 4
1605	chr2	208332200	208332293	0	1	+	1	0	0	Intergenic	MIRb|SINE|MIR	-62369	NM_134442	1385	Hs.516646	NM_004379		CREB1	CREB	cAMP responsive element binding protein 1
2640	chr9	132020957	132021091	0	1	+	1	0	0	Intergenic	CpG	-62271	NM_001012715	414318	Hs.449434	NM_001012715		C9orf106	bA65J3.5	chromosome 9 open reading frame 106
1939	chr3	130217120	130217171	1	0	+	1	0	0	Intergenic	Intergenic	-62032	NM_001102608	131873	Hs.591282	NM_001102608	ENSG00000206384	COL6A6	-	collagen, type VI, alpha 6
2112	chr5	54892802	54892981	1	1	+	1	0	0	Intergenic	Intergenic	-62019	NM_176895	8611	Hs.696231	NM_003711	ENSG00000067113	PPAP2A	LLP1a|LPP1|PAP-2a|PAP2|PAP2a2|PAP2alpha2|PAPalpha1	phosphatidic acid phosphatase type 2A
1865	chr3	46130954	46131018	1	1	+	1	0	0	Intergenic	Intergenic	-62007	NM_005283	2829	Hs.248116	NM_001024644	ENSG00000173578	XCR1	CCXCR1|GPR5	chemokine (C motif) receptor 1
172	chr1	117390688	117390755	0	1	+	1	0	0	Intergenic	Intergenic	-61967	NM_020440	5738	Hs.418093	NM_020440	ENSG00000134247	PTGFRN	CD315|CD9P-1|EWI-F|FPRP|SMAP-6	prostaglandin F2 receptor inhibitor
1864	chr3	46130835	46130877	1	0	+	1	0	0	Intergenic	Intergenic	-61877	NM_005283	2829	Hs.248116	NM_001024644	ENSG00000173578	XCR1	CCXCR1|GPR5	chemokine (C motif) receptor 1
317	chr10	30980267	30980340	0	1	+	1	0	0	Intergenic	Intergenic	-61657	NM_183058	119180	Hs.522610	NM_183058	ENSG00000151033	LYZL2	-	lysozyme-like 2
828	chr14	76557158	76557210	0	1	+	1	0	0	Intergenic	Intergenic	-61075	NM_017926	55668	Hs.410231	NM_017926	ENSG00000089916	GPATCH2L	C14orf118	G patch domain containing 2-like
422	chr10	121076424	121076496	0	1	+	1	0	0	intron (NM_005308, intron 1 of 15)	MER21C|LTR|ERVL	-61024	NR_039829	100616398		NR_039829		MIR4681	-	microRNA 4681
2154	chr5	134644603	134644657	1	0	+	1	0	0	intron (NM_001277348, intron 3 of 5)	intron (NM_001277348, intron 3 of 5)	-60763	NR_037895	340073	Hs.434422	NR_037895	ENSG00000249647	LOC340073	-	uncharacterized LOC340073
2690	chrX	133852576	133852648	1	0	+	1	0	0	Intergenic	Intergenic	-60099	NM_021796	10761	Hs.496811	NM_021796	ENSG00000170965	PLAC1	CT92	placenta-specific 1
2689	chrX	133852454	133852520	1	0	+	1	0	0	Intergenic	Intergenic	-59974	NM_021796	10761	Hs.496811	NM_021796	ENSG00000170965	PLAC1	CT92	placenta-specific 1
746	chr13	44888025	44888092	0	1	+	1	0	0	Intergenic	Intergenic	-59919	NM_001010897	387923	Hs.377972	NM_001010897	ENSG00000151778	SERP2	C13orf21|RP11-269C23.1|bA269C23.1	stress-associated endoplasmic reticulum protein family member 2
127	chr1	68092219	68092401	1	1	+	1	0	0	Intergenic	Intergenic	-58550	NM_001199741	1647	Hs.80409	NM_001199741	ENSG00000116717	GADD45A	DDIT1|GADD45	growth arrest and DNA-damage-inducible, alpha
840	chr14	85938180	85938390	1	1	+	1	0	0	Intergenic	Intergenic	-58203	NM_013231	23768	Hs.744139	NM_013231	ENSG00000185070	FLRT2	-	fibronectin leucine rich transmembrane protein 2
2606	chr9	97906444	97906486	1	0	+	1	0	0	intron (NM_001243743, intron 7 of 14)	intron (NM_001243743, intron 7 of 14)	-58089	NR_036109	100422842		NR_036109	ENSG00000207617	MIR3074	-	microRNA 3074
2605	chr9	97906323	97906413	0	1	+	1	0	0	intron (NM_001243743, intron 7 of 14)	intron (NM_001243743, intron 7 of 14)	-57992	NR_036109	100422842		NR_036109	ENSG00000207617	MIR3074	-	microRNA 3074
247	chr1	203377776	203377825	0	1	+	1	0	0	Intergenic	Intergenic	-57512	NM_002023	2331	Hs.519168	NM_002023	ENSG00000122176	FMOD	SLRR2E	fibromodulin
173	chr1	117395706	117395762	0	1	+	1	0	0	Intergenic	Intergenic	-56955	NM_020440	5738	Hs.418093	NM_020440	ENSG00000134247	PTGFRN	CD315|CD9P-1|EWI-F|FPRP|SMAP-6	prostaglandin F2 receptor inhibitor
476	chr11	35103935	35104015	0	1	+	1	0	0	Intergenic	Intergenic	-56442	NM_001202557	960	Hs.502328	NM_000610	ENSG00000026508	CD44	CDW44|CSPG8|ECMR-III|HCELL|HUTCH-I|IN|LHR|MC56|MDU2|MDU3|MIC4|Pgp1	CD44 molecule (Indian blood group)
174	chr1	117396531	117396580	0	1	+	1	0	0	Intergenic	Intergenic	-56133	NM_020440	5738	Hs.418093	NM_020440	ENSG00000134247	PTGFRN	CD315|CD9P-1|EWI-F|FPRP|SMAP-6	prostaglandin F2 receptor inhibitor
1800	chr22	33141357	33141406	0	1	+	1	0	0	intron (NM_001135774, intron 6 of 13)	intron (NM_001135774, intron 6 of 13)	-55420	NM_000362	7078	Hs.644633	NM_000362	ENSG00000100234	TIMP3	HSMRK222|K222|K222TA2|SFD	TIMP metallopeptidase inhibitor 3
388	chr10	100083075	100083392	1	1	+	1	0	0	Intergenic	MLT1H|LTR|ERVL-MaLR	-55227	NM_032211	84171	Hs.671890	NM_032211	ENSG00000138131	LOXL4	LOXC	lysyl oxidase-like 4
477	chr11	35105214	35105300	1	1	+	1	0	0	Intergenic	Intergenic	-55160	NM_001202557	960	Hs.502328	NM_000610	ENSG00000026508	CD44	CDW44|CSPG8|ECMR-III|HCELL|HUTCH-I|IN|LHR|MC56|MDU2|MDU3|MIC4|Pgp1	CD44 molecule (Indian blood group)
148	chr1	98569883	98570048	0	1	+	1	0	0	Intergenic	Intergenic	-54717	NR_046105	400765	Hs.451802	NM_001001688	ENSG00000231269	MIR137HG	-	MIR137 host gene (non-protein coding)
743	chr13	42197202	42197262	0	1	+	1	0	0	intron (NM_015058, intron 37 of 44)	intron (NM_015058, intron 37 of 44)	-54701	NR_049803	100847026		NR_049803		MIR5006	-	microRNA 5006
1957	chr3	141999031	141999103	1	0	+	1	0	0	Intergenic	HUERS-P3-int|LTR|ERV1	-54618	NM_001039547	256356	Hs.744309	NM_152776	ENSG00000175066	GK5	-	glycerol kinase 5 (putative)
2082	chr5	9108593	9108635	1	0	+	1	0	0	intron (NM_003966, intron 15 of 22)	intron (NM_003966, intron 15 of 22)	-54607	NR_039779	100616326		NR_039779		MIR4636	-	microRNA 4636
2081	chr5	9108467	9108540	0	1	+	1	0	0	intron (NM_003966, intron 15 of 22)	intron (NM_003966, intron 15 of 22)	-54497	NR_039779	100616326		NR_039779		MIR4636	-	microRNA 4636
1956	chr3	141998814	141998989	1	1	+	1	0	0	Intergenic	HUERS-P3-int|LTR|ERV1	-54453	NM_001039547	256356	Hs.744309	NM_152776	ENSG00000175066	GK5	-	glycerol kinase 5 (putative)
2642	chr9	132880428	132880494	1	0	+	1	0	0	intron (NM_001136557, intron 16 of 19)	MIRb|SINE|MIR	-54396	NM_014286	23413	Hs.642946	NM_001128826	ENSG00000107130	NCS1	FLUP|FREQ	neuronal calcium sensor 1
1898	chr3	57041053	57041148	0	1	+	1	0	0	intron (NM_001128615, intron 2 of 12)	L1ME3A|LINE|L1	-53368	NM_181727	353324	Hs.129794	NM_181727	ENSG00000186451	SPATA12	SRG5	spermatogenesis associated 12
2656	chr9	136658375	136658459	1	0	+	1	0	0	intron (NM_001134398, intron 12 of 29)	intron (NM_001134398, intron 12 of 29)	-53340	NM_007101	1757	Hs.198003	NM_001134707	ENSG00000123453	SARDH	BPR-2|DMGDHL1|SAR|SARD|SDH	sarcosine dehydrogenase
809	chr14	62109182	62109342	0	1	+	1	0	0	intron (NR_039985, intron 1 of 2)	L2c|LINE|L2	-52857	NM_181054	3091	Hs.719495	NM_001243084	ENSG00000100644	HIF1A	HIF-1A|HIF-1alpha|HIF1|HIF1-ALPHA|MOP1|PASD8|bHLHe78	hypoxia inducible factor 1, alpha subunit (basic helix-loop-helix transcription factor)
316	chr10	30971411	30971524	0	1	+	1	0	0	Intergenic	Intergenic	-52821	NM_183058	119180	Hs.522610	NM_183058	ENSG00000151033	LYZL2	-	lysozyme-like 2
2335	chr6	166975402	166975444	1	0	+	1	0	0	intron (NM_001006932, intron 2 of 21)	intron (NM_001006932, intron 2 of 21)	-52502	NR_031734	100302141		NR_031734		MIR1913	MIRN1913|hsa-mir-1913	microRNA 1913
1664	chr20	19945339	19945617	1	1	+	1	0	0	intron (NM_018993, intron 4 of 10)	intron (NM_018993, intron 4 of 10)	-52456	NM_181528	51126	Hs.708298	NM_016100	ENSG00000173418	NAA20	NAT3|NAT5|dJ1002M8.1	N(alpha)-acetyltransferase 20, NatB catalytic subunit
927	chr15	96817141	96817183	1	0	+	1	0	0	Intergenic	L2b|LINE|L2	-51995	NM_001145155	7026	Hs.519445	NM_001145155	ENSG00000185551	NR2F2	ARP1|COUPTFB|COUPTFII|NF-E3|NR2F1|SVP40|TFCOUP2	nuclear receptor subfamily 2, group F, member 2
2099	chr5	32225621	32225783	1	1	+	1	0	0	Intergenic	Intergenic	-51277	NM_022130	64083	Hs.408909	NM_022130	ENSG00000113384	GOLPH3	GOPP1|GPP34|MIDAS	golgi phosphoprotein 3 (coat-protein)
292	chr1	245082193	245082235	1	0	+	1	0	0	Intergenic	Intergenic	-50957	NM_032328	84288	Hs.134857	NM_001143943	ENSG00000203666	EFCAB2	-	EF-hand calcium binding domain 2
1776	chr22	19651070	19651138	1	0	+	1	0	0	Intergenic	Intergenic	-50883	NM_002688	5413	Hs.731401	NM_001009939	ENSG00000184702	SEPT5	CDCREL|CDCREL-1|CDCREL1|H5|HCDCREL-1|PNUTL1	septin 5
679	chr12	96488099	96488148	0	1	+	1	0	0	Intergenic	L2a|LINE|L2	-50826	NM_001256644	4048	Hs.524648	NM_000895	ENSG00000111144	LTA4H	-	leukotriene A4 hydrolase
591	chr11	123345980	123346022	1	0	+	1	0	0	Intergenic	Intergenic	-50527	NM_020716	57476	Hs.732509	NM_020716	ENSG00000023171	GRAMD1B	-	GRAM domain containing 1B
300	chr10	6771217	6771266	0	1	+	1	0	0	Intergenic	Intergenic	-50318	NR_038291	100507127	Hs.498571	NR_038291	ENSG00000238266	LINC00707	-	long intergenic non-protein coding RNA 707
1656	chr20	4046367	4046434	0	1	+	1	0	0	Intergenic	L1MC|LINE|L1	-50185	NM_001134338	11237	Hs.589884	NM_001134337	ENSG00000101236	RNF24	G1L	ring finger protein 24
2583	chr9	37954332	37954381	0	1	+	1	0	0	intron (NM_003028, intron 4 of 5)	intron (NM_003028, intron 4 of 5)	-50007	NR_024873	92014	Hs.634120	NM_033412	ENSG00000122696	SLC25A51	CG7943|MCART1	solute carrier family 25, member 51
332	chr10	45356878	45356990	1	1	+	1	0	0	intron (NR_033842, intron 2 of 7)	intron (NR_033842, intron 2 of 7)	-49830	NM_001123376	643236	Hs.292788	NM_001123376		TMEM72	C10orf127|KSP37|bA285G1.3	transmembrane protein 72
1650	chr20	1825679	1825752	1	0	+	1	0	0	Intergenic	Intergenic	-49097	NM_001040022	140885	Hs.581021	NM_001040022	ENSG00000198053	SIRPA	BIT|CD172A|MFR|MYD-1|P84|PTPNS1|SHPS1|SIRP	signal-regulatory protein alpha
270	chr1	227009232	227009281	0	1	+	1	0	0	Intergenic	Intergenic	-49016	NM_012486	5664	Hs.25363	NM_000447	ENSG00000143801	PSEN2	AD3L|AD4|CMD1V|PS2|STM2	presenilin 2 (Alzheimer disease 4)
65	chr1	27865395	27865446	0	1	+	1	0	0	intron (NM_001029882, intron 6 of 6)	intron (NM_001029882, intron 6 of 6)	-48743	NM_001201404	10163	Hs.469244	NM_001201404	ENSG00000158195	WASF2	IMD2|SCAR2|WASF4|WAVE2|dJ393P12.2	WAS protein family, member 2
1764	chr21	47469410	47469491	0	1	+	1	0	0	Intergenic	Intergenic	-48582	NM_001849	1292	Hs.420269	NM_001849	ENSG00000142173	COL6A2	PP3610	collagen, type VI, alpha 2
1765	chr21	47469549	47469606	0	1	+	1	0	0	Intergenic	Intergenic	-48455	NM_001849	1292	Hs.420269	NM_001849	ENSG00000142173	COL6A2	PP3610	collagen, type VI, alpha 2
365	chr10	81058836	81058885	0	1	+	1	0	0	exon (NM_020338, exon 16 of 25)	exon (NM_020338, exon 16 of 25)	-48359	NM_005729	10105	Hs.381072	NM_005729	ENSG00000108179	PPIF	CYP3|CyP-M|Cyp-D|CypD	peptidylprolyl isomerase F
1766	chr21	47469655	47469711	0	1	+	1	0	0	Intergenic	Intergenic	-48350	NM_001849	1292	Hs.420269	NM_001849	ENSG00000142173	COL6A2	PP3610	collagen, type VI, alpha 2
1274	chr18	43146425	43146469	1	0	+	1	0	0	intron (NM_001242692, intron 2 of 20)	intron (NM_001242692, intron 2 of 20)	-48319	NM_007163	8170	Hs.710927	NM_001242692	ENSG00000132874	SLC14A2	HUT2|UT-A2|UT2|UTA|UTR|hUT-A6	solute carrier family 14 (urea transporter), member 2
1583	chr2	174877492	174877683	1	1	+	1	0	0	Intergenic	CpG	-47158	NM_003111	6670	Hs.531587	NM_001017371	ENSG00000172845	SP3	SPR2	Sp3 transcription factor
884	chr15	56332785	56332834	0	1	+	1	0	0	Intergenic	Intergenic	-46975	NM_006154	4734	Hs.1565	NM_006154	ENSG00000069869	NEDD4	NEDD4-1|RPF1	neural precursor cell expressed, developmentally down-regulated 4, E3 ubiquitin protein ligase
474	chr11	26969052	26969126	1	0	+	1	0	0	Intergenic	Intergenic	-46539	NM_203371	387758	Hs.712718	NM_203371	ENSG00000176971	FIBIN	-	fin bud initiation factor homolog (zebrafish)
1488	chr2	40098470	40098514	1	0	+	1	0	0	Intergenic	Intergenic	-46282	NR_038441	100128590	Hs.656261	NR_038441	ENSG00000227028	SLC8A1-AS1	-	SLC8A1 antisense RNA 1
1634	chr2	238829367	238829659	1	1	+	1	0	0	Intergenic	Intergenic	-46074	NM_080678	140739	Hs.471785	NM_080678	ENSG00000184182	UBE2F	NCE2	ubiquitin-conjugating enzyme E2F (putative)
846	chr14	96226428	96226477	0	1	+	1	0	0	Intergenic	Intergenic	-45920	NR_049726	8115	Hs.2484	NM_001098725	ENSG00000100721	TCL1A	TCL1	T-cell leukemia/lymphoma 1A
2598	chr9	91312917	91312966	0	1	+	1	0	0	Intergenic	MIRb|SINE|MIR	-45867	NM_001100111	286238	Hs.434185	NM_001100111		LOC286238	-	uncharacterized LOC286238
1206	chr17	62703422	62703471	1	0	+	1	0	0	Intergenic	Intergenic	-45061	NM_022739	64750	Hs.743986	NM_022739		SMURF2	-	SMAD specific E3 ubiquitin protein ligase 2
862	chr15	29138252	29138294	1	0	+	1	0	0	Intergenic	Intergenic	-44452	NR_047567	728310	Hs.589351	NR_047567	ENSG00000261649	GOLGA6L7P	GOLGA6L7	golgin A6 family-like 7, pseudogene
861	chr15	29138115	29138172	1	0	+	1	0	0	Intergenic	Intergenic	-44323	NR_047567	728310	Hs.589351	NR_047567	ENSG00000261649	GOLGA6L7P	GOLGA6L7	golgin A6 family-like 7, pseudogene
1278	chr18	46520880	46520922	1	0	+	1	0	0	Intergenic	Intergenic	-43820	NM_001190821	4092	Hs.465087	NM_001190821	ENSG00000101665	SMAD7	CRCS3|MADH7|MADH8	SMAD family member 7
1819	chr22	41444871	41444931	1	1	+	1	0	0	Intergenic	Intergenic	-43616	NR_031694	100302237		NR_031694	ENSG00000221160	MIR1281	MIRN1281|hsa-mir-1281	microRNA 1281
461	chr11	12088506	12088602	1	0	+	1	0	0	Intergenic	Intergenic	-43584	NM_014632	9645	Hs.501928	NM_014632	ENSG00000133816	MICAL2	MICAL-2|MICAL2PV1|MICAL2PV2	microtubule associated monooxygenase, calponin and LIM domain containing 2
1850	chr3	32683061	32683103	1	0	+	1	0	0	Intergenic	MLT1G1|LTR|ERVL-MaLR	-43555	NR_046352	25904	Hs.444851	NM_001256741	ENSG00000182973	CNOT10	-	CCR4-NOT transcription complex, subunit 10
2017	chr4	28777665	28777714	0	1	+	1	0	0	Intergenic	Intergenic	-43514	NR_036237	100422937		NR_036237		MIR4275	-	microRNA 4275
1508	chr2	47212460	47212532	1	0	+	1	0	0	intron (NM_020458, intron 5 of 19)	intron (NM_020458, intron 5 of 19)	-43502	NM_001171511	90411	Hs.662152	NM_001171506	ENSG00000180398	MCFD2	F5F8D|F5F8D2|LMAN1IP|SDNSF	multiple coagulation factor deficiency 2
2039	chr4	89256319	89256507	1	1	+	1	0	0	Intergenic	MSTB1|LTR|ERVL-MaLR	-43478	NM_001165136	55008	Hs.529317	NM_001013000	ENSG00000138642	HERC6	-	HECT and RLD domain containing E3 ubiquitin protein ligase family member 6
1635	chr2	238832184	238832301	1	1	+	1	0	0	Intergenic	Intergenic	-43344	NM_080678	140739	Hs.471785	NM_080678	ENSG00000184182	UBE2F	NCE2	ubiquitin-conjugating enzyme E2F (putative)
1045	chr16	88450511	88450628	0	1	+	1	0	0	Intergenic	MIRb|SINE|MIR	-43309	NM_001127464	84627	Hs.54925	NM_001127464	ENSG00000225614	ZNF469	BCS	zinc finger protein 469
600	chr12	1567301	1567389	0	1	+	1	0	0	intron (NR_027948, intron 19 of 19)	intron (NR_027948, intron 19 of 19)	-42312	NR_028415	100292680	Hs.391695	NR_028415		LOC100292680	-	uncharacterized LOC100292680
1289	chr18	74919690	74919799	1	0	+	1	0	0	Intergenic	Intergenic	-42263	NM_001480	2587	Hs.272191	NM_001480		GALR1	GALNR|GALNR1	galanin receptor 1
2559	chr8	142053558	142053673	0	1	+	1	0	0	Intergenic	(TG)n|Simple_repeat|Simple_repeat	-42204	NM_001199649	5747	Hs.395482	NM_001199649	ENSG00000169398	PTK2	FADK|FAK|FAK1|FRNK|PPP1R71|p125FAK|pp125FAK	protein tyrosine kinase 2
1473	chr2	26143406	26143483	1	0	+	1	0	0	Intergenic	MIR3|SINE|MIR	-42133	NM_018263	55252	Hs.119815	NM_018263	ENSG00000143970	ASXL2	ASXH2	additional sex combs like 2 (Drosophila)
1720	chr20	52534125	52534167	1	0	+	1	0	0	Intergenic	Intergenic	-41898	NR_002189	391257	Hs.449977	NR_002189		SUMO1P1	PIC1L|UBL2|UBL6	SUMO1 pseudogene 1
1953	chr3	139020981	139021040	0	1	+	1	0	0	Intergenic	Intergenic	-41850	NM_020191	56945	Hs.75724	NM_020191	ENSG00000175110	MRPS22	C3orf5|COXPD5|GIBT|MRP-S22|RPMS22	mitochondrial ribosomal protein S22
808	chr14	61995575	61995646	1	1	+	1	0	0	intron (NM_006255, intron 10 of 13)	intron (NM_006255, intron 10 of 13)	-41647	NR_039985	400221	Hs.344000	NR_039985	ENSG00000232774	FLJ22447	-	uncharacterized LOC400221
1954	chr3	139021158	139021372	1	1	+	1	0	0	Intergenic	Intergenic	-41596	NM_020191	56945	Hs.75724	NM_020191	ENSG00000175110	MRPS22	C3orf5|COXPD5|GIBT|MRP-S22|RPMS22	mitochondrial ribosomal protein S22
301	chr10	6780044	6780086	1	0	+	1	0	0	Intergenic	Intergenic	-41495	NR_038291	100507127	Hs.498571	NR_038291	ENSG00000238266	LINC00707	-	long intergenic non-protein coding RNA 707
2284	chr6	47051394	47051448	0	1	+	1	0	0	Intergenic	Intergenic	-41339	NM_153840	266977	Hs.733762	NM_025048	ENSG00000153292	GPR110	KPG_012|PGR19|hGPCR36	G protein-coupled receptor 110
1218	chr17	74178575	74178629	1	0	+	1	0	0	intron (NM_052916, intron 2 of 18)	intron (NM_052916, intron 2 of 18)	-41222	NM_001454	2302	Hs.651204	NM_001454	ENSG00000129654	FOXJ1	FKHL13|HFH-4|HFH4	forkhead box J1
76	chr1	33896994	33897043	0	1	+	1	0	0	Intergenic	MIRb|SINE|MIR	-41213	NM_145238	7579	Hs.442705	NM_145238	ENSG00000121903	ZSCAN20	KOX29|ZFP-31|ZNF31|ZNF360	zinc finger and SCAN domain containing 20
1217	chr17	74178420	74178510	1	0	+	1	0	0	intron (NM_052916, intron 2 of 18)	intron (NM_052916, intron 2 of 18)	-41085	NM_001454	2302	Hs.651204	NM_001454	ENSG00000129654	FOXJ1	FKHL13|HFH-4|HFH4	forkhead box J1
1942	chr3	131262685	131262748	1	0	+	1	0	0	intron (NM_130808, intron 14 of 15)	intron (NM_130808, intron 14 of 15)	-40857	NM_007208	11222	Hs.205163	NM_007208	ENSG00000114686	MRPL3	COXPD9|MRL3|RPML3	mitochondrial ribosomal protein L3
1538	chr2	75144929	75145044	0	1	+	1	0	0	Intergenic	L2a|LINE|L2	-40788	NM_019896	56655	Hs.469060	NM_019896		POLE4	YHHQ1|p12	polymerase (DNA-directed), epsilon 4, accessory subunit
928	chr15	96828596	96828664	1	0	+	1	0	0	Intergenic	Intergenic	-40527	NM_001145155	7026	Hs.519445	NM_001145155	ENSG00000185551	NR2F2	ARP1|COUPTFB|COUPTFII|NF-E3|NR2F1|SVP40|TFCOUP2	nuclear receptor subfamily 2, group F, member 2
2362	chr7	4681543	4681598	1	0	+	1	0	0	Intergenic	CpG	-40359	NM_001037165	221937	Hs.487393	NM_001037165	ENSG00000164916	FOXK1	FOXK1L	forkhead box K1
1744	chr21	39537913	39538011	0	1	+	1	0	0	Intergenic	Intergenic	-40288	NR_027695	259234	Hs.147695	NM_148676	ENSG00000233316	DSCR10	-	Down syndrome critical region gene 10 (non-protein coding)
2363	chr7	4681651	4681700	1	1	+	1	0	0	Intergenic	CpG	-40254	NM_001037165	221937	Hs.487393	NM_001037165	ENSG00000164916	FOXK1	FOXK1L	forkhead box K1
890	chr15	63075791	63076051	1	1	+	1	0	0	intron (NM_015059, intron 41 of 55)	(TG)n|Simple_repeat|Simple_repeat	-40235	NR_029709	406965		NR_029709		MIR190A	MIR190|MIRN190|hsa-mir-190a|miR-190	microRNA 190a
1745	chr21	39538091	39538136	1	0	+	1	0	0	Intergenic	Intergenic	-40136	NR_027695	259234	Hs.147695	NM_148676	ENSG00000233316	DSCR10	-	Down syndrome critical region gene 10 (non-protein coding)
482	chr11	46259281	46259339	1	0	+	1	0	0	Intergenic	CpG	-39918	NM_052854	90993	Hs.405961	NM_052854	ENSG00000157613	CREB3L1	OASIS	cAMP responsive element binding protein 3-like 1
64	chr1	27855857	27855899	1	0	+	1	0	0	Intergenic	Intergenic	-39200	NM_001201404	10163	Hs.469244	NM_001201404	ENSG00000158195	WASF2	IMD2|SCAR2|WASF4|WAVE2|dJ393P12.2	WAS protein family, member 2
63	chr1	27855758	27855807	0	1	+	1	0	0	Intergenic	Intergenic	-39105	NM_001201404	10163	Hs.469244	NM_001201404	ENSG00000158195	WASF2	IMD2|SCAR2|WASF4|WAVE2|dJ393P12.2	WAS protein family, member 2
77	chr1	33899067	33899204	1	1	+	1	0	0	Intergenic	Intergenic	-39096	NM_145238	7579	Hs.442705	NM_145238	ENSG00000121903	ZSCAN20	KOX29|ZFP-31|ZNF31|ZNF360	zinc finger and SCAN domain containing 20
1175	chr17	47533602	47533644	1	0	+	1	0	0	Intergenic	L2a|LINE|L2	-39032	NM_002507	4804	Hs.681726	NM_002507	ENSG00000064300	NGFR	CD271|Gp80-LNGFR|TNFRSF16|p75(NTR)|p75NTR	nerve growth factor receptor
2105	chr5	38806989	38807041	0	1	+	1	0	0	Intergenic	Intergenic	-38945	NM_001168355	9180	Hs.658389	NM_001168355	ENSG00000145623	OSMR	OSMRB|PLCA1	oncostatin M receptor
78	chr1	33899271	33899437	1	0	+	1	0	0	Intergenic	Intergenic	-38878	NM_145238	7579	Hs.442705	NM_145238	ENSG00000121903	ZSCAN20	KOX29|ZFP-31|ZNF31|ZNF360	zinc finger and SCAN domain containing 20
50	chr1	25330212	25330302	0	1	+	1	0	0	Intergenic	MLT1E1A|LTR|ERVL-MaLR	-38756	NM_001031680	864	Hs.170019	NM_001031680	ENSG00000020633	RUNX3	AML2|CBFA3|PEBP2aC	runt-related transcription factor 3
79	chr1	33899509	33899580	1	0	+	1	0	0	Intergenic	Intergenic	-38687	NM_145238	7579	Hs.442705	NM_145238	ENSG00000121903	ZSCAN20	KOX29|ZFP-31|ZNF31|ZNF360	zinc finger and SCAN domain containing 20
875	chr15	41914149	41914204	0	1	+	1	0	0	Intergenic	CpG	-38433	NM_001164273	23269	Hs.187569	NM_001080541	ENSG00000174197	MGA	MAD5|MXD5	MGA, MAX dimerization protein
2631	chr9	129921668	129921894	1	1	+	1	0	0	intron (NM_001190728, intron 7 of 16)	intron (NM_001190728, intron 7 of 16)	-36737	NM_012098	23452	Hs.653262	NM_012098	ENSG00000136859	ANGPTL2	ARP2|HARP	angiopoietin-like 2
925	chr15	91223888	91224076	1	1	+	1	0	0	Intergenic	Intergenic	-36597	NM_000057	641	Hs.725208	NM_000057	ENSG00000197299	BLM	BS|RECQ2|RECQL2|RECQL3	Bloom syndrome, RecQ helicase-like
1118	chr17	27438983	27439109	1	1	+	1	0	0	intron (NM_203318, intron 15 of 40)	intron (NM_203318, intron 15 of 40)	-36419	NM_004740	9220	Hs.743384	NM_004740		TIAF1	MAJN|SPR210	TGFB1-induced anti-apoptotic factor 1
250	chr1	203662339	203662388	0	1	+	1	0	0	intron (NM_001001396, intron 2 of 21)	intron (NM_001001396, intron 2 of 21)	-36345	NR_003019	677843	Hs.676135	NR_003019		SNORA77	ACA63	small nucleolar RNA, H/ACA box 77
615	chr12	20131282	20131350	0	1	+	1	0	0	Intergenic	Intergenic	-36303	NR_040098	100506393	Hs.658356	NR_040098	ENSG00000256287	LOC100506393	-	uncharacterized LOC100506393
2571	chr9	6681616	6681830	0	1	+	1	0	0	Intergenic	CpG	-36031	NM_000170	2731	Hs.584238	NM_000170	ENSG00000178445	GLDC	GCE|GCSP|HYGN1	glycine dehydrogenase (decarboxylating)
2570	chr9	6681155	6681232	1	0	+	1	0	0	Intergenic	CpG	-35502	NM_000170	2731	Hs.584238	NM_000170	ENSG00000178445	GLDC	GCE|GCSP|HYGN1	glycine dehydrogenase (decarboxylating)
573	chr11	107363971	107364144	0	1	+	1	0	0	Intergenic	Intergenic	-35486	NM_152434	143884	Hs.212140	NM_152434	ENSG00000152404	CWF19L2	-	CWF19-like 2, cell cycle control (S. pombe)
2569	chr9	6680911	6680960	0	1	+	1	0	0	Intergenic	CpG	-35244	NM_000170	2731	Hs.584238	NM_000170	ENSG00000178445	GLDC	GCE|GCSP|HYGN1	glycine dehydrogenase (decarboxylating)
2059	chr4	141229746	141229835	1	1	+	1	0	0	intron (NR_033939, intron 2 of 4)	intron (NR_033939, intron 2 of 4)	-34806	NM_001153446	60592	Hs.480815	NM_001153446	ENSG00000153130	SCOC	SCOCO	short coiled-coil protein
734	chr13	29327842	29327952	1	1	+	1	0	0	Intergenic	Intergenic	-34747	NM_181785	283537	Hs.117167	NM_001135919	ENSG00000139508	SLC46A3	FKSG16	solute carrier family 46, member 3
985	chr16	21566339	21566393	1	0	+	1	0	0	Intergenic	Intergenic	-34601	NR_002594	387254	Hs.664952	NR_002594		SLC7A5P2	IMAA|MMAA	solute carrier family 7 (amino acid transporter light chain, L system), member 5 pseudogene 2
1321	chr19	4594330	4594404	0	1	+	1	0	0	Intergenic	LTR37B|LTR|ERV1	-34596	NM_032108	10501	Hs.465642	NM_032108	ENSG00000167680	SEMA6B	SEM-SEMA-Y|SEMA-VIB|SEMAN|semaZ	sema domain, transmembrane domain (TM), and cytoplasmic domain, (semaphorin) 6B
98	chr1	43672520	43672582	0	1	+	1	0	0	exon (NM_001167965, exon 10 of 11)	exon (NM_001167965, exon 10 of 11)	-34310	NM_001159936	10969	Hs.346868	NM_001159936	ENSG00000117395	EBNA1BP2	EBP2|NOBP|P40	EBNA1 binding protein 2
1057	chr17	65592	65737	1	1	+	1	0	0	intron (NM_006987, intron 8 of 9)	intron (NM_006987, intron 8 of 9)	-34245	NM_003585	8447	Hs.551705	NM_003585		DOC2B	DOC2BL	double C2-like domains, beta
2158	chr5	137945394	137945493	0	1	+	1	0	0	Intergenic	Intergenic	-34126	NM_004134	3313	Hs.184233	NM_004134	ENSG00000113013	HSPA9	CSA|GRP-75|GRP75|HSPA9B|MOT|MOT2|MTHSP75|PBP74	heat shock 70kDa protein 9 (mortalin)
744	chr13	43321793	43321849	0	1	+	1	0	0	Intergenic	Intergenic	-33865	NM_182508	144809	Hs.16970	NM_182508	ENSG00000179813	FAM216B	C13orf30	family with sequence similarity 216, member B
2248	chr6	16205778	16205833	1	0	+	1	0	0	Intergenic	Intergenic	-33005	NM_006877	2766	Hs.484741	NM_006877	ENSG00000137198	GMPR	GMPR1	guanosine monophosphate reductase
869	chr15	31316738	31316851	0	1	+	1	0	0	intron (NM_001252020, intron 26 of 26)	intron (NM_001252020, intron 26 of 26)	-32988	NM_017762	54893	Hs.30141	NM_017762	ENSG00000166912	MTMR10	-	myotubularin related protein 10
146	chr1	94279574	94279712	0	1	+	1	0	0	intron (NM_001261408, intron 2 of 13)	L1MC4|LINE|L1	-32745	NR_030621	100126348		NR_030621	ENSG00000211575	MIR760	MIRN760|hsa-mir-760	microRNA 760
206	chr1	163005716	163005765	0	1	+	1	0	0	Intergenic	Intergenic	-32655	NM_001102445	5999	Hs.386726	NM_001102445	ENSG00000117152	RGS4	RGP4|SCZD9	regulator of G-protein signaling 4
159	chr1	110339194	110339261	1	0	+	1	0	0	Intergenic	Intergenic	-32584	NM_024526	79574	Hs.485352	NM_024526	ENSG00000198758	EPS8L3	EPS8R3	EPS8-like 3
207	chr1	163005822	163005896	0	1	+	1	0	0	Intergenic	Intergenic	-32537	NM_001102445	5999	Hs.386726	NM_001102445	ENSG00000117152	RGS4	RGP4|SCZD9	regulator of G-protein signaling 4
435	chr10	129026837	129026896	1	0	+	1	0	0	intron (NM_001380, intron 27 of 51)	intron (NM_001380, intron 27 of 51)	-32445	NM_001039762	642938	Hs.613882	NM_001039762	ENSG00000188916	FAM196A	C10orf141	family with sequence similarity 196, member A
2166	chr5	142280809	142280869	1	0	+	1	0	0	intron (NM_015071, intron 6 of 22)	Plat_L3|LINE|CR1	-32364	NR_046680	100874239	Hs.570896	NR_046680	ENSG00000226272	ARHGAP26-AS1	-	ARHGAP26 antisense RNA 1
434	chr10	129026668	129026753	1	0	+	1	0	0	intron (NM_001380, intron 27 of 51)	intron (NM_001380, intron 27 of 51)	-32289	NM_001039762	642938	Hs.613882	NM_001039762	ENSG00000188916	FAM196A	C10orf141	family with sequence similarity 196, member A
1582	chr2	174862132	174862191	1	0	+	1	0	0	Intergenic	Intergenic	-31732	NM_003111	6670	Hs.531587	NM_001017371	ENSG00000172845	SP3	SPR2	Sp3 transcription factor
2045	chr4	100305227	100305331	1	1	+	1	0	0	Intergenic	Intergenic	-31362	NM_000669	126	Hs.654537	NM_000669	ENSG00000248144	ADH1C	ADH3	alcohol dehydrogenase 1C (class I), gamma polypeptide
1563	chr2	121523651	121523714	0	1	+	1	0	0	Intergenic	Intergenic	-31184	NM_005270	2736	Hs.111867	NM_005270	ENSG00000074047	GLI2	HPE9|THP1|THP2	GLI family zinc finger 2
678	chr12	95671072	95671121	0	1	+	1	0	0	intron (NR_038241, intron 8 of 12)	L1ME4a|LINE|L1	-31099	NR_029895	442903		NR_029895	ENSG00000199172	MIR331	MIRN331|hsa-mir-331	microRNA 331
833	chr14	77525909	77526239	1	1	+	1	0	0	Intergenic	Intergenic	-31032	NM_024496	64207	Hs.744332	NM_024496	ENSG00000119669	IRF2BPL	C14orf4|EAP1	interferon regulatory factor 2 binding protein-like
2240	chr6	11263890	11263967	0	1	+	1	0	0	intron (NM_001142393, intron 2 of 7)	intron (NM_001142393, intron 2 of 7)	-31014	NM_001271033	4739	Hs.37982	NM_001142393	ENSG00000111859	NEDD9	CAS-L|CAS2|CASL|CASS2|HEF1	neural precursor cell expressed, developmentally down-regulated 9
2239	chr6	11263645	11263834	1	1	+	1	0	0	intron (NM_001142393, intron 2 of 7)	intron (NM_001142393, intron 2 of 7)	-30825	NM_001271033	4739	Hs.37982	NM_001142393	ENSG00000111859	NEDD9	CAS-L|CAS2|CASL|CASS2|HEF1	neural precursor cell expressed, developmentally down-regulated 9
832	chr14	77525808	77525850	1	0	+	1	0	0	Intergenic	Intergenic	-30787	NM_024496	64207	Hs.744332	NM_024496	ENSG00000119669	IRF2BPL	C14orf4|EAP1	interferon regulatory factor 2 binding protein-like
331	chr10	44757389	44757462	0	1	+	1	0	0	Intergenic	Intergenic	-30772	NM_001258000	100130539	Hs.694626	NM_001258000		LOC100130539	-	uncharacterized LOC100130539
1185	chr17	53529971	53530020	0	1	+	1	0	0	Intergenic	Intergenic	-30655	NM_012329	23531	Hs.656753	NM_012329	ENSG00000108960	MMD	MMA|MMD1|PAQR11	monocyte to macrophage differentiation-associated
1184	chr17	53529828	53529877	0	1	+	1	0	0	Intergenic	Intergenic	-30512	NM_012329	23531	Hs.656753	NM_012329	ENSG00000108960	MMD	MMA|MMD1|PAQR11	monocyte to macrophage differentiation-associated
1553	chr2	109788498	109788587	1	0	+	1	0	0	intron (NM_001099289, intron 1 of 9)	intron (NM_001099289, intron 1 of 9)	-30499	NR_036223	100422863		NR_036223	ENSG00000264934	MIR4265	-	microRNA 4265
1207	chr17	63102957	63103026	1	0	+	1	0	0	Intergenic	Intergenic	-30464	NM_001165933	8787	Hs.664380	NM_001081955	ENSG00000108370	RGS9	PERRS|RGS9L	regulator of G-protein signaling 9
1552	chr2	109788364	109788431	1	0	+	1	0	0	intron (NM_001099289, intron 1 of 9)	intron (NM_001099289, intron 1 of 9)	-30354	NR_036223	100422863		NR_036223	ENSG00000264934	MIR4265	-	microRNA 4265
180	chr1	145382881	145382952	1	0	+	1	0	0	Intergenic	U1|snRNA|snRNA	-30274	NM_213653	148738	Hs.632436	NM_145277	ENSG00000168509	HFE2	HFE2A|HJV|JH|RGMC	hemochromatosis type 2 (juvenile)
427	chr10	126600427	126600492	0	1	+	1	0	0	Intergenic	L2|LINE|L2	-30232	NM_017580	54764	Hs.595158	NM_017580	ENSG00000019995	ZRANB1	TRABID	zinc finger, RAN-binding domain containing 1
2095	chr5	14902070	14902129	1	0	+	1	0	0	Intergenic	AT_rich|Low_complexity|Low_complexity	-30213	NM_054027	56172	Hs.156727	NM_054027	ENSG00000154122	ANKH	ANK|CCAL2|CMDJ|CPPDD|HANK|MANK	ankylosis, progressive homolog (mouse)
132	chr1	85070283	85070332	1	0	+	1	0	0	Intergenic	LTR25-int|LTR|ERV1	-30145	NM_004388	1486	Hs.513557	NM_004388	ENSG00000117151	CTBS	CTB	chitobiase, di-N-acetyl-
2094	chr5	14901949	14902021	1	0	+	1	0	0	Intergenic	L2a|LINE|L2	-30098	NM_054027	56172	Hs.156727	NM_054027	ENSG00000154122	ANKH	ANK|CCAL2|CMDJ|CPPDD|HANK|MANK	ankylosis, progressive homolog (mouse)
416	chr10	116474339	116474414	0	1	+	1	0	0	Intergenic	Intergenic	-29963	NM_001003407	3983	Hs.593868	NM_001003407	ENSG00000099204	ABLIM1	ABLIM|LIMAB1|LIMATIN|abLIM-1	actin binding LIM protein 1
886	chr15	58694534	58694578	1	0	+	1	0	0	Intergenic	Intergenic	-29619	NM_000236	3990	Hs.654472	NM_000236	ENSG00000166035	LIPC	HDLCQ12|HL|HTGL|LIPH	lipase, hepatic
2330	chr6	157130370	157130455	0	1	+	1	0	0	intron (NM_020732, intron 1 of 19)	intron (NM_020732, intron 1 of 19)	-29548	NR_039676	100616154		NR_039676	ENSG00000266623	MIR4466	-	microRNA 4466
1642	chr2	240197582	240197794	1	1	+	1	0	0	intron (NM_006037, intron 2 of 26)	intron (NM_006037, intron 2 of 26)	-29469	NR_036229	100423043		NR_036229	ENSG00000265215	MIR4269	-	microRNA 4269
1840	chr3	11238260	11238352	1	0	+	1	0	0	intron (NM_001098212, intron 1 of 1)	intron (NM_001098212, intron 1 of 1)	-29363	NM_001098211	3269	Hs.1570	NM_000861	ENSG00000196639	HRH1	H1-R|hisH1	histamine receptor H1
563	chr11	77271269	77271375	1	1	+	1	0	0	Intergenic	FordPrefect|DNA|hAT-Tip100	-29358	NM_173039	282679	Hs.503345	NM_173039	ENSG00000178301	AQP11	AQPX1	aquaporin 11
854	chr14	103359775	103359875	1	0	+	1	0	0	intron (NM_145725, intron 9 of 11)	intron (NM_145725, intron 9 of 11)	-29168	NM_030943	81693	Hs.534494	NM_030943	ENSG00000166126	AMN	PRO1028|amnionless	amnion associated transmembrane protein
1313	chr19	3655873	3655932	0	1	+	1	0	0	intron (NM_012398, intron 6 of 17)	intron (NM_012398, intron 6 of 17)	-29090	NM_021231	58509	Hs.128425	NM_001080543	ENSG00000105298	CACTIN	C19orf29|NY-REN-24|fSAPc	cactin, spliceosome C complex subunit
382	chr10	99303137	99303294	1	1	+	1	0	0	intron (NM_024954, intron 1 of 2)	intron (NM_024954, intron 1 of 2)	-29040	NM_001129981	26287	Hs.73708	NM_001129981	ENSG00000165887	ANKRD2	ARPP	ankyrin repeat domain 2 (stretch responsive muscle)
2322	chr6	139724348	139724397	0	1	+	1	0	0	Intergenic	Intergenic	-28586	NM_006079	10370	Hs.82071	NM_001168388	ENSG00000164442	CITED2	ASD8|MRG-1|MRG1|P35SRJ|VSD2	Cbp/p300-interacting transactivator, with Glu/Asp-rich carboxy-terminal domain, 2
715	chr12	122851488	122851558	1	0	+	1	0	0	intron (NM_198240, intron 3 of 23)	intron (NM_198240, intron 3 of 23)	-28566	NR_045382	100507066	Hs.624253	NR_045382		LOC100507066	-	uncharacterized LOC100507066
2032	chr4	57947687	57947736	0	1	+	1	0	0	intron (NM_001253835, intron 1 of 3)	intron (NM_001253835, intron 1 of 3)	-28216	NR_034081	255130	Hs.691061	NR_034081	ENSG00000245067	LOC255130	-	uncharacterized LOC255130
629	chr12	48329125	48329167	1	0	+	1	0	0	Intergenic	Intergenic	-28184	NM_001143842	79022	Hs.596726	NM_001143844	ENSG00000134291	TMEM106C	-	transmembrane protein 106C
1708	chr20	48212830	48212872	1	0	+	1	0	0	Intergenic	Intergenic	-28144	NM_000961	5740	Hs.302085	NM_000961		PTGIS	CYP8|CYP8A1|PGIS|PTGI	prostaglandin I2 (prostacyclin) synthase
966	chr16	11734166	11734215	0	1	+	1	0	0	Intergenic	MIR3|SINE|MIR	-28098	NM_003498	8303	Hs.618526	NM_003498	ENSG00000184602	SNN	-	stannin
1815	chr22	38173271	38173336	0	1	+	1	0	0	TTS (NM_007032)	TTS (NM_007032)	-27810	NM_005318	3005	Hs.226117	NM_005318	ENSG00000189060	H1F0	H10|H1FV	H1 histone family, member 0
967	chr16	11734470	11734519	0	1	+	1	0	0	Intergenic	Intergenic	-27794	NM_003498	8303	Hs.618526	NM_003498	ENSG00000184602	SNN	-	stannin
1233	chr17	76864641	76864748	0	1	+	1	0	0	intron (NM_003255, intron 3 of 4)	intron (NM_003255, intron 3 of 4)	-27726	NM_025090	57602	Hs.464243	NM_025090	ENSG00000055483	USP36	DUB1	ubiquitin specific peptidase 36
122	chr1	64212034	64212083	0	1	+	1	0	0	Intergenic	Intergenic	-27631	NM_005012	4919	Hs.128753	NM_001083592	ENSG00000185483	ROR1	NTRKR1|dJ537F10.1	receptor tyrosine kinase-like orphan receptor 1
1721	chr20	56936741	56936783	1	0	+	1	0	0	3' UTR (NM_020673, exon 7 of 7)	3' UTR (NM_020673, exon 7 of 7)	-27413	NM_001195677	9217	Hs.182625	NM_001195677	ENSG00000124164	VAPB	ALS8|VAMP-B|VAP-B	VAMP (vesicle-associated membrane protein)-associated protein B and C
898	chr15	67390806	67390855	0	1	+	1	0	0	intron (NM_005902, intron 1 of 8)	intron (NM_005902, intron 1 of 8)	-27223	NM_001145102	4088	Hs.742270	NM_001145102	ENSG00000166949	SMAD3	HSPC193|HsT17436|JV15-2|LDS1C|LDS3|MADH3	SMAD family member 3
2231	chr6	5031127	5031209	1	0	+	1	0	0	Intergenic	Intergenic	-26897	NM_006638	10799	Hs.511756	NM_006638	ENSG00000124787	RPP40	RNASEP1|bA428J1.3	ribonuclease P/MRP 40kDa subunit
1228	chr17	75419793	75419865	0	1	+	1	0	0	intron (NM_006640, intron 2 of 10)	intron (NM_006640, intron 2 of 10)	-26693	NR_036200	100422851		NR_036200	ENSG00000264060	MIR4316	-	microRNA 4316
1183	chr17	53315699	53315758	1	0	+	1	0	0	Intergenic	CpG	-26592	NM_002126	3131	Hs.196952	NM_002126	ENSG00000108924	HLF	-	hepatic leukemia factor
1044	chr16	87929548	87929590	1	0	+	1	0	0	intron (NM_001739, intron 5 of 6)	intron (NM_001739, intron 5 of 6)	-26469	NM_003486	8140	Hs.513797	NM_003486	ENSG00000103257	SLC7A5	4F2LC|CD98|D16S469E|E16|LAT1|MPE16|hLAT1	solute carrier family 7 (amino acid transporter light chain, L system), member 5
1986	chr3	195743525	195743621	0	1	+	1	0	0	Intergenic	AluJb|SINE|Alu	-26423	NR_003264	255812	Hs.596261	NR_003264	ENSG00000185485	SDHAP1	SDHAL1|SDHALP1	succinate dehydrogenase complex, subunit A, flavoprotein pseudogene 1
1638	chr2	239730222	239730344	1	1	+	1	0	0	Intergenic	Intergenic	-26390	NM_057179	117581	Hs.422585	NM_001271893	ENSG00000233608	TWIST2	DERMO1|FFDD3|SETLSS|bHLHa39	twist basic helix-loop-helix transcription factor 2
211	chr1	165352264	165352358	0	1	+	1	0	0	Intergenic	Intergenic	-26359	NM_177398	4009	Hs.667312	NM_001033507	ENSG00000162761	LMX1A	LMX1|LMX1.1	LIM homeobox transcription factor 1, alpha
1707	chr20	48210898	48210940	1	0	+	1	0	0	Intergenic	Charlie8|DNA|hAT-Charlie	-26212	NM_000961	5740	Hs.302085	NM_000961		PTGIS	CYP8|CYP8A1|PGIS|PTGI	prostaglandin I2 (prostacyclin) synthase
1827	chr22	46041716	46041758	1	0	+	1	0	0	Intergenic	CpG	-25941	NM_013236	25814	Hs.475125	NM_001167621	ENSG00000130638	ATXN10	E46L|HUMEEP|SCA10	ataxin 10
2221	chr6	1364126	1364174	1	0	+	1	0	0	Intergenic	Intergenic	-25919	NM_001452	2295	Hs.484423	NM_001452	ENSG00000137273	FOXF2	FKHL6|FREAC-2|FREAC2	forkhead box F2
236	chr1	183129349	183129459	1	0	+	1	0	0	Intergenic	Intergenic	-25770	NM_005562	3918	Hs.591484	NM_005562	ENSG00000058085	LAMC2	B2T|BM600|CSF|EBR2|EBR2A|LAMB2T|LAMNB2	laminin, gamma 2
1270	chr18	24155352	24155405	0	1	+	1	0	0	intron (NM_001258222, intron 1 of 4)	intron (NM_001258222, intron 1 of 4)	-25601	NM_001258221	284252	Hs.526630	NM_001136205	ENSG00000134504	KCTD1	C18orf5	potassium channel tetramerisation domain containing 1
258	chr1	213098286	213098328	1	0	+	1	0	0	Intergenic	Intergenic	-25580	NM_001136474	79805	Hs.96885	NM_001136474	ENSG00000143494	VASH2	RP11-275G3.1	vasohibin 2
868	chr15	31308945	31309055	0	1	+	1	0	0	intron (NM_001252020, intron 26 of 26)	intron (NM_001252020, intron 26 of 26)	-25193	NM_017762	54893	Hs.30141	NM_017762	ENSG00000166912	MTMR10	-	myotubularin related protein 10
2014	chr4	24772023	24772097	0	1	+	1	0	0	Intergenic	Intergenic	-25025	NM_003102	6649	Hs.2420	NM_003102	ENSG00000109610	SOD3	EC-SOD	superoxide dismutase 3, extracellular
1671	chr20	25203954	25204006	0	1	+	1	0	0	intron (NM_001114089, intron 11 of 13)	intron (NM_001114089, intron 11 of 13)	-24726	NM_002862	5834	Hs.368157	NM_002862	ENSG00000100994	PYGB	GPBB	phosphorylase, glycogen; brain
1715	chr20	49277842	49277891	0	1	+	1	0	0	Intergenic	AluJb|SINE|Alu	-24441	NM_080829	140876	Hs.372578	NM_080829	ENSG00000042062	FAM65C	C20orf175|C20orf176|dJ530I15.2|dJ530I15.3	family with sequence similarity 65, member C
144	chr1	94033222	94033319	0	1	+	1	0	0	intron (NM_001261409, intron 10 of 11)	intron (NM_001261409, intron 10 of 11)	-24254	NR_034091	100129046	Hs.729244	NR_034091		LOC100129046	-	uncharacterized LOC100129046
665	chr12	71055336	71055396	1	0	+	1	0	0	intron (NM_002849, intron 11 of 13)	intron (NM_002849, intron 11 of 13)	-24146	NM_001109754	5787	Hs.434375	NM_001109754	ENSG00000127329	PTPRB	HPTP-BETA|HPTPB|PTPB|R-PTP-BETA|VEPTP	protein tyrosine phosphatase, receptor type, B
2628	chr9	125108871	125108954	1	0	+	1	0	0	Intergenic	AluJr|SINE|Alu	-23896	NM_001271368	5742	Hs.201978	NM_000962	ENSG00000095303	PTGS1	COX1|COX3|PCOX1|PES-1|PGG/HS|PGHS-1|PGHS1|PHS1|PTGHS	prostaglandin-endoperoxide synthase 1 (prostaglandin G/H synthase and cyclooxygenase)
2629	chr9	125109040	125109160	1	0	+	1	0	0	Intergenic	CpG	-23709	NM_001271368	5742	Hs.201978	NM_000962	ENSG00000095303	PTGS1	COX1|COX3|PCOX1|PES-1|PGG/HS|PGHS-1|PGHS1|PHS1|PTGHS	prostaglandin-endoperoxide synthase 1 (prostaglandin G/H synthase and cyclooxygenase)
664	chr12	71054838	71054937	1	0	+	1	0	0	intron (NM_002849, intron 11 of 13)	intron (NM_002849, intron 11 of 13)	-23668	NM_001109754	5787	Hs.434375	NM_001109754	ENSG00000127329	PTPRB	HPTP-BETA|HPTPB|PTPB|R-PTP-BETA|VEPTP	protein tyrosine phosphatase, receptor type, B
1777	chr22	20279202	20279319	1	1	+	1	0	0	Intergenic	Intergenic	-23445	NM_023004	65078	Hs.30868	NM_023004	ENSG00000040608	RTN4R	NGR|NOGOR	reticulon 4 receptor
1649	chr20	1396779	1396828	0	1	+	1	0	0	Intergenic	L2c|LINE|L2	-22988	NM_000801	2280	Hs.700839	NM_000801	ENSG00000088832	FKBP1A	FKBP-12|FKBP-1A|FKBP1|FKBP12|PKC12|PKCI2|PPIASE	FK506 binding protein 1A, 12kDa
2423	chr7	100113812	100113927	0	1	+	1	0	0	Intergenic	MamRep38|DNA|hAT	-22964	NM_006076	3268	Hs.521083	NM_006076	ENSG00000106351	AGFG2	HRBL|RABR	ArfGAP with FG repeats 2
192	chr1	152154565	152154615	1	0	+	1	0	0	Intergenic	MER41B|LTR|ERV1	-22886	NM_001122965	126638	Hs.376144	NM_152364	ENSG00000215853	RPTN	-	repetin
1876	chr3	48777540	48777608	1	0	+	1	0	0	Intergenic	Intergenic	-22863	NR_027437	51447	Hs.595983	NM_001005909	ENSG00000068745	IP6K2	IHPK2|PIUS	inositol hexakisphosphate kinase 2
779	chr14	21081788	21081835	1	0	+	1	0	0	Intergenic	Intergenic	-22830	NM_001024822	493901	Hs.729466	NM_001024822	ENSG00000258436	RNASE12	-	ribonuclease, RNase A family, 12 (non-active)
2646	chr9	135522913	135523023	1	0	+	1	0	0	intron (NM_138620, intron 11 of 14)	intron (NM_138620, intron 11 of 14)	-22760	NM_012204	9329	Hs.656646	NM_012204		GTF3C4	KAT12|TFIII90|TFIIIC290|TFIIIC90|TFIIICDELTA	general transcription factor IIIC, polypeptide 4, 90kDa
738	chr13	31264942	31265023	1	0	+	1	0	0	Intergenic	LTR78B|LTR|ERV1	-22632	NM_001204406	241	Hs.507658	NM_001204406	ENSG00000132965	ALOX5AP	FLAP	arachidonate 5-lipoxygenase-activating protein
1226	chr17	75346609	75346785	1	0	+	1	0	0	intron (NM_006640, intron 1 of 10)	(TG)n|Simple_repeat|Simple_repeat	-22575	NM_001113493	10801	Hs.440932	NM_001113491	ENSG00000184640	SEPT9	AF17q25|MSF|MSF1|NAPB|PNUTL4|SINT1|SeptD1	septin 9
2368	chr7	6121265	6121314	0	1	+	1	0	0	Intergenic	CpG	-22430	NM_001134335	27102	Hs.520205	NM_001134335	ENSG00000086232	EIF2AK1	HCR|HRI	eukaryotic translation initiation factor 2-alpha kinase 1
360	chr10	79986008	79986057	0	1	+	1	0	0	Intergenic	Intergenic	-22349	NR_038985	100132987	Hs.576887	NR_038985	ENSG00000230417	LINC00856	-	long intergenic non-protein coding RNA 856
855	chr14	104073517	104073793	1	1	+	1	0	0	Intergenic	Intergenic	-21870	NM_001130107	3831	Hs.657678	NM_001130107	ENSG00000126214	KLC1	KLC|KNS2|KNS2A	kinesin light chain 1
2668	chr9	139462509	139462624	1	1	+	1	0	0	Intergenic	L1MB5|LINE|L1	-21856	NR_039821	100616301		NR_039821	ENSG00000265181	MIR4674	-	microRNA 4674
2252	chr6	20380243	20380326	0	1	+	1	0	0	Intergenic	Intergenic	-21852	NM_001949	1871	Hs.703174	NM_001243076	ENSG00000112242	E2F3	E2F-3	E2F transcription factor 3
2511	chr8	64059408	64059459	1	0	+	1	0	0	Intergenic	MER48|LTR|ERV1	-21687	NM_152758	253943	Hs.491861	NM_152758		YTHDF3	-	YTH domain family, member 3
271	chr1	227981674	227981807	1	1	+	1	0	0	Intergenic	Intergenic	-21677	NM_183062	339501	Hs.97604	NM_183062	ENSG00000185888	PRSS38	MPN2	protease, serine, 38
2193	chr5	159592685	159592844	1	1	+	1	0	0	Intergenic	MLT1K|LTR|ERVL-MaLR	-21609	NM_001130958	2172	Hs.519719	NM_001040442	ENSG00000170231	FABP6	I-15P|I-BABP|I-BALB|I-BAP|ILBP|ILBP3|ILLBP	fatty acid binding protein 6, ileal
2512	chr8	64059501	64059638	1	0	+	1	0	0	Intergenic	MER48|LTR|ERV1	-21551	NM_152758	253943	Hs.491861	NM_152758		YTHDF3	-	YTH domain family, member 3
1232	chr17	76858417	76858466	0	1	+	1	0	0	intron (NM_003255, intron 3 of 4)	intron (NM_003255, intron 3 of 4)	-21473	NM_025090	57602	Hs.464243	NM_025090	ENSG00000055483	USP36	DUB1	ubiquitin specific peptidase 36
28	chr1	16840513	16840627	1	1	+	1	0	0	Intergenic	Intergenic	-21374	NR_023386	114819	Hs.597881	NR_023386	ENSG00000080947	CROCCP3	CROCCL2|dJ798A10.2	ciliary rootlet coiled-coil, rootletin pseudogene 3
1694	chr20	43321686	43321819	1	1	+	1	0	0	Intergenic	Intergenic	-21373	NR_034104	79015	Hs.731918	NM_024049	ENSG00000132832	LOC79015	-	uncharacterized LOC79015
1231	chr17	76858178	76858409	1	1	+	1	0	0	intron (NM_003255, intron 3 of 4)	intron (NM_003255, intron 3 of 4)	-21325	NM_025090	57602	Hs.464243	NM_025090	ENSG00000055483	USP36	DUB1	ubiquitin specific peptidase 36
802	chr14	55574645	55574784	1	1	+	1	0	0	Intergenic	Intergenic	-21220	NM_001177388	3958	Hs.531081	NM_001177388	ENSG00000131981	LGALS3	CBP35|GAL3|GALBP|GALIG|L31|LGALS2|MAC2	lectin, galactoside-binding, soluble, 3
2297	chr6	88433028	88433110	0	1	+	1	0	0	Intergenic	MLT1M|LTR|ERVL-MaLR	-21084	NM_018064	55122	Hs.485915	NM_018064	ENSG00000135334	AKIRIN2	C6orf166|FBI1|dJ486L4.2	akirin 2
2133	chr5	111333595	111333724	1	1	+	1	0	0	intron (NR_046678, intron 3 of 3)	intron (NR_046678, intron 3 of 3)	-21032	NM_001142475	9315	Hs.743959	NM_001142474	ENSG00000134986	NREP	C5orf13|D4S114|P311|PRO1873|PTZ17|SEZ17	neuronal regeneration related protein
27	chr1	16840021	16840063	1	0	+	1	0	0	Intergenic	LTR75|LTR|ERVL	-20846	NR_023386	114819	Hs.597881	NR_023386	ENSG00000080947	CROCCP3	CROCCL2|dJ798A10.2	ciliary rootlet coiled-coil, rootletin pseudogene 3
984	chr16	21552308	21552675	1	1	+	1	0	0	Intergenic	Intergenic	-20727	NR_002594	387254	Hs.664952	NR_002594		SLC7A5P2	IMAA|MMAA	solute carrier family 7 (amino acid transporter light chain, L system), member 5 pseudogene 2
2678	chrX	45569363	45569412	0	1	+	1	0	0	Intergenic	Intergenic	-20600	NR_102268	392452		NR_102268		LOC392452	-	mitochondrial fission factor pseudogene
229	chr1	178027359	178027485	1	1	+	1	0	0	Intergenic	Intergenic	-20280	NR_037167	730102	Hs.733192	NR_037167	ENSG00000242193	LOC730102	-	quinone oxidoreductase-like protein 2 pseudogene
495	chr11	61499849	61499921	0	1	+	1	0	0	intron (NM_006133, intron 9 of 19)	intron (NM_006133, intron 9 of 19)	-20236	NM_001127392	745	Hs.473109	NM_001127392	ENSG00000124920	MYRF	C11orf9|MRF|Ndt80|pqn-47	myelin regulatory factor
2455	chr7	151157240	151157429	0	1	+	1	0	0	Intergenic	Intergenic	-20236	NM_144727	155051	Hs.647104	NM_144727	ENSG00000127377	CRYGN	-	crystallin, gamma N
2061	chr4	148518304	148518353	0	1	+	1	0	0	Intergenic	MLT1K|LTR|ERVL-MaLR	-20210	NM_018241	55751	Hs.203896	NM_018241		TMEM184C	TMEM34	transmembrane protein 184C
2183	chr5	149849402	149849473	1	1	+	1	0	0	Intergenic	MER33|DNA|hAT-Charlie	-20119	NM_001025070	6208	Hs.381126	NM_001025070	ENSG00000164587	RPS14	EMTB|S14	ribosomal protein S14
1470	chr2	20271867	20271939	1	0	+	1	0	0	Intergenic	Intergenic	-20114	NM_014713	9741	Hs.467807	NM_014713	ENSG00000068697	LAPTM4A	HUMORF13|LAPTM4|MBNT|Mtrp	lysosomal protein transmembrane 4 alpha
1229	chr17	75426514	75426556	1	0	+	1	0	0	intron (NM_006640, intron 2 of 10)	intron (NM_006640, intron 2 of 10)	-20078	NM_001113496	10801	Hs.440932	NM_001113491	ENSG00000184640	SEPT9	AF17q25|MSF|MSF1|NAPB|PNUTL4|SINT1|SeptD1	septin 9
2182	chr5	149849312	149849354	1	0	+	1	0	0	Intergenic	Intergenic	-20014	NM_001025070	6208	Hs.381126	NM_001025070	ENSG00000164587	RPS14	EMTB|S14	ribosomal protein S14
1993	chr4	839771	839820	0	1	+	1	0	0	Intergenic	L1ME1|LINE|L1	-19851	NM_006651	10815	Hs.478930	NM_006651	ENSG00000168993	CPLX1	CPX-I|CPX1	complexin 1
1737	chr21	34755463	34755512	0	1	+	1	0	0	Intergenic	Intergenic	-19714	NM_005534	3460	Hs.634632	NM_005534	ENSG00000159128	IFNGR2	AF-1|IFGR2|IFNGT1	interferon gamma receptor 2 (interferon gamma transducer 1)
1120	chr17	29698893	29698990	0	1	+	1	0	0	intron (NM_001042492, intron 57 of 57)	intron (NM_001042492, intron 57 of 57)	-19700	NM_032932	84440	Hs.406788	NM_032932	ENSG00000131242	RAB11FIP4	RAB11-FIP4	RAB11 family interacting protein 4 (class II)
2110	chr5	53625959	53626035	0	1	+	1	0	0	Intergenic	ERVL-E-int|LTR|ERVL	-19594	NM_019087	54622	Hs.659125	NM_019087	ENSG00000185305	ARL15	ARFRP2	ADP-ribosylation factor-like 15
1550	chr2	102023465	102023557	0	1	+	1	0	0	intron (NM_001145664, intron 9 of 11)	intron (NM_001145664, intron 9 of 11)	-19546	NM_153836	200407	Hs.732289	NM_153836	ENSG00000175874	CREG2	-	cellular repressor of E1A-stimulated genes 2
346	chr10	72413077	72413175	1	0	+	1	0	0	Intergenic	Intergenic	-19433	NM_139155	140766	Hs.352156	NM_080722	ENSG00000138316	ADAMTS14	-	ADAM metallopeptidase with thrombospondin type 1 motif, 14
1825	chr22	45044950	45045063	0	1	+	1	0	0	Intergenic	Intergenic	-19420	NM_001017528	55615	Hs.102336	NM_001017528	ENSG00000186654	PRR5	FLJ20185k|PP610|PROTOR-1|PROTOR1	proline rich 5 (renal)
1050	chr16	89368110	89368154	1	0	+	1	0	0	intron (NR_045839, intron 5 of 9)	intron (NR_045839, intron 5 of 9)	-19409	NM_001242885	100287036	Hs.656995	NM_001242885		LOC100287036	-	uncharacterized LOC100287036
347	chr10	72413302	72413369	1	0	+	1	0	0	Intergenic	Intergenic	-19223	NM_139155	140766	Hs.352156	NM_080722	ENSG00000138316	ADAMTS14	-	ADAM metallopeptidase with thrombospondin type 1 motif, 14
1252	chr17	80357088	80357132	1	0	+	1	0	0	intron (NM_175902, intron 7 of 9)	intron (NM_175902, intron 7 of 9)	-19142	NM_173620	284004	Hs.744207	NM_173620	ENSG00000169660	HEXDC	-	hexosaminidase (glycosyl hydrolase family 20, catalytic domain) containing
1251	chr17	80250621	80250663	1	0	+	1	0	0	Intergenic	CpG	-19048	NM_001893	1453	Hs.631725	NM_001893	ENSG00000141551	CSNK1D	CKIdelta|HCKID	casein kinase 1, delta
1253	chr17	80357221	80357303	1	0	+	1	0	0	intron (NM_175902, intron 7 of 9)	intron (NM_175902, intron 7 of 9)	-18990	NM_173620	284004	Hs.744207	NM_173620	ENSG00000169660	HEXDC	-	hexosaminidase (glycosyl hydrolase family 20, catalytic domain) containing
1767	chr21	47499194	47499272	0	1	+	1	0	0	Intergenic	Intergenic	-18800	NM_001849	1292	Hs.420269	NM_001849	ENSG00000142173	COL6A2	PP3610	collagen, type VI, alpha 2
1323	chr19	4742541	4742673	0	1	+	1	0	0	Intergenic	(TG)n|Simple_repeat|Simple_repeat	-18752	NM_139159	91039	Hs.515081	NM_139159	ENSG00000142002	DPP9	DP9|DPLP9|DPRP-2|DPRP2	dipeptidyl-peptidase 9
1191	chr17	55946024	55946073	0	1	+	1	0	0	intron (NR_073495, intron 7 of 10)	intron (NR_073495, intron 7 of 10)	-18616	NM_016070	51649	Hs.5836	NM_016070		MRPS23	HSPC329|MRP-S23	mitochondrial ribosomal protein S23
1768	chr21	47499353	47499499	0	1	+	1	0	0	Intergenic	Intergenic	-18607	NM_001849	1292	Hs.420269	NM_001849	ENSG00000142173	COL6A2	PP3610	collagen, type VI, alpha 2
2667	chr9	139459277	139459326	0	1	+	1	0	0	Intergenic	Intergenic	-18591	NR_039821	100616301		NR_039821	ENSG00000265181	MIR4674	-	microRNA 4674
1769	chr21	47499504	47499549	1	0	+	1	0	0	Intergenic	Intergenic	-18506	NM_001849	1292	Hs.420269	NM_001849	ENSG00000142173	COL6A2	PP3610	collagen, type VI, alpha 2
718	chr12	123547436	123547505	1	0	+	1	0	0	intron (NM_020845, intron 1 of 24)	intron (NM_020845, intron 1 of 24)	-18460	NR_038290	100507091	Hs.683912	NR_038290	ENSG00000251497	LOC100507091	-	uncharacterized LOC100507091
2103	chr5	35136634	35136731	1	0	+	1	0	0	intron (NM_000949, intron 1 of 9)	intron (NM_000949, intron 1 of 9)	-18459	NM_001204314	5618	Hs.602914	NM_000949	ENSG00000113494	PRLR	hPRLrI	prolactin receptor
895	chr15	65597451	65597500	0	1	+	1	0	0	Intergenic	MER33|DNA|hAT-Charlie	-18458	NM_017851	54956	Hs.30634	NM_017851	ENSG00000138617	PARP16	ARTD15|C15orf30|pART15	poly (ADP-ribose) polymerase family, member 16
1293	chr19	779005	779247	1	1	+	1	0	0	Intergenic	Intergenic	-18266	NM_031991	5725	Hs.172550	NM_002819	ENSG00000011304	PTBP1	HNRNP-I|HNRNPI|HNRPI|PTB|PTB-1|PTB-T|PTB2|PTB3|PTB4|pPTB	polypyrimidine tract binding protein 1
894	chr15	65597237	65597301	0	1	+	1	0	0	Intergenic	Intergenic	-18251	NM_017851	54956	Hs.30634	NM_017851	ENSG00000138617	PARP16	ARTD15|C15orf30|pART15	poly (ADP-ribose) polymerase family, member 16
1287	chr18	61107665	61107767	0	1	+	1	0	0	Intergenic	Intergenic	-17964	NM_004869	9525	Hs.126550	NM_004869	ENSG00000119541	VPS4B	SKD1|SKD1B|VPS4-2	vacuolar protein sorting 4 homolog B (S. cerevisiae)
1480	chr2	28551060	28551147	1	1	+	1	0	0	intron (NM_004899, intron 12 of 12)	intron (NM_004899, intron 12 of 12)	-17778	NR_038319	100505716	Hs.679092	NR_038319	ENSG00000223522	LOC100505716	-	uncharacterized LOC100505716
2514	chr8	66718992	66719041	0	1	+	1	0	0	intron (NM_001242318, intron 1 of 12)	L1M4|LINE|L1	-17688	NM_002603	5150	Hs.527119	NM_001242318		PDE7A	HCP1|PDE7	phosphodiesterase 7A
1770	chr21	47500288	47500446	1	1	+	1	0	0	Intergenic	Intergenic	-17666	NM_001849	1292	Hs.420269	NM_001849	ENSG00000142173	COL6A2	PP3610	collagen, type VI, alpha 2
2627	chr9	124487316	124487534	1	1	+	1	0	0	intron (NM_032552, intron 3 of 16)	intron (NM_032552, intron 3 of 16)	-17639	NM_138709	153090	Hs.522378	NM_032552	ENSG00000136848	DAB2IP	AF9Q34|AIP1|DIP1/2	DAB2 interacting protein
1903	chr3	66101592	66101704	1	1	+	1	0	0	Intergenic	MLT1J|LTR|ERVL-MaLR	-17637	NM_173471	115286	Hs.379386	NM_001009938	ENSG00000144741	SLC25A26	SAMC	solute carrier family 25 (S-adenosylmethionine carrier), member 26
100	chr1	45187836	45187941	0	1	+	1	0	0	intron (NM_001145636, intron 6 of 11)	intron (NM_001145636, intron 6 of 11)	-17601	NM_006845	11004	Hs.720061	NM_006845	ENSG00000142945	KIF2C	KNSL6|MCAK	kinesin family member 2C
2513	chr8	66718862	66718944	0	1	+	1	0	0	intron (NM_001242318, intron 1 of 12)	intron (NM_001242318, intron 1 of 12)	-17574	NM_002603	5150	Hs.527119	NM_001242318		PDE7A	HCP1|PDE7	phosphodiesterase 7A
993	chr16	27482194	27482238	1	0	+	1	0	0	intron (NM_001520, intron 30 of 36)	intron (NM_001520, intron 30 of 36)	-17502	NR_037158	283888	Hs.660935	NR_037158	ENSG00000259954	IL21R-AS1	-	IL21R antisense RNA 1
1904	chr3	66101750	66101861	1	1	+	1	0	0	Intergenic	MLT1J|LTR|ERVL-MaLR	-17479	NM_173471	115286	Hs.379386	NM_001009938	ENSG00000144741	SLC25A26	SAMC	solute carrier family 25 (S-adenosylmethionine carrier), member 26
1771	chr21	47500561	47500603	1	0	+	1	0	0	Intergenic	Intergenic	-17451	NM_001849	1292	Hs.420269	NM_001849	ENSG00000142173	COL6A2	PP3610	collagen, type VI, alpha 2
1169	chr17	45073883	45073934	1	0	+	1	0	0	Intergenic	MIR3|SINE|MIR	-17295	NM_203400	388394	Hs.367999	NM_203400	ENSG00000179673	RPRML	-	reprimo-like
2461	chr8	1694466	1694730	1	1	+	1	0	0	Intergenic	Intergenic	-17272	NM_018941	2055	Hs.127675	NM_018941	ENSG00000182372	CLN8	C8orf61|EPMR	ceroid-lipofuscinosis, neuronal 8 (epilepsy, progressive with mental retardation)
2144	chr5	131150001	131150050	0	1	+	1	0	0	Intergenic	AluJb|SINE|Alu	-17270	NM_001008738	96459	Hs.591273	NM_001008738	ENSG00000217128	FNIP1	-	folliculin interacting protein 1
338	chr10	64875738	64875783	1	0	+	1	0	0	Intergenic	Intergenic	-17246	NM_030759	29982	Hs.449628	NM_030759	ENSG00000148572	NRBF2	COPR1|COPR2|NRBF-2	nuclear receptor binding factor 2
1908	chr3	72512984	72513033	0	1	+	1	0	0	Intergenic	Intergenic	-17235	NM_012234	23429	Hs.7910	NM_012234		RYBP	AAP1|DEDAF|YEAF1	RING1 and YY1 binding protein
161	chr1	110976561	110976631	0	1	+	1	0	0	Intergenic	Intergenic	-17192	NM_032414	84432	Hs.514793	NM_032414	ENSG00000143125	PROK1	EGVEGF|PK1|PRK1	prokineticin 1
903	chr15	72651299	72651402	1	1	+	1	0	0	intron (NM_000520, intron 1 of 13)	intron (NM_000520, intron 1 of 13)	-17103	NR_027262	80072	Hs.591113	NM_001037223	ENSG00000260339	HEXA-AS1	C15orf34	HEXA antisense RNA 1
1111	chr17	18967121	18967170	1	1	+	1	0	0	Intergenic	CpG	-16810	NM_006613	10750	Hs.567416	NM_006613		GRAP	-	GRB2-related adaptor protein
2227	chr6	3473574	3473623	0	1	+	1	0	0	Intergenic	Intergenic	-16806	NM_015482	63027	Hs.713588	NM_015482	ENSG00000137266	SLC22A23	C6orf85	solute carrier family 22, member 23
2407	chr7	73687020	73687069	0	1	+	1	0	0	Intergenic	Intergenic	-16760	NM_003388	7461	Hs.647018	NM_003388	ENSG00000106665	CLIP2	CLIP|CLIP-115|CYLN2|WBSCR3|WBSCR4|WSCR3|WSCR4	CAP-GLY domain containing linker protein 2
496	chr11	62169804	62169853	0	1	+	1	0	0	Intergenic	Intergenic	-16678	NM_003357	7356	Hs.523732	NM_003357	ENSG00000149021	SCGB1A1	CC10|CC16|CCPBP|CCSP|UGB|UP-1|UP1	secretoglobin, family 1A, member 1 (uteroglobin)
31	chr1	17231819	17231861	1	0	+	1	0	0	Intergenic	LTR4|LTR|ERV1	-16605	NM_014675	9696	Hs.309403	NM_014675	ENSG00000058453	CROCC	ROLT	ciliary rootlet coiled-coil, rootletin
32	chr1	17231917	17231987	1	0	+	1	0	0	Intergenic	LTR4|LTR|ERV1	-16493	NM_014675	9696	Hs.309403	NM_014675	ENSG00000058453	CROCC	ROLT	ciliary rootlet coiled-coil, rootletin
1171	chr17	46002407	46002450	1	0	+	1	0	0	exon (NM_003110, exon 5 of 7)	exon (NM_003110, exon 5 of 7)	-16460	NM_018129	55163	Hs.631742	NM_018129		PNPO	PDXPO	pyridoxamine 5'-phosphate oxidase
2625	chr9	123493054	123493103	0	1	+	1	0	0	Intergenic	Intergenic	-16314	NM_001080497	1955	Hs.494977	NM_001080497	ENSG00000106780	MEGF9	EGFL5	multiple EGF-like-domains 9
719	chr12	123611175	123611274	1	0	+	1	0	0	Intergenic	Intergenic	-16250	NM_020845	57605	Hs.272759	NM_020845	ENSG00000090975	PITPNM2	NIR-3|NIR3|RDGB2|RDGBA2	phosphatidylinositol transfer protein, membrane-associated 2
1677	chr20	33896178	33896355	0	1	+	1	0	0	intron (NM_199487, intron 7 of 8)	intron (NM_199487, intron 7 of 8)	-16042	NM_178468	128876	Hs.592149	NM_178468	ENSG00000125998	FAM83C	C20orf128|dJ614O4.7	family with sequence similarity 83, member C
13	chr1	6336753	6336807	0	1	+	1	0	0	intron (NM_181864, intron 8 of 8)	intron (NM_181864, intron 8 of 8)	-15745	NM_207370	387509	Hs.531581	NM_207370	ENSG00000158292	GPR153	PGR1	G protein-coupled receptor 153
1474	chr2	26241011	26241074	1	0	+	1	0	0	Intergenic	Intergenic	-15686	NM_016131	10890	Hs.467960	NM_016131	ENSG00000084733	RAB10	-	RAB10, member RAS oncogene family
1160	chr17	41545653	41545759	0	1	+	1	0	0	Intergenic	Intergenic	-15628	NM_004941	1659	Hs.463105	NM_004941		DHX8	DDX8|HRH1|PRP22|PRPF22	DEAH (Asp-Glu-Ala-His) box polypeptide 8
12	chr1	6336570	6336704	1	1	+	1	0	0	intron (NM_181864, intron 8 of 8)	intron (NM_181864, intron 8 of 8)	-15602	NM_207370	387509	Hs.531581	NM_207370	ENSG00000158292	GPR153	PGR1	G protein-coupled receptor 153
527	chr11	65585859	65585901	1	0	+	1	0	0	Intergenic	CpG	-15530	NM_152760	254122	Hs.591950	NM_152760	ENSG00000172803	SNX32	SNX6B	sorting nexin 32
1161	chr17	41545808	41545890	0	1	+	1	0	0	Intergenic	Intergenic	-15485	NM_004941	1659	Hs.463105	NM_004941		DHX8	DDX8|HRH1|PRP22|PRPF22	DEAH (Asp-Glu-Ala-His) box polypeptide 8
1122	chr17	31239565	31239607	1	0	+	1	0	0	Intergenic	Intergenic	-15342	NM_015544	26022	Hs.3447	NM_001033504	ENSG00000006042	TMEM98	-	transmembrane protein 98
2080	chr5	7322079	7322155	0	1	+	1	0	0	Intergenic	MLT1F2|LTR|ERVL-MaLR	-15290	NR_033906	442132	Hs.727388	NM_001034846		LOC442132	-	golgin A6 family-like 1 pseudogene
1417	chr19	47264894	47265041	0	1	+	1	0	0	Intergenic	Intergenic	-15248	NM_001039877	29888	Hs.631590	NM_001039877	ENSG00000090372	STRN4	ZIN|zinedin	striatin, calmodulin binding protein 4
1416	chr19	47264772	47264845	1	1	+	1	0	0	Intergenic	MER20B|DNA|hAT-Charlie	-15089	NM_001039877	29888	Hs.631590	NM_001039877	ENSG00000090372	STRN4	ZIN|zinedin	striatin, calmodulin binding protein 4
2375	chr7	27717602	27717736	1	0	+	1	0	0	Intergenic	MER68|LTR|ERVL	-15049	NM_152740	11112	Hs.406758	NM_152740	ENSG00000106049	HIBADH	NS5ATP1	3-hydroxyisobutyrate dehydrogenase
1061	chr17	217401	217773	1	1	+	1	0	0	Intergenic	L1M4|LINE|L1	-14954	NM_006987	9501	Hs.651925	NM_001190411	ENSG00000181031	RPH3AL	NOC2	rabphilin 3A-like (without C2 domains)
2310	chr6	112653597	112653646	0	1	+	1	0	0	Intergenic	Intergenic	-14910	NM_001013734	442247	Hs.448264	NM_001013734	ENSG00000251258	RFPL4B	RNF211	ret finger protein-like 4B
2487	chr8	28258802	28258950	1	1	+	1	0	0	Intergenic	(TG)n|Simple_repeat|Simple_repeat	-14899	NM_018660	55893	Hs.695998	NM_018660	ENSG00000186918	ZNF395	HDBP-2|HDBP2|HDRF-2|PBF|PRF-1|PRF1|Si-1-8-14	zinc finger protein 395
2347	chr7	1513802	1513901	1	1	+	1	0	0	exon (NM_001080453, exon 41 of 48)	exon (NM_001080453, exon 41 of 48)	-14743	NM_182924	79778	Hs.663699	NM_024723	ENSG00000164877	MICALL2	JRAB|MICAL-L2	MICAL-like 2
1772	chr21	47503300	47503535	0	1	+	1	0	0	Intergenic	Intergenic	-14615	NM_001849	1292	Hs.420269	NM_001849	ENSG00000142173	COL6A2	PP3610	collagen, type VI, alpha 2
1060	chr17	217205	217276	0	1	+	1	0	0	Intergenic	L1MEg|LINE|L1	-14608	NM_006987	9501	Hs.651925	NM_001190411	ENSG00000181031	RPH3AL	NOC2	rabphilin 3A-like (without C2 domains)
1059	chr17	216918	216979	1	1	+	1	0	0	Intergenic	Intergenic	-14316	NM_006987	9501	Hs.651925	NM_001190411	ENSG00000181031	RPH3AL	NOC2	rabphilin 3A-like (without C2 domains)
1058	chr17	216762	216872	1	1	+	1	0	0	Intergenic	L1MEg|LINE|L1	-14184	NM_006987	9501	Hs.651925	NM_001190411	ENSG00000181031	RPH3AL	NOC2	rabphilin 3A-like (without C2 domains)
241	chr1	201404937	201405012	0	1	+	1	0	0	Intergenic	Intergenic	-14101	NM_003281	7135	Hs.320890	NM_003281	ENSG00000159173	TNNI1	SSTNI|TNN1	troponin I type 1 (skeletal, slow)
2523	chr8	96023309	96023452	1	1	+	1	0	0	Intergenic	Intergenic	-13833	NM_152416	137682	Hs.729144	NM_152416	ENSG00000156170	NDUFAF6	C8orf38	NADH dehydrogenase (ubiquinone) complex I, assembly factor 6
1023	chr16	70775114	70775190	1	0	+	1	0	0	intron (NM_018052, intron 13 of 18)	intron (NM_018052, intron 13 of 18)	-13811	NR_034083	100130894	Hs.678899	NR_034083	ENSG00000214353	LOC100130894	-	uncharacterized LOC100130894
1672	chr20	25215270	25215325	1	0	+	1	0	0	Intergenic	LTR5_Hs|LTR|ERVK	-13408	NM_002862	5834	Hs.368157	NM_002862	ENSG00000100994	PYGB	GPBB	phosphorylase, glycogen; brain
1676	chr20	33893499	33893716	0	1	+	1	0	0	intron (NM_199487, intron 8 of 8)	intron (NM_199487, intron 8 of 8)	-13383	NM_178468	128876	Hs.592149	NM_178468	ENSG00000125998	FAM83C	C20orf128|dJ614O4.7	family with sequence similarity 83, member C
637	chr12	50641243	50641331	1	1	+	1	0	0	intron (NM_016357, intron 2 of 10)	MLT1G1|LTR|ERVL-MaLR	-13292	NR_031625	100302220		NR_031625		MIR1293	MIRN1293|hsa-mir-1293	microRNA 1293
620	chr12	29663855	29663931	0	1	+	1	0	0	intron (NM_175861, intron 17 of 17)	L2a|LINE|L2	-13274	NM_183378	341350	Hs.674588	NM_183378	ENSG00000187950	OVCH1	OVCH	ovochymase 1
636	chr12	50641066	50641140	1	1	+	1	0	0	intron (NM_016357, intron 2 of 10)	MLT1G1|LTR|ERVL-MaLR	-13108	NR_031625	100302220		NR_031625		MIR1293	MIRN1293|hsa-mir-1293	microRNA 1293
1272	chr18	35158971	35159127	1	0	+	1	0	0	Intergenic	Intergenic	-13049	NM_020180	56853	Hs.600908	NM_001025087	ENSG00000101489	CELF4	BRUNOL-4|BRUNOL4	CUGBP, Elav-like family member 4
2576	chr9	21789608	21789650	1	0	+	1	0	0	Intergenic	Intergenic	-13006	NM_002451	4507	Hs.193268	NM_002451	ENSG00000099810	MTAP	BDMF|DMSFH|DMSMFH|LGMBF|MSAP|c86fus	methylthioadenosine phosphorylase
1277	chr18	46183981	46184023	1	0	+	1	0	0	intron (NM_014772, intron 3 of 11)	intron (NM_014772, intron 3 of 11)	-12969	NR_039897	100616366		NR_039897		MIR4743	-	microRNA 4743
1211	chr17	66231242	66231291	0	1	+	1	0	0	Intergenic	Intergenic	-12878	NM_001033570	51321	Hs.293560	NM_001033569	ENSG00000196704	AMZ2	-	archaelysin family metallopeptidase 2
1684	chr20	35905264	35905307	1	0	+	1	0	0	Intergenic	Intergenic	-12765	NM_001003897	63905	Hs.6126	NM_001003897	ENSG00000101363	MANBAL	-	mannosidase, beta A, lysosomal-like
97	chr1	43437549	43437629	1	0	+	1	0	0	intron (NR_033967, intron 2 of 3)	MLT1H2|LTR|ERVL-MaLR	-12742	NM_006516	6513	Hs.473721	NM_006516		SLC2A1	DYT17|DYT18|DYT9|EIG12|GLUT|GLUT1|GLUT1DS|HTLVR|PED	solute carrier family 2 (facilitated glucose transporter), member 1
2160	chr5	139015593	139015635	1	0	+	1	0	0	Intergenic	Intergenic	-12687	NM_016463	51523	Hs.189119	NM_016463		CXXC5	CF5|RINF|WID	CXXC finger protein 5
2532	chr8	104196767	104197164	1	1	+	1	0	0	intron (NM_001024372, intron 1 of 1)	intron (NM_001024372, intron 1 of 1)	-12598	NR_034092	100499183	Hs.733366	NR_034092	ENSG00000247081	LOC100499183	-	uncharacterized LOC100499183
154	chr1	109981600	109981707	0	1	+	1	0	0	Intergenic	LTR16B|LTR|ERVL	-12546	NM_001199774	5686	Hs.485246	NM_001199772	ENSG00000143106	PSMA5	PSC5|ZETA	proteasome (prosome, macropain) subunit, alpha type, 5
1641	chr2	239860341	239860430	1	0	+	1	0	0	Intergenic	Intergenic	-12421	NR_034162	401039	Hs.516791	NM_001001698	ENSG00000227744	FLJ43879	-	FLJ43879 protein
176	chr1	144534344	144534390	1	0	+	1	0	0	Intergenic	Intergenic	-12398	NR_024584	728875	Hs.662922	NR_024584	ENSG00000236943	LOC728875	-	uncharacterized LOC728875
735	chr13	30498230	30498339	0	1	+	1	0	0	Intergenic	Intergenic	-12383	NR_033889	440131	Hs.132371	NM_001010918		LINC00544	-	long intergenic non-protein coding RNA 544
1157	chr17	41393317	41393378	1	0	+	1	0	0	Intergenic	Intergenic	-12286	NR_047479	100874261	Hs.546898	NR_047479	ENSG00000236383	LINC00854	TMEM106A-AS1	long intergenic non-protein coding RNA 854
1205	chr17	62062476	62062650	1	1	+	1	0	0	Intergenic	Intergenic	-12285	NM_000334	6329	Hs.46038	NM_000334	ENSG00000007314	SCN4A	HOKPP2|HYKPP|HYPP|NAC1A|Na(V)1.4|Nav1.4|SkM1	sodium channel, voltage-gated, type IV, alpha subunit
1653	chr20	3788792	3789084	1	1	+	1	0	0	Intergenic	Intergenic	-12233	NM_001204446	55317	Hs.104806	NM_001204446	ENSG00000125843	AP5S1	C20orf29	adaptor-related protein complex 5, sigma 1 subunit
736	chr13	30498437	30498523	0	1	+	1	0	0	Intergenic	Intergenic	-12188	NR_033889	440131	Hs.132371	NM_001010918		LINC00544	-	long intergenic non-protein coding RNA 544
1415	chr19	45959207	45959262	1	0	+	1	0	0	Intergenic	Intergenic	-12018	NM_001114171	2354	Hs.590958	NM_001114171	ENSG00000125740	FOSB	AP-1|G0S3|GOS3|GOSB	FBJ murine osteosarcoma viral oncogene homolog B
2554	chr8	131108930	131108994	0	1	+	1	0	0	intron (NM_018482, intron 24 of 29)	intron (NM_018482, intron 24 of 29)	-11948	NR_045385	100507117	Hs.741322	NR_045385		LOC100507117	-	uncharacterized LOC100507117
2446	chr7	134155771	134155892	0	1	+	1	0	0	Intergenic	ERV3-16A3_I-int|LTR|ERVL	-11944	NM_001628	231	Hs.521212	NM_001628	ENSG00000085662	AKR1B1	ADR|ALDR1|ALR2|AR	aldo-keto reductase family 1, member B1 (aldose reductase)
2117	chr5	60151931	60152054	1	1	+	1	0	0	Intergenic	Intergenic	-11892	NM_001104558	79993	Hs.274256	NM_001104558	ENSG00000164181	ELOVL7	-	ELOVL fatty acid elongase 7
328	chr10	43916449	43916572	0	1	+	1	0	0	Intergenic	Intergenic	-11815	NM_001098204	3185	Hs.712955	NM_001098204	ENSG00000169813	HNRNPF	HNRPF|OK/SW-cl.23|mcs94-1	heterogeneous nuclear ribonucleoprotein F
493	chr11	61370691	61370751	0	1	+	1	0	0	Intergenic	Intergenic	-11787	NR_002775	113157	Hs.502733	NR_002775	ENSG00000243742	RPLP0P2	RPLP0L2|RPLP0_3_1146	ribosomal protein, large, P0 pseudogene 2
1389	chr19	36416262	36416341	0	1	+	1	0	0	Intergenic	L2a|LINE|L2	-11720	NM_024509	79414	Hs.143792	NM_024509	ENSG00000126243	LRFN3	FIGLER1|SALM4	leucine rich repeat and fibronectin type III domain containing 3
494	chr11	61370772	61370817	1	0	+	1	0	0	Intergenic	Intergenic	-11713	NR_002775	113157	Hs.502733	NR_002775	ENSG00000243742	RPLP0P2	RPLP0L2|RPLP0_3_1146	ribosomal protein, large, P0 pseudogene 2
298	chr10	6205794	6205976	1	1	+	1	0	0	intron (NM_001145443, intron 1 of 14)	CpG	-11660	NR_039698	100628560		NR_039698		MIR3155B	hsa-mir-3155b	microRNA mir-3155b
1370	chr19	18485331	18485377	1	0	+	1	0	0	Intergenic	Intergenic	-11614	NM_004864	9518	Hs.616962	NM_004864	ENSG00000130513	GDF15	GDF-15|MIC-1|MIC1|NAG-1|PDF|PLAB|PTGFB	growth differentiation factor 15
145	chr1	94158951	94159000	0	1	+	1	0	0	intron (NM_001261408, intron 3 of 13)	intron (NM_001261408, intron 3 of 13)	-11582	NM_003567	8412	Hs.36958	NM_001261408	ENSG00000137936	BCAR3	NSP2|SH2D3B	breast cancer anti-estrogen resistance 3
2015	chr4	24926148	24926197	0	1	+	1	0	0	intron (NM_173463, intron 1 of 12)	MLT1G|LTR|ERVL-MaLR	-11573	NM_001130726	91050	Hs.106432	NM_001130726	ENSG00000181982	CCDC149	-	coiled-coil domain containing 149
1419	chr19	47747534	47747611	0	1	+	1	0	0	Intergenic	CpG	-11550	NM_001127242	27113	Hs.467020	NM_001127240	ENSG00000105327	BBC3	JFY-1|JFY1|PUMA	BCL2 binding component 3
1334	chr19	5802565	5802645	1	0	+	1	0	0	Intergenic	Intergenic	-11356	NM_001161619	56931	Hs.284297	NM_001161619	ENSG00000141994	DUS3L	DUS3	dihydrouridine synthase 3-like (S. cerevisiae)
2558	chr8	141656883	141656995	1	0	+	1	0	0	Intergenic	Intergenic	-11293	NM_001164623	27161	Hs.743313	NM_001164623	ENSG00000123908	AGO2	EIF2C2|Q10	argonaute RISC catalytic component 2
817	chr14	69274215	69274257	1	0	+	1	0	0	Intergenic	Intergenic	-11276	NM_001244701	677	Hs.85155	NM_001244698	ENSG00000185650	ZFP36L1	BRF1|Berg36|ERF-1|ERF1|RNF162B|TIS11B|cMG1	ZFP36 ring finger protein-like 1
2328	chr6	152000354	152000505	1	1	+	1	0	0	Intergenic	Intergenic	-11201	NM_001122742	2099	Hs.208124	NM_000125	ENSG00000091831	ESR1	ER|ESR|ESRA|Era|NR3A1	estrogen receptor 1
1692	chr20	39958358	39958419	1	0	+	1	0	0	Intergenic	Intergenic	-11171	NM_022896	64900	Hs.25897	NM_022896	ENSG00000132793	LPIN3	LIPN3L|SMP2|dJ450M14.2|dJ450M14.3|dJ620E11.2	lipin 3
327	chr10	43915795	43915891	1	0	+	1	0	0	Intergenic	Intergenic	-11147	NM_001098204	3185	Hs.712955	NM_001098204	ENSG00000169813	HNRNPF	HNRPF|OK/SW-cl.23|mcs94-1	heterogeneous nuclear ribonucleoprotein F
246	chr1	203166976	203167036	0	1	+	1	0	0	Intergenic	MIRb|SINE|MIR	-11084	NM_001276	1116	Hs.733359	NM_001276	ENSG00000133048	CHI3L1	ASRT7|CGP-39|GP-39|GP39|HC-gp39|HCGP-3P|YKL-40|YKL40|YYL-40|hCGP-39	chitinase 3-like 1 (cartilage glycoprotein-39)
2259	chr6	33578167	33578216	0	1	+	1	0	0	Intergenic	L2b|LINE|L2	-10964	NM_002224	3710	Hs.65758	NM_002224	ENSG00000096433	ITPR3	IP3R|IP3R3	inositol 1,4,5-trisphosphate receptor, type 3
2441	chr7	130009388	130009430	1	0	+	1	0	0	TTS (NM_080385)	TTS (NM_080385)	-10881	NM_001868	1357	Hs.2879	NM_001868	ENSG00000091704	CPA1	CPA	carboxypeptidase A1 (pancreatic)
92	chr1	41469427	41469637	1	1	+	1	0	0	intron (NM_001905, intron 12 of 18)	MLT1H2|LTR|ERVL-MaLR	-10730	NR_037868	100507178	Hs.660056	NR_037868		SLFNL1-AS1	-	SLFNL1 antisense RNA 1
1716	chr20	49650374	49650423	0	1	+	1	0	0	Intergenic	LTR40b|LTR|ERVL	-10724	NM_002237	3755	Hs.735151	NM_002237	ENSG00000026559	KCNG1	K13|KCNG|KV6.1|kH2	potassium voltage-gated channel, subfamily G, member 1
711	chr12	120729380	120729424	1	0	+	1	0	0	Intergenic	Intergenic	-10722	NM_012240	23409	Hs.50861	NM_012240	ENSG00000089163	SIRT4	SIR2L4	sirtuin 4
450	chr11	5302033	5302115	0	1	+	1	0	0	Intergenic	Intergenic	-10701	NM_005330	3046	Hs.655195	NM_005330	ENSG00000213931	HBE1	HBE	hemoglobin, epsilon 1
469	chr11	18405292	18405350	0	1	+	1	0	0	Intergenic	Intergenic	-10615	NM_001165416	3939	Hs.2795	NM_001135239	ENSG00000134333	LDHA	GSD11|LDH1|LDHM	lactate dehydrogenase A
1398	chr19	39353429	39353518	1	1	+	1	0	0	Intergenic	LTR35A|LTR|ERV1	-10495	NM_001005335	3191	Hs.644906	NM_001005335	ENSG00000104824	HNRNPL	HNRPL|hnRNP-L	heterogeneous nuclear ribonucleoprotein L
933	chr15	102335508	102335591	0	1	+	1	0	0	Intergenic	Intergenic	-10373	NM_001005326	390648	Hs.553399	NM_001005326	ENSG00000184140	OR4F6	OR15-15|OR4F12	olfactory receptor, family 4, subfamily F, member 6
1397	chr19	39353262	39353355	1	1	+	1	0	0	Intergenic	LTR35A|LTR|ERV1	-10330	NM_001005335	3191	Hs.644906	NM_001005335	ENSG00000104824	HNRNPL	HNRPL|hnRNP-L	heterogeneous nuclear ribonucleoprotein L
2236	chr6	7976146	7976213	0	1	+	1	0	0	intron (NR_037616, intron 4 of 12)	intron (NR_037616, intron 4 of 12)	-10155	NR_027712	206426	Hs.676966	NR_027712		PIP5K1P1	-	phosphatidylinositol-4-phosphate 5-kinase, type I, pseudogene 1
2603	chr9	96928107	96928180	0	1	+	1	0	0	Intergenic	CpG	-10095	NR_029476	406881		NR_029476	ENSG00000199165	MIRLET7A1	LET7A1|MIRNLET7A1|let-7a-1	microRNA let-7a-1
1762	chr21	47391637	47391679	1	0	+	1	0	0	Intergenic	Intergenic	-10005	NM_001848	1291	Hs.474053	NM_001848	ENSG00000142156	COL6A1	OPLL	collagen, type VI, alpha 1
585	chr11	119304126	119304263	1	0	+	1	0	0	intron (NR_034160, intron 2 of 3)	intron (NR_034160, intron 2 of 3)	-9949	NM_006288	7070	Hs.644697	NM_006288		THY1	CD90	Thy-1 cell surface antigen
312	chr10	28580974	28581023	0	1	+	1	0	0	Intergenic	Tigger3b|DNA|TcMar-Tigger	-9932	NM_173496	143098	Hs.499159	NM_173496	ENSG00000150054	MPP7	-	membrane protein, palmitoylated 7 (MAGUK p55 subfamily member 7)
1763	chr21	47391788	47391875	1	0	+	1	0	0	Intergenic	Intergenic	-9831	NM_001848	1291	Hs.474053	NM_001848	ENSG00000142156	COL6A1	OPLL	collagen, type VI, alpha 1
1793	chr22	29303562	29303604	1	0	+	1	0	0	intron (NM_001206998, intron 1 of 8)	intron (NM_001206998, intron 1 of 8)	-9794	NM_032173	84133	Hs.732114	NM_001206998	ENSG00000183579	ZNRF3	BK747E2.3|RNF203	zinc and ring finger 3
584	chr11	119303918	119304094	1	1	+	1	0	0	intron (NR_034160, intron 2 of 3)	intron (NR_034160, intron 2 of 3)	-9760	NM_006288	7070	Hs.644697	NM_006288		THY1	CD90	Thy-1 cell surface antigen
158	chr1	110316346	110316441	1	1	+	1	0	0	Intergenic	Intergenic	-9750	NM_024526	79574	Hs.485352	NM_024526	ENSG00000198758	EPS8L3	EPS8R3	EPS8-like 3
893	chr15	65588473	65588630	1	0	+	1	0	0	Intergenic	Intergenic	-9534	NM_017851	54956	Hs.30634	NM_017851	ENSG00000138617	PARP16	ARTD15|C15orf30|pART15	poly (ADP-ribose) polymerase family, member 16
348	chr10	73620422	73620471	0	1	+	1	0	0	Intergenic	Charlie4z|DNA|hAT-Charlie	-9365	NM_002778	5660	Hs.523004	NM_001042465	ENSG00000197746	PSAP	GLBA|SAP1	prosaposin
2498	chr8	38635288	38635510	1	1	+	1	0	0	intron (NM_001146216, intron 1 of 12)	MLT1J|LTR|ERVL-MaLR	-9323	NM_001122824	6867	Hs.279245	NM_001122824	ENSG00000147526	TACC1	Ga55	transforming, acidic coiled-coil containing protein 1
1442	chr19	55700986	55701095	1	1	+	1	0	0	intron (NM_002842, intron 12 of 19)	L2a|LINE|L2	-9321	NM_003180	6861	Hs.631566	NM_003180		SYT5	-	synaptotagmin V
2121	chr5	74897964	74898023	0	1	+	1	0	0	Intergenic	MER77|LTR|ERVL	-9307	NM_001276713	728780	Hs.370455	NM_001271529		ANKDD1B	-	ankyrin repeat and death domain containing 1B
1341	chr19	10056212	10056508	1	1	+	1	0	0	Intergenic	Intergenic	-9290	NM_058164	93145	Hs.169743	NM_058164	ENSG00000105088	OLFM2	NOE2|NOELIN2|NOELIN2_V1|OlfC	olfactomedin 2
123	chr1	65533412	65533470	0	1	+	1	0	0	Intergenic	Intergenic	-9250	NR_029516	406893		NR_029516	ENSG00000199135	MIR101-1	MIRN101-1	microRNA 101-1
2604	chr9	96929004	96929057	0	1	+	1	0	0	Intergenic	CpG	-9208	NR_029476	406881		NR_029476	ENSG00000199165	MIRLET7A1	LET7A1|MIRNLET7A1|let-7a-1	microRNA let-7a-1
1308	chr19	2749233	2749324	1	0	+	1	0	0	Intergenic	Intergenic	-9205	NM_144564	29985	Hs.515046	NM_144564	ENSG00000141873	SLC39A3	ZIP3	solute carrier family 39 (zinc transporter), member 3
1441	chr19	55700813	55700942	1	1	+	1	0	0	intron (NM_002842, intron 12 of 19)	L2a|LINE|L2	-9158	NM_003180	6861	Hs.631566	NM_003180		SYT5	-	synaptotagmin V
1418	chr19	47363283	47363399	1	1	+	1	0	0	Intergenic	Intergenic	-9138	NM_004069	1175	Hs.119591	NM_004069	ENSG00000042753	AP2S1	AP17|AP17-DELTA|CLAPS2|HHC3	adaptor-related protein complex 2, sigma 1 subunit
66	chr1	28189894	28189990	1	1	+	1	0	0	Intergenic	Intergenic	-9113	NM_004848	9473	Hs.10649	NM_001039477	ENSG00000130775	THEMIS2	C1orf38|ICB-1	thymocyte selection associated family member 2
3	chr1	1398021	1398084	0	1	+	1	0	0	exon (NM_001039211, exon 11 of 12)	exon (NM_001039211, exon 11 of 12)	-9111	NM_031921	83858	Hs.729021	NM_031921	ENSG00000160072	ATAD3B	AAA-TOB3|TOB3	ATPase family, AAA domain containing 3B
2309	chr6	112366150	112366222	1	0	+	1	0	0	Intergenic	Intergenic	-9092	NM_003880	8838	Hs.558428	NM_003880	ENSG00000112761	WISP3	CCN6|LIBC|PPAC|PPD	WNT1 inducible signaling pathway protein 3
1340	chr19	10056017	10056170	1	1	+	1	0	0	Intergenic	Intergenic	-9024	NM_058164	93145	Hs.169743	NM_058164	ENSG00000105088	OLFM2	NOE2|NOELIN2|NOELIN2_V1|OlfC	olfactomedin 2
48	chr1	23866618	23866678	0	1	+	1	0	0	Intergenic	Intergenic	-8936	NM_004091	1870	Hs.194333	NM_004091	ENSG00000007968	E2F2	E2F-2	E2F transcription factor 2
1714	chr20	49262281	49262380	0	1	+	1	0	0	Intergenic	Intergenic	-8905	NM_080829	140876	Hs.372578	NM_080829	ENSG00000042062	FAM65C	C20orf175|C20orf176|dJ530I15.2|dJ530I15.3	family with sequence similarity 65, member C
213	chr1	165868212	165868411	1	1	+	1	0	0	intron (NM_012474, intron 4 of 6)	intron (NM_012474, intron 4 of 6)	-8846	NR_037431	100500832		NR_037431		MIR3658	-	microRNA 3658
9	chr1	6043493	6043572	0	1	+	1	0	0	intron (NM_015102, intron 2 of 29)	MER68|LTR|ERVL	-8825	NM_001199861	8514	Hs.735032	NM_001199860	ENSG00000069424	KCNAB2	AKR6A5|HKvbeta2|HKvbeta2.1|HKvbeta2.2|KCNA2B|KV-BETA-2	potassium voltage-gated channel, shaker-related subfamily, beta member 2
1750	chr21	43537353	43537456	1	1	+	1	0	0	intron (NM_001199528, intron 14 of 22)	L1MB7|LINE|L1	-8761	NR_027243	150147	Hs.558646	NM_152507	ENSG00000184385	C21orf128	-	chromosome 21 open reading frame 128
641	chr12	53765237	53765286	0	1	+	1	0	0	Intergenic	Intergenic	-8717	NM_138473	6667	Hs.649191	NM_001251825	ENSG00000185591	SP1	-	Sp1 transcription factor
844	chr14	94451676	94451739	1	0	+	1	0	0	Intergenic	Intergenic	-8632	NM_001202429	51676	Hs.510327	NM_001202429	ENSG00000100628	ASB2	ASB-2	ankyrin repeat and SOCS box containing 2
1654	chr20	3792503	3792692	1	1	+	1	0	0	Intergenic	Intergenic	-8573	NM_001204446	55317	Hs.104806	NM_001204446	ENSG00000125843	AP5S1	C20orf29	adaptor-related protein complex 5, sigma 1 subunit
2405	chr7	73265278	73265345	0	1	+	1	0	0	Intergenic	Intergenic	-8457	NM_152559	155368	Hs.647042	NM_152559	ENSG00000165171	WBSCR27	-	Williams Beuren syndrome chromosome region 27
1110	chr17	17725548	17725743	1	1	+	1	0	0	intron (NM_004176, intron 1 of 18)	MIR3|SINE|MIR	-8401	NR_030361	693120		NR_030361		MIR33B	MIRN33B|hsa-mir-33b	microRNA 33b
974	chr16	15587727	15587784	1	0	+	1	0	0	intron (NM_033201, intron 1 of 5)	intron (NM_033201, intron 1 of 5)	-8367	NM_001142469	89927	Hs.401798	NM_001142469	ENSG00000166780	C16orf45	-	chromosome 16 open reading frame 45
2649	chr9	135897651	135897817	1	0	+	1	0	0	Intergenic	Intergenic	-8328	NM_012087	9328	Hs.495417	NM_001122823	ENSG00000148308	GTF3C5	TFIIIC63|TFIIICepsilon|TFiiiC2-63	general transcription factor IIIC, polypeptide 5, 63kDa
533	chr11	66815980	66816022	1	0	+	1	0	0	intron (NM_177963, intron 7 of 7)	intron (NM_177963, intron 7 of 7)	-8288	NM_014578	29984	Hs.15114	NM_014578	ENSG00000173156	RHOD	ARHD|RHOHP1|RHOM|Rho	ras homolog family member D
535	chr11	66878429	66878478	0	1	+	1	0	0	Intergenic	AluJb|SINE|Alu	-8286	NM_012308	22992	Hs.124147	NM_001256405		KDM2A	CXXC8|FBL11|FBL7|FBXL11|JHDM1A|LILINA	lysine (K)-specific demethylase 2A
1338	chr19	8420648	8420822	1	0	+	1	0	0	Intergenic	Intergenic	-8276	NM_139314	51129	Hs.9613	NM_001039667	ENSG00000167772	ANGPTL4	ANGPTL2|ARP4|FIAF|HFARP|NL2|PGAR|pp1158	angiopoietin-like 4
1590	chr2	189663021	189663127	1	0	+	1	0	0	Intergenic	Intergenic	-8243	NM_052952	116093	Hs.470892	NM_052952		DIRC1	-	disrupted in renal carcinoma 1
975	chr16	15587841	15587955	0	1	+	1	0	0	intron (NM_033201, intron 1 of 5)	intron (NM_033201, intron 1 of 5)	-8225	NM_001142469	89927	Hs.401798	NM_001142469	ENSG00000166780	C16orf45	-	chromosome 16 open reading frame 45
534	chr11	66816067	66816222	1	1	+	1	0	0	exon (NM_001177880, exon 8 of 8)	exon (NM_001177880, exon 8 of 8)	-8144	NM_014578	29984	Hs.15114	NM_014578	ENSG00000173156	RHOD	ARHD|RHOHP1|RHOM|Rho	ras homolog family member D
2422	chr7	100042185	100042282	0	1	+	1	0	0	Intergenic	Intergenic	-8140	NM_145030	221908	Hs.413359	NM_145030	ENSG00000160813	PPP1R35	C7orf47	protein phosphatase 1, regulatory subunit 35
2176	chr5	148800366	148800416	0	1	+	1	0	0	intron (NR_027180, intron 1 of 2)	MIRc|SINE|MIR	-8090	NR_029684	406935		NR_029684	ENSG00000208035	MIR143	MIRN143	microRNA 143
1178	chr17	48286919	48287108	1	1	+	1	0	0	Intergenic	Intergenic	-8014	NM_000088	1277	Hs.681002	NM_000088	ENSG00000108821	COL1A1	OI4	collagen, type I, alpha 1
1670	chr20	24981127	24981181	0	1	+	1	0	0	Intergenic	MER20|DNA|hAT-Charlie	-7729	NM_020531	57136	Hs.472330	NM_020531	ENSG00000101474	APMAP	BSCv|C20orf3	adipocyte plasma membrane associated protein
1618	chr2	220317789	220317862	0	1	+	1	0	0	intron (NM_005876, intron 6 of 40)	intron (NM_005876, intron 6 of 40)	-7708	NM_001173476	10290	Hs.21639	NM_001173476	ENSG00000072195	SPEG	APEG-1|APEG1|BPEG|SPEGalpha|SPEGbeta	SPEG complex locus
1013	chr16	67899204	67899301	1	0	+	1	0	0	intron (NM_005796, intron 2 of 4)	intron (NM_005796, intron 2 of 4)	-7673	NM_014329	23644	Hs.75682	NM_014329	ENSG00000038358	EDC4	GE1|Ge-1|HEDL5|HEDLS|RCD-8|RCD8	enhancer of mRNA decapping 4
2542	chr8	123786195	123786279	0	1	+	1	0	0	Intergenic	Intergenic	-7664	NM_014943	22882	Hs.743958	NM_014943	ENSG00000178764	ZHX2	AFR1|RAF	zinc fingers and homeoboxes 2
1301	chr19	1897701	1897756	0	1	+	1	0	0	Intergenic	Intergenic	-7642	NM_138422	113179	Hs.144980	NM_138422	ENSG00000213638	ADAT3	FWP005|MST121|MSTP121|S863-5|TAD3	adenosine deaminase, tRNA-specific 3
1142	chr17	38264447	38264771	1	1	+	1	0	0	Intergenic	Intergenic	-7631	NM_021724	9572	Hs.592130	NM_021724	ENSG00000126368	NR1D1	EAR1|THRA1|THRAL|ear-1|hRev	nuclear receptor subfamily 1, group D, member 1
2464	chr8	11331879	11331928	0	1	+	1	0	0	Intergenic	Intergenic	-7628	NM_053279	83648	Hs.124299	NM_053279	ENSG00000154319	FAM167A	C8orf13|D8S265	family with sequence similarity 167, member A
878	chr15	45020965	45021009	1	0	+	1	0	0	Intergenic	Intergenic	-7573	NM_182985	140691	Hs.744193	NM_080745	ENSG00000185880	TRIM69	HSD34|RNF36|Trif	tripartite motif containing 69
825	chr14	75086531	75086625	0	1	+	1	0	0	Intergenic	Intergenic	-7544	NM_000428	4053	Hs.597522	NM_000428	ENSG00000119681	LTBP2	C14orf141|GLC3D|LTBP3|MSPKA|MSTP031|WMS3	latent transforming growth factor beta binding protein 2
266	chr1	226005438	226005480	1	0	+	1	0	0	intron (NM_001136018, intron 1 of 8)	intron (NM_001136018, intron 1 of 8)	-7543	NM_000120	2052	Hs.89649	NM_000120	ENSG00000143819	EPHX1	EPHX|EPOX|HYL1|MEH	epoxide hydrolase 1, microsomal (xenobiotic)
1014	chr16	67899386	67899428	1	0	+	1	0	0	intron (NM_005796, intron 2 of 4)	intron (NM_005796, intron 2 of 4)	-7519	NM_014329	23644	Hs.75682	NM_014329	ENSG00000038358	EDC4	GE1|Ge-1|HEDL5|HEDLS|RCD-8|RCD8	enhancer of mRNA decapping 4
1964	chr3	155953087	155953129	1	0	+	1	0	0	intron (NM_003471, intron 1 of 13)	intron (NM_003471, intron 1 of 13)	-7436	NR_046617	100874083	Hs.603823	NR_046617	ENSG00000240596	KCNAB1-AS2	-	KCNAB1 antisense RNA 2
216	chr1	167683765	167683814	0	1	+	1	0	0	Intergenic	CpG	-7397	NM_024569	9019	Hs.493919	NM_001146191	ENSG00000197965	MPZL1	MPZL1b|PZR|PZR1b|PZRa|PZRb	myelin protein zero-like 1
2379	chr7	29596026	29596088	0	1	+	1	0	0	Intergenic	Intergenic	-7370	NM_175887	222171	Hs.91109	NM_175887	ENSG00000176532	PRR15	-	proline rich 15
969	chr16	11929953	11930093	0	1	+	1	0	0	3' UTR (NM_015659, exon 9 of 9)	3' UTR (NM_015659, exon 9 of 9)	-7334	NR_024050	400500	Hs.24611	NR_024049	ENSG00000262117	BCAR4	-	breast cancer anti-estrogen resistance 4 (non-protein coding)
2557	chr8	135732467	135732555	0	1	+	1	0	0	Intergenic	MLT1H2|LTR|ERVL-MaLR	-7219	NM_001174157	57623	Hs.446172	NM_001029939	ENSG00000066827	ZFAT	AITD3|ZFAT1|ZNF406	zinc finger and AT hook domain containing
506	chr11	64774349	64774401	0	1	+	1	0	0	Intergenic	L3|LINE|CR1	-7210	NM_001667	402	Hs.502836	NM_001199745	ENSG00000213465	ARL2	ARFL2	ADP-ribosylation factor-like 2
968	chr16	11929843	11929885	1	0	+	1	0	0	3' UTR (NM_015659, exon 9 of 9)	3' UTR (NM_015659, exon 9 of 9)	-7175	NR_024050	400500	Hs.24611	NR_024049	ENSG00000262117	BCAR4	-	breast cancer anti-estrogen resistance 4 (non-protein coding)
2626	chr9	124041043	124041352	1	1	+	1	0	0	intron (NM_001127662, intron 1 of 16)	intron (NM_001127662, intron 1 of 16)	-7161	NM_001258029	2934	Hs.522373	NM_000177	ENSG00000148180	GSN	ADF|AGEL	gelsolin
2150	chr5	132369248	132369397	1	1	+	1	0	0	Intergenic	Intergenic	-7083	NM_017665	54819	Hs.29700	NM_017665	ENSG00000155329	ZCCHC10	-	zinc finger, CCHC domain containing 10
1443	chr19	55727881	55727991	0	1	+	1	0	0	Intergenic	Intergenic	-7062	NM_001161440	5794	Hs.657630	NM_001161440	ENSG00000080031	PTPRH	SAP1	protein tyrosine phosphatase, receptor type, H
380	chr10	99179083	99179148	1	0	+	1	0	0	Intergenic	Intergenic	-6911	NM_002629	5223	Hs.632918	NM_002629	ENSG00000171314	PGAM1	PGAM-B|PGAMA	phosphoglycerate mutase 1 (brain)
1246	chr17	79925923	79925972	0	1	+	1	0	0	Intergenic	Intergenic	-6891	NM_178493	147111	Hs.106137	NM_178493	ENSG00000185269	NOTUM	-	notum pectinacetylesterase homolog (Drosophila)
1805	chr22	36026119	36026183	1	1	+	1	0	0	Intergenic	Intergenic	-6750	NM_203377	4151	Hs.517586	NM_005368	ENSG00000198125	MB	PVALB	myoglobin
1348	chr19	11379888	11379946	0	1	+	1	0	0	Intergenic	Intergenic	-6749	NM_020812	57572	Hs.591002	NM_020812	ENSG00000130158	DOCK6	AOS2|ZIR1	dedicator of cytokinesis 6
90	chr1	40112008	40112134	1	1	+	1	0	0	Intergenic	Intergenic	-6723	NM_014571	26508	Hs.472566	NM_014571		HEYL	HESR3|HEY3|HRT3|bHLHb33	hairy/enhancer-of-split related with YRPW motif-like
896	chr15	66155057	66155110	1	0	+	1	0	0	Intergenic	Intergenic	-6713	NM_001206836	8766	Hs.321541	NM_001206836	ENSG00000103769	RAB11A	YL8	RAB11A, member RAS oncogene family
2390	chr7	44587519	44587578	1	0	+	1	0	0	Intergenic	L1M4c|LINE|L1	-6635	NM_001101648	29881	Hs.567486	NM_001101648	ENSG00000015520	NPC1L1	NPC11L1	NPC1-like 1
1410	chr19	45245294	45245419	1	1	+	1	0	0	Intergenic	Intergenic	-6621	NM_005178	602	Hs.31210	NM_005178	ENSG00000069399	BCL3	BCL4|D19S37	B-cell CLL/lymphoma 3
210	chr1	164750331	164750420	0	1	+	1	0	0	intron (NM_002585, intron 2 of 8)	MamSINE1|SINE|tRNA	-6498	NR_038072	100505795	Hs.661039	NR_038072	ENSG00000233693	LOC100505795	-	uncharacterized LOC100505795
2477	chr8	26428865	26428962	1	0	+	1	0	0	intron (NM_001197293, intron 1 of 13)	intron (NM_001197293, intron 1 of 13)	-6426	NM_001386	1808	Hs.593187	NM_001197293	ENSG00000092964	DPYSL2	CRMP-2|CRMP2|DHPRP2|DRP-2|DRP2|N2A3|ULIP-2|ULIP2	dihydropyrimidinase-like 2
419	chr10	120782810	120782901	0	1	+	1	0	0	Intergenic	Intergenic	-6372	NM_199461	340719	Hs.591918	NM_001009553	ENSG00000188613	NANOS1	NOS1	nanos homolog 1 (Drosophila)
964	chr16	4993349	4993518	0	1	+	1	0	0	Intergenic	Intergenic	-6298	NM_002705	5493	Hs.192233	NM_002705	ENSG00000118898	PPL	-	periplakin
1985	chr3	195642051	195642131	0	1	+	1	0	0	Intergenic	Intergenic	-6211	NM_005781	10188	Hs.518513	NM_001010938	ENSG00000061938	TNK2	ACK|ACK-1|ACK1|p21cdc42Hs	tyrosine kinase, non-receptor, 2
1591	chr2	191885161	191885206	1	0	+	1	0	0	Intergenic	CpG	-6208	NM_139266	6772	Hs.743244	NM_007315	ENSG00000115415	STAT1	CANDF7|ISGF-3|STAT91	signal transducer and activator of transcription 1, 91kDa
906	chr15	74666181	74666258	0	1	+	1	0	0	Intergenic	CpG	-6139	NM_000781	1583	Hs.303980	NM_000781	ENSG00000140459	CYP11A1	CYP11A|CYPXIA1|P450SCC	cytochrome P450, family 11, subfamily A, polypeptide 1
1244	chr17	79145960	79146002	1	0	+	1	0	0	intron (NR_027255, intron 2 of 5)	L1MB5|LINE|L1	-6109	NM_001080395	9625	Hs.514575	NM_001080395	ENSG00000181409	AATK	AATYK|AATYK1|LMR1|LMTK1|p35BP	apoptosis-associated tyrosine kinase
1832	chr22	51170641	51170683	1	0	+	1	0	0	3' UTR (NM_033517, exon 22 of 22)	3' UTR (NM_033517, exon 22 of 22)	-5990	NM_001097	49	Hs.370870	NM_001097	ENSG00000100312	ACR	-	acrosin
2346	chr7	1068552	1068670	0	1	+	1	0	0	intron (NM_032350, intron 2 of 4)	intron (NM_032350, intron 2 of 4)	-5949	NR_029898	442907		NR_029898		MIR339	MIRN339|hsa-mir-339	microRNA 339
1283	chr18	55476209	55476258	0	1	+	1	0	0	Intergenic	L2c|LINE|L2	-5907	NM_005603	5205	Hs.216623	NM_005603	ENSG00000081923	ATP8B1	ATPIC|BRIC|FIC1|ICP1|PFIC|PFIC1	ATPase, aminophospholipid transporter, class I, type 8B, member 1
524	chr11	65259375	65259417	1	0	+	1	0	0	Intergenic	Intergenic	-5837	NR_002819	378938	Hs.621695	NR_002819	ENSG00000251562	MALAT1	HCN|LINC00047|MALAT-1|NCRNA00047|NEAT2|PRO2853	metastasis associated lung adenocarcinoma transcript 1 (non-protein coding)
633	chr12	49454792	49454841	0	1	+	1	0	0	Intergenic	Intergenic	-5710	NM_003482	8085	Hs.731384	NM_003482	ENSG00000167548	MLL2	AAD10|ALR|CAGL114|KABUK1|KMS|KMT2D|MLL4|TNRC21	myeloid/lymphoid or mixed-lineage leukemia 2
143	chr1	93907999	93908041	1	0	+	1	0	0	Intergenic	LTR3B|LTR|ERVK	-5668	NM_017737	54874	Hs.743249	NM_001024948	ENSG00000137942	FNBP1L	C1orf39|TOCA1	formin binding protein 1-like
1784	chr22	23599402	23599444	1	0	+	1	0	0	intron (NM_004327, intron 2 of 22)	intron (NM_004327, intron 2 of 22)	-5531	NR_033408	26226	Hs.729589	NR_033408		FBXW4P1	FBW3|FBXW3|SHFM3P1	F-box and WD repeat domain containing 4 pseudogene 1
157	chr1	110312088	110312203	1	1	+	1	0	0	Intergenic	L2c|LINE|L2	-5502	NM_024526	79574	Hs.485352	NM_024526	ENSG00000198758	EPS8L3	EPS8R3	EPS8-like 3
2222	chr6	2909022	2909071	0	1	+	1	0	0	Intergenic	LTR5_Hs|LTR|ERVK	-5501	NM_004155	5272	Hs.104879	NM_004155	ENSG00000170542	SERPINB9	CAP-3|CAP3|PI-9|PI9	serpin peptidase inhibitor, clade B (ovalbumin), member 9
2478	chr8	26429816	26429892	1	0	+	1	0	0	intron (NM_001197293, intron 1 of 13)	intron (NM_001197293, intron 1 of 13)	-5486	NM_001386	1808	Hs.593187	NM_001197293	ENSG00000092964	DPYSL2	CRMP-2|CRMP2|DHPRP2|DRP-2|DRP2|N2A3|ULIP-2|ULIP2	dihydropyrimidinase-like 2
1773	chr21	47512531	47512614	1	0	+	1	0	0	Intergenic	Intergenic	-5460	NM_001849	1292	Hs.420269	NM_001849	ENSG00000142173	COL6A2	PP3610	collagen, type VI, alpha 2
1669	chr20	23812701	23812820	0	1	+	1	0	0	Intergenic	Intergenic	-5449	NM_001322	1470	Hs.669305	NM_001322	ENSG00000170369	CST2	-	cystatin SA
1781	chr22	21392160	21392221	1	0	+	1	0	0	Intergenic	LTR24|LTR|ERV1	-5344	NM_004173	6545	Hs.197116	NM_004173	ENSG00000099960	SLC7A4	CAT-4|CAT4|HCAT3|VH	solute carrier family 7 (orphan transporter), member 4
586	chr11	120076338	120076529	1	1	+	1	0	0	Intergenic	L2b|LINE|L2	-5313	NM_178507	220323	Hs.445081	NM_178507		OAF	NS5ATP13TP2	OAF homolog (Drosophila)
1785	chr22	23599573	23599726	1	1	+	1	0	0	intron (NM_004327, intron 2 of 22)	intron (NM_004327, intron 2 of 22)	-5304	NR_033408	26226	Hs.729589	NR_033408		FBXW4P1	FBW3|FBXW3|SHFM3P1	F-box and WD repeat domain containing 4 pseudogene 1
4	chr1	1976652	1976696	1	0	+	1	0	0	Intergenic	(CA)n|Simple_repeat|Simple_repeat	-5235	NM_002744	5590	Hs.496255	NM_001033581	ENSG00000067606	PRKCZ	PKC-ZETA|PKC2	protein kinase C, zeta
2452	chr7	150097571	150097655	0	1	+	1	0	0	Intergenic	Intergenic	-5227	NR_027237	728743	Hs.650365	NR_027237		LOC728743	-	zinc finger protein pseudogene
1802	chr22	35726359	35726456	0	1	+	1	0	0	exon (NM_001135729, exon 8 of 15)	exon (NM_001135729, exon 8 of 15)	-5225	NR_037471	100500826		NR_037471		MIR3909	-	microRNA 3909
587	chr11	120076578	120076635	0	1	+	1	0	0	Intergenic	AluSg|SINE|Alu	-5140	NM_178507	220323	Hs.445081	NM_178507		OAF	NS5ATP13TP2	OAF homolog (Drosophila)
1358	chr19	13952427	13952496	0	1	+	1	0	0	Intergenic	Intergenic	-4989	NR_029495	407010		NR_029495	ENSG00000207980	MIR23A	MIRN23A|hsa-mir-23a|miRNA23A	microRNA 23a
1181	chr17	48950203	48950381	1	1	+	1	0	0	Intergenic	MLT1G|LTR|ERVL-MaLR	-4953	NM_001243877	10140	Hs.531550	NM_001243877	ENSG00000141232	TOB1	APRO6|PIG49|TOB|TROB|TROB1	transducer of ERBB2, 1
373	chr10	93376115	93376206	0	1	+	1	0	0	Intergenic	L1ME3E|LINE|L1	-4944	NR_024467	100188947	Hs.535293	NR_024467		LOC100188947	-	uncharacterized LOC100188947
1357	chr19	13952264	13952313	0	1	+	1	0	0	Intergenic	Intergenic	-4816	NR_029495	407010		NR_029495	ENSG00000207980	MIR23A	MIRN23A|hsa-mir-23a|miRNA23A	microRNA 23a
2235	chr6	7915833	7915885	1	0	+	1	0	0	intron (NR_037616, intron 4 of 12)	intron (NR_037616, intron 4 of 12)	-4812	NM_030810	81567	Hs.150837	NM_001145549	ENSG00000239264	TXNDC5	ENDOPDI|ERP46|HCC-2|PDIA15|STRF8|UNQ364	thioredoxin domain containing 5 (endoplasmic reticulum)
2638	chr9	130971387	130971476	1	1	+	1	0	0	intron (NM_001005336, intron 1 of 21)	intron (NM_001005336, intron 1 of 21)	-4770	NM_001131015	25792	Hs.212395	NM_001131015	ENSG00000148337	CIZ1	LSFR1|NP94|ZNF356	CDKN1A interacting zinc finger protein 1
1448	chr19	58331023	58331075	1	0	+	1	0	0	Intergenic	CpG	-4768	NM_024762	79818	Hs.560727	NM_024762	ENSG00000178935	ZNF552	-	zinc finger protein 552
1356	chr19	13952160	13952227	1	0	+	1	0	0	Intergenic	Intergenic	-4721	NR_029495	407010		NR_029495	ENSG00000207980	MIR23A	MIRN23A|hsa-mir-23a|miRNA23A	microRNA 23a
1782	chr22	21910416	21910472	1	0	+	1	0	0	intron (NM_001256355, intron 1 of 3)	AluJb|SINE|Alu	-4694	NM_001128633	150221	Hs.447643	NM_001128633	ENSG00000183246	RIMBP3C	RIM-BP3.3|RIMBP3.3	RIMS binding protein 3C
670	chr12	79845933	79846000	0	1	+	1	0	0	TTS (NM_005639)	TTS (NM_005639)	-4684	NR_049889	100847013		NR_049889		MIR5692B	-	microRNA 5692b
177	chr1	145204473	145204522	0	1	+	1	0	0	Intergenic	THE1D|LTR|ERVL-MaLR	-4613	NM_203458	388677	Hs.728902	NM_203458		NOTCH2NL	N2N	notch 2 N-terminal like
546	chr11	69451306	69451485	1	1	+	1	0	0	Intergenic	CpG	-4477	NM_053056	595	Hs.523852	NM_053056	ENSG00000110092	CCND1	BCL1|D11S287E|PRAD1|U21B31	cyclin D1
53	chr1	26202147	26202196	0	1	+	1	0	0	Intergenic	CpG	-4428	NM_178422	164091	Hs.523652	NM_178422	ENSG00000182749	PAQR7	MPRA|PGLP|mSR	progestin and adipoQ receptor family member VII
1113	chr17	21183543	21183637	1	0	+	1	0	0	Intergenic	Intergenic	-4378	NM_145109	5606	Hs.514012	NM_002756	ENSG00000034152	MAP2K3	MAPKK3|MEK3|MKK3|PRKMK3|SAPKK-2|SAPKK2	mitogen-activated protein kinase kinase 3
1302	chr19	2385276	2385591	1	1	+	1	0	0	Intergenic	Intergenic	-4350	NM_182973	360200	Hs.465560	NM_182973	ENSG00000178297	TMPRSS9	-	transmembrane protease, serine 9
470	chr11	18617063	18617162	0	1	+	1	0	0	Intergenic	Intergenic	-4238	NR_038360	100506540	Hs.585529	NR_038360	ENSG00000247595	SPTY2D1-AS1	-	SPTY2D1 antisense RNA 1
2561	chr8	143757530	143757825	0	1	+	1	0	0	intron (NR_033343, intron 1 of 2)	intron (NR_033343, intron 1 of 2)	-4196	NM_005672	8000	Hs.652235	NM_005672	ENSG00000167653	PSCA	PRO232	prostate stem cell antigen
1091	chr17	7739008	7739077	1	0	+	1	0	0	Intergenic	CpG	-4192	NM_001080424	23135	Hs.223678	NM_001080424	ENSG00000132510	KDM6B	JMJD3	lysine (K)-specific demethylase 6B
1092	chr17	7739154	7739196	1	0	+	1	0	0	Intergenic	CpG	-4060	NM_001080424	23135	Hs.223678	NM_001080424	ENSG00000132510	KDM6B	JMJD3	lysine (K)-specific demethylase 6B
2357	chr7	2548120	2548191	1	0	+	1	0	0	Intergenic	Intergenic	-4007	NM_001166355	3955	Hs.159142	NM_001040167	ENSG00000106003	LFNG	SCDO3	LFNG O-fucosylpeptide 3-beta-N-acetylglucosaminyltransferase
134	chr1	85746477	85746537	0	1	+	1	0	0	Intergenic	Intergenic	-3920	NM_003921	8915	Hs.193516	NM_003921	ENSG00000142867	BCL10	CARMEN|CIPER|CLAP|c-E10|mE10	B-cell CLL/lymphoma 10
486	chr11	47286995	47287044	0	1	+	1	0	0	intron (NM_001130102, intron 6 of 8)	intron (NM_001130102, intron 6 of 8)	-3907	NM_130470	8567	Hs.82548	NM_001135943	ENSG00000110514	MADD	DENN|IG20|RAB3GEP	MAP-kinase activating death domain
1164	chr17	42406092	42406155	1	0	+	1	0	0	Intergenic	Intergenic	-3907	NM_001143780	51629	Hs.514216	NM_001143780	ENSG00000013306	SLC25A39	CGI69	solute carrier family 25, member 39
1668	chr20	23673534	23673591	1	0	+	1	0	0	Intergenic	Intergenic	-3901	NM_001899	1472	Hs.654549	NM_001899	ENSG00000101441	CST4	-	cystatin S
1724	chr20	61900240	61900306	0	1	+	1	0	0	Intergenic	Intergenic	-3892	NM_175609	55738	Hs.25584	NM_018209	ENSG00000101199	ARFGAP1	ARF1GAP|HRIHFB2281	ADP-ribosylation factor GTPase activating protein 1
1934	chr3	128215820	128216016	1	1	+	1	0	0	Intergenic	CpG	-3888	NM_032638	2624	Hs.367725	NM_001145661	ENSG00000179348	GATA2	DCML|MONOMAC|NFE1B	GATA binding protein 2
628	chr12	48123186	48123235	0	1	+	1	0	0	Intergenic	L2b|LINE|L2	-3856	NM_001172440	8909	Hs.997	NM_001172439	ENSG00000111405	ENDOU	P11|PP11|PRSS26	endonuclease, polyU-specific
726	chr12	133191556	133191616	1	0	+	1	0	0	Intergenic	Intergenic	-3817	NM_170683	22953	Hs.258580	NM_012226	ENSG00000187848	P2RX2	DFNA41|P2X2	purinergic receptor P2X, ligand-gated ion channel, 2
559	chr11	75269251	75269362	1	0	+	1	0	0	Intergenic	Intergenic	-3794	NM_001207014	871	Hs.596449	NM_001207014	ENSG00000149257	SERPINH1	AsTP3|CBP1|CBP2|HSP47|OI10|PPROM|RA-A47|SERPINH2|gp46	serpin peptidase inhibitor, clade H (heat shock protein 47), member 1, (collagen binding protein 1)
1136	chr17	38115416	38115489	0	1	+	1	0	0	Intergenic	Intergenic	-3773	NM_178171	284110	Hs.448873	NM_178171	ENSG00000167914	GSDMA	GSDM|GSDM1	gasdermin A
515	chr11	65186453	65186541	0	1	+	1	0	0	Intergenic	Intergenic	-3772	NR_028272	283131	Hs.523789	NR_002802		NEAT1	LINC00084|NCRNA00084|TncRNA	nuclear paraspeckle assembly transcript 1 (non-protein coding)
727	chr12	133191697	133191803	1	0	+	1	0	0	Intergenic	Intergenic	-3653	NM_170683	22953	Hs.258580	NM_012226	ENSG00000187848	P2RX2	DFNA41|P2X2	purinergic receptor P2X, ligand-gated ion channel, 2
1374	chr19	29452366	29452430	0	1	+	1	0	0	Intergenic	MLT1I|LTR|ERVL-MaLR	-3640	NR_027318	148145	Hs.112651	NR_027318	ENSG00000267339	LOC148145	-	uncharacterized LOC148145
693	chr12	110274779	110274923	0	1	+	1	0	0	Intergenic	Intergenic	-3639	NM_021625	59341	Hs.506713	NM_001177428	ENSG00000111199	TRPV4	CMT2C|HMSN2C|OTRPC4|SMAL|SPSMA|SSQTL1|TRP12|VRL2|VROAC	transient receptor potential cation channel, subfamily V, member 4
1697	chr20	43987026	43987199	0	1	+	1	0	0	Intergenic	Intergenic	-3464	NM_001197129	90196	Hs.733183	NM_001099791	ENSG00000204070	SYS1	C20orf169|dJ453C12.4|dJ453C12.4.1	SYS1 Golgi-localized integral membrane protein homolog (S. cerevisiae)
133	chr1	85159641	85159714	0	1	+	1	0	0	Intergenic	Tigger1|DNA|TcMar-Tigger	-3438	NM_014021	117178	Hs.22587	NM_001166293	ENSG00000117155	SSX2IP	ADIP	synovial sarcoma, X breakpoint 2 interacting protein
1152	chr17	40807808	40807863	0	1	+	1	0	0	Intergenic	MER21-int|LTR|ERVL	-3430	NM_016437	27175	Hs.708059	NM_016437	ENSG00000037042	TUBG2	-	tubulin, gamma 2
1411	chr19	45414488	45414572	1	0	+	1	0	0	Intergenic	Intergenic	-3391	NM_001645	341	Hs.110675	NM_001645	ENSG00000130208	APOC1	-	apolipoprotein C-I
731	chr13	24010999	24011065	0	1	+	1	0	0	Intergenic	Intergenic	-3191	NM_014363	26278	Hs.159492	NM_014363	ENSG00000151835	SACS	ARSACS|DNAJC29	spastic ataxia of Charlevoix-Saguenay (sacsin)
1412	chr19	45414735	45414780	1	0	+	1	0	0	Intergenic	MIRc|SINE|MIR	-3163	NM_001645	341	Hs.110675	NM_001645	ENSG00000130208	APOC1	-	apolipoprotein C-I
2364	chr7	5466261	5466334	1	1	+	1	0	0	Intergenic	CpG-23978	-3121	NM_001080495	84629	Hs.520638	NM_001080495	ENSG00000182095	TNRC18	CAGL79|TNRC18A	trinucleotide repeat containing 18
852	chr14	102780640	102780699	0	1	+	1	0	0	Intergenic	CpG	-3044	NM_001267827	55778	Hs.743359	NM_001267827	ENSG00000022976	ZNF839	C14orf131	zinc finger protein 839
280	chr1	234856782	234856865	1	0	+	0	0	1	Intergenic	Intergenic	-2965	NR_038856	100506810	Hs.586634	NR_038856		LOC100506810	-	uncharacterized LOC100506810
2345	chr7	913123	913332	1	1	+	0	0	1	3' UTR (NM_001171944, exon 17 of 17)	3' UTR (NM_001171944, exon 17 of 17)	-2963	NM_015949	51608	Hs.107387	NM_015949	ENSG00000239857	GET4	C7orf20|CEE|TRC35	golgi to ER traffic protein 4 homolog (S. cerevisiae)
547	chr11	69452891	69452940	0	1	+	0	0	1	Intergenic	CpG	-2957	NM_053056	595	Hs.523852	NM_053056	ENSG00000110092	CCND1	BCL1|D11S287E|PRAD1|U21B31	cyclin D1
2184	chr5	150017242	150017316	0	1	+	0	0	1	intron (NM_001166208, intron 2 of 2)	intron (NM_001166208, intron 2 of 2)	-2928	NM_001109974	11346	Hs.435228	NM_001109974	ENSG00000171992	SYNPO	-	synaptopodin
2673	chrX	20162802	20162851	0	1	+	0	0	1	Intergenic	L2a|LINE|L2	-2861	NM_001412	1964	Hs.522590	NM_001412	ENSG00000173674	EIF1AX	EIF1A|EIF1AP1|EIF4C|eIF-1A|eIF-4C	eukaryotic translation initiation factor 1A, X-linked
1757	chr21	46847771	46847840	0	1	+	0	0	1	intron (NM_130445, intron 2 of 42)	intron (NM_130445, intron 2 of 42)	-2821	NR_027498	378832	Hs.517353	NM_199175	ENSG00000183535	COL18A1-AS1	C21orf123|NCRNA00175|PRED80	COL18A1 antisense RNA 1
1570	chr2	136597535	136597584	0	1	+	0	0	1	3' UTR (NM_005915, exon 17 of 17)	3' UTR (NM_005915, exon 17 of 17)	-2810	NM_002299	3938	Hs.551506	NM_002299	ENSG00000115850	LCT	LAC|LPH|LPH1	lactase
845	chr14	94637808	94637888	0	1	+	0	0	1	Intergenic	MIR3|SINE|MIR	-2801	NM_020958	57718	Hs.259599	NM_020958	ENSG00000119698	PPP4R4	KIAA1622|PP4R4	protein phosphatase 4, regulatory subunit 4
2431	chr7	100858186	100858263	0	1	+	0	0	1	intron (NM_001084, intron 6 of 18)	intron (NM_001084, intron 6 of 18)	-2760	NM_006349	10467	Hs.211079	NM_006349	ENSG00000106400	ZNHIT1	CG1I|ZNFN4A1	zinc finger, HIT-type containing 1
1867	chr3	46737828	46737877	0	1	+	0	0	1	Intergenic	Intergenic	-2659	NR_033815	259173	Hs.517937	NM_001190707	ENSG00000178038	ALS2CL	RN49018	ALS2 C-terminal like
1433	chr19	51223926	51223968	1	0	+	0	0	1	Intergenic	Intergenic	-2658	NM_002975	6320	Hs.512680	NM_002975	ENSG00000105472	CLEC11A	CLECSF3|LSLCL|P47|SCGF	C-type lectin domain family 11, member A
1380	chr19	33569104	33569185	1	0	+	0	0	1	Intergenic	LTR24|LTR|ERV1	-2641	NM_018025	55094	Hs.466436	NM_018025	ENSG00000076650	GPATCH1	ECGP|GPATC1	G patch domain containing 1
2515	chr8	67036607	67036682	0	1	+	0	0	1	Intergenic	L2c|LINE|L2	-2633	NM_184087	84675	Hs.85524	NM_033058	ENSG00000147573	TRIM55	MURF-2|RNF29|muRF2	tripartite motif containing 55
2232	chr6	5083075	5083136	0	1	+	0	0	1	Intergenic	L2|LINE|L2	-2614	NM_001145115	648791	Hs.653089	NM_001145115	ENSG00000219607	PPP1R3G	-	protein phosphatase 1, regulatory subunit 3G
385	chr10	99449569	99449680	1	1	+	0	0	1	Intergenic	Intergenic	-2610	NM_021732	60370	Hs.23918	NM_021732	ENSG00000119986	AVPI1	PP5395|RP11-548K23.7|VIP32|VIT32	arginine vasopressin-induced 1
712	chr12	121714941	121715024	1	0	+	0	0	1	intron (NM_172214, intron 1 of 16)	intron (NM_172214, intron 1 of 16)	-2595	NM_001270486	10645	Hs.297343	NM_001270485	ENSG00000110931	CAMKK2	CAMKK|CAMKKB	calcium/calmodulin-dependent protein kinase kinase 2, beta
1381	chr19	33569206	33569255	0	1	+	0	0	1	Intergenic	AluJr|SINE|Alu	-2555	NM_018025	55094	Hs.466436	NM_018025	ENSG00000076650	GPATCH1	ECGP|GPATC1	G patch domain containing 1
384	chr10	99449474	99449558	1	0	+	0	0	1	Intergenic	Intergenic	-2501	NM_021732	60370	Hs.23918	NM_021732	ENSG00000119986	AVPI1	PP5395|RP11-548K23.7|VIP32|VIT32	arginine vasopressin-induced 1
2386	chr7	43187927	43188063	1	0	+	0	0	1	intron (NM_015052, intron 2 of 29)	LTR16A|LTR|ERVL	-2499	NR_037508	100500829		NR_037508	ENSG00000264069	MIR3943	-	microRNA 3943
1703	chr20	45987919	45987961	1	0	+	0	0	1	Intergenic	Intergenic	-2466	NM_183048	23613	Hs.668465	NM_012408	ENSG00000101040	ZMYND8	PRKCBP1|PRO2893|RACK7	zinc finger, MYND-type containing 8
1423	chr19	48246437	48246487	0	1	+	0	0	1	TTS (NM_014601)	TTS (NM_014601)	-2331	NM_015710	29997	Hs.421907	NM_015710	ENSG00000105373	GLTSCR2	PICT-1|PICT1	glioma tumor suppressor candidate region gene 2
905	chr15	74222846	74222933	0	1	+	0	0	1	intron (NM_005576, intron 1 of 6)	intron (NM_005576, intron 1 of 6)	-2301	NR_040068	100287616	Hs.599785	NR_040066	ENSG00000261801	LOXL1-AS1	-	LOXL1 antisense RNA 1
1002	chr16	31117280	31117350	1	0	+	0	0	1	Intergenic	CpG	-2300	NM_001271926	10295	Hs.513520	NM_001122957	ENSG00000103507	BCKDK	BCKDKD|BDK	branched chain ketoacid dehydrogenase kinase
1163	chr17	42404434	42404476	1	0	+	0	0	1	Intergenic	Intergenic	-2238	NM_001143780	51629	Hs.514216	NM_001143780	ENSG00000013306	SLC25A39	CGI69	solute carrier family 25, member 39
438	chr11	447985	448105	0	1	+	0	0	1	Intergenic	MIR|SINE|MIR	-2235	NM_030783	81490	Hs.731700	NM_030783	ENSG00000174915	PTDSS2	PSS2	phosphatidylserine synthase 2
822	chr14	74223209	74223275	0	1	+	0	0	1	intron (NM_001043318, intron 1 of 11)	intron (NM_001043318, intron 1 of 11)	-2208	NR_039727	100616158		NR_039727	ENSG00000264741	MIR4505	-	microRNA 4505
2601	chr9	94901535	94901599	1	0	+	0	0	1	TTS (NR_015444)	TTS (NR_015444)	-2182	NR_027341	158314	Hs.149940	NR_027341	ENSG00000225511	LINC00475	C9orf44	long intergenic non-protein coding RNA 475
700	chr12	111023210	111023259	0	1	+	0	0	1	Intergenic	Intergenic	-2171	NM_139283	160760	Hs.13854	NM_139283		PPTC7	TA-PP2C|TAPP2C	PTC7 protein phosphatase homolog (S. cerevisiae)
572	chr11	104918113	104918162	0	1	+	0	0	1	Intergenic	Intergenic	-2087	NM_052889	114769	Hs.348365	NM_001017534	ENSG00000204397	CARD16	COP|COP1|PSEUDO-ICE	caspase recruitment domain family, member 16
1147	chr17	39218362	39218471	1	0	+	0	0	1	Intergenic	LTR65|LTR|ERV1	-2073	NM_001165252	730755	Hs.406714	NM_001165252	ENSG00000212724	KRTAP2-3	KAP2.3|KRTAP2.3	keratin associated protein 2-3
1655	chr20	3799090	3799132	1	0	+	0	0	1	Intergenic	Intergenic	-2060	NM_001204446	55317	Hs.104806	NM_001204446	ENSG00000125843	AP5S1	C20orf29	adaptor-related protein complex 5, sigma 1 subunit
2178	chr5	149544307	149544434	1	1	+	0	0	1	Intergenic	Intergenic	-1973	NM_001804	1044	Hs.1545	NM_001804		CDX1	-	caudal type homeobox 1
60	chr1	27318149	27318310	0	1	+	0	0	1	Intergenic	Intergenic	-1965	NM_001013642	388610	Hs.355747	NM_001013642	ENSG00000253368	TRNP1	C1orf225|TNRP	TMF1-regulated nuclear protein 1
1146	chr17	39218272	39218314	1	0	+	0	0	1	Intergenic	LTR65|LTR|ERV1	-1949	NM_001165252	730755	Hs.406714	NM_001165252	ENSG00000212724	KRTAP2-3	KAP2.3|KRTAP2.3	keratin associated protein 2-3
1082	chr17	7199731	7199878	1	1	+	0	0	1	Intergenic	CpG	-1929	NM_015982	51087	Hs.567494	NM_015982	ENSG00000006047	YBX2	CONTRIN|CSDA3|DBPC|MSY2	Y box binding protein 2
1307	chr19	2723296	2723338	1	0	+	0	0	1	Intergenic	CpG	-1927	NM_145173	148252	Hs.172753	NM_145173	ENSG00000176490	DIRAS1	Di-Ras1|GBTS1|RIG	DIRAS family, GTP-binding RAS-like 1
70	chr1	29211614	29211740	1	1	+	0	0	1	Intergenic	Intergenic	-1926	NM_001166005	2035	Hs.712722	NM_001166005	ENSG00000159023	EPB41	4.1R|EL1|HE	erythrocyte membrane protein band 4.1 (elliptocytosis 1, RH-linked)
1215	chr17	72866744	72866793	0	1	+	0	0	1	intron (NM_001258012, intron 2 of 11)	intron (NM_001258012, intron 2 of 11)	-1893	NM_001258016	2232	Hs.69745	NM_001258012	ENSG00000161513	FDXR	ADXR	ferredoxin reductase
448	chr11	2421616	2421665	0	1	+	0	0	1	Intergenic	CpG	-1882	NM_005706	10078	Hs.523424	NM_005706	ENSG00000184281	TSSC4	-	tumor suppressing subtransferable candidate 4
29	chr1	16970171	16970213	1	0	+	0	0	1	Intergenic	Intergenic	-1877	NR_027504	11209	Hs.349110	NR_027504	ENSG00000186301	MST1P2	MSPL-1|MSPL-2|MSPL-3|MSPL1|MSPL2|MSPL3|MSTP1|MSTP2|MSTP3	macrophage stimulating 1 (hepatocyte growth factor-like) pseudogene 2
408	chr10	105251855	105251909	1	0	+	0	0	1	Intergenic	Intergenic	-1853	NM_004210	9148	Hs.594708	NM_004210	ENSG00000107954	NEURL	NEURL1|RNF67|bA416N2.1|neu|neu-1	neuralized homolog (Drosophila)
2179	chr5	149544479	149544548	0	1	+	0	0	1	Intergenic	Intergenic	-1830	NM_001804	1044	Hs.1545	NM_001804		CDX1	-	caudal type homeobox 1
1683	chr20	35490070	35490117	1	0	+	0	0	1	intron (NM_080627, intron 1 of 14)	intron (NM_080627, intron 1 of 14)	-1818	NM_199181	140710	Hs.460807	NM_152257	ENSG00000149639	SOGA1	C20orf117|KIAA0889|SOGA	suppressor of glucose, autophagy associated 1
352	chr10	75669029	75669071	1	0	+	0	0	1	TTS (NM_001001791)	TTS (NM_001001791)	-1812	NM_001145031	5328	Hs.77274	NM_001145031	ENSG00000122861	PLAU	ATF|BDPLT5|QPD|UPA|URK|u-PA	plasminogen activator, urokinase
67	chr1	28916883	28916943	0	1	+	0	0	1	Intergenic	Intergenic	-1799	NM_152304	115273	Hs.652321	NM_001193532		RAB42	RP4-669K10.6	RAB42, member RAS oncogene family
2371	chr7	22601146	22601228	0	1	+	0	0	1	Intergenic	Intergenic	-1769	NR_038393	100506178	Hs.668122	NR_038393	ENSG00000232759	LOC100506178	-	uncharacterized LOC100506178
2079	chr5	6712929	6712971	1	0	+	0	0	1	Intergenic	CpG	-1768	NM_006999	11044	Hs.481542	NM_001171805	ENSG00000112941	PAPD7	LAK-1|LAK1|POLK|POLS|TRF4|TRF4-1|TRF41|TUTASE5	PAP associated domain containing 7
1792	chr22	29198284	29198349	0	1	+	0	0	1	Intergenic	Intergenic	-1757	NM_005080	7494	Hs.437638	NM_001079539	ENSG00000100219	XBP1	TREB5|XBP-1|XBP2	X-box binding protein 1
2440	chr7	128501088	128501149	0	1	+	0	0	1	Intergenic	L2c|LINE|L2	-1738	NM_001198909	9296	Hs.78089	NM_001198909	ENSG00000128524	ATP6V1F	ATP6S14|VATF|Vma7	ATPase, H+ transporting, lysosomal 14kDa, V1 subunit F
368	chr10	88726470	88726520	0	1	+	0	0	1	Intergenic	MIRb|SINE|MIR	-1693	NM_006829	10974	Hs.714477	NM_006829		ADIRF	AFRO|APM2|C10orf116|apM-2	adipogenesis regulatory factor
2567	chr9	10296	10338	1	0	+	0	0	1	Intergenic	(CCCTAA)n|Simple_repeat|Simple_repeat	-1670	NR_051986	100287596	Hs.719844	NR_051986		DDX11L5	-	DEAD/H (Asp-Glu-Ala-Asp/His) box helicase 11 like 5
980	chr16	19897793	19897842	0	1	+	0	0	1	Intergenic	MIR|SINE|MIR	-1667	NM_016235	51704	Hs.148685	NM_016235	ENSG00000167191	GPRC5B	RAIG-2|RAIG2	G protein-coupled receptor, family C, group 5, member B
2104	chr5	37837574	37837616	1	0	+	0	0	1	intron (NM_000514, intron 1 of 2)	CpG	-1666	NM_001190468	2668	Hs.248114	NM_000514	ENSG00000168621	GDNF	ATF1|ATF2|HFB1-GDNF|HSCR3	glial cell derived neurotrophic factor
1645	chr2	241373428	241373488	0	1	+	0	0	1	Intergenic	Intergenic	-1657	NM_002081	2817	Hs.328232	NM_002081	ENSG00000063660	GPC1	glypican	glypican 1
2578	chr9	35603599	35603667	1	0	+	0	0	1	Intergenic	Intergenic	-1648	NM_006285	7016	Hs.708096	NM_006285	ENSG00000107140	TESK1	-	testis-specific kinase 1
2218	chr5	179246145	179246247	0	1	+	0	0	1	intron (NM_001142299, intron 2 of 8)	intron (NM_001142299, intron 2 of 8)	-1646	NM_003900	8878	Hs.724025	NM_001142298	ENSG00000161011	SQSTM1	A170|OSIL|PDB3|ZIP3|p60|p62|p62B	sequestosome 1
2521	chr8	93031506	93031575	1	0	+	0	0	1	intron (NM_001198633, intron 1 of 10)	intron (NM_001198633, intron 1 of 10)	-1633	NM_175636	862	Hs.739194	NM_001198625	ENSG00000079102	RUNX1T1	AML1T1|CBFA2T1|CDR|ETO|MTG8|ZMYND2	runt-related transcription factor 1; translocated to, 1 (cyclin D-related)
1148	chr17	39223734	39223785	0	1	+	0	0	1	Intergenic	HERVL32-int|LTR|ERVL	-1629	NM_033184	85294	Hs.560502	NM_033184	ENSG00000213417	KRTAP2-4	KAP2.1B|KAP2.4|KRTAP2.4	keratin associated protein 2-4
2644	chr9	133970198	133970303	1	1	+	0	0	1	Intergenic	AmnSINE1|SINE|Deu	-1612	NR_033701	83543	Hs.4944	NM_001002260	ENSG00000126878	AIF1L	C9orf58|IBA2	allograft inflammatory factor 1-like
606	chr12	6641966	6642015	0	1	+	0	0	1	TTS (NM_014865)	TTS (NM_014865)	-1594	NM_002046	2597	Hs.598320	NM_001256799	ENSG00000111640	GAPDH	G3PD|GAPD	glyceraldehyde-3-phosphate dehydrogenase
748	chr13	45152199	45152268	0	1	+	0	0	1	intron (NR_038381, intron 2 of 2)	CpG-6410	-1533	NM_183422	8848	Hs.436383	NM_001243797		TSC22D1	Ptg-2|TGFB1I4|TSC22	TSC22 domain family, member 1
1114	chr17	21189784	21189876	1	1	+	0	0	1	intron (NM_145109, intron 1 of 11)	intron (NM_145109, intron 1 of 11)	-1518	NM_002756	5606	Hs.514012	NM_002756	ENSG00000034152	MAP2K3	MAPKK3|MEK3|MKK3|PRKMK3|SAPKK-2|SAPKK2	mitogen-activated protein kinase kinase 3
619	chr12	27236917	27236964	1	0	+	0	0	1	Intergenic	Intergenic	-1486	NM_001080406	728858	Hs.334003	NM_001080406	ENSG00000214700	C12orf71	-	chromosome 12 open reading frame 71
187	chr1	150782324	150782391	1	0	+	0	0	1	3' UTR (NM_001668, exon 22 of 22)	3' UTR (NM_001668, exon 22 of 22)	-1441	NM_000396	1513	Hs.632466	NM_000396	ENSG00000143387	CTSK	CTS02|CTSO|CTSO1|CTSO2|PKND|PYCD	cathepsin K
501	chr11	62608897	62609229	1	1	+	0	0	1	Intergenic	Intergenic	-1435	NM_018093	54663	Hs.654620	NM_018093	ENSG00000133316	WDR74	-	WD repeat domain 74
747	chr13	45152051	45152150	1	1	+	0	0	1	intron (NR_038381, intron 2 of 2)	CpG-6410	-1400	NM_183422	8848	Hs.436383	NM_001243797		TSC22D1	Ptg-2|TGFB1I4|TSC22	TSC22 domain family, member 1
2198	chr5	171882892	171882934	1	0	+	0	0	1	Intergenic	Intergenic	-1386	NM_001017995	285590	Hs.285666	NM_001017995	ENSG00000174705	SH3PXD2B	FAD49|FTHS|HOFI|KIAA1295|TKS4|TSK4	SH3 and PX domains 2B
1820	chr22	41844368	41844448	0	1	+	0	0	1	Intergenic	Intergenic	-1381	NM_016272	10766	Hs.743993	NM_016272	ENSG00000183864	TOB2	TOB4|TOBL|TROB2	transducer of ERBB2, 2
516	chr11	65188861	65188940	0	1	+	0	0	1	Intergenic	Intergenic	-1368	NR_028272	283131	Hs.523789	NR_002802		NEAT1	LINC00084|NCRNA00084|TncRNA	nuclear paraspeckle assembly transcript 1 (non-protein coding)
1028	chr16	75598856	75598912	0	1	+	0	0	1	Intergenic	Intergenic	-1365	NM_007285	11345	Hs.461379	NM_007285	ENSG00000034713	GABARAPL2	ATG8|ATG8C|GATE-16|GATE16|GEF-2|GEF2	GABA(A) receptor-associated protein-like 2
2566	chr8	146128137	146128186	0	1	+	0	0	1	Intergenic	LTR45|LTR|ERV1	-1316	NM_021061	58500	Hs.532277	NM_001109689	ENSG00000196150	ZNF250	ZFP647|ZNF647	zinc finger protein 250
1364	chr19	16740282	16740360	1	0	+	0	0	1	Intergenic	Intergenic	-1306	NM_004831	9441	Hs.715040	NM_004831	ENSG00000105085	MED26	CRSP7|CRSP70	mediator complex subunit 26
2073	chr4	185276371	185276471	0	1	+	0	0	1	Intergenic	Intergenic	-1291	NR_040108	728175	Hs.590107	NR_040108	ENSG00000180712	LOC728175	-	uncharacterized LOC728175
661	chr12	66216943	66216992	0	1	+	0	0	1	intron (NR_026825, intron 1 of 1)	intron (NR_026825, intron 1 of 1)	-1272	NM_003484	8091	Hs.505924	NM_003483	ENSG00000149948	HMGA2	BABL|HMGI-C|HMGIC|LIPO|STQTL9	high mobility group AT-hook 2
2219	chr5	179246533	179246638	0	1	+	0	0	1	intron (NM_001142299, intron 2 of 8)	intron (NM_001142299, intron 2 of 8)	-1256	NM_003900	8878	Hs.724025	NM_001142298	ENSG00000161011	SQSTM1	A170|OSIL|PDB3|ZIP3|p60|p62|p62B	sequestosome 1
2307	chr6	111889758	111889800	1	0	+	0	0	1	intron (NM_001164281, intron 5 of 8)	intron (NM_001164281, intron 5 of 8)	-1216	NM_001164283	10758	Hs.740602	NM_001164281	ENSG00000056972	TRAF3IP2	ACT1|C6orf2|C6orf4|C6orf5|C6orf6|CIKS|PSORS13	TRAF3 interacting protein 2
17	chr1	6664001	6664217	0	1	+	0	0	1	Intergenic	Intergenic	-1180	NM_014851	9903	Hs.7764	NM_014851	ENSG00000162413	KLHL21	-	kelch-like family member 21
162	chr1	113008836	113008884	1	0	+	0	0	1	Intergenic	CpG	-1180	NM_004185	7482	Hs.258575	NM_004185	ENSG00000134245	WNT2B	WNT13|XWNT2	wingless-type MMTV integration site family, member 2B
2217	chr5	179231020	179231073	0	1	+	0	0	1	intron (NM_014275, intron 1 of 14)	intron (NM_014275, intron 1 of 14)	-1172	NM_054013	11282	Hs.567419	NM_014275	ENSG00000161013	MGAT4B	GNT-IV|GNT-IVB	mannosyl (alpha-1,3-)-glycoprotein beta-1,4-N-acetylglucosaminyltransferase, isozyme B
2022	chr4	53523842	53523884	1	0	+	0	0	1	intron (NM_022832, intron 1 of 8)	intron (NM_022832, intron 1 of 8)	-1104	NM_001134223	64854	Hs.7966	NM_001134223		USP46	-	ubiquitin specific peptidase 46
2374	chr7	27215030	27215072	1	0	+	0	0	1	intron (NR_037939, intron 1 of 1)	intron (NR_037939, intron 1 of 1)	-1096	NM_018951	3206	Hs.659350	NM_018951	ENSG00000253293	HOXA10	HOX1|HOX1.8|HOX1H|PL	homeobox A10
1702	chr20	45946059	45946257	0	1	+	0	0	1	intron (NM_183047, intron 2 of 22)	intron (NM_183047, intron 2 of 22)	-1088	NR_024594	100131496	Hs.662547	NR_024594	ENSG00000267882	LOC100131496	-	uncharacterized LOC100131496
805	chr14	60714852	60714927	0	1	+	0	0	1	intron (NM_177952, intron 1 of 5)	intron (NM_177952, intron 1 of 5)	-1076	NM_177951	5494	Hs.130036	NM_021003	ENSG00000100614	PPM1A	PP2C-ALPHA|PP2CA|PP2Calpha	protein phosphatase, Mg2+/Mn2+ dependent, 1A
309	chr10	27532096	27532164	0	1	+	0	0	1	Intergenic	Helitron3Na_Mam|RC|Helitron	-1062	NM_001042473	91452	Hs.530597	NM_001042473	ENSG00000107897	ACBD5	-	acyl-CoA binding domain containing 5
200	chr1	156676591	156676746	0	1	+	0	0	1	Intergenic	Intergenic	-1061	NM_001199723	1382	Hs.405662	NM_001199723	ENSG00000143320	CRABP2	CRABP-II|RBP6	cellular retinoic acid binding protein 2
462	chr11	12397913	12398044	1	1	+	0	0	1	Intergenic	Intergenic	-1047	NM_018222	55742	Hs.432914	NM_018222		PARVA	CH-ILKBP|MXRA2	parvin, alpha
437	chr11	192030	192072	1	0	+	0	0	1	Intergenic	Intergenic	-1029	NM_001097610	653486	Hs.127059	NM_001097610		LOC653486	-	secretoglobin, family 1C, member 1-like
1007	chr16	56641406	56641503	0	1	+	0	0	1	Intergenic	Intergenic	-1023	NM_005953	4502	Hs.647371	NM_005953		MT2A	MT2	metallothionein 2A
1540	chr2	85660755	85661071	1	1	+	0	0	1	Intergenic	Intergenic	-1005	NM_198482	284948	Hs.209542	NM_198482	ENSG00000152292	SH2D6	-	SH2 domain containing 6
2658	chr9	137030618	137030722	1	1	+	0	0	1	promoter-TSS (NR_023344)	promoter-TSS (NR_023344)	-984	NR_023344	100151684	Hs.545589	NR_023344	ENSG00000221676	RNU6ATAC	RNU6ATAC1|U6ATAC	RNA, U6atac small nuclear (U12-dependent splicing)
1983	chr3	193852943	193852992	0	1	+	0	0	1	promoter-TSS (NM_005524)	promoter-TSS (NM_005524)	-963	NM_005524	3280	Hs.250666	NM_005524	ENSG00000114315	HES1	HES-1|HHL|HRY|bHLHb39	hairy and enhancer of split 1, (Drosophila)
627	chr12	47474659	47474708	0	1	+	0	0	1	promoter-TSS (NM_001143668)	promoter-TSS (NM_001143668)	-950	NM_001143668	347902	Hs.121520	NM_001143668	ENSG00000139211	AMIGO2	ALI1|AMIGO-2|DEGA	adhesion molecule with Ig-like domain 2
1945	chr3	135915601	135915650	0	1	+	0	0	1	promoter-TSS (NM_018133)	promoter-TSS (NM_018133)	-938	NM_018133	55167	Hs.18631	NM_001145417	ENSG00000174579	MSL2	MSL-2|MSL2L1|RNF184	male-specific lethal 2 homolog (Drosophila)
2473	chr8	24815288	24815354	1	0	+	0	0	1	promoter-TSS (NM_006158)	promoter-TSS (NM_006158)	-938	NM_006158	4747	Hs.521461	NM_006158		NEFL	CMT1F|CMT2E|NF-L|NF68|NFL	neurofilament, light polypeptide
662	chr12	66217272	66217352	1	0	+	0	0	1	promoter-TSS (NM_003484)	promoter-TSS (NM_003484)	-928	NM_003484	8091	Hs.505924	NM_003483	ENSG00000149948	HMGA2	BABL|HMGI-C|HMGIC|LIPO|STQTL9	high mobility group AT-hook 2
308	chr10	27531921	27532054	1	1	+	0	0	1	promoter-TSS (NR_024150)	promoter-TSS (NR_024150)	-920	NM_001042473	91452	Hs.530597	NM_001042473	ENSG00000107897	ACBD5	-	acyl-CoA binding domain containing 5
56	chr1	26605274	26605316	1	0	+	0	0	1	promoter-TSS (NM_031286)	promoter-TSS (NM_031286)	-918	NM_031286	83442	Hs.109051	NM_031286		SH3BGRL3	SH3BP-1|TIP-B1	SH3 domain binding glutamic acid-rich protein like 3
2274	chr6	43043073	43043122	0	1	+	0	0	1	promoter-TSS (NR_072998)	promoter-TSS (NR_072998)	-908	NM_152882	5754	Hs.90572	NM_001270398	ENSG00000112655	PTK7	CCK-4|CCK4	protein tyrosine kinase 7
297	chr10	5061108	5061150	1	0	+	0	0	1	promoter-TSS (NM_205845)	promoter-TSS (NM_205845)	-904	NM_205845	1646	Hs.734597	NM_001135241	ENSG00000151632	AKR1C2	AKR1C-pseudo|BABP|DD|DD2|DDH2|HAKRD|HBAB|MCDR2|SRXY8	aldo-keto reductase family 1, member C2
2657	chr9	137030548	137030601	1	0	+	0	0	1	promoter-TSS (NR_023344)	promoter-TSS (NR_023344)	-889	NR_023344	100151684	Hs.545589	NR_023344	ENSG00000221676	RNU6ATAC	RNU6ATAC1|U6ATAC	RNA, U6atac small nuclear (U12-dependent splicing)
1386	chr19	36208009	36208058	0	1	+	0	0	1	promoter-TSS (NM_014727)	promoter-TSS (NM_014727)	-887	NM_014727	9757	Hs.676457	NM_014727	ENSG00000105663	MLL4	HRX2|KMT2B|MLL2|TRX2|WBP7	myeloid/lymphoid or mixed-lineage leukemia 4
1970	chr3	167814258	167814319	0	1	+	0	0	1	promoter-TSS (NM_014498)	promoter-TSS (NM_014498)	-872	NM_014498	27333	Hs.143600	NM_014498		GOLIM4	GIMPC|GOLPH4|GPP130|P138	golgi integral membrane protein 4
1973	chr3	176915876	176915944	0	1	+	0	0	1	promoter-TSS (NM_024665)	promoter-TSS (NM_024665)	-862	NM_024665	79718	Hs.744001	NM_024665		TBL1XR1	C21|DC42|IRA1|TBLR1	transducin (beta)-like 1 X-linked receptor 1
1944	chr3	135915501	135915570	1	0	+	0	0	1	promoter-TSS (NM_018133)	promoter-TSS (NM_018133)	-848	NM_018133	55167	Hs.18631	NM_001145417	ENSG00000174579	MSL2	MSL-2|MSL2L1|RNF184	male-specific lethal 2 homolog (Drosophila)
449	chr11	2920080	2920149	0	1	+	0	0	1	promoter-TSS (NM_183233)	promoter-TSS (NM_183233)	-836	NM_183233	5002	Hs.50868	NM_002555	ENSG00000110628	SLC22A18	BWR1A|BWSCR1A|HET|IMPT1|ITM|ORCTL2|SLC22A1L|TSSC5|p45-BWR1A	solute carrier family 22, member 18
94	chr1	43147181	43147289	0	1	+	0	0	1	promoter-TSS (NM_004559)	promoter-TSS (NM_004559)	-831	NM_004559	4904	Hs.473583	NM_004559	ENSG00000065978	YBX1	BP-8|CSDA2|CSDB|DBPB|MDR-NF1|NSEP-1|NSEP1|YB-1|YB1	Y box binding protein 1
653	chr12	57505898	57506154	1	1	+	0	0	1	promoter-TSS (NM_003153)	promoter-TSS (NM_003153)	-830	NM_001178078	6778	Hs.524518	NM_001178078	ENSG00000166888	STAT6	D12S1644|IL-4-STAT|STAT6B|STAT6C	signal transducer and activator of transcription 6, interleukin-4 induced
1445	chr19	56151436	56151720	0	1	+	0	0	1	promoter-TSS (NM_207115)	promoter-TSS (NM_207115)	-814	NM_207115	51157	Hs.631551	NM_001163423	ENSG00000213015	ZNF580	-	zinc finger protein 580
686	chr12	107348695	107348771	1	0	+	0	0	1	promoter-TSS (NM_152261)	promoter-TSS (NM_152261)	-811	NM_152261	90488	Hs.257664	NM_152261	ENSG00000151135	C12orf23	-	chromosome 12 open reading frame 23
194	chr1	154833114	154833163	0	1	+	0	0	1	promoter-TSS (NM_170782)	promoter-TSS (NM_170782)	-801	NM_170782	3782	Hs.490765	NM_001204087		KCNN3	KCa2.3|SK3|SKCA3|hSK3	potassium intermediate/small conductance calcium-activated channel, subfamily N, member 3
1248	chr17	80171431	80171480	0	1	+	0	0	1	promoter-TSS (NM_198082)	promoter-TSS (NM_198082)	-767	NM_198082	284001	Hs.631724	NM_152675	ENSG00000176155	CCDC57	-	coiled-coil domain containing 57
1349	chr19	12251965	12252009	1	0	+	0	0	1	promoter-TSS (NM_021143)	promoter-TSS (NM_021143)	-765	NM_021143	7568	Hs.512823	NM_001203250	ENSG00000132010	ZNF20	KOX13	zinc finger protein 20
1300	chr19	1864290	1864365	0	1	+	0	0	1	promoter-TSS (NM_031918)	promoter-TSS (NM_031918)	-764	NM_031918	83855	Hs.136280	NM_031918	ENSG00000129911	KLF16	BTEB4|DRRF|NSLP2	Kruppel-like factor 16
1043	chr16	87418130	87418172	1	0	+	0	0	1	promoter-TSS (NM_024735)	promoter-TSS (NM_024735)	-757	NM_024735	79791	Hs.567582	NM_024735		FBXO31	FBX14|FBXO14|Fbx31|pp2386	F-box protein 31
21	chr1	8938122	8938164	1	0	+	0	0	1	promoter-TSS (NR_038351)	promoter-TSS (NR_038351)	-751	NR_038351	100505975	Hs.429843	NR_038351	ENSG00000230679	ENO1-AS1	-	ENO1 antisense RNA 1
2353	chr7	2393707	2393756	0	1	+	0	0	1	promoter-TSS (NM_003751)	promoter-TSS (NM_003751)	-742	NM_001037283	8662	Hs.371001	NM_001037283	ENSG00000106263	EIF3B	EIF3-ETA|EIF3-P110|EIF3-P116|EIF3S9|PRT1	eukaryotic translation initiation factor 3, subunit B
816	chr14	69261322	69261411	0	1	+	0	0	1	promoter-TSS (NM_004926)	promoter-TSS (NM_004926)	-736	NM_001244698	677	Hs.85155	NM_001244698	ENSG00000185650	ZFP36L1	BRF1|Berg36|ERF-1|ERF1|RNF162B|TIS11B|cMG1	ZFP36 ring finger protein-like 1
1578	chr2	172289921	172290133	1	0	+	0	0	1	promoter-TSS (NM_025000)	promoter-TSS (NM_025000)	-734	NM_025000	80067	Hs.659439	NM_001164821	ENSG00000115827	DCAF17	C2orf37	DDB1 and CUL4 associated factor 17
1875	chr3	48701040	48701091	0	1	+	0	0	1	promoter-TSS (NM_001407)	promoter-TSS (NM_001407)	-718	NM_001407	1951	Hs.631926	NM_001407	ENSG00000008300	CELSR3	CDHF11|EGFL1|FMI1|HFMI1|MEGF2|RESDA1	cadherin, EGF LAG seven-pass G-type receptor 3
663	chr12	66217478	66217593	1	1	+	0	0	1	promoter-TSS (NM_003484)	promoter-TSS (NM_003484)	-704	NM_003484	8091	Hs.505924	NM_003483	ENSG00000149948	HMGA2	BABL|HMGI-C|HMGIC|LIPO|STQTL9	high mobility group AT-hook 2
639	chr12	51664859	51664950	1	1	+	0	0	1	promoter-TSS (NM_001033873)	promoter-TSS (NM_001033873)	-703	NM_001031628	57228	Hs.652389	NM_001031628	ENSG00000170545	SMAGP	hSMAGP	small cell adhesion glycoprotein
1524	chr2	70141452	70141494	1	0	+	0	0	1	promoter-TSS (NM_002357)	promoter-TSS (NM_002357)	-700	NM_001202514	4084	Hs.468908	NM_001202513	ENSG00000059728	MXD1	BHLHC58|MAD|MAD1	MAX dimerization protein 1
2305	chr6	111195263	111195319	1	0	+	0	0	1	promoter-TSS (NM_001634)	promoter-TSS (NM_001634)	-696	NM_001634	262	Hs.159118	NM_001033059	ENSG00000123505	AMD1	ADOMETDC|AMD|SAMDC	adenosylmethionine decarboxylase 1
1402	chr19	41197160	41197328	1	1	+	0	0	1	promoter-TSS (NM_004756)	promoter-TSS (NM_004756)	-688	NM_004756	9253	Hs.326953	NM_004756		NUMBL	CAG3A|CTG3a|NBL|NUMB-R|NUMBLIKE|NUMBR|TNRC23	numb homolog (Drosophila)-like
1299	chr19	1864225	1864267	1	0	+	0	0	1	promoter-TSS (NM_031918)	promoter-TSS (NM_031918)	-682	NM_031918	83855	Hs.136280	NM_031918	ENSG00000129911	KLF16	BTEB4|DRRF|NSLP2	Kruppel-like factor 16
2107	chr5	43120925	43121004	0	1	+	0	0	1	promoter-TSS (NM_003432)	promoter-TSS (NM_003432)	-677	NM_003432	7690	Hs.535804	NM_003432	ENSG00000172262	ZNF131	ZBTB35|pHZ-10	zinc finger protein 131
784	chr14	24835435	24835543	1	1	+	0	0	1	promoter-TSS (NM_001198967)	promoter-TSS (NM_001198967)	-656	NM_001198967	4776	Hs.77810	NM_001136022	ENSG00000100968	NFATC4	NF-ATc4|NFAT3	nuclear factor of activated T-cells, cytoplasmic, calcineurin-dependent 4
1834	chr3	5020415	5020475	1	0	+	0	0	1	promoter-TSS (NM_003670)	promoter-TSS (NM_003670)	-652	NM_003670	8553	Hs.171825	NM_003670	ENSG00000134107	BHLHE40	BHLHB2|DEC1|HLHB2|SHARP-2|STRA13|Stra14	basic helix-loop-helix family, member e40
215	chr1	167189392	167189441	0	1	+	0	0	1	promoter-TSS (NM_002697)	promoter-TSS (NM_002697)	-649	NM_001198786	5451	Hs.283402	NM_001198783	ENSG00000143190	POU2F1	OCT1|OTF1|oct-1B	POU class 2 homeobox 1
697	chr12	110907154	110907196	1	0	+	0	0	1	promoter-TSS (NM_001164372)	promoter-TSS (NM_001164372)	-649	NM_001164372	51184	Hs.634680	NM_001164372	ENSG00000111231	GPN3	ATPBD1C	GPN-loop GTPase 3
2430	chr7	100487939	100488035	0	1	+	0	0	1	promoter-TSS (NM_001015072)	promoter-TSS (NM_001015072)	-648	NM_001015072	402682	Hs.534845	NM_001015072	ENSG00000176125	UFSP1	UFSP	UFM1-specific peptidase 1 (non-functional)
2408	chr7	73867407	73867545	1	1	+	0	0	1	promoter-TSS (NM_005685)	promoter-TSS (NM_005685)	-644	NM_016328	9569	Hs.647056	NM_001199207	ENSG00000006704	GTF2IRD1	BEN|CREAM1|GTF3|MUSTRD1|RBAP2|WBS|WBSCR11|WBSCR12|hMusTRD1alpha1	GTF2I repeat domain containing 1
499	chr11	62439832	62439932	0	1	+	0	0	1	promoter-TSS (NM_024099)	promoter-TSS (NM_024099)	-641	NM_024099	79081	Hs.9061	NM_024099	ENSG00000162194	C11orf48	-	chromosome 11 open reading frame 48
1027	chr16	75467996	75468060	0	1	+	0	0	1	promoter-TSS (NM_006324)	promoter-TSS (NM_006324)	-641	NM_006324	10428	Hs.461361	NM_006324	ENSG00000153774	CFDP1	BCNT|BUCENTAUR|CENP-29|CP27|SWC5|Yeti|p97	craniofacial development protein 1
2666	chr9	139441310	139441368	0	1	+	0	0	1	promoter-TSS (NR_039821)	promoter-TSS (NR_039821)	-628	NR_039821	100616301		NR_039821	ENSG00000265181	MIR4674	-	microRNA 4674
2056	chr4	140374309	140374363	0	1	+	0	0	1	promoter-TSS (NM_031296)	promoter-TSS (NM_031296)	-625	NM_031296	83452	Hs.591679	NM_031296	ENSG00000172007	RAB33B	-	RAB33B, member RAS oncogene family
2531	chr8	103876962	103877062	1	1	+	0	0	1	promoter-TSS (NM_015878)	promoter-TSS (NM_015878)	-615	NM_015878	51582	Hs.459106	NM_015878	ENSG00000155096	AZIN1	OAZI|OAZIN|ODC1L	antizyme inhibitor 1
568	chr11	82867510	82867561	0	1	+	0	0	1	promoter-TSS (NM_015885)	promoter-TSS (NM_015885)	-601	NM_015885	51585	Hs.731825	NM_015885		PCF11	-	PCF11, cleavage and polyadenylation factor subunit, homolog (S. cerevisiae)
2070	chr4	174089271	174089341	0	1	+	0	0	1	promoter-TSS (NM_017423)	promoter-TSS (NM_017423)	-598	NM_017423	51809	Hs.548088	NM_017423	ENSG00000109586	GALNT7	GALNAC-T7|GalNAcT7	UDP-N-acetyl-alpha-D-galactosamine:polypeptide N-acetylgalactosaminyltransferase 7 (GalNAc-T7)
552	chr11	72524830	72524879	0	1	+	0	0	1	promoter-TSS (NM_033388)	promoter-TSS (NM_033388)	-596	NM_033388	89849	Hs.653186	NM_033388	ENSG00000168010	ATG16L2	ATG16B|WDR80	autophagy related 16-like 2 (S. cerevisiae)
203	chr1	161087253	161087295	1	0	+	0	0	1	promoter-TSS (NM_005600)	promoter-TSS (NM_005600)	-588	NM_001185092	4817	Hs.146406	NM_001185092	ENSG00000158793	NIT1	-	nitrilase 1
41	chr1	21059658	21059780	1	1	+	0	0	1	promoter-TSS (NM_001103160)	promoter-TSS (NM_001103160)	-586	NM_001103160	400745	Hs.591522	NM_001103160	ENSG00000189410	SH2D5	-	SH2 domain containing 5
1969	chr3	167813834	167814170	1	1	+	0	0	1	promoter-TSS (NM_014498)	promoter-TSS (NM_014498)	-585	NM_014498	27333	Hs.143600	NM_014498		GOLIM4	GIMPC|GOLPH4|GPP130|P138	golgi integral membrane protein 4
2075	chr4	187065357	187065471	1	0	+	0	0	1	promoter-TSS (NM_015398)	promoter-TSS (NM_015398)	-581	NM_015398	25854	Hs.357025	NM_001006655	ENSG00000109794	FAM149A	MSTP119	family with sequence similarity 149, member A
2260	chr6	34205957	34206031	1	0	+	0	0	1	promoter-TSS (NM_145905)	promoter-TSS (NM_145905)	-574	NM_145905	3159	Hs.703764	NM_002131	ENSG00000137309	HMGA1	HMG-R|HMGA1A|HMGIY	high mobility group AT-hook 1
105	chr1	45273463	45273583	0	1	+	0	0	1	promoter-TSS (NM_001136537)	promoter-TSS (NM_001136537)	-566	NM_001013632	343521	Hs.585137	XM_003960906	ENSG00000188396	TCTEX1D4	-	Tctex1 domain containing 4
2329	chr6	155636152	155636214	1	0	+	0	0	1	promoter-TSS (NM_016020)	promoter-TSS (NM_016020)	-566	NM_016020	51106	Hs.279908	NM_016020		TFB1M	CGI75|mtTFB|mtTFB1	transcription factor B1, mitochondrial
1455	chr2	3653054	3653122	0	1	+	0	0	1	promoter-TSS (NM_001255988)	promoter-TSS (NM_001255988)	-554	NM_001255988	78989	Hs.735715	NM_001255982	ENSG00000118004	COLEC11	3MC2|CL-K1-I|CL-K1-II|CL-K1-IIa|CL-K1-IIb|CLK1	collectin sub-family member 11
2577	chr9	34049449	34049542	1	0	+	0	0	1	promoter-TSS (NM_018449)	promoter-TSS (NM_018449)	-549	NM_018449	55833	Hs.493739	NM_018449	ENSG00000137073	UBAP2	UBAP-2|bA176F3.5	ubiquitin associated protein 2
1877	chr3	49171114	49171176	0	1	+	0	0	1	promoter-TSS (NM_002292)	promoter-TSS (NM_002292)	-546	NM_002292	3913	Hs.439726	NM_002292	ENSG00000172037	LAMB2	LAMS|NPHS5	laminin, beta 2 (laminin S)
2437	chr7	113725807	113725856	0	1	+	0	0	1	promoter-TSS (NR_033766)	promoter-TSS (NR_033766)	-533	NR_033766	93986	Hs.282787	NM_001172766	ENSG00000128573	FOXP2	CAGH44|SPCH1|TNRC10	forkhead box P2
1845	chr3	23986195	23986244	0	1	+	0	0	1	promoter-TSS (NM_005126)	promoter-TSS (NM_005126)	-531	NM_005126	9975	Hs.37288	NM_001145425	ENSG00000174738	NR1D2	BD73|EAR-1R|RVR	nuclear receptor subfamily 1, group D, member 2
1064	chr17	899815	899857	1	0	+	0	0	1	promoter-TSS (NM_013337)	promoter-TSS (NM_013337)	-521	NM_013337	29928	Hs.592108	NM_013337	ENSG00000177370	TIMM22	TEX4|TIM22	translocase of inner mitochondrial membrane 22 homolog (yeast)
1151	chr17	40540993	40541067	0	1	+	0	0	1	promoter-TSS (NM_213662)	promoter-TSS (NM_213662)	-517	NM_139276	6774	Hs.463059	NM_003150	ENSG00000168610	STAT3	APRF|HIES	signal transducer and activator of transcription 3 (acute-phase response factor)
2296	chr6	86353535	86353584	0	1	+	0	0	1	promoter-TSS (NM_006372)	promoter-TSS (NM_006372)	-517	NM_006372	10492	Hs.571177	NM_001159673	ENSG00000135316	SYNCRIP	GRY-RBP|GRYRBP|HNRPQ1|NSAP1|PP68|hnRNP-Q	synaptotagmin binding, cytoplasmic RNA interacting protein
2057	chr4	140374425	140374474	0	1	+	0	0	1	promoter-TSS (NM_031296)	promoter-TSS (NM_031296)	-511	NM_031296	83452	Hs.591679	NM_031296	ENSG00000172007	RAB33B	-	RAB33B, member RAS oncogene family
130	chr1	78148808	78148895	0	1	+	0	0	1	promoter-TSS (NM_015534)	promoter-TSS (NM_015534)	-509	NM_015534	26009	Hs.480506	NM_015534	ENSG00000036549	ZZZ3	ATAC1	zinc finger, ZZ-type containing 3
104	chr1	45265414	45265680	1	0	+	0	0	1	promoter-TSS (NM_004073)	promoter-TSS (NM_004073)	-489	NM_004073	1263	Hs.632415	NM_004073	ENSG00000173846	PLK3	CNK|FNK|PRK	polo-like kinase 3
696	chr12	110906919	110907108	0	1	+	0	0	1	promoter-TSS (NM_001164373)	promoter-TSS (NM_001164373)	-488	NM_001164372	51184	Hs.634680	NM_001164372	ENSG00000111231	GPN3	ATPBD1C	GPN-loop GTPase 3
2526	chr8	101734742	101734812	1	0	+	0	0	1	promoter-TSS (NM_002568)	promoter-TSS (NM_002568)	-462	NM_002568	26986	Hs.387804	NM_002568	ENSG00000070756	PABPC1	PAB1|PABP|PABP1|PABPC2|PABPL1	poly(A) binding protein, cytoplasmic 1
290	chr1	244998083	244998280	0	1	+	0	0	1	promoter-TSS (NM_198076)	promoter-TSS (NM_198076)	-457	NM_198076	116228	Hs.411490	NM_198076	ENSG00000203667	COX20	FAM36A	COX20 Cox2 chaperone homolog (S. cerevisiae)
654	chr12	57853450	57853499	0	1	+	0	0	1	promoter-TSS (NM_005269)	promoter-TSS (NM_005269)	-443	NM_001160045	2735	Hs.632702	NM_001160045	ENSG00000111087	GLI1	GLI	GLI family zinc finger 1
728	chr12	133464622	133464667	1	0	+	0	0	1	promoter-TSS (NM_001161344)	promoter-TSS (NM_001161344)	-441	NM_001161346	55743	Hs.720197	NM_001161344	ENSG00000072609	CHFR	RNF116|RNF196	checkpoint with forkhead and ring finger domains, E3 ubiquitin protein ligase
576	chr11	116644122	116644177	1	0	+	0	0	1	promoter-TSS (NM_001159736)	promoter-TSS (NM_001159736)	-436	NM_001159736	84811	Hs.437341	NM_001159736	ENSG00000137656	BUD13	Cwc26|fSAP71	BUD13 homolog (S. cerevisiae)
793	chr14	50359279	50359321	1	0	+	0	0	1	promoter-TSS (NM_001663)	promoter-TSS (NM_001663)	-436	NM_001663	382	Hs.719973	NM_001663		ARF6	-	ADP-ribosylation factor 6
2581	chr9	37119989	37120085	1	1	+	0	0	1	promoter-TSS (NM_032226)	promoter-TSS (NM_032226)	-432	NM_032226	84186	Hs.654700	NM_032226	ENSG00000147905	ZCCHC7	AIR1|RP11-397D12.1	zinc finger, CCHC domain containing 7
614	chr12	19592153	19592202	0	1	+	0	0	1	promoter-TSS (NM_153207)	promoter-TSS (NM_153207)	-430	NM_001114176	121536	Hs.126497	NM_001114176		AEBP2	-	AE binding protein 2
843	chr14	93260184	93260256	0	1	+	0	0	1	promoter-TSS (NM_005113)	promoter-TSS (NM_005113)	-430	NM_005113	9950	Hs.104320	NM_005113	ENSG00000066455	GOLGA5	GOLIM5|RFG5|ret-II	golgin A5
471	chr11	18656393	18656496	0	1	+	0	0	1	promoter-TSS (NM_194285)	promoter-TSS (NM_194285)	-425	NM_194285	144108	Hs.738650	NM_194285	ENSG00000179119	SPTY2D1	-	SPT2, Suppressor of Ty, domain containing 1 (S. cerevisiae)
651	chr12	57082470	57082519	0	1	+	0	0	1	promoter-TSS (NM_006601)	promoter-TSS (NM_006601)	-417	NM_006601	10728	Hs.50425	NM_006601	ENSG00000110958	PTGES3	P23|TEBP|cPGES	prostaglandin E synthase 3 (cytosolic)
952	chr16	2732078	2732120	1	0	+	0	0	1	promoter-TSS (NM_018992)	promoter-TSS (NM_018992)	-396	NM_018992	54442	Hs.61960	NM_018992	ENSG00000167977	KCTD5	-	potassium channel tetramerisation domain containing 5
1666	chr20	23330872	23331083	0	1	+	0	0	1	promoter-TSS (NM_013248)	promoter-TSS (NM_013248)	-395	NM_013248	29107	Hs.516933	NM_013248	ENSG00000132661	NXT1	MTR2|P15	NTF2-like export factor 1
936	chr16	791347	791431	0	1	+	0	0	1	promoter-TSS (NM_022493)	promoter-TSS (NM_022493)	-392	NM_022493	64428	Hs.513247	NM_022493	ENSG00000103245	NARFL	HPRN|IOP1|LET1L|PRN	nuclear prelamin A recognition factor-like
1150	chr17	40540871	40540921	1	0	+	0	0	1	promoter-TSS (NM_213662)	promoter-TSS (NM_213662)	-383	NM_139276	6774	Hs.463059	NM_003150	ENSG00000168610	STAT3	APRF|HIES	signal transducer and activator of transcription 3 (acute-phase response factor)
2647	chr9	135545228	135545467	1	1	+	0	0	1	promoter-TSS (NM_012204)	promoter-TSS (NM_012204)	-380	NM_012204	9329	Hs.656646	NM_012204		GTF3C4	KAT12|TFIII90|TFIIIC290|TFIIIC90|TFIIICDELTA	general transcription factor IIIC, polypeptide 4, 90kDa
2210	chr5	178487213	178487262	0	1	+	0	0	1	promoter-TSS (NM_014594)	promoter-TSS (NM_014594)	-369	NM_014594	30832	Hs.272328	NM_014594		ZNF354C	KID3	zinc finger protein 354C
900	chr15	68522339	68522552	1	1	+	0	0	1	promoter-TSS (NM_017882)	promoter-TSS (NM_017882)	-366	NM_017882	54982	Hs.584921	NM_017882	ENSG00000128973	CLN6	CLN4A|HsT18960|nclf	ceroid-lipofuscinosis, neuronal 6, late infantile, variant
343	chr10	70939589	70939670	1	1	+	0	0	1	promoter-TSS (NM_003171)	promoter-TSS (NM_003171)	-363	NM_003171	6832	Hs.106469	NM_003171	ENSG00000156502	SUPV3L1	SUV3	suppressor of var1, 3-like 1 (S. cerevisiae)
1376	chr19	30432748	30432821	1	0	+	0	0	1	promoter-TSS (NM_003796)	promoter-TSS (NM_003796)	-361	NR_045557	8725	Hs.466391	NM_001252641		URI1	C19orf2|NNX3|PPP1R19|RMP|URI	URI1, prefoldin-like chaperone
1483	chr2	29033311	29033367	1	1	+	0	0	1	promoter-TSS (NM_001142634)	promoter-TSS (NM_001142634)	-361	NM_182756	245711	Hs.511956	NM_001008779	ENSG00000163806	SPDYA	RINGO3|RINGOA|SPDY1|SPY1	speedy homolog A (Xenopus laevis)
14	chr1	6454153	6454202	0	1	+	0	0	1	promoter-TSS (NM_007274)	promoter-TSS (NM_007274)	-352	NM_007274	11332	Hs.126137	NM_007274	ENSG00000097021	ACOT7	ACH1|ACT|BACH|CTE-II|LACH|LACH1|RP1-120G22.10|hBACH	acyl-CoA thioesterase 7
2580	chr9	37079518	37079568	0	1	+	0	0	1	promoter-TSS (NR_036592)	promoter-TSS (NR_036592)	-350	NR_036592	100506710	Hs.446271	NR_036592	ENSG00000233137	LOC100506710	-	endogenous Bornavirus-like nucleoprotein 2 pseudogene
532	chr11	66104328	66104370	1	0	+	0	0	1	promoter-TSS (NM_004292)	promoter-TSS (NM_004292)	-349	NM_004292	9610	Hs.1030	NM_004292	ENSG00000174791	RIN1	-	Ras and Rab interactor 1
684	chr12	101801882	101801956	1	0	+	0	0	1	promoter-TSS (NM_001177)	promoter-TSS (NM_001177)	-347	NM_001177	400	Hs.732900	NM_001177	ENSG00000120805	ARL1	ARFL1	ADP-ribosylation factor-like 1
2535	chr8	105601574	105601623	0	1	+	0	0	1	promoter-TSS (NM_013437)	promoter-TSS (NM_013437)	-347	NM_001135703	29967	Hs.715867	NM_001135703	ENSG00000147650	LRP12	ST7	low density lipoprotein receptor-related protein 12
827	chr14	76448404	76448471	1	0	+	0	0	1	promoter-TSS (NM_003239)	promoter-TSS (NM_003239)	-346	NM_003239	7043	Hs.592317	NM_003239		TGFB3	ARVD|TGF-beta3	transforming growth factor, beta 3
1245	chr17	79678795	79679045	1	1	+	0	0	1	promoter-TSS (NM_012140)	promoter-TSS (NM_012140)	-346	NM_012140	1468	Hs.548187	NM_001270888	ENSG00000183048	SLC25A10	DIC	solute carrier family 25 (mitochondrial carrier; dicarboxylate transporter), member 10
680	chr12	98910324	98910373	0	1	+	0	0	1	promoter-TSS (NR_027157)	promoter-TSS (NR_027157)	-345	NR_027157	100128191	Hs.594042	NR_027157	ENSG00000257167	TMPO-AS1	-	TMPO antisense RNA 1
2404	chr7	66385833	66385882	0	1	+	0	0	1	promoter-TSS (NM_017994)	promoter-TSS (NM_017994)	-345	NM_017994	55069	Hs.488478	NM_017994	ENSG00000106609	TMEM248	C7orf42	transmembrane protein 248
757	chr13	95953999	95954062	1	0	+	0	0	1	promoter-TSS (NM_001105515)	promoter-TSS (NM_001105515)	-344	NM_005845	10257	Hs.508423	NM_001105515	ENSG00000125257	ABCC4	EST170205|MOAT-B|MOATB|MRP4	ATP-binding cassette, sub-family C (CFTR/MRP), member 4
1257	chr18	3449588	3449669	0	1	+	0	0	1	promoter-TSS (NM_003244)	promoter-TSS (NM_003244)	-344	NM_173209	7050	Hs.373550	NM_003244	ENSG00000177426	TGIF1	HPE4|TGIF	TGFB-induced factor homeobox 1
88	chr1	38478023	38478065	1	0	+	0	0	1	promoter-TSS (NM_016037)	promoter-TSS (NM_016037)	-340	NM_016037	51118	Hs.637686	NM_016037	ENSG00000183520	UTP11L	CGI94	UTP11-like, U3 small nucleolar ribonucleoprotein, (yeast)
185	chr1	150254869	150254911	1	0	+	0	0	1	promoter-TSS (NM_144697)	promoter-TSS (NM_144697)	-339	NM_144697	148523	Hs.54680	NM_144697	ENSG00000159208	C1orf51	-	chromosome 1 open reading frame 51
1451	chr19	59031232	59031281	0	1	+	0	0	1	promoter-TSS (NM_032792)	promoter-TSS (NM_032792)	-336	NM_032792	84878	Hs.515662	NM_032792	ENSG00000119574	ZBTB45	ZNF499	zinc finger and BTB domain containing 45
723	chr12	131356257	131356306	0	1	+	0	0	1	promoter-TSS (NM_006325)	promoter-TSS (NM_006325)	-335	NM_006325	5901	Hs.10842	NM_006325		RAN	ARA24|Gsp1|TC4	RAN, member RAS oncogene family
2686	chrX	109245511	109245553	1	0	+	0	0	1	promoter-TSS (NM_017698)	promoter-TSS (NM_017698)	-331	NM_017698	84187	Hs.496572	NM_017698	ENSG00000157600	TMEM164	bB360B22.3	transmembrane protein 164
863	chr15	30114929	30115133	0	1	+	0	0	1	promoter-TSS (NM_175610)	promoter-TSS (NM_175610)	-325	NM_003257	7082	Hs.743990	NM_003257	ENSG00000104067	TJP1	ZO-1	tight junction protein 1
2060	chr4	146019974	146020061	0	1	+	0	0	1	promoter-TSS (NM_001256708)	promoter-TSS (NM_001256708)	-325	NM_001256708	10393	Hs.480876	NM_001256706		ANAPC10	APC10|DOC1	anaphase promoting complex subunit 10
1597	chr2	198365292	198365341	0	1	+	0	0	1	promoter-TSS (NM_199440)	promoter-TSS (NM_199440)	-319	NM_199440	3329	Hs.727543	NM_002156	ENSG00000144381	HSPD1	CPN60|GROEL|HLD4|HSP-60|HSP60|HSP65|HuCHA60|SPG13	heat shock 60kDa protein 1 (chaperonin)
1477	chr2	27008544	27008586	1	0	+	0	0	1	promoter-TSS (NM_001809)	promoter-TSS (NM_001809)	-317	NM_001809	1058	Hs.1594	NM_001042426	ENSG00000115163	CENPA	CENP-A|CenH3	centromere protein A
2129	chr5	98109048	98109161	0	1	+	0	0	1	promoter-TSS (NR_033932)	promoter-TSS (NR_033932)	-317	NR_033932	503569	Hs.586188	NR_033932	ENSG00000246763	FLJ35946	-	uncharacterized protein FLJ35946
150	chr1	101491624	101491731	0	1	+	0	0	1	promoter-TSS (NM_015958)	promoter-TSS (NM_015958)	-316	NM_001077395	51611	Hs.440776	NM_001077394		DPH5	CGI-30|HSPC143|NPD015	DPH5 homolog (S. cerevisiae)
2395	chr7	45026550	45026599	0	1	+	0	0	1	promoter-TSS (NR_003697)	promoter-TSS (NR_003697)	-316	NR_003697	285958	Hs.25892	NR_003697	ENSG00000232956	SNHG15	C7orf40	small nucleolar RNA host gene 15 (non-protein coding)
95	chr1	43147703	43147805	0	1	+	0	0	1	promoter-TSS (NM_004559)	promoter-TSS (NM_004559)	-312	NM_004559	4904	Hs.473583	NM_004559	ENSG00000065978	YBX1	BP-8|CSDA2|CSDB|DBPB|MDR-NF1|NSEP-1|NSEP1|YB-1|YB1	Y box binding protein 1
1053	chr16	89574473	89574515	1	0	+	0	0	1	promoter-TSS (NM_199367)	promoter-TSS (NM_199367)	-311	NM_003119	6687	Hs.185597	NM_003119	ENSG00000197912	SPG7	CAR|CMAR|PGN|SPG5C	spastic paraplegia 7 (pure and complicated autosomal recessive)
2451	chr7	150065518	150065618	1	0	+	0	0	1	promoter-TSS (NM_013400)	promoter-TSS (NM_013400)	-311	NM_001099696	29803	Hs.647086	NM_001099695	ENSG00000214022	REPIN1	AP4|RIP60|ZNF464|Zfp464	replication initiator 1
1203	chr17	61627444	61627538	1	0	+	0	0	1	promoter-TSS (NR_073585)	promoter-TSS (NR_073585)	-305	NM_005828	10238	Hs.410596	NM_005828	ENSG00000136485	DCAF7	AN11|HAN11|SWAN-1|WDR68	DDB1 and CUL4 associated factor 7
198	chr1	156308465	156308554	1	0	+	0	0	1	promoter-TSS (NM_005998)	promoter-TSS (NM_005998)	-304	NR_036565	7203	Hs.491494	NM_001008800	ENSG00000163468	CCT3	CCT-gamma|CCTG|PIG48|TCP-1-gamma|TRIC5	chaperonin containing TCP1, subunit 3 (gamma)
457	chr11	9781220	9781545	1	1	+	0	0	1	promoter-TSS (NR_033972)	promoter-TSS (NR_033972)	-303	NR_033972	440028	Hs.677541	NR_033972	ENSG00000245522	LOC440028	-	uncharacterized LOC440028
374	chr10	93393115	93393202	1	0	+	0	0	1	promoter-TSS (NM_005398)	promoter-TSS (NM_005398)	-301	NM_005398	5507	Hs.700228	NM_005398	ENSG00000119938	PPP1R3C	PPP1R5	protein phosphatase 1, regulatory subunit 3C
396	chr10	103824778	103824867	1	0	+	0	0	1	promoter-TSS (NM_024747)	promoter-TSS (NM_024747)	-301	NM_024747	79803	Hs.125133	NM_024747	ENSG00000166189	HPS6	RP11-302K17.1	Hermansky-Pudlak syndrome 6
2270	chr6	41513838	41513887	0	1	+	0	0	1	promoter-TSS (NM_138457)	promoter-TSS (NM_138457)	-301	NM_001012426	116113	Hs.131436	NM_001012426	ENSG00000137166	FOXP4	hFKHLA	forkhead box P4
1310	chr19	2785174	2785237	0	1	+	0	0	1	promoter-TSS (NM_003249)	promoter-TSS (NM_003249)	-300	NM_003249	7064	Hs.78769	NM_003249	ENSG00000172009	THOP1	EP24.15|MEPD_HUMAN|MP78|TOP	thimet oligopeptidase 1
1294	chr19	797027	797172	0	1	+	0	0	1	promoter-TSS (NM_031991)	promoter-TSS (NM_031991)	-292	NM_031991	5725	Hs.172550	NM_002819	ENSG00000011304	PTBP1	HNRNP-I|HNRNPI|HNRPI|PTB|PTB-1|PTB-T|PTB2|PTB3|PTB4|pPTB	polypyrimidine tract binding protein 1
632	chr12	49412899	49412941	1	0	+	0	0	1	promoter-TSS (NM_001206709)	promoter-TSS (NM_001206709)	-291	NM_001206709	5571	Hs.530862	NM_001206709	ENSG00000181929	PRKAG1	AMPKG	protein kinase, AMP-activated, gamma 1 non-catalytic subunit
2055	chr4	139936605	139936700	1	1	+	0	0	1	promoter-TSS (NM_012118)	promoter-TSS (NM_012118)	-290	NM_012118	25819	Hs.656047	NM_012118	ENSG00000151014	CCRN4L	CCR4L|NOC	CCR4 carbon catabolite repression 4-like (S. cerevisiae)
877	chr15	42867558	42867600	1	0	+	0	0	1	promoter-TSS (NM_020759)	promoter-TSS (NM_020759)	-278	NM_020759	57519	Hs.122061	NM_020759	ENSG00000159433	STARD9	-	StAR-related lipid transfer (START) domain containing 9
1486	chr2	33824619	33824661	1	0	+	0	0	1	promoter-TSS (NM_015475)	promoter-TSS (NM_015475)	-278	NM_015475	25940	Hs.468140	NM_015475	ENSG00000119812	FAM98A	-	family with sequence similarity 98, member A
998	chr16	30546450	30546492	1	0	+	0	0	1	promoter-TSS (NM_023931)	promoter-TSS (NM_023931)	-277	NM_023931	65988	Hs.592032	NM_023931		ZNF747	-	zinc finger protein 747
1437	chr19	54040987	54041129	0	1	+	0	0	1	promoter-TSS (NM_001079906)	promoter-TSS (NM_001079906)	-275	NM_001079906	55422	Hs.185674	NM_001079906	ENSG00000130844	ZNF331	RITA|ZNF361|ZNF463	zinc finger protein 331
1430	chr19	49999316	49999382	0	1	+	0	0	1	promoter-TSS (NM_001015)	promoter-TSS (NM_001015)	-273	NM_001015	6205	Hs.433529	NM_001015	ENSG00000142534	RPS11	S11	ribosomal protein S11
942	chr16	1543049	1543110	1	0	+	0	0	1	promoter-TSS (NM_016111)	promoter-TSS (NM_016111)	-272	NM_016111	9894	Hs.271044	NM_016111	ENSG00000100726	TELO2	CLK2|TEL2	TEL2, telomere maintenance 2, homolog (S. cerevisiae)
1108	chr17	17109888	17109947	0	1	+	0	0	1	promoter-TSS (NM_178836)	promoter-TSS (NM_178836)	-272	NM_178836	201164	Hs.729079	NM_178836	ENSG00000179598	PLD6	ZUC	phospholipase D family, member 6
275	chr1	231762252	231762332	1	0	+	0	0	1	promoter-TSS (NM_001164539)	promoter-TSS (NM_001164539)	-269	NM_001164544	27185	Hs.13318	NM_001012957	ENSG00000162946	DISC1	C1orf136|SCZD9	disrupted in schizophrenia 1
2100	chr5	32711132	32711208	0	1	+	0	0	1	promoter-TSS (NM_001204375)	promoter-TSS (NM_001204375)	-268	NM_000908	4883	Hs.619466	NM_000908	ENSG00000113389	NPR3	ANP-C|ANPR-C|ANPRC|C5orf23|GUCY2B|NPR-C|NPRC	natriuretic peptide receptor C/guanylate cyclase C (atrionatriuretic peptide receptor C)
2315	chr6	122720404	122720456	0	1	+	0	0	1	promoter-TSS (NM_004506)	promoter-TSS (NM_004506)	-266	NM_001135564	3298	Hs.158195	NM_001135564	ENSG00000025156	HSF2	HSF 2|HSTF 2	heat shock transcription factor 2
303	chr10	12237640	12237764	0	1	+	0	0	1	promoter-TSS (NM_006023)	promoter-TSS (NM_006023)	-259	NM_006023	8872	Hs.412842	NM_006023	ENSG00000151465	CDC123	C10orf7|D123	cell division cycle 123
509	chr11	64885380	64885477	0	1	+	0	0	1	promoter-TSS (NM_014205)	promoter-TSS (NM_014205)	-259	NM_014205	741	Hs.121025	NM_014205	ENSG00000174276	ZNHIT2	C11orf5|FON	zinc finger, HIT-type containing 2
2427	chr7	100464608	100464775	1	1	+	0	0	1	promoter-TSS (NM_003302)	promoter-TSS (NM_003302)	-258	NM_003302	7205	Hs.534360	NM_003302	ENSG00000087077	TRIP6	OIP-1|OIP1|TRIP-6|TRIP6i2|ZRP-1	thyroid hormone receptor interactor 6
870	chr15	35838099	35838185	0	1	+	0	0	1	promoter-TSS (NR_038251)	promoter-TSS (NR_038251)	-254	NR_038251	100507466	Hs.536420	NR_038251	ENSG00000248079	ATPBD4-AS1	-	ATPBD4 antisense RNA 1 (head to head)
1121	chr17	30469188	30469249	0	1	+	0	0	1	promoter-TSS (NM_018307)	promoter-TSS (NM_018307)	-254	NM_001033568	55288	Hs.655325	NM_001033567	ENSG00000126858	RHOT1	ARHT1|MIRO-1|MIRO1	ras homolog family member T1
881	chr15	50647831	50647880	0	1	+	0	0	1	promoter-TSS (NM_016655)	promoter-TSS (NM_016655)	-251	NM_005254	2553	Hs.654350	NM_002041	ENSG00000104064	GABPB1	BABPB2|E4TF1|E4TF1-47|E4TF1-53|E4TF1B|GABPB|GABPB2|NRF2B1|NRF2B2	GA binding protein transcription factor, beta subunit 1
1344	chr19	10928328	10928509	1	1	+	0	0	1	promoter-TSS (NR_029586)	promoter-TSS (NR_029586)	-247	NR_029586	406976		NR_029586	ENSG00000207752	MIR199A1	MIR-199-s|MIRN199A1	microRNA 199a-1
703	chr12	112279703	112279871	1	1	+	0	0	1	promoter-TSS (NM_139078)	promoter-TSS (NM_139078)	-245	NM_003668	8550	Hs.413901	NM_003668	ENSG00000089022	MAPKAPK5	MAPKAP-K5|MK-5|MK5|PRAK	mitogen-activated protein kinase-activated protein kinase 5
687	chr12	108079316	108079384	1	0	+	0	0	1	promoter-TSS (NM_007062)	promoter-TSS (NM_007062)	-240	NM_007062	11137	Hs.506652	NM_007062	ENSG00000136045	PWP1	IEF-SSP-9502	PWP1 homolog (S. cerevisiae)
286	chr1	235530453	235530524	0	1	+	0	0	1	promoter-TSS (NM_003193)	promoter-TSS (NM_003193)	-239	NM_003193	6905	Hs.498143	NM_001079515	ENSG00000116957	TBCE	HRD|KCS|KCS1|pac2	tubulin folding cofactor E
1276	chr18	43678509	43678607	0	1	+	0	0	1	promoter-TSS (NM_004046)	promoter-TSS (NM_004046)	-239	NM_004046	498	Hs.298280	NM_001001935	ENSG00000152234	ATP5A1	ATP5A|ATP5AL2|ATPM|MOM2|OMR|ORM|hATP1	ATP synthase, H+ transporting, mitochondrial F1 complex, alpha subunit 1, cardiac muscle
1351	chr19	12833664	12833737	0	1	+	0	0	1	promoter-TSS (NM_013433)	promoter-TSS (NM_013433)	-239	NM_001136196	30000	Hs.714402	NM_001136195	ENSG00000105576	TNPO2	IPO3|KPNB2B|TRN2	transportin 2
337	chr10	61666627	61666676	0	1	+	0	0	1	promoter-TSS (NM_005436)	promoter-TSS (NM_005436)	-238	NM_005436	8030	Hs.591360	NM_005436	ENSG00000108091	CCDC6	D10S170|H4|PTC|TPC|TST1	coiled-coil domain containing 6
480	chr11	35965332	35965417	1	0	+	0	0	1	promoter-TSS (NM_174902)	promoter-TSS (NM_174902)	-237	NM_174902	143458	Hs.636203	NM_174902		LDLRAD3	LRAD3	low density lipoprotein receptor class A domain containing 3
1174	chr17	47492435	47492522	0	1	+	0	0	1	promoter-TSS (NM_002634)	promoter-TSS (NM_002634)	-237	NM_002634	5245	Hs.514303	NM_002634	ENSG00000167085	PHB	PHB1	prohibitin
1393	chr19	38270433	38270497	1	0	+	0	0	1	promoter-TSS (NM_001172692)	promoter-TSS (NM_001172692)	-235	NM_152360	126231	Hs.531262	NM_001172689	ENSG00000189144	ZNF573	-	zinc finger protein 573
741	chr13	40755683	40755740	0	1	+	0	0	1	promoter-TSS (NR_046870)	promoter-TSS (NR_046870)	-234	NR_046870	100874127	Hs.578028	NR_046870	ENSG00000230710	LINC00332	NCRNA00332	long intergenic non-protein coding RNA 332
2506	chr8	56685532	56685581	0	1	+	0	0	1	promoter-TSS (NM_024831)	promoter-TSS (NM_024831)	-234	NM_024831	96764	Hs.335068	NM_024831	ENSG00000137574	TGS1	NCOA6IP|PIMT|PIPMT	trimethylguanosine synthase 1
2209	chr5	176873498	176873630	0	1	+	0	0	1	promoter-TSS (NM_030567)	promoter-TSS (NM_030567)	-232	NM_001174101	80758	Hs.534492	NM_001174101	ENSG00000131188	PRR7	-	proline rich 7 (synaptic)
2023	chr4	53579153	53579219	1	1	+	0	0	1	promoter-TSS (NR_003016)	promoter-TSS (NR_003016)	-230	NR_003016	677810	Hs.635034	NR_003016	ENSG00000212588	SNORA26	HBI-6	small nucleolar RNA, H/ACA box 26
2271	chr6	42714077	42714151	1	0	+	0	0	1	promoter-TSS (NM_003192)	promoter-TSS (NM_003192)	-230	NM_003192	6903	Hs.75064	NM_003192	ENSG00000124659	TBCC	CFC	tubulin folding cofactor C
89	chr1	38478123	38478191	0	1	+	0	0	1	promoter-TSS (NM_016037)	promoter-TSS (NM_016037)	-227	NM_016037	51118	Hs.637686	NM_016037	ENSG00000183520	UTP11L	CGI94	UTP11-like, U3 small nucleolar ribonucleoprotein, (yeast)
624	chr12	45609522	45609564	1	0	+	0	0	1	promoter-TSS (NM_001204803)	promoter-TSS (NM_001204803)	-227	NM_001204803	196527	Hs.505339	NM_001025356	ENSG00000177119	ANO6	BDPLT7|SCTS|TMEM16F	anoctamin 6
2164	chr5	140998707	140998991	1	1	+	0	0	1	promoter-TSS (NM_005219)	promoter-TSS (NM_005219)	-227	NM_005219	1729	Hs.529451	NM_001079812	ENSG00000131504	DIAPH1	DFNA1|DIA1|DRF1|LFHL1|hDIA1	diaphanous homolog 1 (Drosophila)
683	chr12	101801725	101801861	0	1	+	0	0	1	promoter-TSS (NM_001177)	promoter-TSS (NM_001177)	-221	NM_001177	400	Hs.732900	NM_001177	ENSG00000120805	ARL1	ARFL1	ADP-ribosylation factor-like 1
1899	chr3	57541719	57541802	1	0	+	0	0	1	promoter-TSS (NM_177966)	promoter-TSS (NM_177966)	-220	NM_177966	201626	Hs.572993	NM_177966	ENSG00000174840	PDE12	2'-PDE	phosphodiesterase 12
2242	chr6	13615294	13615383	1	0	+	0	0	1	promoter-TSS (NM_016167)	promoter-TSS (NM_016167)	-220	NM_016167	51406	Hs.306242	NM_016167		NOL7	C6orf90|PQBP3|RARG-1|dJ223E5.2	nucleolar protein 7, 27kDa
1317	chr19	4124323	4124365	1	0	+	0	0	1	promoter-TSS (NM_030662)	promoter-TSS (NM_030662)	-218	NM_030662	5605	Hs.465627	NM_030662	ENSG00000126934	MAP2K2	MAPKK2|MEK2|MKK2|PRKMK2	mitogen-activated protein kinase kinase 2
1975	chr3	183903615	183903676	1	0	+	0	0	1	promoter-TSS (NM_018358)	promoter-TSS (NM_018358)	-217	NM_018358	55324	Hs.361323	NM_018358	ENSG00000161204	ABCF3	EST201864	ATP-binding cassette, sub-family F (GCN20), member 3
1318	chr19	4246863	4246927	1	0	+	0	0	1	promoter-TSS (NM_018074)	promoter-TSS (NM_018074)	-216	NM_018074	55702	Hs.21811	NM_018074	ENSG00000105248	CCDC94	-	coiled-coil domain containing 94
2533	chr8	104384400	104384490	1	1	+	0	0	1	promoter-TSS (NM_001256099)	promoter-TSS (NM_001256099)	-216	NM_001256099	115908	Hs.405614	NM_001256099	ENSG00000164932	CTHRC1	-	collagen triple helix repeat containing 1
1965	chr3	156535003	156535126	0	1	+	0	0	1	promoter-TSS (NR_038387)	promoter-TSS (NR_038387)	-214	NR_038387	730091	Hs.659905	NR_038387	ENSG00000240875	LOC730091	-	uncharacterized LOC730091
1427	chr19	49141014	49141153	0	1	+	0	0	1	promoter-TSS (NR_004401)	promoter-TSS (NR_004401)	-212	NR_004401	653677	Hs.443160	NR_004401		SEC1P	SEC1	secretory blood group 1, pseudogene
193	chr1	154531292	154531367	0	1	+	0	0	1	promoter-TSS (NM_017582)	promoter-TSS (NM_017582)	-210	NM_017582	55585	Hs.607928	NM_017582	ENSG00000160714	UBE2Q1	GTAP|NICE-5|UBE2Q	ubiquitin-conjugating enzyme E2Q family member 1
1097	chr17	7761361	7761403	1	0	+	0	0	1	promoter-TSS (NM_032356)	promoter-TSS (NM_032356)	-210	NM_032356	84316	Hs.565094	NM_032356	ENSG00000183011	LSMD1	PFAAP2	LSM domain containing 1
1155	chr17	41150207	41150265	0	1	+	0	0	1	promoter-TSS (NM_000988)	promoter-TSS (NM_000988)	-210	NM_000988	6155	Hs.660076	NM_000988	ENSG00000131469	RPL27	L27	ribosomal protein L27
195	chr1	155579681	155579828	1	1	+	0	0	1	promoter-TSS (NM_018116)	promoter-TSS (NM_018116)	-206	NR_046295	55154	Hs.656547	NM_001256532	ENSG00000125459	MSTO1	MST	misato homolog 1 (Drosophila)
441	chr11	796373	796558	1	1	+	0	0	1	promoter-TSS (NM_024698)	promoter-TSS (NM_024698)	-203	NM_024698	79751	Hs.99486	NM_001191060	ENSG00000177542	SLC25A22	EIEE3|GC1|NET44	solute carrier family 25 (mitochondrial carrier: glutamate), member 22
220	chr1	169455384	169455436	0	1	+	0	0	1	promoter-TSS (NM_006996)	promoter-TSS (NM_006996)	-202	NM_006996	10560	Hs.30246	NM_006996	ENSG00000117479	SLC19A2	TC1|THMD1|THT1|THTR1|TRMA	solute carrier family 19 (thiamine transporter), member 2
1966	chr3	156878654	156878713	0	1	+	0	0	1	promoter-TSS (NM_020307)	promoter-TSS (NM_020307)	-202	NM_020307	57018	Hs.4859	NM_020307		CCNL1	ANIA6A|PRO1073|ania-6a	cyclin L1
1309	chr19	2783446	2783664	1	1	+	0	0	1	promoter-TSS (NM_003021)	promoter-TSS (NM_003021)	-201	NM_003021	6449	Hs.203910	NM_003021	ENSG00000104969	SGTA	SGT|alphaSGT|hSGT	small glutamine-rich tetratricopeptide repeat (TPR)-containing, alpha
2312	chr6	116892349	116892415	0	1	+	0	0	1	promoter-TSS (NM_015952)	promoter-TSS (NM_015952)	-201	NM_015952	51389	Hs.532164	NM_001007464	ENSG00000111832	RWDD1	PTD013	RWD domain containing 1
625	chr12	46384486	46384715	1	1	+	0	0	1	promoter-TSS (NM_004719)	promoter-TSS (NM_004719)	-200	NM_004719	9169	Hs.743951	NM_004719		SCAF11	CASP11|SFRS2IP|SIP1|SRRP129|SRSF2IP	SR-related CTD-associated factor 11
2369	chr7	10979967	10980057	0	1	+	0	0	1	promoter-TSS (NM_002489)	promoter-TSS (NM_002489)	-199	NM_002489	4697	Hs.50098	NM_002489	ENSG00000189043	NDUFA4	CI-9k|CI-MLRQ|MLRQ	NADH dehydrogenase (ubiquinone) 1 alpha subcomplex, 4, 9kDa
1778	chr22	20307800	20307849	0	1	+	0	0	1	promoter-TSS (NM_033257)	promoter-TSS (NM_033257)	-197	NM_033257	85359	Hs.410965	NM_033257	ENSG00000128185	DGCR6L	-	DiGeorge syndrome critical region gene 6-like
2562	chr8	143781272	143781395	0	1	+	0	0	1	promoter-TSS (NM_001160354)	promoter-TSS (NM_001160354)	-195	NM_001160354	54742	Hs.716823	NM_001160354		LY6K	CT97|HSJ001348|ly-6K	lymphocyte antigen 6 complex, locus K
1780	chr22	21271499	21271541	1	0	+	0	0	1	promoter-TSS (NM_005207)	promoter-TSS (NM_005207)	-194	NM_005207	1399	Hs.5613	NM_005207	ENSG00000099942	CRKL	-	v-crk sarcoma virus CT10 oncogene homolog (avian)-like
1871	chr3	47324101	47324171	1	0	+	0	0	1	promoter-TSS (NM_025010)	promoter-TSS (NM_025010)	-194	NM_025010	23276	Hs.517946	NM_025010	ENSG00000114648	KLHL18	-	kelch-like family member 18
1495	chr2	43454136	43454178	1	0	+	0	0	1	promoter-TSS (NM_006887)	promoter-TSS (NM_006887)	-193	NR_027251	100129726	Hs.194480	NM_178529		LOC100129726	-	uncharacterized LOC100129726
2049	chr4	111119957	111120069	0	1	+	0	0	1	promoter-TSS (NM_001130721)	promoter-TSS (NM_001130721)	-193	NM_024090	79071	Hs.652828	NM_001130721	ENSG00000170522	ELOVL6	FACE|FAE|LCE	ELOVL fatty acid elongase 6
378	chr10	96122823	96122925	0	1	+	0	0	1	promoter-TSS (NM_022451)	promoter-TSS (NM_022451)	-191	NM_022451	64318	Hs.74899	NM_022451	ENSG00000173145	NOC3L	AD24|C10orf117|FAD24	nucleolar complex associated 3 homolog (S. cerevisiae)
304	chr10	12238298	12238361	1	0	+	0	0	1	promoter-TSS (NM_014142)	promoter-TSS (NM_014142)	-187	NM_014142	11164	Hs.555956	NM_014142	ENSG00000165609	NUDT5	YSA1|YSA1H|hYSAH1	nudix (nucleoside diphosphate linked moiety X)-type motif 5
785	chr14	24912168	24912217	0	1	+	0	0	1	promoter-TSS (NM_020195)	promoter-TSS (NM_020195)	-186	NM_020195	56948	Hs.643552	NM_020195	ENSG00000100445	SDR39U1	C14orf124|HCDI	short chain dehydrogenase/reductase family 39U, member 1
1432	chr19	50887351	50887437	1	0	+	0	0	1	promoter-TSS (NM_001256849)	promoter-TSS (NM_001256849)	-186	NM_002691	5424	Hs.279413	NM_001256849	ENSG00000062822	POLD1	CDC2|CRCS10|POLD	polymerase (DNA directed), delta 1, catalytic subunit
1948	chr3	136471407	136471449	1	0	+	0	0	1	promoter-TSS (NM_005862)	promoter-TSS (NM_005862)	-183	NM_005862	10274	Hs.412586	NM_005862	ENSG00000118007	STAG1	SA1|SCC3A	stromal antigen 1
1080	chr17	4871293	4871335	1	0	+	0	0	1	promoter-TSS (NM_004890)	promoter-TSS (NM_004890)	-182	NM_004890	9552	Hs.90436	NM_004890	ENSG00000091640	SPAG7	ACRP|FSA-1	sperm associated antigen 7
986	chr16	22012587	22012636	0	1	+	0	0	1	promoter-TSS (NR_033694)	promoter-TSS (NR_033694)	-181	NM_173806	255762	Hs.98244	NM_173806	ENSG00000155714	PDZD9	C16orf65	PDZ domain containing 9
2317	chr6	130182562	130182627	1	0	+	0	0	1	promoter-TSS (NM_001010876)	promoter-TSS (NM_001010876)	-179	NM_001010876	253582	Hs.448372	NM_001010876	ENSG00000203756	TMEM244	C6orf191|bA174C7.4	transmembrane protein 244
2421	chr7	99679448	99679645	1	1	+	0	0	1	promoter-TSS (NM_032924)	promoter-TSS (NM_032924)	-176	NM_032924	7551	Hs.435302	NM_017715	ENSG00000166526	ZNF3	A8-51|HF.12|KOX25|PP838|Zfp113	zinc finger protein 3
1796	chr22	32149742	32149784	1	0	+	0	0	1	promoter-TSS (NM_014662)	promoter-TSS (NM_014662)	-174	NM_001242897	9681	Hs.435022	NM_001007188	ENSG00000100150	DEPDC5	DEP.5	DEP domain containing 5
908	chr15	75135684	75135763	0	1	+	0	0	1	promoter-TSS (NM_001099436)	promoter-TSS (NM_001099436)	-172	NM_001099436	25989	Hs.513034	NM_015518	ENSG00000140474	ULK3	-	unc-51-like kinase 3 (C. elegans)
2038	chr4	83351509	83351590	0	1	+	0	0	1	promoter-TSS (NM_021204)	promoter-TSS (NM_021204)	-172	NR_003249	9987	Hs.707013	NM_001207000	ENSG00000152795	HNRPDL	HNRNP|JKTBP|JKTBP2|laAUF1	heterogeneous nuclear ribonucleoprotein D-like
2354	chr7	2394246	2394357	0	1	+	0	0	1	promoter-TSS (NM_003751)	promoter-TSS (NM_003751)	-172	NM_001037283	8662	Hs.371001	NM_001037283	ENSG00000106263	EIF3B	EIF3-ETA|EIF3-P110|EIF3-P116|EIF3S9|PRT1	eukaryotic translation initiation factor 3, subunit B
648	chr12	56615867	56615981	0	1	+	0	0	1	promoter-TSS (NM_194358)	promoter-TSS (NM_194358)	-171	NM_194359	10193	Hs.524502	NM_001242826		RNF41	FLRF|NRDP1	ring finger protein 41
983	chr16	21531893	21531974	0	1	+	0	0	1	promoter-TSS (NR_002594)	promoter-TSS (NR_002594)	-169	NR_002594	387254	Hs.664952	NR_002594		SLC7A5P2	IMAA|MMAA	solute carrier family 7 (amino acid transporter light chain, L system), member 5 pseudogene 2
1933	chr3	127842764	127842909	0	1	+	0	0	1	promoter-TSS (NM_003707)	promoter-TSS (NM_003707)	-166	NM_003707	8607	Hs.272822	NM_003707	ENSG00000175792	RUVBL1	ECP54|INO80H|NMP238|PONTIN|Pontin52|RVB1|TIH1|TIP49|TIP49A	RuvB-like 1 (E. coli)
753	chr13	52733779	52733884	1	0	+	0	0	1	promoter-TSS (NM_152720)	promoter-TSS (NM_152720)	-162	NM_152720	4752	Hs.409989	NM_001146099	ENSG00000136098	NEK3	HSPK36	NIMA-related kinase 3
839	chr14	81687707	81687756	0	1	+	0	0	1	promoter-TSS (NM_201595)	promoter-TSS (NM_201595)	-157	NM_201595	2957	Hs.592334	NM_015859	ENSG00000165417	GTF2A1	TF2A1|TFIIA|TFIIA-42|TFIIAL	general transcription factor IIA, 1, 19/37kDa
675	chr12	93323240	93323282	1	0	+	0	0	1	promoter-TSS (NM_003566)	promoter-TSS (NM_003566)	-154	NM_003566	8411	Hs.567367	NM_003566	ENSG00000102189	EEA1	MST105|MSTP105|ZFYVE2	early endosome antigen 1
794	chr14	50359559	50359604	1	0	+	0	0	1	promoter-TSS (NM_001663)	promoter-TSS (NM_001663)	-154	NM_001663	382	Hs.719973	NM_001663		ARF6	-	ADP-ribosylation factor 6
1034	chr16	83986608	83986738	1	1	+	0	0	1	promoter-TSS (NM_182981)	promoter-TSS (NM_182981)	-154	NM_182981	29948	Hs.128055	NM_182981	ENSG00000140961	OSGIN1	BDGI|OKL38	oxidative stress induced growth inhibitor 1
1937	chr3	128902941	128902986	1	0	+	0	0	1	promoter-TSS (NM_003418)	promoter-TSS (NM_003418)	-154	NM_003418	7555	Hs.518249	NM_001127192		CNBP	CNBP1|DM2|PROMM|RNF163|ZCCHC22|ZNF9	CCHC-type zinc finger, nucleic acid binding protein
1894	chr3	54935414	54935456	1	0	+	0	0	1	promoter-TSS (NR_046666)	promoter-TSS (NR_046666)	-153	NR_046666	100874237	Hs.570583	NR_046666	ENSG00000243715	CACNA2D3-AS1	-	CACNA2D3 antisense RNA 1
2141	chr5	121414173	121414237	1	0	+	0	0	1	promoter-TSS (NM_002317)	promoter-TSS (NM_002317)	-150	NM_002317	4015	Hs.102267	NM_001178102	ENSG00000113083	LOX	-	lysyl oxidase
949	chr16	2317907	2318104	1	1	+	0	0	1	promoter-TSS (NM_006711)	promoter-TSS (NM_006711)	-148	NM_006711	10921	Hs.733012	NM_006711	ENSG00000205937	RNPS1	E5.1	RNA binding protein S1, serine-rich domain
239	chr1	193074734	193074776	1	0	+	0	0	1	promoter-TSS (NM_197962)	promoter-TSS (NM_197962)	-147	NM_197962	51022	Hs.458283	NM_001243399	ENSG00000023572	GLRX2	CGI-133|GRX2	glutaredoxin 2
1878	chr3	49395887	49395988	1	1	+	0	0	1	promoter-TSS (NM_000581)	promoter-TSS (NM_000581)	-147	NM_000581	2876	Hs.76686	NM_000581	ENSG00000233276	GPX1	GPXD|GSHPX1	glutathione peroxidase 1
1891	chr3	53381779	53381821	1	0	+	0	0	1	promoter-TSS (NM_018403)	promoter-TSS (NM_018403)	-146	NM_018403	55802	Hs.476353	NM_018403		DCP1A	HSA275986|Nbla00360|SMAD4IP1|SMIF	DCP1 decapping enzyme homolog A (S. cerevisiae)
2426	chr7	100450161	100450228	0	1	+	0	0	1	promoter-TSS (NM_020246)	promoter-TSS (NM_020246)	-146	NM_001267814	56996	Hs.521087	NM_001267812	ENSG00000146828	SLC12A9	CCC6|CIP1|WO3.3|hCCC6	solute carrier family 12 (potassium/chloride transporters), member 9
831	chr14	77495118	77495245	1	0	+	0	0	1	promoter-TSS (NM_024496)	promoter-TSS (NM_024496)	-140	NM_024496	64207	Hs.744332	NM_024496	ENSG00000119669	IRF2BPL	C14orf4|EAP1	interferon regulatory factor 2 binding protein-like
645	chr12	56123039	56123081	1	0	+	0	0	1	promoter-TSS (NM_001257392)	promoter-TSS (NM_001257392)	-138	NM_001780	967	Hs.445570	NM_001257389	ENSG00000135404	CD63	LAMP-3|ME491|MLA1|OMA81H|TSPAN30	CD63 molecule
899	chr15	67417895	67417939	1	0	+	0	0	1	promoter-TSS (NM_001145102)	promoter-TSS (NM_001145102)	-137	NM_001145102	4088	Hs.742270	NM_001145102	ENSG00000166949	SMAD3	HSPC193|HsT17436|JV15-2|LDS1C|LDS3|MADH3	SMAD family member 3
5	chr1	2139252	2139364	1	1	+	0	0	1	promoter-TSS (NM_001146310)	promoter-TSS (NM_001146310)	-136	NM_001146310	199990	Hs.107101	NR_024445	ENSG00000162585	C1orf86	FAAP20|FP7162	chromosome 1 open reading frame 86
1083	chr17	7211534	7211583	0	1	+	0	0	1	promoter-TSS (NM_001143762)	promoter-TSS (NM_001143762)	-135	NM_001143762	1984	Hs.534314	NM_001143760	ENSG00000132507	EIF5A	EIF-5A|EIF5A1|eIF5AI	eukaryotic translation initiation factor 5A
1087	chr17	7475805	7475975	1	1	+	0	0	1	promoter-TSS (NM_001204510)	promoter-TSS (NM_001204510)	-134	NM_001416	1973	Hs.129673	NM_001204510	ENSG00000161960	EIF4A1	DDX2A|EIF-4A|EIF4A|eIF-4A-I|eIF4A-I	eukaryotic translation initiation factor 4A1
2674	chrX	38662919	38662961	1	0	+	0	0	1	promoter-TSS (NM_021242)	promoter-TSS (NM_021242)	-133	NM_021242	58526	Hs.522605	NM_001098790	ENSG00000165175	MID1IP1	G12-like|MIG12|S14R|STRAIT11499|THRSPL	MID1 interacting protein 1
81	chr1	35325493	35325604	1	1	+	0	0	1	promoter-TSS (NM_138428)	promoter-TSS (NM_138428)	-132	NM_138428	113444	Hs.661594	NM_001164824		SMIM12	C1orf212	small integral membrane protein 12
156	chr1	110162278	110162327	0	1	+	0	0	1	promoter-TSS (NM_004037)	promoter-TSS (NM_004037)	-132	NM_001257360	271	Hs.82927	NM_001257360	ENSG00000116337	AMPD2	-	adenosine monophosphate deaminase 2
694	chr12	110841633	110841700	1	0	+	0	0	1	promoter-TSS (NM_001137664)	promoter-TSS (NM_001137664)	-132	NM_016238	51434	Hs.719935	NM_001137664	ENSG00000196510	ANAPC7	APC7	anaphase promoting complex subunit 7
1755	chr21	46221853	46221913	0	1	+	0	0	1	promoter-TSS (NM_182688)	promoter-TSS (NM_182688)	-132	NM_001202489	7327	Hs.701398	NM_001202489	ENSG00000184787	UBE2G2	UBC7	ubiquitin-conjugating enzyme E2G 2
30	chr1	16971913	16971962	0	1	+	0	0	1	promoter-TSS (NR_027504)	promoter-TSS (NR_027504)	-131	NR_027504	11209	Hs.349110	NR_027504	ENSG00000186301	MST1P2	MSPL-1|MSPL-2|MSPL-3|MSPL1|MSPL2|MSPL3|MSTP1|MSTP2|MSTP3	macrophage stimulating 1 (hepatocyte growth factor-like) pseudogene 2
1444	chr19	55987514	55987623	0	1	+	0	0	1	promoter-TSS (NM_033113)	promoter-TSS (NM_033113)	-130	NM_033113	89887	Hs.525209	NM_033113	ENSG00000197483	ZNF628	ZEC|Zfp628	zinc finger protein 628
1807	chr22	36903234	36903319	0	1	+	0	0	1	promoter-TSS (NM_001102371)	promoter-TSS (NM_001102371)	-129	NM_001102371	80020	Hs.387601	NM_001102371	ENSG00000100350	FOXRED2	ERFAD	FAD-dependent oxidoreductase domain containing 2
73	chr1	33282865	33282964	0	1	+	0	0	1	promoter-TSS (NM_022753)	promoter-TSS (NM_022753)	-128	NM_001256121	64766	Hs.734633	NM_001256121	ENSG00000116497	S100PBP	S100PBPR	S100P binding protein
823	chr14	74225298	74225347	0	1	+	0	0	1	promoter-TSS (NR_039727)	promoter-TSS (NR_039727)	-127	NR_039727	100616158		NR_039727	ENSG00000264741	MIR4505	-	microRNA 4505
2534	chr8	104427647	104427732	0	1	+	0	0	1	promoter-TSS (NR_102337)	promoter-TSS (NR_102337)	-127	NM_030780	81034	Hs.607819	NM_030780	ENSG00000164933	SLC25A32	MFT|MFTC	solute carrier family 25 (mitochondrial folate carrier), member 32
607	chr12	6643427	6643490	0	1	+	0	0	1	promoter-TSS (NM_002046)	promoter-TSS (NM_002046)	-126	NM_002046	2597	Hs.598320	NM_001256799	ENSG00000111640	GAPDH	G3PD|GAPD	glyceraldehyde-3-phosphate dehydrogenase
1281	chr18	51795703	51795745	1	0	+	0	0	1	promoter-TSS (NM_007195)	promoter-TSS (NM_007195)	-125	NM_007195	11201	Hs.438533	NM_007195	ENSG00000101751	POLI	RAD30B|RAD3OB	polymerase (DNA directed) iota
2024	chr4	53579258	53579324	0	1	+	0	0	1	promoter-TSS (NR_003016)	promoter-TSS (NR_003016)	-125	NR_003016	677810	Hs.635034	NR_003016	ENSG00000212588	SNORA26	HBI-6	small nucleolar RNA, H/ACA box 26
129	chr1	76251651	76251859	0	1	+	0	0	1	promoter-TSS (NM_004582)	promoter-TSS (NM_004582)	-124	NM_004582	5876	Hs.78948	NM_004582	ENSG00000137955	RABGGTB	GGTB	Rab geranylgeranyltransferase, beta subunit
1663	chr20	17949253	17949302	0	1	+	0	0	1	promoter-TSS (NM_052865)	promoter-TSS (NM_052865)	-124	NM_014426	27131	Hs.316890	NM_014426	ENSG00000089006	SNX5	-	sorting nexin 5
1361	chr19	14887827	14887896	1	0	+	0	0	1	promoter-TSS (NM_001271052)	promoter-TSS (NM_001271052)	-123	NM_001271052	30817	Hs.531619	NM_001271052	ENSG00000127507	EMR2	CD312	egf-like module containing, mucin-like, hormone receptor-like 2
2111	chr5	54281499	54281575	0	1	+	0	0	1	promoter-TSS (NM_001135604)	promoter-TSS (NM_001135604)	-123	NM_001135604	11082	Hs.129944	NM_001135604	ENSG00000164283	ESM1	endocan	endothelial cell-specific molecule 1
2159	chr5	138940608	138940650	1	0	+	0	0	1	promoter-TSS (NM_003339)	promoter-TSS (NM_003339)	-122	NM_003339	7322	Hs.108332	NM_003339	ENSG00000131508	UBE2D2	E2(17)KB2|PUBC1|UBC4|UBC4/5|UBCH5B	ubiquitin-conjugating enzyme E2D 2
943	chr16	1543199	1543262	0	1	+	0	0	1	promoter-TSS (NM_016111)	promoter-TSS (NM_016111)	-121	NM_016111	9894	Hs.271044	NM_016111	ENSG00000100726	TELO2	CLK2|TEL2	TEL2, telomere maintenance 2, homolog (S. cerevisiae)
1264	chr18	20735647	20735689	1	0	+	0	0	1	promoter-TSS (NM_138375)	promoter-TSS (NM_138375)	-121	NM_138375	91768	Hs.11108	NM_001100619	ENSG00000134508	CABLES1	CABL1|CABLES|HsT2563|IK3-1	Cdk5 and Abl enzyme substrate 1
1883	chr3	51534090	51534185	0	1	+	0	0	1	promoter-TSS (NM_001171904)	promoter-TSS (NM_001171904)	-120	NM_001171904	9730	Hs.716623	NM_001171904		VPRBP	DCAF1	Vpr (HIV-1) binding protein
2653	chr9	136203142	136203191	0	1	+	0	0	1	promoter-TSS (NM_006753)	promoter-TSS (NM_006753)	-120	NM_006753	6838	Hs.274430	NM_006753	ENSG00000148296	SURF6	RRP14	surfeit 6
481	chr11	35965429	35965561	1	1	+	0	0	1	promoter-TSS (NM_174902)	promoter-TSS (NM_174902)	-117	NM_174902	143458	Hs.636203	NM_174902		LDLRAD3	LRAD3	low density lipoprotein receptor class A domain containing 3
695	chr12	110906602	110906682	0	1	+	0	0	1	promoter-TSS (NM_001164373)	promoter-TSS (NM_001164373)	-116	NM_001164372	51184	Hs.634680	NM_001164372	ENSG00000111231	GPN3	ATPBD1C	GPN-loop GTPase 3
1706	chr20	47662640	47662697	1	0	+	0	0	1	promoter-TSS (NM_001256135)	promoter-TSS (NM_001256135)	-114	NM_001316	1434	Hs.90073	NM_001256135	ENSG00000124207	CSE1L	CAS|CSE1|XPO2	CSE1 chromosome segregation 1-like (yeast)
1727	chr20	62612236	62612398	1	1	+	0	0	1	promoter-TSS (NM_012469)	promoter-TSS (NM_012469)	-114	NM_012469	24148	Hs.31334	NM_012469	ENSG00000101161	PRPF6	ANT-1|ANT1|C20orf14|Prp6|TOM|U5-102K|hPrp6	PRP6 pre-mRNA processing factor 6 homolog (S. cerevisiae)
1434	chr19	51308025	51308149	0	1	+	0	0	1	promoter-TSS (NM_199249)	promoter-TSS (NM_199249)	-113	NM_199249	84798	Hs.256301	NM_199249	ENSG00000167747	C19orf48	-	chromosome 19 open reading frame 48
2298	chr6	90529421	90529686	1	1	+	0	0	1	promoter-TSS (NM_014611)	promoter-TSS (NM_014611)	-112	NM_014611	23195	Hs.529948	NM_014611	ENSG00000112159	MDN1	-	MDN1, midasin homolog (yeast)
1079	chr17	4458770	4458813	1	0	+	0	0	1	promoter-TSS (NM_001105538)	promoter-TSS (NM_001105538)	-111	NM_001105538	10514	Hs.701718	NM_001105538	ENSG00000132382	MYBBP1A	P160|PAP2	MYB binding protein (P160) 1a
1688	chr20	36156419	36156468	0	1	+	0	0	1	promoter-TSS (NM_001167820)	promoter-TSS (NM_001167820)	-111	NM_006698	10904	Hs.472651	NM_001167820	ENSG00000166619	BLCAP	BC10	bladder cancer associated protein
294	chr10	1034178	1034300	0	1	+	0	0	1	promoter-TSS (NM_012341)	promoter-TSS (NM_012341)	-110	NM_012341	23560	Hs.215766	NM_012341	ENSG00000107937	GTPBP4	CRFG|NGB|NOG1	GTP binding protein 4
1551	chr2	109335776	109335878	0	1	+	0	0	1	promoter-TSS (NM_006267)	promoter-TSS (NM_006267)	-110	NM_006267	5903	Hs.715056	NM_006267	ENSG00000153201	RANBP2	ANE1|IIAE3|NUP358|TRP1|TRP2	RAN binding protein 2
2200	chr5	172571295	172571375	1	0	+	0	0	1	promoter-TSS (NM_013979)	promoter-TSS (NM_013979)	-110	NM_001205	662	Hs.145726	NM_001205	ENSG00000113734	BNIP1	NIP1|SEC20|TRG-8	BCL2/adenovirus E1B 19kDa interacting protein 1
1296	chr19	1383711	1383840	1	1	+	0	0	1	promoter-TSS (NM_024407)	promoter-TSS (NM_024407)	-107	NM_024407	374291	Hs.211914	NM_024407		NDUFS7	CI-20|CI-20KD|MY017|PSST	NADH dehydrogenase (ubiquinone) Fe-S protein 7, 20kDa (NADH-coenzyme Q reductase)
1851	chr3	33481966	33482040	1	0	+	0	0	1	promoter-TSS (NM_001128161)	promoter-TSS (NM_001128161)	-106	NM_001128161	7342	Hs.729120	NM_001128160	ENSG00000153560	UBP1	LBP-1B|LBP-1a|LBP1A|LBP1B	upstream binding protein 1 (LBP-1a)
108	chr1	46016321	46016378	0	1	+	0	0	1	promoter-TSS (NM_001202413)	promoter-TSS (NM_001202413)	-105	NM_006066	10327	Hs.721160	NM_001202414	ENSG00000117448	AKR1A1	ALDR1|ALR|ARM|DD3	aldo-keto reductase family 1, member A1 (aldehyde reductase)
2669	chr9	139622672	139622807	0	1	+	0	0	1	promoter-TSS (NR_024542)	promoter-TSS (NR_024542)	-104	NR_003672	84973	Hs.495480	NR_003672	ENSG00000233016	SNHG7	NCRNA00061	small nucleolar RNA host gene 7 (non-protein coding)
1112	chr17	19881241	19881302	0	1	+	0	0	1	promoter-TSS (NM_007202)	promoter-TSS (NM_007202)	-103	NM_007202	11216	Hs.642676	NM_007202	ENSG00000108599	AKAP10	AKAP-10|D-AKAP-2|D-AKAP2|PRKA10	A kinase (PRKA) anchor protein 10
1384	chr19	36036369	36036429	0	1	+	0	0	1	promoter-TSS (NM_001242598)	promoter-TSS (NM_001242598)	-103	NM_001242598	10430	Hs.9234	NM_001242597	ENSG00000105677	TMEM147	NIFIE14	transmembrane protein 147
1377	chr19	30433019	30433068	0	1	+	0	0	1	promoter-TSS (NM_003796)	promoter-TSS (NM_003796)	-102	NR_045557	8725	Hs.466391	NM_001252641		URI1	C19orf2|NNX3|PPP1R19|RMP|URI	URI1, prefoldin-like chaperone
1910	chr3	101292916	101292965	0	1	+	0	0	1	promoter-TSS (NM_020357)	promoter-TSS (NM_020357)	-101	NM_020357	57092	Hs.275865	NM_020357	ENSG00000081154	PCNP	-	PEST proteolytic signal containing nuclear protein
235	chr1	182360600	182360676	0	1	+	0	0	1	promoter-TSS (NM_001033056)	promoter-TSS (NM_001033056)	-99	NM_001033056	2752	Hs.518525	NM_001033044	ENSG00000135821	GLUL	GLNS|GS|PIG43|PIG59	glutamate-ammonia ligase
1928	chr3	122785736	122785778	1	0	+	0	0	1	promoter-TSS (NM_006810)	promoter-TSS (NM_006810)	-99	NM_006810	10954	Hs.477352	NM_006810	ENSG00000065485	PDIA5	PDIR	protein disulfide isomerase family A, member 5
2485	chr8	27950460	27950509	0	1	+	0	0	1	promoter-TSS (NM_018091)	promoter-TSS (NM_018091)	-99	NM_018091	55140	Hs.491336	NM_018091	ENSG00000134014	ELP3	KAT9	elongator acetyltransferase complex subunit 3
1924	chr3	120068242	120068324	0	1	+	0	0	1	promoter-TSS (NM_001099678)	promoter-TSS (NM_001099678)	-97	NM_001099678	116064	Hs.518084	NM_001099678	ENSG00000163428	LRRC58	-	leucine rich repeat containing 58
1156	chr17	41150318	41150381	1	0	+	0	0	1	promoter-TSS (NM_000988)	promoter-TSS (NM_000988)	-96	NM_000988	6155	Hs.660076	NM_000988	ENSG00000131469	RPL27	L27	ribosomal protein L27
2333	chr6	159421268	159421317	0	1	+	0	0	1	promoter-TSS (NM_031924)	promoter-TSS (NM_031924)	-95	NM_031924	83861	Hs.154628	NM_031924	ENSG00000130363	RSPH3	RSHL2|RSP3|dJ111C20.1	radial spoke 3 homolog (Chlamydomonas)
2683	chrX	77359330	77359814	1	1	+	0	0	1	promoter-TSS (NM_000291)	promoter-TSS (NM_000291)	-94	NM_000291	5230	Hs.78771	NM_000291		PGK1	MIG10|PGKA	phosphoglycerate kinase 1
99	chr1	44445396	44445633	1	1	+	0	0	1	promoter-TSS (NM_001005417)	promoter-TSS (NM_001005417)	-93	NM_030587	8704	Hs.736507	NM_001005417	ENSG00000117411	B4GALT2	B4Gal-T2|B4Gal-T3|beta4Gal-T2	UDP-Gal:betaGlcNAc beta 1,4- galactosyltransferase, polypeptide 2
1425	chr19	49122405	49122505	1	1	+	0	0	1	promoter-TSS (NM_001204159)	promoter-TSS (NM_001204159)	-93	NM_001243876	56848	Hs.528006	NM_001204158	ENSG00000063176	SPHK2	SK 2|SK-2|SPK 2|SPK-2	sphingosine kinase 2
1262	chr18	19192091	19192247	1	0	+	0	0	1	promoter-TSS (NM_006938)	promoter-TSS (NM_006938)	-91	NM_006938	6632	Hs.464734	NM_006938	ENSG00000167088	SNRPD1	HsT2456|SMD1|SNRPD|Sm-D1	small nuclear ribonucleoprotein D1 polypeptide 16kDa
1873	chr3	48342840	48343037	1	1	+	0	0	1	promoter-TSS (NM_005793)	promoter-TSS (NM_005793)	-91	NM_005793	10201	Hs.465558	NM_005793	ENSG00000172113	NME6	IPIA-ALPHA|NDK 6|NM23-H6	NME/NM23 nucleoside diphosphate kinase 6
1838	chr3	11178600	11178778	1	1	+	0	0	1	promoter-TSS (NM_001098213)	promoter-TSS (NM_001098213)	-90	NM_001098213	3269	Hs.1570	NM_000861	ENSG00000196639	HRH1	H1-R|hisH1	histamine receptor H1
1124	chr17	33469372	33469450	0	1	+	0	0	1	promoter-TSS (NM_018096)	promoter-TSS (NM_018096)	-89	NM_001014445	54475	Hs.85570	NM_001014445	ENSG00000073536	NLE1	Nle	notchless homolog 1 (Drosophila)
2599	chr9	91933296	91933354	0	1	+	0	0	1	promoter-TSS (NM_024077)	promoter-TSS (NM_024077)	-87	NM_024077	79048	Hs.667515	NM_024077	ENSG00000187742	SECISBP2	SBP2	SECIS binding protein 2
442	chr11	843883	844107	1	1	+	0	0	1	promoter-TSS (NM_001025237)	promoter-TSS (NM_001025237)	-86	NM_001025234	7106	Hs.654836	NM_001025234	ENSG00000214063	TSPAN4	NAG-2|NAG2|TETRASPAN|TM4SF7|TSPAN-4	tetraspanin 4
91	chr1	40840174	40840265	0	1	+	0	0	1	promoter-TSS (NM_001198978)	promoter-TSS (NM_001198978)	-85	NM_001198978	64744	Hs.602551	NM_001198978	ENSG00000084070	SMAP2	RP1-228H13.3|SMAP1L	small ArfGAP2
93	chr1	43123930	43123995	1	0	+	0	0	1	promoter-TSS (NM_006347)	promoter-TSS (NM_006347)	-85	NM_006347	10465	Hs.256639	NM_006347	ENSG00000171960	PPIH	CYP-20|CYPH|SnuCyp-20|USA-CYP	peptidylprolyl isomerase H (cyclophilin H)
406	chr10	105127609	105127671	0	1	+	0	0	1	promoter-TSS (NM_006951)	promoter-TSS (NM_006951)	-84	NM_006951	6877	Hs.96103	NM_006951	ENSG00000148835	TAF5	TAF2D|TAFII100	TAF5 RNA polymerase II, TATA box binding protein (TBP)-associated factor, 100kDa
756	chr13	93878955	93879033	0	1	+	0	0	1	promoter-TSS (NM_005708)	promoter-TSS (NM_005708)	-84	NM_005708	10082	Hs.615434	NM_005708		GPC6	OMIMD1	glypican 6
1529	chr2	70314174	70314288	0	1	+	0	0	1	promoter-TSS (NR_033872)	promoter-TSS (NR_033872)	-84	NR_033872	400960	Hs.716915	NR_033872	ENSG00000179818	PCBP1-AS1	-	PCBP1 antisense RNA 1
186	chr1	150459718	150459797	0	1	+	0	0	1	promoter-TSS (NM_001271895)	promoter-TSS (NM_001271895)	-82	NM_025150	80222	Hs.288974	NM_001271895	ENSG00000143374	TARS2	TARSL1|thrRS	threonyl-tRNA synthetase 2, mitochondrial (putative)
83	chr1	36930005	36930235	1	1	+	0	0	1	promoter-TSS (NM_031280)	promoter-TSS (NM_031280)	-80	NM_031280	64960	Hs.352839	NM_031280	ENSG00000116898	MRPS15	MPR-S15|RPMS15|S15mt	mitochondrial ribosomal protein S15
1331	chr19	5720309	5720389	1	0	+	0	0	1	promoter-TSS (NM_152784)	promoter-TSS (NM_152784)	-80	NM_004793	9361	Hs.350265	NM_001276479	ENSG00000196365	LONP1	LON|LONP|LonHS|PIM1|PRSS15|hLON	lon peptidase 1, mitochondrial
2672	chrX	9431126	9431386	1	1	+	0	0	1	promoter-TSS (NM_001139466)	promoter-TSS (NM_001139466)	-79	NM_001139468	6907	Hs.495656	NM_001139466	ENSG00000101849	TBL1X	EBI|SMAP55|TBL1	transducin (beta)-like 1X-linked
1696	chr20	43589148	43589235	1	1	+	0	0	1	promoter-TSS (NM_006809)	promoter-TSS (NM_006809)	-78	NM_006809	10953	Hs.517066	NM_006809	ENSG00000025772	TOMM34	HTOM34P|TOM34|URCC3	translocase of outer mitochondrial membrane 34
10	chr1	6259731	6259780	0	1	+	0	0	1	promoter-TSS (NM_000983)	promoter-TSS (NM_000983)	-77	NM_000983	6146	Hs.554762	NM_000983	ENSG00000116251	RPL22	EAP|HBP15|HBP15/L22|L22	ribosomal protein L22
2134	chr5	112196778	112196838	0	1	+	0	0	1	promoter-TSS (NM_003135)	promoter-TSS (NM_003135)	-77	NM_001204193	6728	Hs.637001	NM_001204193		SRP19	-	signal recognition particle 19kDa
2555	chr8	133772941	133773041	0	1	+	0	0	1	promoter-TSS (NM_144649)	promoter-TSS (NM_144649)	-77	NM_001145153	137835	Hs.293842	NM_001145153	ENSG00000165071	TMEM71	-	transmembrane protein 71
1236	chr17	78518511	78518587	1	0	+	0	0	1	promoter-TSS (NM_001163034)	promoter-TSS (NM_001163034)	-76	NM_020761	57521	Hs.133044	NM_001163034	ENSG00000141564	RPTOR	KOG1|Mip1	regulatory associated protein of MTOR, complex 1
1319	chr19	4247010	4247059	0	1	+	0	0	1	promoter-TSS (NM_018074)	promoter-TSS (NM_018074)	-76	NM_018074	55702	Hs.21811	NM_018074	ENSG00000105248	CCDC94	-	coiled-coil domain containing 94
754	chr13	76123483	76123599	0	1	+	0	0	1	promoter-TSS (NM_006002)	promoter-TSS (NM_006002)	-75	NM_001270952	7347	Hs.162241	NM_001270952	ENSG00000118939	UCHL3	UCH-L3	ubiquitin carboxyl-terminal esterase L3 (ubiquitin thiolesterase)
1004	chr16	31454377	31454468	1	0	+	0	0	1	promoter-TSS (NM_001136509)	promoter-TSS (NM_001136509)	-75	NM_001136509	283933	Hs.722243	NM_001136509	ENSG00000176723	ZNF843	-	zinc finger protein 843
1440	chr19	54619104	54619153	0	1	+	0	0	1	promoter-TSS (NM_013342)	promoter-TSS (NM_013342)	-74	NM_013342	29844	Hs.743503	NM_013342	ENSG00000105619	TFPT	FB1|INO80F|amida	TCF3 (E2A) fusion partner (in childhood Leukemia)
2447	chr7	135242556	135242619	0	1	+	0	0	1	promoter-TSS (NM_015135)	promoter-TSS (NM_015135)	-74	NM_015135	23165	Hs.743250	NM_015135	ENSG00000155561	NUP205	C7orf14	nucleoporin 205kDa
101	chr1	45241059	45241287	0	1	+	0	0	1	promoter-TSS (NR_000015)	promoter-TSS (NR_000015)	-73	NM_001012	6202	Hs.512675	NM_001012	ENSG00000142937	RPS8	S8	ribosomal protein S8
1675	chr20	33680668	33680713	1	0	+	0	0	1	promoter-TSS (NM_199368)	promoter-TSS (NM_199368)	-73	NM_015638	26133	Hs.168073	NM_015638	ENSG00000100991	TRPC4AP	C20orf188|TRRP4AP|TRUSS	transient receptor potential cation channel, subfamily C, member 4 associated protein
758	chr13	96297007	96297056	0	1	+	0	0	1	promoter-TSS (NM_014934)	promoter-TSS (NM_014934)	-72	NM_198968	22873	Hs.742077	NM_014934	ENSG00000134874	DZIP1	DZIP|DZIPt1	DAZ interacting protein 1
811	chr14	67826760	67826824	0	1	+	0	0	1	promoter-TSS (NM_015994)	promoter-TSS (NM_015994)	-72	NM_015994	51382	Hs.272630	NM_015994		ATP6V1D	ATP6M|VATD|VMA8	ATPase, H+ transporting, lysosomal 34kDa, V1 subunit D
922	chr15	83680438	83680492	0	1	+	0	0	1	promoter-TSS (NR_027650)	promoter-TSS (NR_027650)	-72	NM_001160113	123207	Hs.352541	NM_001160113	ENSG00000169609	C15orf40	-	chromosome 15 open reading frame 40
720	chr12	124118360	124118427	0	1	+	0	0	1	promoter-TSS (NM_001414)	promoter-TSS (NM_001414)	-71	NM_001414	1967	Hs.741273	NM_001414	ENSG00000111361	EIF2B1	EIF2B|EIF2BA	eukaryotic translation initiation factor 2B, subunit 1 alpha, 26kDa
1000	chr16	30597114	30597211	0	1	+	0	0	1	promoter-TSS (NM_152458)	promoter-TSS (NM_152458)	-71	NM_152458	146540	Hs.513509	NM_152458	ENSG00000197162	ZNF785	-	zinc finger protein 785
1062	chr17	685617	685666	0	1	+	0	0	1	promoter-TSS (NM_016080)	promoter-TSS (NM_016080)	-71	NM_016080	51031	Hs.595572	NM_016080	ENSG00000167699	GLOD4	C17orf25|HC71	glyoxalase domain containing 4
1343	chr19	10928165	10928316	0	1	+	0	0	1	promoter-TSS (NR_029586)	promoter-TSS (NR_029586)	-69	NR_029586	406976		NR_029586	ENSG00000207752	MIR199A1	MIR-199-s|MIRN199A1	microRNA 199a-1
141	chr1	93544699	93544748	1	0	+	0	0	1	promoter-TSS (NM_001164391)	promoter-TSS (NM_001164391)	-68	NM_001164391	22823	Hs.712767	NM_001164391	ENSG00000143033	MTF2	M96|PCL2|RP5-976O13.1|TDRD19A|dJ976O13.2	metal response element binding transcription factor 2
2416	chr7	89975886	89975935	0	1	+	0	0	1	promoter-TSS (NM_033107)	promoter-TSS (NM_033107)	-68	NM_001042717	85865	Hs.709271	NM_001042717	ENSG00000105793	GTPBP10	ObgH2	GTP-binding protein 10 (putative)
205	chr1	162351428	162351477	0	1	+	0	0	1	promoter-TSS (NM_001085375)	promoter-TSS (NM_001085375)	-67	NM_001085375	400793	Hs.447011	NM_001135240	ENSG00000239887	C1orf226	-	chromosome 1 open reading frame 226
1021	chr16	70557591	70557659	0	1	+	0	0	1	promoter-TSS (NM_001195139)	promoter-TSS (NM_001195139)	-66	NM_012426	23450	Hs.514435	NM_012426		SF3B3	RSE1|SAP130|SF3b130|STAF130	splicing factor 3b, subunit 3, 130kDa
2163	chr5	139944304	139944405	0	1	+	0	0	1	promoter-TSS (NM_006051)	promoter-TSS (NM_006051)	-65	NM_080670	113829	Hs.406840	NM_080670	ENSG00000176087	SLC35A4	-	solute carrier family 35, member A4
227	chr1	173836891	173837002	1	1	+	0	0	1	promoter-TSS (NM_032522)	promoter-TSS (NM_032522)	-64	NR_002579	619498		NR_002579	ENSG00000200954	SNORD74	U74|Z18	small nucleolar RNA, C/D box 74
1498	chr2	44588738	44588788	1	0	+	0	0	1	promoter-TSS (NM_001171613)	promoter-TSS (NM_001171613)	-63	NM_001171606	9581	Hs.444349	NM_001042385	ENSG00000138078	PREPL	-	prolyl endopeptidase-like
955	chr16	3550844	3550922	1	0	+	0	0	1	promoter-TSS (NM_015041)	promoter-TSS (NM_015041)	-62	NM_015041	23059	Hs.155995	NM_015041	ENSG00000103351	CLUAP1	FAP22	clusterin associated protein 1
163	chr1	113499011	113499060	0	1	+	0	0	1	promoter-TSS (NM_001166496)	promoter-TSS (NM_001166496)	-61	NM_003051	6566	Hs.75231	NM_001166496	ENSG00000155380	SLC16A1	HHF7|MCT|MCT1	solute carrier family 16, member 1 (monocarboxylic acid transporter 1)
864	chr15	31195967	31196023	0	1	+	0	0	1	promoter-TSS (NM_001146096)	promoter-TSS (NM_001146096)	-60	NM_001146095	22909	Hs.584863	NM_001146094	ENSG00000198690	FAN1	KIAA1018|KMIN|MTMR15	FANCD2/FANCI-associated nuclease 1
2175	chr5	148724880	148724955	1	0	+	0	0	1	promoter-TSS (NM_152407)	promoter-TSS (NM_152407)	-59	NM_152407	134266	Hs.511816	NM_152407	ENSG00000164284	GRPEL2	Mt-GrpE#2	GrpE-like 2, mitochondrial (E. coli)
1991	chr3	197676973	197677022	0	1	+	0	0	1	promoter-TSS (NM_001134435)	promoter-TSS (NM_001134435)	-54	NM_000996	6165	Hs.529631	NM_000996	ENSG00000182899	RPL35A	DBA5|L35A	ribosomal protein L35a
2027	chr4	54232251	54232336	1	1	+	0	0	1	promoter-TSS (NM_152540)	promoter-TSS (NM_152540)	-52	NM_152540	152579	Hs.302287	NM_152540	ENSG00000184178	SCFD2	STXBP1L1	sec1 family domain containing 2
311	chr10	28034793	28034865	0	1	+	0	0	1	promoter-TSS (NM_001242702)	promoter-TSS (NM_001242702)	-51	NM_173576	283078	Hs.128193	NM_001242702	ENSG00000150051	MKX	C10orf48|IFRX|IRXL1	mohawk homeobox
1018	chr16	70380678	70380720	1	0	+	0	0	1	promoter-TSS (NR_039997)	promoter-TSS (NR_039997)	-49	NR_039997	100506083	Hs.635008	NR_039997	ENSG00000261777	LOC100506083	-	uncharacterized LOC100506083
2063	chr4	159644575	159644624	0	1	+	0	0	1	promoter-TSS (NM_005038)	promoter-TSS (NM_005038)	-48	NM_005038	5481	Hs.183958	NM_005038	ENSG00000171497	PPID	CYP-40|CYPD	peptidylprolyl isomerase D
181	chr1	145438394	145438436	1	0	+	0	0	1	promoter-TSS (NM_006472)	promoter-TSS (NM_006472)	-47	NM_006472	10628	Hs.709057	NM_006472	ENSG00000117289	TXNIP	EST01027|HHCPA78|THIF|VDUP1	thioredoxin interacting protein
764	chr13	113242477	113242575	0	1	+	0	0	1	promoter-TSS (NM_006322)	promoter-TSS (NM_006322)	-45	NM_006322	10426	Hs.595145	NM_006322	ENSG00000126216	TUBGCP3	GCP3|SPBC98|Spc98p	tubulin, gamma complex associated protein 3
1736	chr21	34144329	34144403	0	1	+	0	0	1	promoter-TSS (NR_027873)	promoter-TSS (NR_027873)	-45	NR_024623	54067	Hs.54725	NM_001006116		C21orf49	-	chromosome 21 open reading frame 49
1833	chr3	4534954	4535019	0	1	+	0	0	1	promoter-TSS (NM_001099952)	promoter-TSS (NM_001099952)	-45	NM_001099952	3708	Hs.715765	NM_001099952	ENSG00000150995	ITPR1	INSP3R1|IP3R|IP3R1|SCA15|SCA16|SCA29	inositol 1,4,5-trisphosphate receptor, type 1
340	chr10	70715790	70715879	1	1	+	0	0	1	promoter-TSS (NM_001256910)	promoter-TSS (NM_001256910)	-44	NM_004728	9188	Hs.223141	NM_001256910	ENSG00000165732	DDX21	GUA|GURDB|RH-II/GU|RH-II/GuA	DEAD (Asp-Glu-Ala-Asp) box helicase 21
1162	chr17	42147907	42148201	1	1	+	0	0	1	promoter-TSS (NM_138387)	promoter-TSS (NM_138387)	-44	NR_028581	92579	Hs.294005	NM_138387	ENSG00000141349	G6PC3	SCN4|UGRP	glucose 6 phosphatase, catalytic, 3
1481	chr2	28615701	28615769	1	1	+	0	0	1	promoter-TSS (NM_005253)	promoter-TSS (NM_005253)	-44	NM_005253	2355	Hs.596972	NM_005253		FOSL2	FRA2	FOS-like antigen 2
503	chr11	62649103	62649152	0	1	+	0	0	1	promoter-TSS (NR_037193)	promoter-TSS (NR_037193)	-43	NR_037193	6520	Hs.502769	NM_001012662	ENSG00000168003	SLC3A2	4F2|4F2HC|4T2HC|CD98|CD98HC|MDU1|NACAE	solute carrier family 3 (activators of dibasic and neutral amino acid transport), member 2
342	chr10	70716127	70716180	1	0	+	0	0	1	promoter-TSS (NM_001256910)	promoter-TSS (NM_001256910)	-42	NM_001256910	9188	Hs.223141	NM_001256910	ENSG00000165732	DDX21	GUA|GURDB|RH-II/GU|RH-II/GuA	DEAD (Asp-Glu-Ala-Asp) box helicase 21
2621	chr9	116173026	116173112	0	1	+	0	0	1	promoter-TSS (NM_017443)	promoter-TSS (NM_017443)	-40	NM_017443	54107	Hs.108112	NM_017443	ENSG00000148229	POLE3	CHARAC17|CHRAC17|YBL1|p17	polymerase (DNA directed), epsilon 3, accessory subunit
1879	chr3	49711371	49711420	0	1	+	0	0	1	promoter-TSS (NM_001640)	promoter-TSS (NM_001640)	-39	NM_001640	327	Hs.517969	NM_001640	ENSG00000164062	APEH	AARE|ACPH|APH|D3F15S2|D3S48E|DNF15S2|OPH	N-acylaminoacyl-peptide hydrolase
1811	chr22	38082278	38082334	0	1	+	0	0	1	promoter-TSS (NM_024313)	promoter-TSS (NM_024313)	-38	NM_024313	79159	Hs.632778	NM_024313	ENSG00000256872	NOL12	Nop25|dJ37E16.7	nucleolar protein 12
688	chr12	108079429	108079676	0	1	+	0	0	1	promoter-TSS (NM_007062)	promoter-TSS (NM_007062)	-37	NM_007062	11137	Hs.506652	NM_007062	ENSG00000136045	PWP1	IEF-SSP-9502	PWP1 homolog (S. cerevisiae)
2428	chr7	100464858	100464968	0	1	+	0	0	1	promoter-TSS (NM_003302)	promoter-TSS (NM_003302)	-37	NM_003302	7205	Hs.534360	NM_003302	ENSG00000087077	TRIP6	OIP-1|OIP1|TRIP-6|TRIP6i2|ZRP-1	thyroid hormone receptor interactor 6
926	chr15	91498049	91498091	1	0	+	0	0	1	promoter-TSS (NM_001017919)	promoter-TSS (NM_001017919)	-36	NM_001017919	91433	Hs.655895	NM_001017919	ENSG00000166965	RCCD1	-	RCC1 domain containing 1
1130	chr17	36908941	36908990	0	1	+	0	0	1	promoter-TSS (NM_002795)	promoter-TSS (NM_002795)	-36	NM_002795	5691	Hs.82793	NM_002795	ENSG00000108294	PSMB3	HC10-II	proteasome (prosome, macropain) subunit, beta type, 3
556	chr11	75062883	75062937	0	1	+	0	0	1	promoter-TSS (NM_004041)	promoter-TSS (NM_004041)	-35	NM_004041	408	Hs.625320	NM_004041		ARRB1	ARB1|ARR1	arrestin, beta 1
1090	chr17	7517325	7517374	0	1	+	0	0	1	promoter-TSS (NR_027463)	promoter-TSS (NR_027463)	-32	NR_027463	6462	Hs.632235	NM_001040	ENSG00000129214	SHBG	ABP|SBP|TEBG	sex hormone-binding globulin
1733	chr21	30671163	30671212	0	1	+	0	0	1	promoter-TSS (NM_206866)	promoter-TSS (NM_206866)	-32	NM_001186	571	Hs.154276	NM_001186	ENSG00000156273	BACH1	BACH-1	BTB and CNC homology 1, basic leucine zipper transcription factor 1
1190	chr17	55927421	55927501	0	1	+	0	0	1	promoter-TSS (NM_016070)	promoter-TSS (NM_016070)	-28	NM_016070	51649	Hs.5836	NM_016070		MRPS23	HSPC329|MRP-S23	mitochondrial ribosomal protein S23
2545	chr8	126442514	126442556	1	0	+	0	0	1	promoter-TSS (NM_025195)	promoter-TSS (NM_025195)	-28	NM_025195	10221	Hs.444947	NM_025195	ENSG00000173334	TRIB1	C8FW|GIG2|SKIP1|TRB1	tribbles homolog 1 (Drosophila)
561	chr11	76381045	76381097	0	1	+	0	0	1	promoter-TSS (NM_005512)	promoter-TSS (NM_005512)	-27	NM_005512	2615	Hs.151641	NM_001128922	ENSG00000137507	LRRC32	D11S833E|GARP	leucine rich repeat containing 32
1690	chr20	37063962	37064015	0	1	+	0	0	1	promoter-TSS (NR_015366)	promoter-TSS (NR_015366)	-27	NR_015366	388796	Hs.400876	NR_015366	ENSG00000196756	LOC388796	-	uncharacterized LOC388796
2639	chr9	131084685	131084758	0	1	+	0	0	1	promoter-TSS (NM_016035)	promoter-TSS (NM_016035)	-25	NM_015679	26995	Hs.632685	NM_015679	ENSG00000167112	TRUB2	CLONE24922|RP11-339B21.1	TruB pseudouridine (psi) synthase homolog 2 (E. coli)
924	chr15	89164477	89164529	0	1	+	0	0	1	promoter-TSS (NM_022767)	promoter-TSS (NM_022767)	-24	NM_022767	64782	Hs.436102	NM_022767	ENSG00000181026	AEN	ISG20L1|pp12744	apoptosis enhancing nuclease
199	chr1	156571276	156571327	0	1	+	0	0	1	promoter-TSS (NM_015590)	promoter-TSS (NM_015590)	-23	NM_015590	54865	Hs.193832	NM_017725	ENSG00000160818	GPATCH4	GPATC4	G patch domain containing 4
2516	chr8	67341163	67341306	0	1	+	0	0	1	promoter-TSS (NM_015169)	promoter-TSS (NM_015169)	-23	NR_040434	100505676	Hs.121613	NM_001242759	ENSG00000246145	LOC100505676	-	uncharacterized LOC100505676
2410	chr7	75677318	75677367	0	1	+	0	0	1	promoter-TSS (NM_016086)	promoter-TSS (NM_016086)	-22	NM_016086	51657	Hs.11615	NM_016086	ENSG00000127952	STYXL1	DUSP24|MK-STYX	serine/threonine/tyrosine interacting-like 1
892	chr15	65281808	65281857	0	1	+	0	0	1	promoter-TSS (NM_001127889)	promoter-TSS (NM_001127889)	-21	NM_001127889	51324	Hs.242458	NM_001127889	ENSG00000090487	SPG21	ACP33|GL010|MASPARDIN|MAST	spastic paraplegia 21 (autosomal recessive, Mast syndrome)
1330	chr19	5720152	5720242	0	1	+	0	0	1	promoter-TSS (NM_152784)	promoter-TSS (NM_152784)	-21	NM_001276479	9361	Hs.350265	NM_001276479	ENSG00000196365	LONP1	LON|LONP|LonHS|PIM1|PRSS15|hLON	lon peptidase 1, mitochondrial
2255	chr6	26020672	26020721	0	1	+	0	0	1	promoter-TSS (NM_003529)	promoter-TSS (NM_003529)	-21	NM_003529	8350	Hs.546315	NM_003529	ENSG00000198366	HIST1H3A	H3/A|H3FA	histone cluster 1, H3a
214	chr1	166808681	166808730	0	1	+	0	0	1	promoter-TSS (NM_017542)	promoter-TSS (NM_017542)	-18	NM_017542	57645	Hs.432752	NM_017542		POGK	BASS2|KRBOX2	pogo transposable element with KRAB domain
652	chr12	57119049	57119119	0	1	+	0	0	1	promoter-TSS (NR_045277)	promoter-TSS (NR_045277)	-18	NR_045277	4666	Hs.505735	NM_001113202	ENSG00000196531	NACA	NACA1	nascent polypeptide-associated complex alpha subunit
86	chr1	38273376	38273535	0	1	+	0	0	1	promoter-TSS (NM_001142726)	promoter-TSS (NM_001142726)	-17	NM_198446	127687	Hs.532749	NM_001142726	ENSG00000197982	C1orf122	ALAESM	chromosome 1 open reading frame 122
149	chr1	100315598	100315647	0	1	+	0	0	1	promoter-TSS (NM_000028)	promoter-TSS (NM_000028)	-17	NM_000642	178	Hs.904	NM_000028	ENSG00000162688	AGL	GDE	amylo-alpha-1, 6-glucosidase, 4-alpha-glucanotransferase
1084	chr17	7211651	7211703	0	1	+	0	0	1	promoter-TSS (NM_001143762)	promoter-TSS (NM_001143762)	-17	NM_001143762	1984	Hs.534314	NM_001143760	ENSG00000132507	EIF5A	EIF-5A|EIF5A1|eIF5AI	eukaryotic translation initiation factor 5A
2272	chr6	42847619	42847688	1	0	+	0	0	1	promoter-TSS (NM_198486)	promoter-TSS (NM_198486)	-17	NM_198486	285855	Hs.520133	NM_198486		RPL7L1	dJ475N16.4	ribosomal protein L7-like 1
2355	chr7	2394421	2394492	0	1	+	0	0	1	promoter-TSS (NM_003751)	promoter-TSS (NM_003751)	-17	NM_001037283	8662	Hs.371001	NM_001037283	ENSG00000106263	EIF3B	EIF3-ETA|EIF3-P110|EIF3-P116|EIF3S9|PRT1	eukaryotic translation initiation factor 3, subunit B
46	chr1	23670843	23670892	0	1	+	0	0	1	promoter-TSS (NM_005826)	promoter-TSS (NM_005826)	-15	NM_001102397	10236	Hs.373763	NM_001102397	ENSG00000125944	HNRNPR	HNRPR|hnRNP R|hnRNP-R	heterogeneous nuclear ribonucleoprotein R
948	chr16	2317852	2317894	1	0	+	0	0	1	promoter-TSS (NM_006711)	promoter-TSS (NM_006711)	-15	NM_006711	10921	Hs.733012	NM_006711	ENSG00000205937	RNPS1	E5.1	RNA binding protein S1, serine-rich domain
1170	chr17	45569932	45570069	1	1	+	0	0	1	promoter-TSS (NR_033934)	promoter-TSS (NR_033934)	-15	NR_033934	653479	Hs.537279	NR_033934		MRPL45P2	-	mitochondrial ribosomal protein L45 pseudogene 2
1346	chr19	11039384	11039433	1	0	+	0	0	1	promoter-TSS (NM_024029)	promoter-TSS (NM_024029)	-15	NM_138358	90580	Hs.164026	NM_138358	ENSG00000142444	C19orf52	-	chromosome 19 open reading frame 52
2131	chr5	110427834	110427876	1	0	+	0	0	1	promoter-TSS (NM_139281)	promoter-TSS (NM_139281)	-15	NM_139281	134430	Hs.533237	NM_139281	ENSG00000134987	WDR36	GLC1G|TA-WDRP|TAWDRP|UTP21	WD repeat domain 36
165	chr1	115259504	115259553	0	1	+	0	0	1	promoter-TSS (NM_002524)	promoter-TSS (NM_002524)	-14	NM_002524	4893	Hs.486502	NM_002524	ENSG00000213281	NRAS	ALPS4|N-ras|NRAS1|NS6	neuroblastoma RAS viral (v-ras) oncogene homolog
268	chr1	226595789	226595838	0	1	+	0	0	1	promoter-TSS (NM_001618)	promoter-TSS (NM_001618)	-13	NM_001618	142	Hs.177766	NM_001618	ENSG00000143799	PARP1	ADPRT|ADPRT 1|ADPRT1|ARTD1|PARP|PARP-1|PPOL|pADPRT-1	poly (ADP-ribose) polymerase 1
781	chr14	23398648	23398697	0	1	+	0	0	1	promoter-TSS (NM_001039619)	promoter-TSS (NM_001039619)	-12	NM_006109	10419	Hs.367854	NM_001039619	ENSG00000100462	PRMT5	HRMT1L5|IBP72|JBP1|SKB1|SKB1Hs	protein arginine methyltransferase 5
1514	chr2	63815647	63815814	0	1	+	0	0	1	promoter-TSS (NM_001199111)	promoter-TSS (NM_001199111)	-12	NM_005917	4190	Hs.526521	NM_001199111	ENSG00000014641	MDH1	MDH-s|MDHA|MGC:1375|MOR2	malate dehydrogenase 1, NAD (soluble)
880	chr15	50647582	50647649	0	1	+	0	0	1	promoter-TSS (NM_016655)	promoter-TSS (NM_016655)	-11	NM_005254	2553	Hs.654350	NM_002041	ENSG00000104064	GABPB1	BABPB2|E4TF1|E4TF1-47|E4TF1-53|E4TF1B|GABPB|GABPB2|NRF2B1|NRF2B2	GA binding protein transcription factor, beta subunit 1
1426	chr19	49122605	49122767	1	1	+	0	0	1	promoter-TSS (NM_001270490)	promoter-TSS (NM_001270490)	-11	NR_073022	6141	Hs.515517	NM_000979	ENSG00000063177	RPL18	L18	ribosomal protein L18
1569	chr2	131100390	131100567	1	1	+	0	0	1	promoter-TSS (NM_032357)	promoter-TSS (NM_032357)	-10	NM_033416	92856	Hs.91579	NM_033416	ENSG00000136718	IMP4	BXDC4	IMP4, U3 small nucleolar ribonucleoprotein, homolog (yeast)
1870	chr3	47017956	47018045	1	0	+	0	0	1	promoter-TSS (NR_102269)	promoter-TSS (NR_102269)	-10	NR_102269	151903	Hs.744750	NM_001277074	ENSG00000160799	CCDC12	-	coiled-coil domain containing 12
391	chr10	102747252	102747309	0	1	+	0	0	1	promoter-TSS (NM_032112)	promoter-TSS (NM_032112)	-9	NM_176794	84545	Hs.744144	NM_032112	ENSG00000055950	MRPL43	bMRP36a	mitochondrial ribosomal protein L43
2582	chr9	37904334	37904383	0	1	+	0	0	1	promoter-TSS (NR_024873)	promoter-TSS (NR_024873)	-9	NR_024873	92014	Hs.634120	NM_033412	ENSG00000122696	SLC25A51	CG7943|MCART1	solute carrier family 25, member 51
326	chr10	43903208	43903405	1	1	+	0	0	1	promoter-TSS (NM_001098206)	promoter-TSS (NM_001098206)	-8	NM_001098206	3185	Hs.712955	NM_001098204	ENSG00000169813	HNRNPF	HNRPF|OK/SW-cl.23|mcs94-1	heterogeneous nuclear ribonucleoprotein F
517	chr11	65190236	65190285	0	1	+	0	0	1	promoter-TSS (NR_028272)	promoter-TSS (NR_028272)	-8	NR_028272	283131	Hs.523789	NR_002802		NEAT1	LINC00084|NCRNA00084|TncRNA	nuclear paraspeckle assembly transcript 1 (non-protein coding)
1208	chr17	65362686	65362772	0	1	+	0	0	1	promoter-TSS (NM_002816)	promoter-TSS (NM_002816)	-8	NM_002816	5718	Hs.592689	NM_002816		PSMD12	Rpn5|p55	proteasome (prosome, macropain) 26S subunit, non-ATPase, 12
1680	chr20	34542484	34542627	1	1	+	0	0	1	promoter-TSS (NM_033630)	promoter-TSS (NM_033630)	-8	NM_033630	51282	Hs.584909	NM_016558		SCAND1	RAZ1|SDP1	SCAN domain containing 1
402	chr10	104178815	104178998	0	1	+	0	0	1	promoter-TSS (NM_024326)	promoter-TSS (NM_024326)	-6	NM_002779	5662	Hs.743732	NM_001270965	ENSG00000059915	PSD	EFA6|EFA6A|PSD1|TYL	pleckstrin and Sec7 domain containing
945	chr16	1877194	1877243	0	1	+	0	0	1	promoter-TSS (NM_001040427)	promoter-TSS (NM_001040427)	-6	NM_031208	81889	Hs.513265	NM_001018104	ENSG00000180185	FAHD1	C16orf36|YISKL	fumarylacetoacetate hydrolase domain containing 1
473	chr11	22647348	22647436	0	1	+	0	0	1	promoter-TSS (NM_022725)	promoter-TSS (NM_022725)	-5	NM_022725	2188	Hs.632151	NM_022725	ENSG00000183161	FANCF	FAF	Fanconi anemia, complementation group F
671	chr12	88429189	88429338	0	1	+	0	0	1	promoter-TSS (NM_001009894)	promoter-TSS (NM_001009894)	-4	NM_001009894	91298	Hs.591009	NM_001009894	ENSG00000133641	C12orf29	-	chromosome 12 open reading frame 29
276	chr1	233086342	233086391	0	1	+	0	0	1	promoter-TSS (NM_032324)	promoter-TSS (NM_032324)	-3	NM_032324	84284	Hs.642715	NM_032324		NTPCR	C1orf57|HCR-NTPase|RP4-678E16.2	nucleoside-triphosphatase, cancer-related
837	chr14	80677703	80677815	0	1	+	0	0	1	promoter-TSS (NR_038355)	promoter-TSS (NR_038355)	-3	NR_038355	100628307	Hs.623865	NR_038355	ENSG00000258766	DIO2-AS1	-	DIO2 antisense RNA 1
951	chr16	2653291	2653475	1	1	+	0	0	1	promoter-TSS (NR_015441)	promoter-TSS (NR_015441)	-2	NR_015441	652276	Hs.720448	NR_015441	ENSG00000215154	LOC652276	-	potassium channel tetramerisation domain containing 5 pseudogene
2034	chr4	71554103	71554285	1	1	+	0	0	1	promoter-TSS (NM_020368)	promoter-TSS (NM_020368)	-2	NM_020368	57050	Hs.322901	NM_020368	ENSG00000132467	UTP3	CRL1|CRLZ1|SAS10	UTP3, small subunit (SSU) processome component, homolog (S. cerevisiae)
188	chr1	151043041	151043117	0	1	+	0	0	1	promoter-TSS (NM_144618)	promoter-TSS (NM_144618)	-1	NM_144618	126626	Hs.654699	NM_144618		GABPB2	-	GA binding protein transcription factor, beta subunit 2
1795	chr22	32146095	32146144	0	1	+	0	0	1	promoter-TSS (NM_173566)	promoter-TSS (NM_173566)	0	NM_173566	253143	Hs.438906	NM_173566	ENSG00000183530	PRR14L	C22orf30	proline rich 14-like
789	chr14	35591469	35591567	1	0	+	0	0	1	promoter-TSS (NM_001256679)	promoter-TSS (NM_001256679)	1	NM_017917	55012	Hs.621667	NM_017917	ENSG00000092020	PPP2R3C	C14orf10|G4-1|G5pr	protein phosphatase 2, regulatory subunit B'', gamma
2327	chr6	151187409	151187530	1	1	+	0	0	1	promoter-TSS (NM_001242768)	promoter-TSS (NM_001242768)	1	NM_001242768	25902	Hs.591343	NM_001242767	ENSG00000120254	MTHFD1L	FTHFSDC1|MTC1THFS|dJ292B18.2	methylenetetrahydrofolate dehydrogenase (NADP+ dependent) 1-like
2432	chr7	102985257	102985381	0	1	+	0	0	1	promoter-TSS (NM_001129887)	promoter-TSS (NM_001129887)	1	NM_014377	27000	Hs.558476	NM_001129887	ENSG00000105821	DNAJC2	MPHOSPH11|MPP11|ZRF1|ZUO1	DnaJ (Hsp40) homolog, subfamily C, member 2
1837	chr3	9989003	9989176	1	1	+	0	0	1	promoter-TSS (NR_046734)	promoter-TSS (NR_046734)	2	NR_046734	100874032	Hs.616388	NR_046734	ENSG00000230082	PRRT3-AS1	-	PRRT3 antisense RNA 1
2494	chr8	37594164	37594236	0	1	+	0	0	1	promoter-TSS (NM_001003790)	promoter-TSS (NM_001003790)	3	NM_001003790	11160	Hs.705490	NM_001003790	ENSG00000147475	ERLIN2	C8orf2|Erlin-2|NET32|SPFH2|SPG18	ER lipid raft associated 2
1106	chr17	16120436	16120590	1	1	+	0	0	1	promoter-TSS (NM_004278)	promoter-TSS (NM_004278)	4	NM_004278	9487	Hs.625050	NM_004278	ENSG00000108474	PIGL	CHIME	phosphatidylinositol glycan anchor biosynthesis, class L
1314	chr19	3762648	3762690	1	0	+	0	0	1	promoter-TSS (NM_004886)	promoter-TSS (NM_004886)	4	NM_172251	116541	Hs.356578	NM_172251	ENSG00000183617	MRPL54	L54mt|MRP-L54	mitochondrial ribosomal protein L54
577	chr11	116658700	116658765	0	1	+	0	0	1	promoter-TSS (NM_003904)	promoter-TSS (NM_003904)	6	NM_003904	8882	Hs.7165	NM_003904		ZNF259	ZPR1	zinc finger protein 259
452	chr11	6624824	6624922	1	0	+	0	0	1	promoter-TSS (NM_004517)	promoter-TSS (NM_004517)	7	NM_015324	23378	Hs.652255	NM_015324		RRP8	KIAA0409	ribosomal RNA processing 8, methyltransferase, homolog (yeast)
941	chr16	1470714	1470873	0	1	+	0	0	1	promoter-TSS (NM_001272051)	promoter-TSS (NM_001272051)	7	NM_001272051	283951	Hs.744762	NM_001010878	ENSG00000174109	C16orf91	CCSMST1|gs103	chromosome 16 open reading frame 91
1089	chr17	7486935	7487009	0	1	+	0	0	1	promoter-TSS (NM_004870)	promoter-TSS (NM_004870)	7	NM_004870	9526	Hs.246381	NM_004870	ENSG00000129255	MPDU1	CDGIF|HBEBP2BPA|Lec35|My008|PP3958|PQLC5|SL15	mannose-P-dolichol utilization defect 1
2162	chr5	139944149	139944215	0	1	+	0	0	1	promoter-TSS (NM_006051)	promoter-TSS (NM_006051)	7	NM_133172	10307	Hs.529449	NM_006051	ENSG00000113108	APBB3	FE65L2|SRA	amyloid beta (A4) precursor protein-binding, family B, member 3
1596	chr2	198364606	198364655	0	1	+	0	0	1	promoter-TSS (NM_002157)	promoter-TSS (NM_002157)	9	NM_002156	3329	Hs.727543	NM_002156	ENSG00000144381	HSPD1	CPN60|GROEL|HLD4|HSP-60|HSP60|HSP65|HuCHA60|SPG13	heat shock 60kDa protein 1 (chaperonin)
2033	chr4	68566974	68567035	0	1	+	0	0	1	promoter-TSS (NR_015439)	promoter-TSS (NR_015439)	9	NR_015439	550112	Hs.479879	NR_015439	ENSG00000248049	LOC550112	-	uncharacterized LOC550112
498	chr11	62359017	62359180	0	1	+	0	0	1	promoter-TSS (NM_022830)	promoter-TSS (NM_022830)	10	NM_022830	64852	Hs.728983	NM_022830	ENSG00000149016	TUT1	PAPD2|RBM21|STARPAP|TUTase	terminal uridylyl transferase 1, U6 snRNA-specific
838	chr14	81687530	81687599	0	1	+	0	0	1	promoter-TSS (NM_201595)	promoter-TSS (NM_201595)	10	NM_201595	2957	Hs.592334	NM_015859	ENSG00000165417	GTF2A1	TF2A1|TFIIA|TFIIA-42|TFIIAL	general transcription factor IIA, 1, 19/37kDa
1329	chr19	5690226	5690485	0	1	+	0	0	1	promoter-TSS (NM_015414)	promoter-TSS (NM_015414)	10	NM_015414	25873	Hs.408018	NM_015414	ENSG00000130255	RPL36	L36	ribosomal protein L36
1794	chr22	30987888	30987946	1	0	+	0	0	1	promoter-TSS (NM_001243225)	promoter-TSS (NM_001243225)	10	NM_014303	23481	Hs.517543	NM_001243225	ENSG00000100029	PES1	PES	pescadillo ribosomal biogenesis factor 1
2417	chr7	91509980	91510031	1	0	+	0	0	1	promoter-TSS (NM_006980)	promoter-TSS (NM_006980)	10	NM_006980	7978	Hs.532216	NM_006980	ENSG00000127989	MTERF	-	mitochondrial transcription termination factor
178	chr1	145209093	145209150	1	0	+	0	0	1	promoter-TSS (NM_203458)	promoter-TSS (NM_203458)	11	NM_203458	388677	Hs.728902	NM_203458		NOTCH2NL	N2N	notch 2 N-terminal like
987	chr16	22217566	22217639	1	0	+	0	0	1	promoter-TSS (NM_013302)	promoter-TSS (NM_013302)	11	NM_013302	29904	Hs.498892	NM_013302		EEF2K	HSU93850|eEF-2K	eukaryotic elongation factor-2 kinase
85	chr1	38156145	38156214	1	0	+	0	0	1	promoter-TSS (NM_017850)	promoter-TSS (NM_017850)	12	NM_017850	54955	Hs.272673	NM_017850	ENSG00000116922	C1orf109	-	chromosome 1 open reading frame 109
564	chr11	77348798	77348877	0	1	+	0	0	1	promoter-TSS (NM_001293)	promoter-TSS (NM_001293)	13	NM_001293	1207	Hs.430733	NM_001293	ENSG00000074201	CLNS1A	CLCI|CLNS1B|ICln	chloride channel, nucleotide-sensitive, 1A
581	chr11	118978081	118978130	0	1	+	0	0	1	promoter-TSS (NM_014807)	promoter-TSS (NM_014807)	13	NM_014807	9854	Hs.26899	NM_014807		C2CD2L	TMEM24	C2CD2-like
990	chr16	23607589	23607662	0	1	+	0	0	1	promoter-TSS (NM_005003)	promoter-TSS (NM_005003)	13	NM_005003	4706	Hs.189716	NM_005003	ENSG00000004779	NDUFAB1	ACP|FASN2A|SDAP	NADH dehydrogenase (ubiquinone) 1, alpha/beta subcomplex, 1, 8kDa
2188	chr5	151151368	151151610	0	1	+	0	0	1	promoter-TSS (NM_005754)	promoter-TSS (NM_005754)	13	NM_005754	10146	Hs.587054	NM_005754	ENSG00000145907	G3BP1	G3BP|HDH-VIII	GTPase activating protein (SH3 domain) binding protein 1
2655	chr9	136283082	136283217	1	1	+	0	0	1	promoter-TSS (NM_020385)	promoter-TSS (NM_020385)	14	NM_020385	57109	Hs.438409	NM_020385	ENSG00000148300	REXO4	REX4|XPMC2|XPMC2H	REX4, RNA exonuclease 4 homolog (S. cerevisiae)
107	chr1	45792525	45792594	0	1	+	0	0	1	promoter-TSS (NM_032756)	promoter-TSS (NM_032756)	15	NM_032756	84842	Hs.162717	NM_032756	ENSG00000186603	HPDL	4-HPPD-L|GLOXD1|RP4-534D1.1	4-hydroxyphenylpyruvate dioxygenase-like
1884	chr3	51976333	51976418	0	1	+	0	0	1	promoter-TSS (NM_004704)	promoter-TSS (NM_004704)	15	NM_001003931	10039	Hs.271742	NM_001003931	ENSG00000041880	PARP3	ADPRT3|ADPRTL2|ADPRTL3|ARTD3|IRT1|PADPRT-3	poly (ADP-ribose) polymerase family, member 3
2237	chr6	10695177	10695228	1	0	+	0	0	1	promoter-TSS (NR_026737)	promoter-TSS (NR_026737)	15	NM_017906	55003	Hs.310231	NM_017906	ENSG00000111845	PAK1IP1	MAK11|PIP1|RP11-421M1.5|WDR84|bA421M1.5|hPIP1	PAK1 interacting protein 1
254	chr1	210001176	210001480	1	1	+	0	0	1	promoter-TSS (NM_014388)	promoter-TSS (NM_014388)	16	NM_014388	27042	Hs.194754	NM_014388		DIEXF	C1orf107|DEF|DJ434O14.5|UTP25	digestive organ expansion factor homolog (zebrafish)
1019	chr16	70380803	70380876	0	1	+	0	0	1	promoter-TSS (NR_039997)	promoter-TSS (NR_039997)	16	NM_018332	55308	Hs.656037	NM_018332	ENSG00000168872	DDX19A	DDX19-DDX19L|DDX19L	DEAD (Asp-Glu-Ala-Asp) box polypeptide 19A
2194	chr5	167913441	167913517	0	1	+	0	0	1	promoter-TSS (NM_002887)	promoter-TSS (NM_002887)	16	NM_002887	5917	Hs.654907	NM_002887	ENSG00000113643	RARS	ArgRS|DALRD1	arginyl-tRNA synthetase
1068	chr17	1933370	1933526	1	1	+	0	0	1	promoter-TSS (NM_001383)	promoter-TSS (NM_001383)	17	NM_001383	1801	Hs.513856	NM_001383	ENSG00000108963	DPH1	DPH2L|DPH2L1|OVCA1	DPH1 homolog (S. cerevisiae)
1224	chr17	75084634	75084852	1	1	+	0	0	1	promoter-TSS (NR_003013)	promoter-TSS (NR_003013)	18	NR_027058	654434	Hs.720923	NR_027058	ENSG00000234912	LINC00338	C17orf86|NCRNA00338	long intergenic non-protein coding RNA 338
489	chr11	60674021	60674063	1	0	+	0	0	1	promoter-TSS (NM_014502)	promoter-TSS (NM_014502)	19	NM_014502	27339	Hs.502705	NM_014502	ENSG00000110107	PRPF19	NMP200|PRP19|PSO4|SNEV|UBOX4|hPSO4	PRP19/PSO4 pre-mRNA processing factor 19 homolog (S. cerevisiae)
1731	chr21	30257650	30257701	0	1	+	0	0	1	promoter-TSS (NM_013240)	promoter-TSS (NM_013240)	19	NR_047510	29104	Hs.163846	NM_013240		N6AMT1	C21orf127|HEMK2|MTQ2|N6AMT	N-6 adenine-specific DNA methyltransferase 1 (putative)
507	chr11	64863571	64863642	0	1	+	0	0	1	promoter-TSS (NM_013265)	promoter-TSS (NM_013265)	20	NM_013265	738	Hs.732951	NM_013265	ENSG00000149823	VPS51	ANG2|ANG3|C11orf2|C11orf3|FFR	vacuolar protein sorting 51 homolog (S. cerevisiae)
1024	chr16	71842928	71842983	0	1	+	0	0	1	promoter-TSS (NM_001128)	promoter-TSS (NM_001128)	20	NM_001030007	164	Hs.461253	NM_001030007	ENSG00000166747	AP1G1	ADTG|CLAPG1	adaptor-related protein complex 1, gamma 1 subunit
1197	chr17	57784782	57784890	0	1	+	0	0	1	promoter-TSS (NM_030938)	promoter-TSS (NM_030938)	20	NM_016077	51651	Hs.12677	NM_001015509	ENSG00000141378	PTRH2	BIT1|PTH2	peptidyl-tRNA hydrolase 2
1734	chr21	33765254	33765329	1	1	+	0	0	1	promoter-TSS (NM_014825)	promoter-TSS (NM_014825)	20	NM_014825	9875	Hs.473611	NM_014825	ENSG00000142207	URB1	C21orf108|NPA1	URB1 ribosome biogenesis 1 homolog (S. cerevisiae)
45	chr1	22778341	22778389	1	0	+	0	0	1	promoter-TSS (NM_014870)	promoter-TSS (NM_014870)	21	NM_001083621	9923	Hs.418966	NM_001083621	ENSG00000184677	ZBTB40	ZNF923	zinc finger and BTB domain containing 40
1352	chr19	12834707	12834871	1	1	+	0	0	1	promoter-TSS (NM_001136195)	promoter-TSS (NM_001136195)	21	NM_001136195	30000	Hs.714402	NM_001136195	ENSG00000105576	TNPO2	IPO3|KPNB2B|TRN2	transportin 2
1404	chr19	41903180	41903288	1	0	+	0	0	1	promoter-TSS (NM_020158)	promoter-TSS (NM_020158)	22	NM_020158	56915	Hs.283741	NM_020158	ENSG00000077348	EXOSC5	RRP41B|RRP46|Rrp46p|hRrp46p|p12B	exosome component 5
2172	chr5	145562242	145562300	1	0	+	0	0	1	promoter-TSS (NM_020117)	promoter-TSS (NM_020117)	23	NM_020117	51520	Hs.432674	NM_020117	ENSG00000133706	LARS	HSPC192|LARS1|LEURS|LEUS|LRS|PIG44|RNTLS|hr025Cl	leucyl-tRNA synthetase
1123	chr17	33469267	33469327	1	1	+	0	0	1	promoter-TSS (NM_018096)	promoter-TSS (NM_018096)	25	NM_018096	54475	Hs.85570	NM_001014445	ENSG00000073536	NLE1	Nle	notchless homolog 1 (Drosophila)
1478	chr2	27440236	27440329	1	1	+	0	0	1	promoter-TSS (NM_004341)	promoter-TSS (NM_004341)	25	NM_004341	790	Hs.377010	NM_004341	ENSG00000084774	CAD	-	carbamoyl-phosphate synthetase 2, aspartate transcarbamylase, and dihydroorotase
1912	chr3	105085557	105085606	0	1	+	0	0	1	promoter-TSS (NM_001243283)	promoter-TSS (NM_001243283)	25	NM_001243280	214	Hs.740441	NM_001243280	ENSG00000170017	ALCAM	CD166|MEMD	activated leukocyte cell adhesion molecule
2118	chr5	61699678	61699727	0	1	+	0	0	1	promoter-TSS (NM_014473)	promoter-TSS (NM_014473)	25	NM_014473	27292	Hs.731665	NM_014473		DIMT1	DIM1|DIMT1L|HSA9761|HUSSY5	DIM1 dimethyladenosine transferase 1 homolog (S. cerevisiae)
2572	chr9	6757641	6757690	0	1	+	0	0	1	promoter-TSS (NM_001146695)	promoter-TSS (NM_001146695)	25	NM_015061	23081	Hs.709425	NM_001146694	ENSG00000107077	KDM4C	GASC1|JHDM3C|JMJD2C|TDRD14C|bA146B14.1	lysine (K)-specific demethylase 4C
1096	chr17	7761111	7761181	1	0	+	0	0	1	promoter-TSS (NM_144607)	promoter-TSS (NM_144607)	26	NM_032356	84316	Hs.565094	NM_032356	ENSG00000183011	LSMD1	PFAAP2	LSM domain containing 1
1297	chr19	1438368	1438410	1	0	+	0	0	1	promoter-TSS (NM_001018)	promoter-TSS (NM_001018)	26	NM_001018	6209	Hs.406683	NM_001018	ENSG00000115268	RPS15	RIG|S15	ribosomal protein S15
1854	chr3	41240943	41240992	0	1	+	0	0	1	promoter-TSS (NM_001904)	promoter-TSS (NM_001904)	26	NM_001098209	1499	Hs.476018	NM_001098209	ENSG00000168036	CTNNB1	CTNNB|MRD19|armadillo	catenin (cadherin-associated protein), beta 1, 88kDa
2568	chr9	2844039	2844169	0	1	+	0	0	1	promoter-TSS (NM_014878)	promoter-TSS (NM_014878)	26	NM_014878	9933	Hs.493309	NM_001031691	ENSG00000080608	KIAA0020	HA-8|HLA-HA8|PEN|PUF6|XTP5|hPUF-A	KIAA0020
87	chr1	38455690	38455777	1	1	+	0	0	1	promoter-TSS (NM_006802)	promoter-TSS (NM_006802)	27	NM_006802	10946	Hs.77897	NM_006802		SF3A3	PRP9|PRPF9|SAP61|SF3a60	splicing factor 3a, subunit 3, 60kDa
649	chr12	56862177	56862481	1	1	+	0	0	1	promoter-TSS (NM_207344)	promoter-TSS (NM_207344)	28	NM_207344	283377	Hs.128676	NM_207344	ENSG00000176422	SPRYD4	-	SPRY domain containing 4
782	chr14	24658058	24658133	0	1	+	0	0	1	promoter-TSS (NM_024658)	promoter-TSS (NM_024658)	28	NM_024658	79711	Hs.411865	NM_024658	ENSG00000196497	IPO4	Imp4	importin 4
1222	chr17	74553776	74553973	1	1	+	0	0	1	promoter-TSS (NR_038110)	promoter-TSS (NR_038110)	29	NR_038109	100507246	Hs.288215	NR_038108	ENSG00000163597	SNHG16	ncRAN	small nucleolar RNA host gene 16 (non-protein coding)
2149	chr5	131892597	131892692	0	1	+	0	0	1	promoter-TSS (NM_005732)	promoter-TSS (NM_005732)	29	NM_005732	10111	Hs.633509	NM_005732	ENSG00000113522	RAD50	NBSLD|RAD502|hRad50	RAD50 homolog (S. cerevisiae)
1420	chr19	47852523	47852614	0	1	+	0	0	1	promoter-TSS (NM_014681)	promoter-TSS (NM_014681)	31	NM_014681	9704	Hs.151706	NM_014681	ENSG00000134815	DHX34	DDX34|HRH1	DEAH (Asp-Glu-Ala-His) box polypeptide 34
1332	chr19	5720675	5720765	0	1	+	0	0	1	promoter-TSS (NM_152784)	promoter-TSS (NM_152784)	32	NM_152784	257062	Hs.631842	NM_152784	ENSG00000174898	CATSPERD	TMEM146	catsper channel auxiliary subunit delta
685	chr12	104350926	104350993	0	1	+	0	0	1	promoter-TSS (NM_001135570)	promoter-TSS (NM_001135570)	33	NM_001135570	728568	Hs.42547	NR_024026	ENSG00000204954	C12orf73	-	chromosome 12 open reading frame 73
1081	chr17	5372321	5372370	0	1	+	0	0	1	promoter-TSS (NM_020162)	promoter-TSS (NM_020162)	34	NM_001199699	56919	Hs.250456	NM_001199699	ENSG00000005100	DHX33	DDX33	DEAH (Asp-Glu-Ala-His) box polypeptide 33
1141	chr17	38256851	38257036	1	1	+	0	0	1	promoter-TSS (NM_021724)	promoter-TSS (NM_021724)	34	NM_021724	9572	Hs.592130	NM_021724	ENSG00000126368	NR1D1	EAR1|THRA1|THRAL|ear-1|hRev	nuclear receptor subfamily 1, group D, member 1
593	chr11	123612303	123612352	0	1	+	0	0	1	promoter-TSS (NM_003455)	promoter-TSS (NM_003455)	35	NM_003455	7753	Hs.112556	NM_003455	ENSG00000166261	ZNF202	ZKSCAN10|ZSCAN42	zinc finger protein 202
692	chr12	110211229	110211284	0	1	+	0	0	1	promoter-TSS (NR_026661)	promoter-TSS (NR_026661)	35	NR_026661	84983	Hs.675961	NM_032897	ENSG00000255650	FAM222A-AS1	-	FAM222A antisense RNA 1
1365	chr19	17445800	17445855	0	1	+	0	0	1	promoter-TSS (NM_020959)	promoter-TSS (NM_020959)	37	NM_001195422	84705	Hs.334885	NM_001128855	ENSG00000130299	GTPBP3	GTPBG3|MSS1|MTGP1|THDF1	GTP binding protein 3 (mitochondrial)
1439	chr19	54618981	54619055	0	1	+	0	0	1	promoter-TSS (NM_013342)	promoter-TSS (NM_013342)	37	NM_013342	29844	Hs.743503	NM_013342	ENSG00000105619	TFPT	FB1|INO80F|amida	TCF3 (E2A) fusion partner (in childhood Leukemia)
2435	chr7	105162626	105162668	1	0	+	0	0	1	promoter-TSS (NM_019042)	promoter-TSS (NM_019042)	38	NM_019042	54517	Hs.520619	NM_019042	ENSG00000091127	PUS7	-	pseudouridylate synthase 7 homolog (S. cerevisiae)
2602	chr9	95055927	95056073	1	1	+	0	0	1	promoter-TSS (NM_013417)	promoter-TSS (NM_013417)	38	NM_002161	3376	Hs.445403	NM_002161	ENSG00000196305	IARS	IARS1|ILERS|ILRS|IRS|PRO0785	isoleucyl-tRNA synthetase
2612	chr9	108320428	108320470	1	0	+	0	0	1	promoter-TSS (NM_006731)	promoter-TSS (NM_006731)	38	NM_001198963	2218	Hs.55777	NM_001079802	ENSG00000106692	FKTN	CMD1X|FCMD|LGMD2M|MDDGA4|MDDGB4|MDDGC4	fukutin
2074	chr4	186125091	186125194	0	1	+	0	0	1	promoter-TSS (NM_020827)	promoter-TSS (NM_020827)	39	NM_020827	57587	Hs.535734	NM_020827	ENSG00000164323	KIAA1430	-	KIAA1430
1962	chr3	150264589	150264639	0	1	+	0	0	1	promoter-TSS (NM_014445)	promoter-TSS (NM_014445)	40	NM_032025	83939	Hs.655782	NM_032025		EIF2A	EIF-2A|MST089|MSTP004|MSTP089	eukaryotic translation initiation factor 2A, 65kDa
295	chr10	1034357	1034423	0	1	+	0	0	1	promoter-TSS (NM_012341)	promoter-TSS (NM_012341)	41	NM_012341	23560	Hs.215766	NM_012341	ENSG00000107937	GTPBP4	CRFG|NGB|NOG1	GTP binding protein 4
325	chr10	43892698	43892807	0	1	+	0	0	1	promoter-TSS (NM_001098207)	promoter-TSS (NM_001098207)	41	NM_001098207	3185	Hs.712955	NM_001098204	ENSG00000169813	HNRNPF	HNRPF|OK/SW-cl.23|mcs94-1	heterogeneous nuclear ribonucleoprotein F
2439	chr7	127983868	127983974	0	1	+	0	0	1	promoter-TSS (NM_018077)	promoter-TSS (NM_018077)	41	NM_001166135	55131	Hs.274263	NM_001166135	ENSG00000106344	RBM28	-	RNA binding motif protein 28
263	chr1	220219937	220219979	1	0	+	0	0	1	promoter-TSS (NM_004446)	promoter-TSS (NM_004446)	42	NM_004446	2058	Hs.497788	NM_004446	ENSG00000136628	EPRS	EARS|GLUPRORS|PARS|QARS|QPRS	glutamyl-prolyl-tRNA synthetase
487	chr11	57508725	57508802	0	1	+	0	0	1	promoter-TSS (NM_170746)	promoter-TSS (NM_170746)	42	NM_170746	280636	Hs.744024	NM_170746		C11orf31	C17orf10|SELH	chromosome 11 open reading frame 31
610	chr12	10766123	10766208	1	0	+	0	0	1	promoter-TSS (NM_018048)	promoter-TSS (NM_018048)	42	NM_018048	55110	Hs.104650	NM_018048		MAGOHB	MGN2|mago|magoh	mago-nashi homolog B (Drosophila)
1369	chr19	18111963	18112010	1	0	+	0	0	1	promoter-TSS (NM_001025604)	promoter-TSS (NM_001025604)	43	NM_001025604	27106	Hs.515249	NM_001025604	ENSG00000105643	ARRDC2	CLONE24945	arrestin domain containing 2
1885	chr3	52029894	52029936	1	0	+	0	0	1	promoter-TSS (NM_000992)	promoter-TSS (NM_000992)	43	NM_000992	6159	Hs.425125	NM_000992	ENSG00000162244	RPL29	HIP|HUMRPL29|L29|RPL29P10|RPL29_3_370	ribosomal protein L29
554	chr11	73498933	73498991	0	1	+	0	0	1	promoter-TSS (NM_016055)	promoter-TSS (NM_016055)	45	NM_016055	51642	Hs.503239	NM_016055		MRPL48	HSPC290|L48MT|MRP-L48	mitochondrial ribosomal protein L48
1154	chr17	41116447	41116493	1	0	+	0	0	1	promoter-TSS (NM_001261434)	promoter-TSS (NM_001261434)	45	NM_001261434	80755	Hs.317403	NM_001261434	ENSG00000108825	AARSD1	-	alanyl-tRNA synthetase domain containing 1
1213	chr17	71088774	71088841	1	0	+	0	0	1	promoter-TSS (NM_139177)	promoter-TSS (NM_139177)	45	NM_139177	201266	Hs.221127	NM_001159770	ENSG00000133195	SLC39A11	C17orf26|ZIP11	solute carrier family 39 (metal ion transporter), member 11
1528	chr2	70314081	70314123	1	0	+	0	0	1	promoter-TSS (NR_033872)	promoter-TSS (NR_033872)	45	NR_033872	400960	Hs.716915	NR_033872	ENSG00000179818	PCBP1-AS1	-	PCBP1 antisense RNA 1
2124	chr5	81574159	81574220	1	0	+	0	0	1	promoter-TSS (NM_001025)	promoter-TSS (NM_001025)	45	NM_001025	6228	Hs.527193	NM_001025	ENSG00000186468	RPS23	S23	ribosomal protein S23
1673	chr20	30102262	30102311	0	1	+	0	0	1	promoter-TSS (NM_030789)	promoter-TSS (NM_030789)	46	NM_178582	81502	Hs.373741	NM_030789	ENSG00000101294	HM13	H13|IMP1|IMPAS|IMPAS-1|MSTP086|PSENL3|PSL3|SPP|SPPL1|dJ324O17.1	histocompatibility (minor) 13
2453	chr7	150924245	150924294	0	1	+	0	0	1	promoter-TSS (NM_007189)	promoter-TSS (NM_007189)	47	NM_005692	10061	Hs.654958	NM_005692	ENSG00000033050	ABCF2	ABC28|EST133090|HUSSY18|M-ABC1	ATP-binding cassette, sub-family F (GCN20), member 2
175	chr1	119683210	119683283	0	1	+	0	0	1	promoter-TSS (NM_201263)	promoter-TSS (NM_201263)	48	NM_201263	10352	Hs.523506	NM_015836	ENSG00000116874	WARS2	TrpRS	tryptophanyl tRNA synthetase 2, mitochondrial
1182	chr17	49230775	49231162	1	1	+	0	0	1	promoter-TSS (NR_037149)	promoter-TSS (NR_037149)	49	NM_000269	4830	Hs.463456	NM_000269	ENSG00000239672	NME1	AWD|GAAD|NB|NBS|NDKA|NDPK-A|NDPKA|NM23|NM23-H1	NME/NM23 nucleoside diphosphate kinase 1
1280	chr18	48494411	48494460	0	1	+	0	0	1	promoter-TSS (NM_018696)	promoter-TSS (NM_018696)	49	NM_018696	55520	Hs.657360	NM_018696	ENSG00000141642	ELAC1	D29	elaC homolog 1 (E. coli)
2026	chr4	54232162	54232223	1	0	+	0	0	1	promoter-TSS (NM_152540)	promoter-TSS (NM_152540)	49	NM_152540	152579	Hs.302287	NM_152540	ENSG00000184178	SCFD2	STXBP1L1	sec1 family domain containing 2
2344	chr6_qbl_hap6	4472111	4472164	0	1	+	0	0	1	promoter-TSS (NM_022553).3	promoter-TSS (NM_022553).3	50	NM_022551	6222	Hs.627414	NM_022551	ENSG00000231500	RPS18	D6S218E|HKE3|KE-3|KE3|S18	ribosomal protein S18
324	chr10	42970961	42971019	1	0	+	0	0	1	promoter-TSS (NR_026827)	promoter-TSS (NR_026827)	51	NR_026827	84856	Hs.55977	NM_032770	ENSG00000185904	LINC00839	-	long intergenic non-protein coding RNA 839
1109	chr17	17494765	17495166	1	1	+	0	0	1	promoter-TSS (NM_001267552)	promoter-TSS (NM_001267552)	51	NM_148172	10400	Hs.714193	NM_001267551	ENSG00000133027	PEMT	PEAMT|PEMPT|PEMT2|PNMT	phosphatidylethanolamine N-methyltransferase
824	chr14	74226919	74226979	0	1	+	0	0	1	promoter-TSS (NM_194278)	promoter-TSS (NM_194278)	52	NM_194278	91748	Hs.743376	NM_001043318	ENSG00000156030	ELMSAN1	C14orf117|C14orf43|LSR68|c14_5541	ELM2 and Myb/SANT-like domain containing 1
1049	chr16	88878252	88878327	0	1	+	0	0	1	promoter-TSS (NM_001030018)	promoter-TSS (NM_001030018)	52	NM_000485	353	Hs.28914	NM_000485	ENSG00000198931	APRT	AMP|APRTD	adenine phosphoribosyltransferase
2	chr1	1342596	1342683	0	1	+	0	0	1	promoter-TSS (NM_017971)	promoter-TSS (NM_017971)	53	NM_017971	55052	Hs.182698	NM_017971	ENSG00000242485	MRPL20	L20mt|MRP-L20	mitochondrial ribosomal protein L20
646	chr12	56498131	56498180	0	1	+	0	0	1	promoter-TSS (NM_006191)	promoter-TSS (NM_006191)	53	NM_006191	5036	Hs.573018	NM_006191	ENSG00000170515	PA2G4	EBP1|HG4-1|p38-2G4	proliferation-associated 2G4, 38kDa
705	chr12	112847369	112847411	1	0	+	0	0	1	promoter-TSS (NM_000970)	promoter-TSS (NM_000970)	53	NM_001024662	6128	Hs.546283	NM_000970	ENSG00000089009	RPL6	L6|SHUJUN-2|TAXREB107|TXREB1	ribosomal protein L6
978	chr16	18801563	18801638	0	1	+	0	0	1	promoter-TSS (NM_001019)	promoter-TSS (NM_001019)	55	NM_001030009	6210	Hs.370504	NM_001019	ENSG00000134419	RPS15A	S15a	ribosomal protein S15a
1065	chr17	900380	900444	0	1	+	0	0	1	promoter-TSS (NM_013337)	promoter-TSS (NM_013337)	55	NM_013337	29928	Hs.592108	NM_013337	ENSG00000177370	TIMM22	TEX4|TIM22	translocase of inner mitochondrial membrane 22 homolog (yeast)
989	chr16	23568591	23568689	1	0	+	0	0	1	promoter-TSS (NM_001083614)	promoter-TSS (NM_001083614)	56	NR_003501	124454	Hs.620541	NM_001083614	ENSG00000103356	EARS2	COXPD12|MSE1	glutamyl-tRNA synthetase 2, mitochondrial
1735	chr21	34144051	34144175	1	1	+	0	0	1	promoter-TSS (NR_027873)	promoter-TSS (NR_027873)	56	NR_027873	94104	Hs.644004	NM_013329	ENSG00000159086	PAXBP1	BM020|C21orf66|FSAP105|GCFC|GCFC1	PAX3 and PAX7 binding protein 1
1436	chr19	51611510	51611667	1	1	+	0	0	1	promoter-TSS (NM_145232)	promoter-TSS (NM_145232)	58	NM_145232	90353	Hs.148425	NM_145232	ENSG00000142544	CTU1	ATPBD3|NCS6	cytosolic thiouridylase subunit 1 homolog (S. pombe)
1695	chr20	43589027	43589084	1	0	+	0	0	1	promoter-TSS (NM_006809)	promoter-TSS (NM_006809)	58	NM_006809	10953	Hs.517066	NM_006809	ENSG00000025772	TOMM34	HTOM34P|TOM34|URCC3	translocase of outer mitochondrial membrane 34
1911	chr3	101405438	101405569	0	1	+	0	0	1	promoter-TSS (NM_000986)	promoter-TSS (NM_000986)	59	NM_000986	6152	Hs.649475	NM_000986	ENSG00000114391	RPL24	L24	ribosomal protein L24
1449	chr19	58898065	58898262	1	1	+	0	0	1	promoter-TSS (NM_001009)	promoter-TSS (NM_001009)	61	NR_039910	100616168		NR_039910	ENSG00000266640	MIR4754	-	microRNA 4754
2234	chr6	7390059	7390186	1	1	+	0	0	1	promoter-TSS (NM_031480)	promoter-TSS (NM_031480)	61	NM_031480	83732	Hs.437474	NM_031480	ENSG00000124784	RIOK1	AD034|RRP10|bA288G3.1	RIO kinase 1
999	chr16	30596994	30597065	0	1	+	0	0	1	promoter-TSS (NM_152458)	promoter-TSS (NM_152458)	62	NM_152458	146540	Hs.513509	NM_152458	ENSG00000197162	ZNF785	-	zinc finger protein 785
1101	chr17	8152615	8152701	1	1	+	0	0	1	promoter-TSS (NM_012393)	promoter-TSS (NM_012393)	62	NM_012393	5198	Hs.573976	NM_012393	ENSG00000178921	PFAS	FGAMS|FGARAT|PURL	phosphoribosylformylglycinamidine synthase
1399	chr19	39926479	39926632	0	1	+	0	0	1	promoter-TSS (NM_001020)	promoter-TSS (NM_001020)	62	NM_001020	6217	Hs.397609	NM_001020	ENSG00000105193	RPS16	S16	ribosomal protein S16
1751	chr21	45079219	45079404	1	1	+	0	0	1	promoter-TSS (NM_015056)	promoter-TSS (NM_015056)	62	NM_007031	11077	Hs.406157	NM_007031	ENSG00000160207	HSF2BP	-	heat shock transcription factor 2 binding protein
1958	chr3	142297561	142297650	0	1	+	0	0	1	promoter-TSS (NM_001184)	promoter-TSS (NM_001184)	62	NM_001184	545	Hs.271791	NM_001184	ENSG00000175054	ATR	FCTCS|FRP1|MEC1|SCKL|SCKL1	ataxia telangiectasia and Rad3 related
1390	chr19	36822498	36822616	1	1	+	0	0	1	promoter-TSS (NR_038278)	promoter-TSS (NR_038278)	63	NR_038279	100506930	Hs.595153	NR_038278	ENSG00000232677	LINC00665	-	long intergenic non-protein coding RNA 665
2306	chr6	111279785	111279866	1	0	+	0	0	1	promoter-TSS (NM_138408)	promoter-TSS (NM_138408)	63	NM_138408	112495	Hs.418520	NM_138408	ENSG00000155115	GTF3C6	C6orf51|TFIIIC35|bA397G5.3	general transcription factor IIIC, polypeptide 6, alpha 35kDa
543	chr11	68671365	68671407	1	0	+	0	0	1	promoter-TSS (NM_002180)	promoter-TSS (NM_002180)	67	NM_002180	3508	Hs.503048	NM_002180	ENSG00000132740	IGHMBP2	CATF1|HCSA|HMN6|SMARD1|SMUBP2|ZFAND7	immunoglobulin mu binding protein 2
865	chr15	31196074	31196214	0	1	+	0	0	1	promoter-TSS (NM_001146096)	promoter-TSS (NM_001146096)	68	NM_001146096	22909	Hs.584863	NM_001146094	ENSG00000198690	FAN1	KIAA1018|KMIN|MTMR15	FANCD2/FANCI-associated nuclease 1
1723	chr20	61569175	61569295	1	1	+	0	0	1	promoter-TSS (NM_033081)	promoter-TSS (NM_033081)	69	NM_080797	11083	Hs.517172	NM_001193369	ENSG00000101191	DIDO1	BYE1|C20orf158|DATF-1|DATF1|DIDO2|DIDO3|DIO-1|DIO1|dJ885L7.8	death inducer-obliterator 1
153	chr1	109642849	109642921	1	1	+	0	0	1	promoter-TSS (NR_003023)	promoter-TSS (NR_003023)	70	NR_003023	677766	Hs.550815	NR_003023	ENSG00000238881	SCARNA2	HBII-382|mgU2-25/61	small Cajal body-specific RNA 2
34	chr1	19578121	19578170	0	1	+	0	0	1	promoter-TSS (NM_016183)	promoter-TSS (NM_016183)	71	NM_016183	51154	Hs.463797	NM_016183	ENSG00000053372	MRTO4	C1orf33|MRT4|dJ657E11.4	mRNA turnover 4 homolog (S. cerevisiae)
113	chr1	54304119	54304188	0	1	+	0	0	1	promoter-TSS (NM_001168551)	promoter-TSS (NM_001168551)	71	NM_018087	55706	Hs.476525	NM_001168551	ENSG00000058804	TMEM48	NDC1|NET3	transmembrane protein 48
142	chr1	93811232	93811361	0	1	+	0	0	1	promoter-TSS (NR_034089)	promoter-TSS (NR_034089)	71	NR_034089	100131564	Hs.732666	NR_034089		LOC100131564	-	uncharacterized LOC100131564
2220	chr5	180670810	180670859	0	1	+	0	0	1	promoter-TSS (NM_006098)	promoter-TSS (NM_006098)	71	NM_006098	10399	Hs.5662	NM_006098	ENSG00000204628	GNB2L1	Gnb2-rs1|H12.3|HLC-7|PIG21|RACK1	guanine nucleotide binding protein (G protein), beta polypeptide 2-like 1
2258	chr6	28048528	28048577	0	1	+	0	0	1	promoter-TSS (NM_003447)	promoter-TSS (NM_003447)	71	NM_003447	7718	Hs.55481	NM_003447	ENSG00000197279	ZNF165	CT53|LD65|ZSCAN7	zinc finger protein 165
2261	chr6	35436099	35436398	1	1	+	0	0	1	promoter-TSS (NM_007104)	promoter-TSS (NM_007104)	71	NM_007104	4736	Hs.546269	NM_007104	ENSG00000198755	RPL10A	Csa-19|L10A|NEDD6	ribosomal protein L10a
657	chr12	58165673	58166008	1	1	+	0	0	1	promoter-TSS (NM_206914)	promoter-TSS (NM_206914)	73	NM_005371	4234	Hs.42957	NM_005371	ENSG00000037897	METTL1	C12orf1|TRM8|TRMT8|YDL201w	methyltransferase like 1
475	chr11	34127143	34127229	1	1	+	0	0	1	promoter-TSS (NM_001144030)	promoter-TSS (NM_001144030)	75	NM_001144030	55226	Hs.577281	NM_001144030	ENSG00000135372	NAT10	ALP|NET43	N-acetyltransferase 10 (GCN5-related)
2190	chr5	154317674	154317727	0	1	+	0	0	1	promoter-TSS (NM_001252156)	promoter-TSS (NM_001252156)	75	NM_001252156	25929	Hs.483921	NM_001252156	ENSG00000082516	GEMIN5	GEMIN-5	gem (nuclear organelle) associated protein 5
106	chr1	45452248	45452387	0	1	+	0	0	1	promoter-TSS (NM_020365)	promoter-TSS (NM_020365)	76	NM_020365	8891	Hs.533549	NM_001166588	ENSG00000070785	EIF2B3	EIF-2B|EIF2Bgamma	eukaryotic translation initiation factor 2B, subunit 3 gamma, 58kDa
182	chr1	145610757	145610859	0	1	+	0	0	1	promoter-TSS (NM_006468)	promoter-TSS (NM_006468)	76	NM_006468	10623	Hs.591457	NM_006468	ENSG00000186141	POLR3C	RPC3|RPC62	polymerase (RNA) III (DNA directed) polypeptide C (62kD)
707	chr12	118573900	118573992	1	0	+	0	0	1	promoter-TSS (NM_002567)	promoter-TSS (NM_002567)	76	NM_002567	5037	Hs.433863	NM_002567	ENSG00000089220	PEBP1	HCNP|HCNPpp|PBP|PEBP|PEBP-1|RKIP	phosphatidylethanolamine binding protein 1
954	chr16	3074176	3074245	1	0	+	0	0	1	promoter-TSS (NM_001002017)	promoter-TSS (NM_001002017)	76	NM_001002017	54985	Hs.423103	NM_001002017	ENSG00000103145	HCFC1R1	HPIP	host cell factor C1 regulator 1 (XPO1 dependent)
1116	chr17	27047006	27047145	1	0	+	0	0	1	promoter-TSS (NM_000984)	promoter-TSS (NM_000984)	76	NM_000984	6147	Hs.419463	NM_000984		RPL23A	L23A|MDA20	ribosomal protein L23a
2040	chr4	89444823	89444928	0	1	+	0	0	1	promoter-TSS (NM_032906)	promoter-TSS (NM_032906)	76	NM_032906	100996939	Hs.743393	NM_032906	ENSG00000145337	PYURF	PREY	PIGY upstream reading frame
1022	chr16	70557736	70557799	0	1	+	0	0	1	promoter-TSS (NM_001195139)	promoter-TSS (NM_001195139)	77	NM_012426	23450	Hs.514435	NM_012426		SF3B3	RSE1|SAP130|SF3b130|STAF130	splicing factor 3b, subunit 3, 130kDa
2238	chr6	10723201	10723250	0	1	+	0	0	1	promoter-TSS (NM_016462)	promoter-TSS (NM_016462)	78	NM_001165258	51522	Hs.519557	NM_001165258	ENSG00000111843	TMEM14C	C6orf53|MSTP073|NET26|bA421M1.6	transmembrane protein 14C
2620	chr9	116037971	116038013	1	0	+	0	0	1	promoter-TSS (NM_004697)	promoter-TSS (NM_004697)	78	NM_004697	9128	Hs.744014	NM_001244926	ENSG00000136875	PRPF4	HPRP4|HPRP4P|PRP4|Prp4p	PRP4 pre-mRNA processing factor 4 homolog (yeast)
82	chr1	36929919	36929998	1	0	+	0	0	1	promoter-TSS (NM_031280)	promoter-TSS (NM_031280)	81	NM_031280	64960	Hs.352839	NM_031280	ENSG00000116898	MRPS15	MPR-S15|RPMS15|S15mt	mitochondrial ribosomal protein S15
109	chr1	46016509	46016563	1	0	+	0	0	1	promoter-TSS (NM_001202413)	promoter-TSS (NM_001202413)	81	NM_001202414	10327	Hs.721160	NM_001202414	ENSG00000117448	AKR1A1	ALDR1|ALR|ARM|DD3	aldo-keto reductase family 1, member A1 (aldehyde reductase)
608	chr12	6677392	6677441	0	1	+	0	0	1	promoter-TSS (NM_006170)	promoter-TSS (NM_006170)	81	NM_001033714	4839	Hs.534334	NM_001033714	ENSG00000111641	NOP2	NOL1|NOP120|NSUN1|p120	NOP2 nucleolar protein
1534	chr2	74425732	74425810	0	1	+	0	0	1	promoter-TSS (NR_027405)	promoter-TSS (NR_027405)	81	NM_006636	10797	Hs.469030	NM_006636		MTHFD2	NMDMC	methylenetetrahydrofolate dehydrogenase (NADP+ dependent) 2, methenyltetrahydrofolate cyclohydrolase
1579	chr2	172864857	172864914	1	0	+	0	0	1	promoter-TSS (NM_199227)	promoter-TSS (NM_199227)	82	NM_199227	254042	Hs.298250	NM_199227		METAP1D	MAP1D|Metap1l	methionyl aminopeptidase type 1D (mitochondrial)
329	chr10	44069930	44070034	1	1	+	0	0	1	promoter-TSS (NM_001099282)	promoter-TSS (NM_001099282)	83	NM_001099282	8187	Hs.25040	NM_001099282	ENSG00000196793	ZNF239	HOK-2|MOK2	zinc finger protein 239
1471	chr2	24299177	24299284	1	1	+	0	0	1	promoter-TSS (NM_016047)	promoter-TSS (NM_016047)	83	NM_016047	51639	Hs.177861	NM_016047	ENSG00000115128	SF3B14	HSPC175|Ht006|P14|SAP14|SF3B14a	splicing factor 3B, 14 kDa subunit
777	chr14	20923145	20923220	0	1	+	0	0	1	promoter-TSS (NM_001641)	promoter-TSS (NM_001641)	84	NM_017807	55644	Hs.525196	NM_017807	ENSG00000092094	OSGEP	GCPL1|KAE1|OSGEP1|PRSMG1	O-sialoglycoprotein endopeptidase
2273	chr6	42847701	42847808	0	1	+	0	0	1	promoter-TSS (NM_198486)	promoter-TSS (NM_198486)	84	NM_198486	285855	Hs.520133	NM_198486		RPL7L1	dJ475N16.4	ribosomal protein L7-like 1
1651	chr20	3190160	3190277	1	0	+	0	0	1	promoter-TSS (NM_181493)	promoter-TSS (NM_181493)	85	NM_181493	3704	Hs.415299	NM_001267623	ENSG00000125877	ITPA	C20orf37|HLC14-06-P|dJ794I6.3	inosine triphosphatase (nucleoside triphosphate pyrophosphatase)
1839	chr3	11178839	11178888	0	1	+	0	0	1	promoter-TSS (NM_001098213)	promoter-TSS (NM_001098213)	85	NM_001098213	3269	Hs.1570	NM_000861	ENSG00000196639	HRH1	H1-R|hisH1	histamine receptor H1
2677	chrX	40036472	40036521	0	1	+	0	0	1	promoter-TSS (NM_001123384)	promoter-TSS (NM_001123384)	85	NM_001123383	54880	Hs.659681	NM_001123383	ENSG00000183337	BCOR	ANOP2|MAA2|MCOPS2	BCL6 corepressor
1414	chr19	45927002	45927175	0	1	+	0	0	1	promoter-TSS (NM_202001)	promoter-TSS (NM_202001)	88	NM_001983	2067	Hs.435981	NM_001166049	ENSG00000012061	ERCC1	COFS4|RAD10|UV20	excision repair cross-complementing rodent repair deficiency, complementation group 1 (includes overlapping antisense sequence)
1279	chr18	47018706	47018780	0	1	+	0	0	1	promoter-TSS (NM_001199355)	promoter-TSS (NM_001199355)	91	NM_001199341	6139	Hs.485081	NM_000985	ENSG00000215472	RPL17	L17|PD-1|RPL23	ribosomal protein L17
2366	chr7	6048929	6049017	1	1	+	0	0	1	promoter-TSS (NR_003085)	promoter-TSS (NR_003085)	91	NM_006303	7965	Hs.520205	NM_006303	ENSG00000106305	AIMP2	JTV-1|JTV1|P38	aminoacyl tRNA synthetase complex-interacting multifunctional protein 2
33	chr1	17766103	17766212	0	1	+	0	0	1	promoter-TSS (NM_018715)	promoter-TSS (NM_018715)	92	NM_018715	55920	Hs.380857	NM_001136204	ENSG00000179051	RCC2	TD-60	regulator of chromosome condensation 2
2509	chr8	62627414	62627465	1	0	+	0	0	1	promoter-TSS (NM_004318)	promoter-TSS (NM_004318)	93	NR_039680	100616484		NR_039680	ENSG00000264408	MIR4470	-	microRNA 4470
778	chr14	20923356	20923417	1	1	+	0	0	1	promoter-TSS (NM_001641)	promoter-TSS (NM_001641)	97	NM_001641	328	Hs.73722	NM_001244249	ENSG00000100823	APEX1	APE|APE1|APEN|APEX|APX|HAP1|REF1	APEX nuclease (multifunctional DNA repair enzyme) 1
1133	chr17	37009915	37009992	1	0	+	0	0	1	promoter-TSS (NM_000978)	promoter-TSS (NM_000978)	99	NM_000978	9349	Hs.406300	NM_000978		RPL23	L23|rpL17	ribosomal protein L23
557	chr11	75110610	75110659	0	1	+	0	0	1	promoter-TSS (NR_000005)	promoter-TSS (NR_000005)	100	NM_001260507	6188	Hs.740358	NM_001005	ENSG00000149273	RPS3	S3	ribosomal protein S3
704	chr12	112847317	112847366	0	1	+	0	0	1	5' UTR (NM_001024662, exon 1 of 7)	5' UTR (NM_001024662, exon 1 of 7)	101	NM_001024662	6128	Hs.546283	NM_000970	ENSG00000089009	RPL6	L6|SHUJUN-2|TAXREB107|TXREB1	ribosomal protein L6
882	chr15	55489108	55489150	1	0	+	0	0	1	5' UTR (NM_016304, exon 1 of 6)	5' UTR (NM_016304, exon 1 of 6)	102	NM_016304	51187	Hs.274772	NM_016304		RSL24D1	C15orf15|HRP-L30-iso|L30|RLP24|RPL24|RPL24L|TVAS3	ribosomal L24 domain containing 1
1989	chr3	196669328	196669394	0	1	+	0	0	1	promoter-TSS (NR_024388)	promoter-TSS (NR_024388)	103	NM_007362	22916	Hs.591671	NM_001042540	ENSG00000114503	NCBP2	CBC2|CBP20|NIP1	nuclear cap binding protein subunit 2, 20kDa
2225	chr6	3259235	3259295	0	1	+	0	0	1	exon (NM_001128592, exon 1 of 4)	exon (NM_001128592, exon 1 of 4)	103	NM_001128592	389362	Hs.731726	NM_001128591	ENSG00000180822	PSMG4	C6orf86|PAC4|bA506K6.2	proteasome (prosome, macropain) assembly chaperone 4
1565	chr2	122513204	122513246	1	0	+	0	0	1	non-coding (NR_048556, exon 1 of 5)	non-coding (NR_048556, exon 1 of 5)	104	NR_048557	7247	Hs.75066	NM_001261401	ENSG00000211460	TSN	BCLF-1|C3PO|RCHF1|REHF-1|TBRBP|TRSLN	translin
1620	chr2	223520670	223520776	0	1	+	0	0	1	intron (NM_005687, intron 1 of 16)	CpG	104	NM_005687	10056	Hs.471452	NM_005687	ENSG00000116120	FARSB	FARSLB|FRSB|PheHB|PheRS	phenylalanyl-tRNA synthetase, beta subunit
1464	chr2	15731744	15731955	0	1	+	0	0	1	5' UTR (NM_004939, exon 1 of 26)	5' UTR (NM_004939, exon 1 of 26)	105	NM_004939	1653	Hs.440599	NM_004939	ENSG00000079785	DDX1	DBP-RB|UKVH5d	DEAD (Asp-Glu-Ala-Asp) box helicase 1
443	chr11	844152	844222	0	1	+	0	0	1	promoter-TSS (NM_001025237)	promoter-TSS (NM_001025237)	106	NM_001025234	7106	Hs.654836	NM_001025234	ENSG00000214063	TSPAN4	NAG-2|NAG2|TETRASPAN|TM4SF7|TSPAN-4	tetraspanin 4
950	chr16	2581867	2581931	1	0	+	0	0	1	promoter-TSS (NM_001048212)	promoter-TSS (NM_001048212)	107	NR_036139	100422974		NR_036139	ENSG00000266232	MIR3178	-	microRNA 3178
164	chr1	115259365	115259449	0	1	+	0	0	1	TTS (NM_007158)	TTS (NM_007158)	108	NM_002524	4893	Hs.486502	NM_002524	ENSG00000213281	NRAS	ALPS4|N-ras|NRAS1|NS6	neuroblastoma RAS viral (v-ras) oncogene homolog
1017	chr16	69788726	69788800	0	1	+	0	0	1	exon (NM_014062, exon 1 of 9)	exon (NM_014062, exon 1 of 9)	108	NR_074074	28987	Hs.645714	NM_014062	ENSG00000141101	NOB1	ART-4|MST158|NOB1P|PSMD8BP1	NIN1/RPN12 binding protein 1 homolog (S. cerevisiae)
1941	chr3	131221610	131221893	0	1	+	0	0	1	5' UTR (NM_007208, exon 1 of 10)	5' UTR (NM_007208, exon 1 of 10)	108	NM_007208	11222	Hs.205163	NM_007208	ENSG00000114686	MRPL3	COXPD9|MRL3|RPML3	mitochondrial ribosomal protein L3
2106	chr5	40835258	40835300	1	0	+	0	0	1	intron (NM_000997, intron 1 of 3)	CpG	108	NM_000997	6167	Hs.731513	NM_000997		RPL37	L37	ribosomal protein L37
1479	chr2	27579720	27579859	0	1	+	0	0	1	5' UTR (NM_001035521, exon 1 of 19)	5' UTR (NM_001035521, exon 1 of 19)	111	NM_001035521	2976	Hs.75782	NM_001035521	ENSG00000115207	GTF3C2	TFIIIC-BETA|TFIIIC110	general transcription factor IIIC, polypeptide 2, beta 110kDa
2043	chr4	95129065	95129150	1	0	+	0	0	1	promoter-TSS (NR_045644)	promoter-TSS (NR_045644)	112	NM_020159	56916	Hs.410406	NM_001128429	ENSG00000163104	SMARCAD1	ADERM|ETL1|HEL1	SWI/SNF-related, matrix-associated actin-dependent regulator of chromatin, subfamily a, containing DEAD/H box 1
1360	chr19	14491978	14492160	1	1	+	0	0	1	5' UTR (NM_078481, exon 1 of 20)	5' UTR (NM_078481, exon 1 of 20)	113	NM_001784	976	Hs.466039	NM_001025160	ENSG00000123146	CD97	TM7LN1	CD97 molecule
502	chr11	62623539	62623656	0	1	+	0	0	1	promoter-TSS (NR_002564)	promoter-TSS (NR_002564)	114	NM_002394	6520	Hs.502769	NM_001012662	ENSG00000168003	SLC3A2	4F2|4F2HC|4T2HC|CD98|CD98HC|MDU1|NACAE	solute carrier family 3 (activators of dibasic and neutral amino acid transport), member 2
1391	chr19	37064049	37064116	0	1	+	0	0	1	5' UTR (NM_020951, exon 1 of 5)	5' UTR (NM_020951, exon 1 of 5)	114	NM_020951	57711	Hs.654960	NM_001145649	ENSG00000186020	ZNF529	-	zinc finger protein 529
2411	chr7	75677482	75677531	0	1	+	0	0	1	promoter-TSS (NM_016086)	promoter-TSS (NM_016086)	114	NM_005918	4191	Hs.520967	NM_005918		MDH2	M-MDH|MDH|MGC:3559|MOR1	malate dehydrogenase 2, NAD (mitochondrial)
102	chr1	45241303	45241421	1	1	+	0	0	1	promoter-TSS (NR_000015)	promoter-TSS (NR_000015)	116	NM_001012	6202	Hs.512675	NM_001012	ENSG00000142937	RPS8	S8	ribosomal protein S8
1385	chr19	36036768	36036860	0	1	+	0	0	1	TTS (NM_014364)	TTS (NM_014364)	117	NR_038396	100506469	Hs.661816	NR_038396	ENSG00000236144	LOC100506469	-	uncharacterized LOC100506469
1189	chr17	55927294	55927336	1	0	+	0	0	1	intron (NM_016070, intron 1 of 4)	CpG	118	NM_016070	51649	Hs.5836	NM_016070		MRPS23	HSPC329|MRP-S23	mitochondrial ribosomal protein S23
267	chr1	226595635	226595728	0	1	+	0	0	1	5' UTR (NM_001618, exon 1 of 23)	5' UTR (NM_001618, exon 1 of 23)	119	NM_001618	142	Hs.177766	NM_001618	ENSG00000143799	PARP1	ADPRT|ADPRT 1|ADPRT1|ARTD1|PARP|PARP-1|PPOL|pADPRT-1	poly (ADP-ribose) polymerase 1
1523	chr2	68385077	68385170	0	1	+	0	0	1	promoter-TSS (NM_138458)	promoter-TSS (NM_138458)	119	NM_020143	56902	Hs.262858	NM_020143	ENSG00000115946	PNO1	KHRBP1|RRP20	partner of NOB1 homolog (S. cerevisiae)
2684	chrX	100645969	100646025	0	1	+	0	0	1	exon (NM_001199973, exon 1 of 5)	exon (NM_001199973, exon 1 of 5)	119	NM_001199972	6173	Hs.655348	NM_001199972	ENSG00000241343	RPL36A	L36A|L44L|MIG6|RPL44	ribosomal protein L36a
883	chr15	55790584	55790740	1	1	+	0	0	1	non-coding (NR_037923, exon 1 of 16)	non-coding (NR_037923, exon 1 of 16)	120	NR_037923	100533483	Hs.285051	NR_037923		DYX1C1-CCPG1	-	DYX1C1-CCPG1 readthrough (non-protein coding)
1	chr1	1293769	1293818	0	1	+	0	0	1	intron (NM_032348, intron 1 of 9)	intron (NM_032348, intron 1 of 9)	121	NM_032348	54587	Hs.515687	NM_032348	ENSG00000162576	MXRA8	-	matrix-remodelling associated 8
1601	chr2	203736053	203736095	1	0	+	0	0	1	5' UTR (NM_178231, exon 1 of 5)	5' UTR (NM_178231, exon 1 of 5)	121	NM_178231	130026	Hs.516629	NM_138468		ICA1L	ALS2CR14|ALS2CR15	islet cell autoantigen 1,69kDa-like
1149	chr17	39969028	39969139	0	1	+	0	0	1	promoter-TSS (NM_006455)	promoter-TSS (NM_006455)	122	NM_021939	60681	Hs.463035	NM_021939	ENSG00000141756	FKBP10	FKBP65|OI11|OI6|PPIASE|hFKBP65	FK506 binding protein 10, 65 kDa
2215	chr5	179050564	179050613	0	1	+	0	0	1	intron (NM_005520, intron 1 of 13)	CpG-21533	122	NM_001257293	3187	Hs.604001	NM_001257293	ENSG00000169045	HNRNPH1	HNRPH|HNRPH1|hnRNPH	heterogeneous nuclear ribonucleoprotein H1 (H)
2206	chr5	175815597	175815682	1	1	+	0	0	1	promoter-TSS (NM_138820)	promoter-TSS (NM_138820)	123	NM_001256539	51491	Hs.696283	NM_001256539	ENSG00000048162	NOP16	HSPC111|HSPC185	NOP16 nucleolar protein
973	chr16	15068936	15068978	1	0	+	0	0	1	5' UTR (NM_015027, exon 1 of 23)	5' UTR (NM_015027, exon 1 of 23)	124	NM_015027	23042	Hs.370781	NM_015027	ENSG00000179889	PDXDC1	LP8165	pyridoxal-dependent decarboxylase domain containing 1
330	chr10	44101945	44102014	0	1	+	0	0	1	5' UTR (NM_145312, exon 1 of 5)	5' UTR (NM_145312, exon 1 of 5)	125	NM_145312	220992	Hs.147440	NM_145312	ENSG00000198298	ZNF485	-	zinc finger protein 485
2687	chrX	118925448	118925545	0	1	+	0	0	1	intron (NM_001000, intron 1 of 2)	CpG	125	NM_001000	6170	Hs.558387	NM_001000	ENSG00000198918	RPL39	L39|RPL39P42|RPL39_23_1806	ribosomal protein L39
2181	chr5	149829168	149829217	0	1	+	0	0	1	5' UTR (NM_001025070, exon 1 of 5)	5' UTR (NM_001025070, exon 1 of 5)	126	NM_005617	6208	Hs.381126	NM_001025070	ENSG00000164587	RPS14	EMTB|S14	ribosomal protein S14
341	chr10	70715892	70716119	1	1	+	0	0	1	promoter-TSS (NM_001256910)	promoter-TSS (NM_001256910)	127	NM_004728	9188	Hs.223141	NM_001256910	ENSG00000165732	DDX21	GUA|GURDB|RH-II/GU|RH-II/GuA	DEAD (Asp-Glu-Ala-Asp) box helicase 21
780	chr14	23398471	23398597	1	1	+	0	0	1	exon (NM_006109, exon 1 of 17)	exon (NM_006109, exon 1 of 17)	127	NM_001039619	10419	Hs.367854	NM_001039619	ENSG00000100462	PRMT5	HRMT1L5|IBP72|JBP1|SKB1|SKB1Hs	protein arginine methyltransferase 5
189	chr1	151043166	151043251	0	1	+	0	0	1	5' UTR (NM_144618, exon 1 of 9)	5' UTR (NM_144618, exon 1 of 9)	129	NM_144618	126626	Hs.654699	NM_144618		GABPB2	-	GA binding protein transcription factor, beta subunit 2
1037	chr16	85339776	85339825	0	1	+	0	0	1	TTS (NR_049816)	TTS (NR_049816)	130	NR_049816	100847022		NR_049816	ENSG00000266307	MIR5093	-	microRNA 5093
992	chr16	27464540	27464623	1	0	+	0	0	1	non-coding (NR_037158, exon 1 of 3)	non-coding (NR_037158, exon 1 of 3)	132	NR_037158	283888	Hs.660935	NR_037158	ENSG00000259954	IL21R-AS1	-	IL21R antisense RNA 1
2036	chr4	78783880	78783994	1	0	+	0	0	1	5' UTR (NM_020236, exon 1 of 9)	5' UTR (NM_020236, exon 1 of 9)	132	NM_020236	65008	Hs.532019	NM_020236	ENSG00000169288	MRPL1	BM022|L1MT|MRP-L1	mitochondrial ribosomal protein L1
2064	chr4	164415635	164415975	1	1	+	0	0	1	5' UTR (NM_018352, exon 1 of 7)	5' UTR (NM_018352, exon 1 of 7)	132	NM_018352	55319	Hs.267446	NM_018352	ENSG00000198498	TMA16	C4orf43	translation machinery associated 16 homolog (S. cerevisiae)
140	chr1	93297700	93297757	0	1	+	0	0	1	TTS (NM_001252273)	TTS (NM_001252273)	135	NM_000969	6125	Hs.532359	NM_000969	ENSG00000122406	RPL5	DBA6|L5	ribosomal protein L5
1889	chr3	52720034	52720111	0	1	+	0	0	1	promoter-TSS (NM_018313)	promoter-TSS (NM_018313)	137	NM_014366	26354	Hs.313544	NM_014366	ENSG00000163938	GNL3	C77032|E2IG3|NNP47|NS	guanine nucleotide binding protein-like 3 (nucleolar)
2171	chr5	145562130	145562179	0	1	+	0	0	1	5' UTR (NM_020117, exon 1 of 32)	5' UTR (NM_020117, exon 1 of 32)	139	NM_020117	51520	Hs.432674	NM_020117	ENSG00000133706	LARS	HSPC192|LARS1|LEURS|LEUS|LRS|PIG44|RNTLS|hr025Cl	leucyl-tRNA synthetase
682	chr12	101674027	101674069	1	0	+	0	0	1	5' UTR (NM_014503, exon 1 of 62)	5' UTR (NM_014503, exon 1 of 62)	143	NM_014503	27340	Hs.295732	NM_014503	ENSG00000120800	UTP20	DRIM	UTP20, small subunit (SSU) processome component, homolog (yeast)
1056	chr16	89984404	89984457	0	1	+	0	0	1	5' UTR (NM_002386, exon 1 of 1)	5' UTR (NM_002386, exon 1 of 1)	144	NM_002386	4157	Hs.513829	NM_002386	ENSG00000258839	MC1R	CMM5|MSH-R|SHEP2	melanocortin 1 receptor (alpha melanocyte stimulating hormone receptor)
1104	chr17	13505075	13505124	0	1	+	0	0	1	5' UTR (NM_006042, exon 1 of 2)	5' UTR (NM_006042, exon 1 of 2)	144	NM_006042	9955	Hs.462270	NM_006042	ENSG00000153976	HS3ST3A1	30ST3A1|3OST3A1	heparan sulfate (glucosamine) 3-O-sulfotransferase 3A1
2132	chr5	110427951	110428076	1	1	+	0	0	1	exon (NM_139281, exon 1 of 23)	exon (NM_139281, exon 1 of 23)	144	NM_139281	134430	Hs.533237	NM_139281	ENSG00000134987	WDR36	GLC1G|TA-WDRP|TAWDRP|UTP21	WD repeat domain 36
2394	chr7	45025922	45026307	1	1	+	0	0	1	intron (NR_003697, intron 1 of 4)	CpG	144	NR_003697	285958	Hs.25892	NR_003697	ENSG00000232956	SNHG15	C7orf40	small nucleolar RNA host gene 15 (non-protein coding)
1487	chr2	38978448	38978534	1	0	+	0	0	1	5' UTR (NM_001031684, exon 1 of 8)	5' UTR (NM_001031684, exon 1 of 8)	145	NM_001031684	6432	Hs.309090	NM_001031684	ENSG00000115875	SRSF7	9G8|AAG3|SFRS7	serine/arginine-rich splicing factor 7
971	chr16	11945153	11945436	1	1	+	0	0	1	exon (NM_015659, exon 1 of 9)	exon (NM_015659, exon 1 of 9)	147	NM_015659	26156	Hs.401842	NM_015659	ENSG00000171490	RSL1D1	CSIG|PBK1|UTP30	ribosomal L1 domain containing 1
379	chr10	99160951	99161000	0	1	+	0	0	1	exon (NM_001145114, exon 1 of 32)	exon (NM_001145114, exon 1 of 32)	151	NM_015179	23223	Hs.434251	NM_001145114	ENSG00000052749	RRP12	KIAA0690	ribosomal RNA processing 12 homolog (S. cerevisiae)
389	chr10	101088966	101089047	1	1	+	0	0	1	5' UTR (NM_020348, exon 1 of 11)	5' UTR (NM_020348, exon 1 of 11)	151	NM_020348	26507	Hs.274579	NM_020348	ENSG00000119946	CNNM1	ACDP1|CLP-1	cyclin M1
2399	chr7	48019023	48019119	0	1	+	0	0	1	exon (NM_004507, exon 1 of 8)	exon (NM_004507, exon 1 of 8)	151	NM_004507	3364	Hs.152983	NM_004507	ENSG00000136273	HUS1	hHUS1	HUS1 checkpoint homolog (S. pombe)
710	chr12	120638794	120638917	1	1	+	0	0	1	promoter-TSS (NR_038924)	promoter-TSS (NR_038924)	158	NM_001002	6175	Hs.546285	NM_001002	ENSG00000089157	RPLP0	L10E|LP0|P0|PRLP0|RPP0	ribosomal protein, large, P0
128	chr1	70877022	70877104	0	1	+	0	0	1	5' UTR (NM_001190463, exon 1 of 11)	5' UTR (NM_001190463, exon 1 of 11)	162	NM_001902	1491	Hs.19904	NM_001190463	ENSG00000116761	CTH	-	cystathionase (cystathionine gamma-lyase)
2046	chr4	109541865	109541957	0	1	+	0	0	1	promoter-TSS (NR_026968)	promoter-TSS (NR_026968)	162	NM_033625	6164	Hs.438227	NM_000995	ENSG00000109475	RPL34	L34	ribosomal protein L34
2279	chr6	44214817	44214897	0	1	+	0	0	1	5' UTR (NM_007355, exon 1 of 12)	5' UTR (NM_007355, exon 1 of 12)	162	NM_007355	3326	Hs.509736	NM_001271969	ENSG00000096384	HSP90AB1	D6S182|HSP84|HSP90B|HSPC2|HSPCB	heat shock protein 90kDa alpha (cytosolic), class B member 1
1282	chr18	55288971	55289034	0	1	+	0	0	1	5' UTR (NM_004539, exon 1 of 14)	5' UTR (NM_004539, exon 1 of 14)	174	NM_004539	4677	Hs.465224	NM_004539	ENSG00000134440	NARS	ASNRS|NARS1	asparaginyl-tRNA synthetase
68	chr1	28975249	28975327	1	0	+	0	0	1	TTS (NR_004407)	TTS (NR_004407)	176	NR_004407	26824	Hs.640266	NR_004407	ENSG00000209804	RNU11	RNU11-1|U11	RNA, U11 small nuclear
1869	chr3	47017787	47017838	1	0	+	0	0	1	intron (NM_144716, intron 2 of 7)	intron (NM_144716, intron 2 of 7)	178	NR_102269	151903	Hs.744750	NM_001277074	ENSG00000160799	CCDC12	-	coiled-coil domain containing 12
1447	chr19	56915864	56915936	1	0	+	0	0	1	intron (NM_152478, intron 1 of 4)	intron (NM_152478, intron 1 of 4)	182	NM_001159861	147949	Hs.743482	NM_001159860	ENSG00000198440	ZNF583	-	zinc finger protein 583
1153	chr17	40985300	40985384	1	1	+	0	0	1	non-coding (NR_049772, exon 1 of 10)	non-coding (NR_049772, exon 1 of 10)	183	NM_176863	10197	Hs.152978	NM_001267045	ENSG00000131467	PSME3	Ki|PA28-gamma|PA28G|PA28gamma|REG-GAMMA	proteasome (prosome, macropain) activator subunit 3 (PA28 gamma; Ki)
514	chr11	65149936	65149978	1	0	+	0	0	1	5' UTR (NM_001077241, exon 1 of 6)	5' UTR (NM_001077241, exon 1 of 6)	185	NM_001077241	283130	Hs.661604	NM_001077241	ENSG00000162241	SLC25A45	-	solute carrier family 25, member 45
488	chr11	60609568	60609666	1	1	+	0	0	1	exon (NM_024098, exon 1 of 4)	exon (NM_024098, exon 1 of 4)	188	NM_024098	79080	Hs.4253	NM_024098	ENSG00000110104	CCDC86	-	coiled-coil domain containing 86
1535	chr2	74667479	74667563	1	0	+	0	0	1	5' UTR (NM_033046, exon 1 of 13)	5' UTR (NM_033046, exon 1 of 13)	189	NM_033046	6242	Hs.192854	NM_001015055	ENSG00000114993	RTKN	-	rhotekin
1619	chr2	220379017	220379144	1	0	+	0	0	1	exon (NM_182847, exon 1 of 9)	exon (NM_182847, exon 1 of 9)	189	NM_182847	55515	Hs.87469	NM_182847	ENSG00000072182	ASIC4	ACCN4|BNAC4	acid-sensing (proton-gated) ion channel family member 4
2300	chr6	97345553	97345602	0	1	+	0	0	1	exon (NM_014165, exon 1 of 3)	exon (NM_014165, exon 1 of 3)	189	NM_014165	29078	Hs.512144	NM_014165	ENSG00000123545	NDUFAF4	C6orf66|HRPAP20|My013|bA22L21.1	NADH dehydrogenase (ubiquinone) complex I, assembly factor 4
1610	chr2	217363675	217363758	0	1	+	0	0	1	intron (NM_000998, intron 1 of 3)	CpG	197	NM_000998	6168	Hs.433701	NM_000998		RPL37A	L37A	ribosomal protein L37a
1808	chr22	36925015	36925139	0	1	+	0	0	1	intron (NM_003753, intron 1 of 14)	CpG	200	NM_003753	8664	Hs.55682	NM_003753	ENSG00000100353	EIF3D	EIF3S7|eIF3-p66|eIF3-zeta	eukaryotic translation initiation factor 3, subunit D
2293	chr6	74230516	74230577	1	0	+	0	0	1	intron (NM_001402, intron 1 of 7)	CpG	208	NM_001402	1915	Hs.695681	NM_001402		EEF1A1	CCS-3|CCS3|EE1A1|EEF-1|EEF1A|EF-Tu|EF1A|GRAF-1EF|HNGC:16303|LENG7|PTI1|eEF1A-1	eukaryotic translation elongation factor 1 alpha 1
1263	chr18	19192352	19192586	1	1	+	0	0	1	intron (NM_006938, intron 1 of 3)	CpG	209	NM_006938	6632	Hs.464734	NM_006938	ENSG00000167088	SNRPD1	HsT2456|SMD1|SNRPD|Sm-D1	small nuclear ribonucleoprotein D1 polypeptide 16kDa
1681	chr20	35203149	35203191	1	0	+	0	0	1	intron (NM_001199535, intron 1 of 4)	CpG	213	NM_001199515	60436	Hs.632264	NM_001199513	ENSG00000118707	TGIF2	-	TGFB-induced factor homeobox 2
1527	chr2	70313901	70313965	1	1	+	0	0	1	promoter-TSS (NM_006196)	promoter-TSS (NM_006196)	214	NR_033872	400960	Hs.716915	NR_033872	ENSG00000179818	PCBP1-AS1	-	PCBP1 antisense RNA 1
1196	chr17	57784616	57784665	1	0	+	0	0	1	promoter-TSS (NM_030938)	promoter-TSS (NM_030938)	215	NM_016077	51651	Hs.12677	NM_001015509	ENSG00000141378	PTRH2	BIT1|PTH2	peptidyl-tRNA hydrolase 2
2128	chr5	98105187	98105242	0	1	+	0	0	1	TTS (NR_033932)	TTS (NR_033932)	216	NM_001012761	285704	Hs.526902	NM_173670	ENSG00000174136	RGMB	DRAGON	RGM domain family, member B
2263	chr6	36646650	36646755	0	1	+	0	0	1	5' UTR (NM_001220778, exon 1 of 3)	5' UTR (NM_001220778, exon 1 of 3)	216	NM_001220778	1026	Hs.732576	NM_000389	ENSG00000124762	CDKN1A	CAP20|CDKN1|CIP1|MDA-6|P21|SDI1|WAF1|p21CIP1	cyclin-dependent kinase inhibitor 1A (p21, Cip1)
1180	chr17	48797118	48797167	0	1	+	0	0	1	exon (NM_006107, exon 1 of 11)	exon (NM_006107, exon 1 of 11)	217	NM_006107	51747	Hs.130293	NM_006107	ENSG00000108848	LUC7L3	CRA|CREAP-1|CROP|LUC7A|OA48-18|hLuc7A	LUC7-like 3 (S. cerevisiae)
1547	chr2	96810930	96810990	1	0	+	0	0	1	exon (NM_004418, exon 1 of 4)	exon (NM_004418, exon 1 of 4)	219	NM_004418	1844	Hs.1183	NM_004418	ENSG00000158050	DUSP2	PAC-1|PAC1	dual specificity phosphatase 2
2044	chr4	99849966	99850079	1	0	+	0	0	1	intron (NM_001968, intron 1 of 6)	CpG	220	NM_001130678	1977	Hs.249718	NM_001130678		EIF4E	AUTS19|CBP|EIF4E1|EIF4EL1|EIF4F	eukaryotic translation initiation factor 4E
518	chr11	65190356	65190628	1	1	+	0	0	1	non-coding (NR_028272, exon 1 of 1)	non-coding (NR_028272, exon 1 of 1)	223	NR_028272	283131	Hs.523789	NR_002802		NEAT1	LINC00084|NCRNA00084|TncRNA	nuclear paraspeckle assembly transcript 1 (non-protein coding)
2030	chr4	57301525	57301630	0	1	+	0	0	1	promoter-TSS (NM_001079524)	promoter-TSS (NM_001079524)	224	NM_002703	5471	Hs.331420	NM_002703	ENSG00000128059	PPAT	ATASE|GPAT|PRAT	phosphoribosyl pyrophosphate amidotransferase
230	chr1	180471757	180471836	1	1	+	0	0	1	5' UTR (NM_032360, exon 1 of 8)	5' UTR (NM_032360, exon 1 of 8)	225	NM_032360	84320	Hs.200051	NM_032360	ENSG00000135847	ACBD6	-	acyl-CoA binding domain containing 6
558	chr11	75110731	75110795	0	1	+	0	0	1	promoter-TSS (NR_000005)	promoter-TSS (NR_000005)	228	NM_001260507	6188	Hs.740358	NM_001005	ENSG00000149273	RPS3	S3	ribosomal protein S3
376	chr10	94333598	94333647	0	1	+	0	0	1	intron (NM_004969, intron 1 of 24)	CpG	229	NM_004969	3416	Hs.500546	NM_001165946	ENSG00000119912	IDE	INSULYSIN	insulin-degrading enzyme
2388	chr7	44162836	44162919	1	1	+	0	0	1	5' UTR (NM_001256879, exon 1 of 12)	5' UTR (NM_001256879, exon 1 of 12)	229	NM_001256879	5425	Hs.740138	NM_001127218	ENSG00000106628	POLD2	-	polymerase (DNA directed), delta 2, accessory subunit
947	chr16	2255900	2256023	0	1	+	0	0	1	intron (NM_001199174, intron 1 of 8)	MIRc|SINE|MIR	230	NM_001199174	64223	Hs.29203	NM_001199173	ENSG00000167965	MLST8	GBL|GbetaL|LST8|POP3|WAT1	MTOR associated protein, LST8 homolog (S. cerevisiae)
2072	chr4	183065368	183065504	0	1	+	0	0	1	intron (NR_027107, intron 1 of 3)	CpG-20284	232	NR_027107	90768	Hs.175465	NR_027107		MGC45800	-	uncharacterized LOC90768
2230	chr6	5004018	5004060	1	0	+	0	0	1	intron (NM_006638, intron 1 of 7)	intron (NM_006638, intron 1 of 7)	232	NM_006638	10799	Hs.511756	NM_006638	ENSG00000124787	RPP40	RNASEP1|bA428J1.3	ribonuclease P/MRP 40kDa subunit
792	chr14	50052856	50052941	1	1	+	0	0	1	intron (NM_001032, intron 1 of 2)	CpG-6992	235	NM_001032	6235	Hs.156367	NM_001030001	ENSG00000213741	RPS29	S29	ribosomal protein S29
1373	chr19	28284575	28284650	0	1	+	0	0	1	non-coding (NR_027301, exon 1 of 3)	non-coding (NR_027301, exon 1 of 3)	235	NR_027301	148189	Hs.706547	NR_027301	ENSG00000261824	LINC00662	-	long intergenic non-protein coding RNA 662
23	chr1	10490334	10490455	0	1	+	0	0	1	promoter-TSS (NR_037187)	promoter-TSS (NR_037187)	236	NM_199294	378708	Hs.412311	NM_199294		APITD1	CENP-S|CENPS|FAAP16|MHF1	apoptosis-inducing, TAF9-like domain 1
879	chr15	50647331	50647407	1	0	+	0	0	1	promoter-TSS (NR_026891)	promoter-TSS (NR_026891)	236	NM_181427	2553	Hs.654350	NM_002041	ENSG00000104064	GABPB1	BABPB2|E4TF1|E4TF1-47|E4TF1-53|E4TF1B|GABPB|GABPB2|NRF2B1|NRF2B2	GA binding protein transcription factor, beta subunit 1
2016	chr4	25916027	25916075	1	0	+	0	0	1	intron (NM_001145432, intron 1 of 2)	intron (NM_001145432, intron 1 of 2)	237	NM_001145432	389203	Hs.479386	NM_001145432	ENSG00000250317	SMIM20	C4orf52	small integral membrane protein 20
245	chr1	202137326	202137507	1	1	+	0	0	1	non-coding (NR_002930, exon 1 of 22)	non-coding (NR_002930, exon 1 of 22)	238	NR_002930	148713	Hs.523870	NR_002930	ENSG00000243323	PTPRVP	ESP|OST-PTP|PTPRV	protein tyrosine phosphatase, receptor type, V, pseudogene
1435	chr19	51611357	51611461	0	1	+	0	0	1	intron (NM_145232, intron 1 of 2)	intron (NM_145232, intron 1 of 2)	238	NM_145232	90353	Hs.148425	NM_145232	ENSG00000142544	CTU1	ATPBD3|NCS6	cytosolic thiouridylase subunit 1 homolog (S. pombe)
1929	chr3	123304595	123304689	1	0	+	0	0	1	promoter-TSS (NM_198402)	promoter-TSS (NM_198402)	239	NR_038266	100506826	Hs.556600	NR_038266	ENSG00000239523	MYLK-AS1	-	MYLK antisense RNA 1
2367	chr7	6049080	6049163	1	1	+	0	0	1	promoter-TSS (NR_003085)	promoter-TSS (NR_003085)	240	NM_006303	7965	Hs.520205	NM_006303	ENSG00000106305	AIMP2	JTV-1|JTV1|P38	aminoacyl tRNA synthetase complex-interacting multifunctional protein 2
35	chr1	19578249	19578382	0	1	+	0	0	1	promoter-TSS (NM_001271427)	promoter-TSS (NM_001271427)	241	NM_016183	51154	Hs.463797	NM_016183	ENSG00000053372	MRTO4	C1orf33|MRT4|dJ657E11.4	mRNA turnover 4 homolog (S. cerevisiae)
420	chr10	120924934	120924991	1	0	+	0	0	1	intron (NM_213649, intron 1 of 13)	CpG	241	NM_213649	119559	Hs.655168	NM_178867	ENSG00000183605	SFXN4	BCRM1	sideroflexin 4
2157	chr5	137910983	137911169	1	1	+	0	0	1	5' UTR (NM_004134, exon 1 of 17)	5' UTR (NM_004134, exon 1 of 17)	242	NM_004134	3313	Hs.184233	NM_004134	ENSG00000113013	HSPA9	CSA|GRP-75|GRP75|HSPA9B|MOT|MOT2|MTHSP75|PBP74	heat shock 70kDa protein 9 (mortalin)
630	chr12	49075770	49075812	1	0	+	0	0	1	intron (NM_017822, intron 1 of 9)	CpG	244	NM_017822	54934	Hs.505412	NM_017822	ENSG00000139620	KANSL2	C12orf41|NSL2	KAT8 regulatory NSL complex subunit 2
1580	chr2	172865001	172865098	1	0	+	0	0	1	intron (NM_199227, intron 1 of 9)	CpG	246	NM_199227	254042	Hs.298250	NM_199227		METAP1D	MAP1D|Metap1l	methionyl aminopeptidase type 1D (mitochondrial)
1117	chr17	27047189	27047304	0	1	+	0	0	1	promoter-TSS (NR_000013)	promoter-TSS (NR_000013)	247	NM_000984	6147	Hs.419463	NM_000984		RPL23A	L23A|MDA20	ribosomal protein L23a
1025	chr16	72042860	72042926	1	0	+	0	0	1	intron (NM_001361, intron 1 of 8)	intron (NM_001361, intron 1 of 8)	250	NM_001361	1723	Hs.654427	NM_001361	ENSG00000102967	DHODH	DHOdehase|POADS|URA1	dihydroorotate dehydrogenase (quinone)
676	chr12	93861455	93861578	1	1	+	0	0	1	intron (NR_038161, intron 1 of 6)	CpG	251	NM_014050	28977	Hs.628599	NM_014050	ENSG00000198015	MRPL42	L31MT|L42MT|MRP-L31|MRP-L42|MRP-S32|MRPL31|MRPS32|PTD007|RPML31|S32MT	mitochondrial ribosomal protein L42
2491	chr8	30601916	30601965	0	1	+	0	0	1	intron (NM_005671, intron 1 of 7)	intron (NM_005671, intron 1 of 7)	251	NM_005671	7993	Hs.153678	NM_005671		UBXN8	D8S2298E|REP8|UBXD6	UBX domain protein 8
1132	chr17	37009765	37009833	1	0	+	0	0	1	promoter-TSS (NR_002576)	promoter-TSS (NR_002576)	254	NM_000978	9349	Hs.406300	NM_000978		RPL23	L23|rpL17	ribosomal protein L23
1652	chr20	3190354	3190422	1	0	+	0	0	1	intron (NM_001267623, intron 1 of 5)	CpG	254	NM_181493	3704	Hs.415299	NM_001267623	ENSG00000125877	ITPA	C20orf37|HLC14-06-P|dJ794I6.3	inosine triphosphatase (nucleoside triphosphate pyrophosphatase)
190	chr1	151043293	151043377	0	1	+	0	0	1	5' UTR (NM_144618, exon 1 of 9)	5' UTR (NM_144618, exon 1 of 9)	255	NM_144618	126626	Hs.654699	NM_144618		GABPB2	-	GA binding protein transcription factor, beta subunit 2
2205	chr5	175815463	175815553	1	0	+	0	0	1	promoter-TSS (NM_138820)	promoter-TSS (NM_138820)	255	NM_001256539	51491	Hs.696283	NM_001256539	ENSG00000048162	NOP16	HSPC111|HSPC185	NOP16 nucleolar protein
251	chr1	204485724	204485804	1	0	+	0	0	1	intron (NR_024171, intron 1 of 9)	CpG	257	NR_024171	4194	Hs.497492	NM_001204171	ENSG00000198625	MDM4	HDMX|MDMX|MRP1	Mdm4 p53 binding protein homolog (mouse)
1544	chr2	86332996	86333045	0	1	+	0	0	1	promoter-TSS (NM_017952)	promoter-TSS (NM_017952)	257	NM_015425	25885	Hs.531818	NM_015425	ENSG00000068654	POLR1A	A190|RPA1|RPA194|RPO1-4|RPO14	polymerase (RNA) I polypeptide A, 194kDa
1143	chr17	38296727	38296802	1	0	+	0	0	1	5' UTR (NM_007359, exon 1 of 14)	5' UTR (NM_007359, exon 1 of 14)	258	NM_007359	22794	Hs.743287	NM_007359	ENSG00000108349	CASC3	BTZ|MLN51	cancer susceptibility candidate 3
2122	chr5	75013028	75013077	0	1	+	0	0	1	intron (NM_001099271, intron 1 of 11)	CpG	260	NM_001099271	134359	Hs.432726	NM_001099271	ENSG00000152359	POC5	C5orf37	POC5 centriolar protein homolog (Chlamydomonas)
2170	chr5	145561962	145562099	1	1	+	0	0	1	intron (NM_020117, intron 1 of 31)	intron (NM_020117, intron 1 of 31)	263	NM_020117	51520	Hs.432674	NM_020117	ENSG00000133706	LARS	HSPC192|LARS1|LEURS|LEUS|LRS|PIG44|RNTLS|hr025Cl	leucyl-tRNA synthetase
2654	chr9	136282877	136282919	1	0	+	0	0	1	exon (NM_020385, exon 1 of 8)	exon (NM_020385, exon 1 of 8)	266	NM_020385	57109	Hs.438409	NM_020385	ENSG00000148300	REXO4	REX4|XPMC2|XPMC2H	REX4, RNA exonuclease 4 homolog (S. cerevisiae)
528	chr11	65658127	65658176	0	1	+	0	0	1	5' UTR (NM_006848, exon 1 of 1)	5' UTR (NM_006848, exon 1 of 1)	277	NM_006848	11007	Hs.66713	NM_006848	ENSG00000175602	CCDC85B	DIPA	coiled-coil domain containing 85B
1497	chr2	43822772	43822895	0	1	+	0	0	1	5' UTR (NM_001271643, exon 1 of 18)	5' UTR (NM_001271643, exon 1 of 18)	279	NM_001083953	63892	Hs.369592	NM_001083953	ENSG00000115970	THADA	GITA	thyroid adenoma associated
1599	chr2	202123016	202123065	0	1	+	0	0	1	exon (NM_001080125, exon 1 of 9)	exon (NM_001080125, exon 1 of 9)	287	NM_001080125	841	Hs.599762	NM_001080124	ENSG00000064012	CASP8	ALPS2B|CAP4|Casp-8|FLICE|MACH|MCH5	caspase 8, apoptosis-related cysteine peptidase
638	chr12	50794850	50794929	0	1	+	0	0	1	intron (NM_199188, intron 1 of 15)	CpG	298	NM_001170808	113251	Hs.26613	NM_001170803	ENSG00000161813	LARP4	-	La ribonucleoprotein domain family, member 4
912	chr15	75932344	75932386	1	0	+	0	0	1	exon (NM_018285, exon 1 of 1)	exon (NM_018285, exon 1 of 1)	299	NM_018285	55272	Hs.513043	NM_018285		IMP3	BRMS2|C15orf12|MRPS4	IMP3, U3 small nucleolar ribonucleoprotein, homolog (yeast)
2136	chr5	112824201	112824250	0	1	+	0	0	1	5' UTR (NM_001085377, exon 1 of 19)	5' UTR (NM_001085377, exon 1 of 19)	301	NM_001085377	4163	Hs.593171	NM_001085377	ENSG00000171444	MCC	MCC1	mutated in colorectal cancers
759	chr13	100259203	100259245	1	0	+	0	0	1	intron (NM_206808, intron 1 of 8)	intron (NM_206808, intron 1 of 8)	305	NM_206808	171425	Hs.655642	NM_138280	ENSG00000125246	CLYBL	CLB|bA134O15.1	citrate lyase beta like
2280	chr6	44214980	44215022	1	0	+	0	0	1	intron (NM_001271971, intron 1 of 11)	CpG	306	NM_007355	3326	Hs.509736	NM_001271969	ENSG00000096384	HSP90AB1	D6S182|HSP84|HSP90B|HSPC2|HSPCB	heat shock protein 90kDa alpha (cytosolic), class B member 1
2085	chr5	10250560	10250617	0	1	+	0	0	1	promoter-TSS (NM_001258389)	promoter-TSS (NM_001258389)	307	NM_012073	22948	Hs.1600	NM_012073	ENSG00000150753	CCT5	CCT-epsilon|CCTE|TCP-1-epsilon	chaperonin containing TCP1, subunit 5 (epsilon)
604	chr12	3862014	3862102	1	0	+	0	0	1	intron (NM_001144958, intron 1 of 19)	intron (NM_001144958, intron 1 of 19)	308	NM_001144958	84766	Hs.504534	NM_001144959	ENSG00000130038	EFCAB4B	CRACR2A	EF-hand calcium binding domain 4B
810	chr14	64855037	64855109	0	1	+	0	0	1	5' UTR (NM_005956, exon 1 of 28)	5' UTR (NM_005956, exon 1 of 28)	314	NM_005956	4522	Hs.652308	NM_005956	ENSG00000100714	MTHFD1	MTHFC|MTHFD	methylenetetrahydrofolate dehydrogenase (NADP+ dependent) 1, methenyltetrahydrofolate cyclohydrolase, formyltetrahydrofolate synthetase
804	chr14	59950710	59950797	0	1	+	0	0	1	promoter-TSS (NM_001098625)	promoter-TSS (NM_001098625)	319	NM_144581	112849	Hs.729061	NM_144581	ENSG00000126790	L3HYPDH	C14orf149	L-3-hydroxyproline dehydratase (trans-)
1392	chr19	37340818	37340867	0	1	+	0	0	1	promoter-TSS (NM_003419)	promoter-TSS (NM_003419)	326	NM_001242801	388536	Hs.734830	NM_001242800		ZNF790	-	zinc finger protein 790
1337	chr19	8372887	8372936	0	1	+	0	0	1	intron (NM_016579, intron 1 of 4)	CpG	328	NM_016579	51293	Hs.558499	NM_001165895	ENSG00000167775	CD320	8D6|8D6A|TCBLR	CD320 molecule
1454	chr2	3606284	3606333	0	1	+	0	0	1	promoter-TSS (NM_002936)	promoter-TSS (NM_002936)	332	NR_038430	100506054	Hs.606550	NR_038429	ENSG00000234171	LOC100506054	-	uncharacterized LOC100506054
1015	chr16	68057111	68057249	1	0	+	0	0	1	5' UTR (NM_017803, exon 1 of 17)	5' UTR (NM_017803, exon 1 of 17)	333	NM_001271762	54920	Hs.744492	NM_001271762	ENSG00000167264	DUS2L	DUS2|SMM1|URLC8	dihydrouridine synthase 2-like, SMM1 homolog (S. cerevisiae)
656	chr12	58145852	58145940	0	1	+	0	0	1	intron (NM_000075, intron 1 of 7)	CpG	334	NM_000075	1019	Hs.95577	NM_000075		CDK4	CMM3|PSK-J3	cyclin-dependent kinase 4
2204	chr5	175792808	175792868	0	1	+	0	0	1	intron (NM_173664, intron 1 of 3)	CpG	336	NM_173664	285598	Hs.424552	NM_173664		ARL10	ARL10A	ADP-ribosylation factor-like 10
1105	chr17	15848543	15848595	0	1	+	0	0	1	exon (NM_000676, exon 1 of 2)	exon (NM_000676, exon 1 of 2)	338	NM_000676	136	Hs.167046	NM_000676	ENSG00000170425	ADORA2B	ADORA2	adenosine A2b receptor
1530	chr2	71357758	71357831	1	0	+	0	0	1	promoter-TSS (NM_032601)	promoter-TSS (NM_032601)	351	NM_005791	10199	Hs.656208	NM_005791	ENSG00000124383	MPHOSPH10	CT90|MPP10|MPP10P	M-phase phosphoprotein 10 (U3 small nucleolar ribonucleoprotein)
2518	chr8	82193057	82193099	1	0	+	0	0	1	intron (NM_001444, intron 1 of 3)	CpG	360	NM_001444	2171	Hs.408061	NM_001444	ENSG00000164687	FABP5	E-FABP|EFABP|KFABP|PA-FABP|PAFABP	fatty acid binding protein 5 (psoriasis-associated)
1496	chr2	43822729	43822771	1	0	+	0	0	1	intron (NM_022065, intron 1 of 37)	intron (NM_022065, intron 1 of 37)	363	NM_001083953	63892	Hs.369592	NM_001083953	ENSG00000115970	THADA	GITA	thyroid adenoma associated
1587	chr2	178128166	178128326	1	1	+	0	0	1	5' UTR (NM_001145412, exon 1 of 5)	5' UTR (NM_001145412, exon 1 of 5)	371	NM_001145413	4780	Hs.744006	NM_001145412	ENSG00000116044	NFE2L2	NRF2	nuclear factor (erythroid-derived 2)-like 2
642	chr12	54069703	54069769	0	1	+	0	0	1	intron (NM_001002031, intron 1 of 4)	CpG	373	NM_005176	517	Hs.524464	NM_001002031	ENSG00000135390	ATP5G2	ATP5A	ATP synthase, H+ transporting, mitochondrial Fo complex, subunit C2 (subunit 9)
2262	chr6	35695938	35696030	0	1	+	0	0	1	non-coding (NR_027117, exon 9 of 10)	non-coding (NR_027117, exon 9 of 10)	376	NM_001145775	2289	Hs.407190	NM_001145775	ENSG00000096060	FKBP5	AIG6|FKBP51|FKBP54|P54|PPIase|Ptg-10	FK506 binding protein 5
767	chr13	113862560	113862609	0	1	+	0	0	1	promoter-TSS (NM_003589)	promoter-TSS (NM_003589)	377	NM_001258213	55795	Hs.741363	NM_001127202	ENSG00000126226	PCID2	F10	PCI domain containing 2
2256	chr6	26441057	26441104	1	0	+	0	0	1	intron (NM_001242803, intron 1 of 5)	intron (NM_001242803, intron 1 of 5)	381	NM_006994	10384	Hs.167741	NM_001242803	ENSG00000111801	BTN3A3	BTF3	butyrophilin, subfamily 3, member A3
2031	chr4	57302564	57302742	1	1	+	0	0	1	promoter-TSS (NM_002703)	promoter-TSS (NM_002703)	384	NM_001079524	10606	Hs.709570	NM_001079524	ENSG00000128050	PAICS	ADE2|ADE2H1|AIRC|PAIS	phosphoribosylaminoimidazole carboxylase, phosphoribosylaminoimidazole succinocarboxamide synthetase
1126	chr17	35306493	35306628	1	0	+	0	0	1	intron (NM_012138, intron 1 of 11)	CpG	386	NM_012138	26574	Hs.195740	NM_012138	ENSG00000108270	AATF	CHE-1|CHE1|DED	apoptosis antagonizing transcription factor
334	chr10	49812739	49812838	0	1	+	0	0	1	intron (NR_045675, intron 2 of 10)	intron (NR_045675, intron 2 of 10)	387	NM_001256024	58504	Hs.655672	NM_001256027	ENSG00000128805	ARHGAP22	RhoGAP2|RhoGap22	Rho GTPase activating protein 22
874	chr15	41407912	41407989	1	0	+	0	0	1	intron (NM_017553, intron 1 of 35)	intron (NM_017553, intron 1 of 35)	389	NM_017553	54617	Hs.292949	NM_017553	ENSG00000128908	INO80	INO80A|INOC1|hINO80	INO80 homolog (S. cerevisiae)
1880	chr3	49966999	49967100	0	1	+	0	0	1	exon (NM_032355, exon 1 of 6)	exon (NM_032355, exon 1 of 6)	395	NM_032355	84315	Hs.655014	NM_001142501	ENSG00000164077	MON1A	SAND1	MON1 homolog A (yeast)
1485	chr2	33701561	33701872	1	1	+	0	0	1	5' UTR (NM_001139488, exon 1 of 18)	5' UTR (NM_001139488, exon 1 of 18)	396	NM_001139488	25780	Hs.143674	NM_001139488	ENSG00000152689	RASGRP3	GRP3	RAS guanyl releasing protein 3 (calcium and DAG-regulated)
2519	chr8	86089954	86090085	0	1	+	0	0	1	intron (NM_001083588, intron 1 of 7)	CpG	401	NM_001951	1875	Hs.445758	NM_001083588	ENSG00000133740	E2F5	E2F-5	E2F transcription factor 5, p130-binding
1699	chr20	44540572	44540619	1	0	+	0	0	1	promoter-TSS (NM_001242921)	promoter-TSS (NM_001242921)	407	NM_182676	5360	Hs.439312	NM_001242920	ENSG00000100979	PLTP	BPIFE|HDLCQ9	phospholipid transfer protein
1431	chr19	50180788	50180846	0	1	+	0	0	1	intron (NM_198318, intron 1 of 9)	CpG	408	NM_198318	3276	Hs.20521	NM_001207042	ENSG00000126457	PRMT1	ANM1|HCP1|HRMT1L2|IR1B4	protein arginine methyltransferase 1
307	chr10	25305868	25305973	1	1	+	0	0	1	promoter-TSS (NM_145010)	promoter-TSS (NM_145010)	413	NM_024838	79896	Hs.645274	NM_024838	ENSG00000185875	THNSL1	TSH1	threonine synthase-like 1 (S. cerevisiae)
2126	chr5	89770137	89770199	1	0	+	0	0	1	promoter-TSS (NM_006467)	promoter-TSS (NM_006467)	417	NM_203406	153364	Hs.64004	NM_203406	ENSG00000176055	MBLAC2	-	metallo-beta-lactamase domain containing 2
1333	chr19	5790737	5790910	0	1	+	0	0	1	intron (NM_020175, intron 1 of 12)	CpG	425	NM_020175	56931	Hs.284297	NM_001161619	ENSG00000141994	DUS3L	DUS3	dihydrouridine synthase 3-like (S. cerevisiae)
1951	chr3	138328323	138328365	1	0	+	0	0	1	intron (NM_018147, intron 1 of 4)	intron (NM_018147, intron 1 of 4)	425	NM_018147	55179	Hs.173438	NM_001033030	ENSG00000158234	FAIM	FAIM1	Fas apoptotic inhibitory molecule
69	chr1	28975504	28975581	1	0	+	0	0	1	TTS (NR_004407)	TTS (NR_004407)	431	NR_004407	26824	Hs.640266	NR_004407	ENSG00000209804	RNU11	RNU11-1|U11	RNA, U11 small nuclear
259	chr1	214454973	214455022	0	1	+	0	0	1	intron (NM_020197, intron 1 of 11)	CpG	433	NM_020197	56950	Hs.66170	NM_020197	ENSG00000143499	SMYD2	HSKM-B|KMT3C|ZMYND14	SET and MYND domain containing 2
1048	chr16	88877855	88877961	0	1	+	0	0	1	intron (NM_000485, intron 2 of 4)	CpG	434	NM_000485	353	Hs.28914	NM_000485	ENSG00000198931	APRT	AMP|APRTD	adenine phosphoribosyltransferase
1350	chr19	12780000	12780057	1	0	+	0	0	1	promoter-TSS (NM_032332)	promoter-TSS (NM_032332)	436	NM_016145	51398	Hs.657204	NM_016145		WDR83OS	C19orf56|PTD008	WD repeat domain 83 opposite strand
2436	chr7	112430001	112430076	1	0	+	0	0	1	intron (NM_022484, intron 1 of 4)	CpG	439	NM_022484	64418	Hs.709689	NM_022484	ENSG00000146802	TMEM168	-	transmembrane protein 168
1368	chr19	17971085	17971179	1	0	+	0	0	1	intron (NM_000980, intron 1 of 4)	intron (NM_000980, intron 1 of 4)	445	NM_000980	6142	Hs.337766	NM_000980	ENSG00000105640	RPL18A	L18A	ribosomal protein L18a
605	chr12	6422236	6422291	0	1	+	0	0	1	5' UTR (NM_001144857, exon 1 of 15)	5' UTR (NM_001144857, exon 1 of 15)	447	NM_001144857	55200	Hs.631660	NM_001144856	ENSG00000008323	PLEKHG6	MyoGEF	pleckstrin homology domain containing, family G (with RhoGef domain) member 6
2393	chr7	45025749	45025868	0	1	+	0	0	1	promoter-TSS (NR_002952)	promoter-TSS (NR_002952)	450	NR_003697	285958	Hs.25892	NR_003697	ENSG00000232956	SNHG15	C7orf40	small nucleolar RNA host gene 15 (non-protein coding)
112	chr1	54303744	54303804	0	1	+	0	0	1	intron (NM_018087, intron 1 of 17)	CpG	451	NM_018087	55706	Hs.476525	NM_001168551	ENSG00000058804	TMEM48	NDC1|NET3	transmembrane protein 48
1674	chr20	32890725	32890791	0	1	+	0	0	1	intron (NM_001161766, intron 1 of 9)	CpG	457	NM_000687	191	Hs.388004	NM_000687	ENSG00000101444	AHCY	SAHH|adoHcyase	adenosylhomocysteinase
2153	chr5	133862216	133862293	0	1	+	0	0	1	intron (NM_015288, intron 1 of 10)	CpG-21039	457	NM_015288	23338	Hs.732155	NM_015288	ENSG00000043143	PHF15	JADE2	PHD finger protein 15
2680	chrX	48433178	48433229	0	1	+	0	0	1	intron (NM_006743, intron 1 of 6)	CpG	463	NM_006743	5935	Hs.301404	NM_006743		RBM3	IS1-RNPL|RNPL	RNA binding motif (RNP1, RRM) protein 3
386	chr10	99473893	99473964	0	1	+	0	0	1	exon (NM_031484, exon 1 of 2)	exon (NM_031484, exon 1 of 2)	464	NM_031484	83742	Hs.744073	NM_031484	ENSG00000155254	MARVELD1	GB14|MARVD1|MRVLDC1|RP11-548K23.8|bA548K23.8	MARVEL domain containing 1
598	chr11	130184093	130184187	0	1	+	0	0	1	intron (NM_014155, intron 1 of 5)	CpG	467	NM_014155	29068	Hs.721470	NM_014155	ENSG00000196323	ZBTB44	BTBD15|HSPC063|ZNF851	zinc finger and BTB domain containing 44
873	chr15	41407836	41407899	0	1	+	0	0	1	intron (NM_017553, intron 1 of 35)	intron (NM_017553, intron 1 of 35)	472	NM_017553	54617	Hs.292949	NM_017553	ENSG00000128908	INO80	INO80A|INOC1|hINO80	INO80 homolog (S. cerevisiae)
456	chr11	9406617	9406670	0	1	+	0	0	1	intron (NM_006391, intron 1 of 24)	CpG	475	NM_006391	10527	Hs.523470	NM_006391	ENSG00000205339	IPO7	Imp7|RANBP7	importin 7
2391	chr7	44836670	44836768	0	1	+	0	0	1	intron (NM_021130, intron 1 of 4)	CpG	478	NM_021130	5478	Hs.356331	NM_021130	ENSG00000196262	PPIA	CYPA|CYPH	peptidylprolyl isomerase A (cyclophilin A)
166	chr1	115300159	115300221	0	1	+	0	0	1	intron (NM_001242891, intron 1 of 20)	intron (NM_001242891, intron 1 of 20)	481	NM_001242892	7812	Hs.731496	NM_001007553	ENSG00000009307	CSDE1	D1S155E|RP5-1000E10.3|UNR	cold shock domain containing E1, RNA-binding
519	chr11	65190725	65190774	0	1	+	0	0	1	non-coding (NR_028272, exon 1 of 1)	non-coding (NR_028272, exon 1 of 1)	481	NR_028272	283131	Hs.523789	NR_002802		NEAT1	LINC00084|NCRNA00084|TncRNA	nuclear paraspeckle assembly transcript 1 (non-protein coding)
957	chr16	4322498	4322540	1	0	+	0	0	1	intron (NM_003223, intron 1 of 6)	CpG	482	NM_003223	7023	Hs.513305	NM_003223	ENSG00000090447	TFAP4	AP-4|bHLHc41	transcription factor AP-4 (activating enhancer binding protein 4)
2180	chr5	149737661	149737710	0	1	+	0	0	1	intron (NM_001135245, intron 1 of 25)	CpG	484	NM_001195141	6949	Hs.605019	NM_000356	ENSG00000070814	TCOF1	MFD1|TCS1|treacle	Treacher Collins-Franceschetti syndrome 1
635	chr12	49659325	49659374	0	1	+	0	0	1	intron (NM_032704, intron 1 of 3)	intron (NM_032704, intron 1 of 3)	485	NM_032704	84790	Hs.652390	NM_032704	ENSG00000167553	TUBA1C	TUBA6|bcm948	tubulin, alpha 1c
1667	chr20	23331831	23331890	0	1	+	0	0	1	intron (NM_013248, intron 1 of 1)	CpG	488	NM_013248	29107	Hs.516933	NM_013248	ENSG00000132661	NXT1	MTR2|P15	NTF2-like export factor 1
946	chr16	2069984	2070038	1	0	+	0	0	1	exon (NM_001099456, exon 1 of 2)	exon (NM_001099456, exon 1 of 2)	490	NM_001099456	283869	Hs.233533	NM_001099456	ENSG00000183971	NPW	L8|L8C|PPL8|PPNPW	neuropeptide W
1588	chr2	183989485	183989677	1	1	+	0	0	1	intron (NM_138285, intron 1 of 8)	intron (NM_138285, intron 1 of 8)	498	NM_138285	129401	Hs.180591	NM_138285	ENSG00000163002	NUP35	MP44|NP44|NUP53	nucleoporin 35kDa
2496	chr8	37888475	37888563	0	1	+	0	0	1	intron (NM_004095, intron 1 of 2)	CpG	499	NM_004095	1978	Hs.411641	NM_004095	ENSG00000187840	EIF4EBP1	4E-BP1|4EBP1|BP-1|PHAS-I	eukaryotic translation initiation factor 4E binding protein 1
1003	chr16	31191887	31191986	0	1	+	0	0	1	intron (NM_001170634, intron 1 of 14)	CpG	506	NM_001170937	2521	Hs.46894	NM_001170634		FUS	ALS6|ETM4|FUS1|HNRNPP2|POMP75|TLS	fused in sarcoma
1905	chr3	67704501	67704560	1	0	+	0	0	1	intron (NM_001177599, intron 1 of 10)	intron (NM_001177599, intron 1 of 10)	507	NM_003848	8801	Hs.644919	NM_001177599	ENSG00000172340	SUCLG2	GBETA	succinate-CoA ligase, GDP-forming, beta subunit
155	chr1	110027048	110027090	1	0	+	0	0	1	intron (NM_153340, intron 1 of 10)	intron (NM_153340, intron 1 of 10)	508	NM_153340	127002	Hs.118248	NM_153340	ENSG00000162650	ATXN7L2	-	ataxin 7-like 2
970	chr16	11944913	11944955	1	0	+	0	0	1	intron (NM_015659, intron 1 of 8)	intron (NM_015659, intron 1 of 8)	508	NM_015659	26156	Hs.401842	NM_015659	ENSG00000171490	RSL1D1	CSIG|PBK1|UTP30	ribosomal L1 domain containing 1
1909	chr3	97690688	97690877	1	1	+	0	0	1	5' UTR (NM_032778, exon 1 of 10)	5' UTR (NM_032778, exon 1 of 10)	512	NM_001261829	84864	Hs.742206	NM_001042533		MINA	MDIG|MINA53|NO52|ROX	MYC induced nuclear antigen
1843	chr3	14165832	14165881	0	1	+	0	0	1	promoter-TSS (NM_024334)	promoter-TSS (NM_024334)	514	NM_001098502	131474	Hs.517815	NM_001098502	ENSG00000163528	CHCHD4	MIA40|TIMM40	coiled-coil-helix-coiled-coil-helix domain containing 4
212	chr1	165797228	165797277	0	1	+	0	0	1	intron (NM_012474, intron 1 of 6)	CpG	521	NM_012474	7371	Hs.458360	NM_012474		UCK2	TSA903|UK|UMPK	uridine-cytidine kinase 2
655	chr12	58145677	58145732	0	1	+	0	0	1	intron (NM_000075, intron 1 of 7)	intron (NM_000075, intron 1 of 7)	525	NM_000075	1019	Hs.95577	NM_000075		CDK4	CMM3|PSK-J3	cyclin-dependent kinase 4
400	chr10	103912324	103912609	1	1	+	0	0	1	intron (NM_004741, intron 1 of 12)	CpG	534	NM_004741	9221	Hs.523238	NM_004741	ENSG00000166197	NOLC1	NOPP130|NOPP140|NS5ATP13|P130	nucleolar and coiled-body phosphoprotein 1
492	chr11	61062218	61062278	0	1	+	0	0	1	intron (NM_152718, intron 1 of 19)	CpG	540	NM_152718	220001	Hs.60640	NM_152718	ENSG00000167992	VWCE	URG11|VWC1	von Willebrand factor C and EGF domains
1881	chr3	50329442	50329523	1	1	+	0	0	1	TTS (NM_001200032)	TTS (NM_001200032)	543	NM_006764	7866	Hs.743323	NM_006764	ENSG00000214706	IFRD2	IFNRP|SKMc15|SM15	interferon-related developmental regulator 2
911	chr15	75932072	75932165	1	1	+	0	0	1	exon (NM_018285, exon 1 of 1)	exon (NM_018285, exon 1 of 1)	545	NM_018285	55272	Hs.513043	NM_018285		IMP3	BRMS2|C15orf12|MRPS4	IMP3, U3 small nucleolar ribonucleoprotein, homolog (yeast)
2301	chr6	99395262	99395336	0	1	+	0	0	1	intron (NM_012160, intron 1 of 8)	intron (NM_012160, intron 1 of 8)	550	NM_012160	26235	Hs.714504	NM_012160	ENSG00000112234	FBXL4	FBL4|FBL5	F-box and leucine-rich repeat protein 4
351	chr10	74856121	74856238	0	1	+	0	0	1	intron (NM_001142595, intron 1 of 15)	CpG	552	NM_001142595	5033	Hs.593005	NM_000917	ENSG00000122884	P4HA1	P4HA	prolyl 4-hydroxylase, alpha polypeptide I
1353	chr19	13057159	13057201	1	0	+	0	0	1	intron (NR_072976, intron 1 of 7)	intron (NR_072976, intron 1 of 7)	552	NM_001270363	5886	Hs.643267	NM_001270362	ENSG00000179262	RAD23A	HHR23A|HR23A	RAD23 homolog A (S. cerevisiae)
1125	chr17	34890702	34890795	1	0	+	0	0	1	promoter-TSS (NM_178517)	promoter-TSS (NM_178517)	556	NM_025109	80179	Hs.302051	NM_001033579	ENSG00000141140	MYO19	MYOHD1	myosin XIX
1992	chr3	197687570	197687688	0	1	+	0	0	1	promoter-TSS (NM_032263)	promoter-TSS (NM_032263)	558	NM_033029	89782	Hs.518540	NM_001136049	ENSG00000185621	LMLN	GP63|INV|IX14|MSP	leishmanolysin-like (metallopeptidase M8 family)
766	chr13	113862376	113862425	0	1	+	0	0	1	promoter-TSS (NM_003589)	promoter-TSS (NM_003589)	561	NM_001258213	55795	Hs.741363	NM_001127202	ENSG00000126226	PCID2	F10	PCI domain containing 2
2174	chr5	148651908	148652020	0	1	+	0	0	1	intron (NM_152406, intron 1 of 18)	intron (NM_152406, intron 1 of 18)	563	NM_152406	134265	Hs.483793	NM_001146337	ENSG00000157510	AFAP1L1	-	actin filament associated protein 1-like 1
2208	chr5	175963833	175963882	0	1	+	0	0	1	intron (NM_014901, intron 1 of 10)	CpG	563	NM_014901	22838	Hs.434888	NM_014901	ENSG00000146083	RNF44	-	ring finger protein 44
1963	chr3	151986370	151986428	0	1	+	0	0	1	non-coding (NR_027037, exon 2 of 2)	non-coding (NR_027037, exon 2 of 2)	570	NM_207292	4154	Hs.725347	NM_021038	ENSG00000152601	MBNL1	EXP|EXP35|EXP40|EXP42|MBNL	muscleblind-like splicing regulator 1
371	chr10	90640490	90640550	1	0	+	0	0	1	intron (NM_020799, intron 1 of 10)	CpG	576	NM_020799	57559	Hs.701879	NM_020799	ENSG00000138134	STAMBPL1	ALMalpha|AMSH-FP|AMSH-LP|bA399O19.2	STAM binding protein-like 1
836	chr14	77924936	77924978	1	0	+	0	0	1	promoter-TSS (NM_001193316)	promoter-TSS (NM_001193316)	584	NM_012111	10598	Hs.204041	NM_012111	ENSG00000100591	AHSA1	AHA1|C14orf3|p38	AHA1, activator of heat shock 90kDa protein ATPase homolog 1 (yeast)
2520	chr8	86090128	86090291	1	1	+	0	0	1	intron (NM_001083588, intron 1 of 7)	CpG	591	NM_001951	1875	Hs.445758	NM_001083588	ENSG00000133740	E2F5	E2F-5	E2F transcription factor 5, p130-binding
1557	chr2	113300061	113300110	0	1	+	0	0	1	exon (NM_001137604, exon 1 of 14)	exon (NM_001137604, exon 1 of 14)	594	NM_019014	84172	Hs.86337	NM_001137604	ENSG00000125630	POLR1B	RPA135|RPA2|Rpo1-2	polymerase (RNA) I polypeptide B, 128kDa
464	chr11	14913103	14913201	0	1	+	0	0	1	intron (NM_024514, intron 1 of 4)	CpG	599	NM_024514	120227	Hs.371427	NM_024514	ENSG00000186104	CYP2R1	-	cytochrome P450, family 2, subfamily R, polypeptide 1
404	chr10	104952434	104952483	0	1	+	0	0	1	intron (NM_012229, intron 1 of 18)	CpG	604	NM_001134373	22978	Hs.97439	NM_001134373	ENSG00000076685	NT5C2	GMP|NT5B|PNT5|cN-II	5'-nucleotidase, cytosolic II
1526	chr2	70313512	70313569	0	1	+	0	0	1	intron (NR_033872, intron 1 of 10)	CpG	606	NR_033872	400960	Hs.716915	NR_033872	ENSG00000179818	PCBP1-AS1	-	PCBP1 antisense RNA 1
2392	chr7	44836812	44836885	1	0	+	0	0	1	intron (NM_021130, intron 1 of 4)	intron (NM_021130, intron 1 of 4)	608	NM_021130	5478	Hs.356331	NM_021130	ENSG00000196262	PPIA	CYPA|CYPH	peptidylprolyl isomerase A (cyclophilin A)
500	chr11	62606965	62607063	1	1	+	0	0	1	exon (NM_018093, exon 2 of 12)	exon (NM_018093, exon 2 of 12)	614	NM_018093	54663	Hs.654620	NM_018093	ENSG00000133316	WDR74	-	WD repeat domain 74
2275	chr6	43395887	43395929	1	0	+	0	0	1	intron (NM_001198934, intron 2 of 21)	intron (NM_001198934, intron 2 of 21)	616	NM_001198934	89845	Hs.55879	NM_001198934	ENSG00000124574	ABCC10	EST182763|MRP7|SIMRP7	ATP-binding cassette, sub-family C (CFTR/MRP), member 10
2586	chr9	77642621	77642765	0	1	+	0	0	1	intron (NM_152420, intron 1 of 7)	intron (NM_152420, intron 1 of 7)	617	NM_152420	138199	Hs.567688	NM_152420		C9orf41	-	chromosome 9 open reading frame 41
1624	chr2	232328532	232328623	1	1	+	0	0	1	intron (NM_005381, intron 1 of 13)	CpG	627	NM_005381	4691	Hs.79110	NM_005381		NCL	C23	nucleolin
2013	chr4	22516991	22517103	1	1	+	0	0	1	intron (NM_145290, intron 1 of 18)	CpG	630	NM_145290	166647	Hs.99195	NM_145290	ENSG00000152990	GPR125	PGR21|TEM5L	G protein-coupled receptor 125
1589	chr2	183989698	183989747	0	1	+	0	0	1	intron (NM_138285, intron 1 of 8)	intron (NM_138285, intron 1 of 8)	640	NM_138285	129401	Hs.180591	NM_138285	ENSG00000163002	NUP35	MP44|NP44|NUP53	nucleoporin 35kDa
219	chr1	169454511	169454616	0	1	+	0	0	1	intron (NM_006996, intron 1 of 5)	CpG	644	NM_006996	10560	Hs.30246	NM_006996	ENSG00000117479	SLC19A2	TC1|THMD1|THT1|THTR1|TRMA	solute carrier family 19 (thiamine transporter), member 2
1179	chr17	48784601	48784643	1	0	+	0	0	1	intron (NM_052855, intron 1 of 4)	CpG	648	NM_052855	91369	Hs.463426	NM_052855	ENSG00000154945	ANKRD40	-	ankyrin repeat domain 40
1995	chr4	3956446	3956542	1	1	+	0	0	1	intron (NR_024253, intron 1 of 5)	intron (NR_024253, intron 1 of 5)	654	NR_024253	348926	Hs.591720	NR_024253		FAM86EP	-	family with sequence similarity 86, member A pseudogene
444	chr11	845077	845126	0	1	+	0	0	1	intron (NM_001025237, intron 1 of 8)	intron (NM_001025237, intron 1 of 8)	656	NM_001025237	7106	Hs.654836	NM_001025234	ENSG00000214063	TSPAN4	NAG-2|NAG2|TETRASPAN|TM4SF7|TSPAN-4	tetraspanin 4
1499	chr2	45235861	45235910	0	1	+	0	0	1	exon (NM_016932, exon 1 of 2)	exon (NM_016932, exon 1 of 2)	656	NM_016932	10736	Hs.101937	NM_016932	ENSG00000170577	SIX2	-	SIX homeobox 2
1842	chr3	14165679	14165750	1	0	+	0	0	1	promoter-TSS (NM_024334)	promoter-TSS (NM_024334)	656	NM_001098502	131474	Hs.517815	NM_001098502	ENSG00000163528	CHCHD4	MIA40|TIMM40	coiled-coil-helix-coiled-coil-helix domain containing 4
2052	chr4	124318591	124318640	0	1	+	0	0	1	promoter-TSS (NM_001258039)	promoter-TSS (NM_001258039)	666	NM_001258038	10252	Hs.436944	NM_001258038	ENSG00000164056	SPRY1	hSPRY1	sprouty homolog 1, antagonist of FGF signaling (Drosophila)
520	chr11	65190874	65191000	0	1	+	0	0	1	non-coding (NR_028272, exon 1 of 1)	non-coding (NR_028272, exon 1 of 1)	668	NR_028272	283131	Hs.523789	NR_002802		NEAT1	LINC00084|NCRNA00084|TncRNA	nuclear paraspeckle assembly transcript 1 (non-protein coding)
622	chr12	31477898	31477940	1	0	+	0	0	1	non-coding (NR_026806, exon 1 of 1)	non-coding (NR_026806, exon 1 of 1)	669	NR_026806	79857	Hs.534485	NM_024799	ENSG00000177340	FLJ13224	-	uncharacterized LOC79857
2434	chr7	105161978	105162052	0	1	+	0	0	1	intron (NM_019042, intron 1 of 15)	CpG	670	NM_019042	54517	Hs.520619	NM_019042	ENSG00000091127	PUS7	-	pseudouridylate synthase 7 homolog (S. cerevisiae)
1946	chr3	135969819	135969867	1	0	+	0	0	1	intron (NM_000532, intron 1 of 14)	intron (NM_000532, intron 1 of 14)	676	NM_001178014	5096	Hs.63788	NM_000532	ENSG00000114054	PCCB	-	propionyl CoA carboxylase, beta polypeptide
994	chr16	28222496	28222620	0	1	+	0	0	1	intron (NM_001270940, intron 1 of 24)	intron (NM_001270940, intron 1 of 24)	681	NM_001270940	23214	Hs.460468	NM_001270940	ENSG00000169180	XPO6	EXP6|RANBP20	exportin 6
350	chr10	74856016	74856072	0	1	+	0	0	1	intron (NM_001142595, intron 1 of 15)	CpG	688	NM_001142595	5033	Hs.593005	NM_000917	ENSG00000122884	P4HA1	P4HA	prolyl 4-hydroxylase, alpha polypeptide I
217	chr1	167691827	167691927	0	1	+	0	0	1	intron (NM_003953, intron 1 of 5)	intron (NM_003953, intron 1 of 5)	690	NM_001146191	9019	Hs.493919	NM_001146191	ENSG00000197965	MPZL1	MPZL1b|PZR|PZR1b|PZRa|PZRb	myelin protein zero-like 1
1219	chr17	74381942	74382020	1	0	+	0	0	1	intron (NM_182965, intron 2 of 5)	CpG-11153	692	NM_001142602	8877	Hs.68061	NM_001142601	ENSG00000176170	SPHK1	SPHK	sphingosine kinase 1
1936	chr3	128902073	128902163	0	1	+	0	0	1	intron (NM_001127194, intron 1 of 4)	intron (NM_001127194, intron 1 of 4)	692	NM_001127196	7555	Hs.518249	NM_001127192		CNBP	CNBP1|DM2|PROMM|RNF163|ZCCHC22|ZNF9	CCHC-type zinc finger, nucleic acid binding protein
531	chr11	66103244	66103367	0	1	+	0	0	1	exon (NM_004292, exon 3 of 10)	exon (NM_004292, exon 3 of 10)	694	NM_004292	9610	Hs.1030	NM_004292	ENSG00000174791	RIN1	-	Ras and Rab interactor 1
369	chr10	88731116	88731296	0	1	+	0	0	1	TTS (NM_006829)	TTS (NM_006829)	708	NM_133447	119385	Hs.511787	NM_133447		AGAP11	-	ankyrin repeat and GTPase domain Arf GTPase activating protein 11
1424	chr19	48829309	48829364	0	1	+	0	0	1	intron (NM_001425, intron 1 of 4)	intron (NM_001425, intron 1 of 4)	708	NM_001425	2014	Hs.9999	NM_001425	ENSG00000142227	EMP3	YMP	epithelial membrane protein 3
603	chr12	3861610	3861695	0	1	+	0	0	1	intron (NM_001144958, intron 1 of 19)	intron (NM_001144958, intron 1 of 19)	713	NM_001144958	84766	Hs.504534	NM_001144959	ENSG00000130038	EFCAB4B	CRACR2A	EF-hand calcium binding domain 4B
96	chr1	43148755	43148808	0	1	+	0	0	1	intron (NM_004559, intron 1 of 7)	CpG	716	NM_004559	4904	Hs.473583	NM_004559	ENSG00000065978	YBX1	BP-8|CSDA2|CSDB|DBPB|MDR-NF1|NSEP-1|NSEP1|YB-1|YB1	Y box binding protein 1
1592	chr2	192543554	192543604	0	1	+	0	0	1	intron (NR_045623, intron 1 of 6)	intron (NR_045623, intron 1 of 6)	717	NR_045623	64859	Hs.591610	NM_022837	ENSG00000173559	NABP1	OBFC2A|SOSS-B2|SSB2	nucleic acid binding protein 1
1783	chr22	21983543	21983700	1	1	+	0	0	1	exon (NM_001017964, exon 3 of 5)	exon (NM_001017964, exon 3 of 5)	718	NM_001017964	150223	Hs.355952	NM_001017965	ENSG00000161179	YDJC	-	YdjC homolog (bacterial)
401	chr10	103912634	103912676	1	0	+	0	0	1	intron (NM_004741, intron 1 of 12)	intron (NM_004741, intron 1 of 12)	722	NM_004741	9221	Hs.523238	NM_004741	ENSG00000166197	NOLC1	NOPP130|NOPP140|NS5ATP13|P130	nucleolar and coiled-body phosphoprotein 1
1542	chr2	85766791	85766859	1	0	+	0	0	1	promoter-TSS (NR_038942)	promoter-TSS (NR_038942)	724	NM_005911	4144	Hs.516157	NM_005911	ENSG00000168906	MAT2A	MATA2|MATII|SAMS2	methionine adenosyltransferase II, alpha
775	chr13	114897340	114897389	0	1	+	0	0	1	intron (NM_007368, intron 1 of 23)	CpG	730	NM_007368	22821	Hs.593075	NM_007368	ENSG00000185989	RASA3	GAP1IP4BP|GAPIII	RAS p21 protein activator 3
1525	chr2	70313382	70313446	0	1	+	0	0	1	intron (NR_033872, intron 1 of 10)	CpG	733	NR_033872	400960	Hs.716915	NR_033872	ENSG00000179818	PCBP1-AS1	-	PCBP1 antisense RNA 1
184	chr1	149857470	149857523	1	0	+	0	0	1	3' UTR (NM_003528, exon 1 of 1)	3' UTR (NM_003528, exon 1 of 1)	735	NM_003528	8349	Hs.2178	NM_003528	ENSG00000184678	HIST2H2BE	GL105|H2B|H2B.1|H2BFQ|H2BGL105|H2BQ	histone cluster 2, H2be
381	chr10	99257602	99257648	1	0	+	0	0	1	intron (NM_022362, intron 1 of 30)	intron (NM_022362, intron 1 of 30)	741	NM_022362	64210	Hs.500721	NM_022362	ENSG00000155229	MMS19	MET18|MMS19L|hMMS19	MMS19 nucleotide excision repair homolog (S. cerevisiae)
1648	chr20	633251	633293	1	0	+	0	0	1	intron (NM_080725, intron 1 of 1)	MIR|SINE|MIR	742	NM_080725	140809	Hs.516830	NM_080725	ENSG00000172070	SRXN1	C20orf139|Npn3|SRX|SRX1	sulfiredoxin 1
963	chr16	4527065	4527114	0	1	+	0	0	1	intron (NM_002134, intron 1 of 5)	intron (NM_002134, intron 1 of 5)	749	NM_001127204	3163	Hs.284279	NM_001127204	ENSG00000103415	HMOX2	HO-2	heme oxygenase (decycling) 2
1192	chr17	56083790	56084125	1	1	+	0	0	1	intron (NR_034041, intron 1 of 3)	CpG	749	NR_034041	6426	Hs.68714	NM_001078166		SRSF1	ASF|SF2|SF2p33|SFRS1|SRp30a	serine/arginine-rich splicing factor 1
1305	chr19	2427101	2427143	1	0	+	0	0	1	intron (NM_012458, intron 2 of 2)	CpG-12401	753	NM_012458	26517	Hs.75056	NM_012458	ENSG00000099800	TIMM13	TIM13|TIM13B|TIMM13A|TIMM13B|ppv1	translocase of inner mitochondrial membrane 13 homolog (yeast)
1315	chr19	3785617	3785696	1	0	+	0	0	1	intron (NM_139355, intron 1 of 13)	CpG	758	NM_139355	4145	Hs.631845	NM_002378	ENSG00000007264	MATK	CHK|CTK|HHYLTK|HYL|HYLTK|Lsk	megakaryocyte-associated tyrosine kinase
2470	chr8	23387071	23387182	1	0	+	0	0	1	intron (NM_016612, intron 1 of 3)	CpG	764	NM_016612	51312	Hs.726050	NM_016612		SLC25A37	MFRN|MFRN1|MSC|MSCP|PRO1278|PRO1584|PRO2217	solute carrier family 25 (mitochondrial iron transporter), member 37
1086	chr17	7386778	7386827	0	1	+	0	0	1	promoter-TSS (NM_000937)	promoter-TSS (NM_000937)	765	NM_020899	57659	Hs.35096	NM_001128833	ENSG00000174282	ZBTB4	KAISO-L1|ZNF903	zinc finger and BTB domain containing 4
74	chr1	33501721	33501763	1	0	+	0	0	1	intron (NR_037591, intron 1 of 7)	intron (NR_037591, intron 1 of 7)	770	NM_001199199	204	Hs.470907	NM_001199199	ENSG00000004455	AK2	ADK2|AK 2	adenylate kinase 2
623	chr12	32655739	32655885	1	1	+	0	0	1	intron (NM_139241, intron 1 of 16)	intron (NM_139241, intron 1 of 16)	771	NM_139241	121512	Hs.117835	NM_139241	ENSG00000139132	FGD4	CMT4H|FRABP|ZFYVE6	FYVE, RhoGEF and PH domain containing 4
2224	chr6	3024181	3024280	0	1	+	0	0	1	non-coding (NR_033884, exon 1 of 1)	non-coding (NR_033884, exon 1 of 1)	774	NR_033884	401233	Hs.744511	NM_001013680		HTATSF1P2	-	HIV-1 Tat specific factor 1 pseudogene 2
2021	chr4	41937796	41938051	1	1	+	0	0	1	intron (NM_018126, intron 1 of 6)	intron (NM_018126, intron 1 of 6)	787	NM_018126	55161	Hs.31082	NM_018126	ENSG00000109133	TMEM33	1600019D15Rik|SHINC3	transmembrane protein 33
2207	chr5	175963601	175963650	0	1	+	0	0	1	intron (NM_014901, intron 1 of 10)	CpG	795	NM_014901	22838	Hs.434888	NM_014901	ENSG00000146083	RNF44	-	ring finger protein 44
1409	chr19	45147872	45147921	0	1	+	0	0	1	intron (NM_001135768, intron 1 of 7)	intron (NM_001135768, intron 1 of 7)	799	NM_006505	5817	Hs.171844	NM_001135768	ENSG00000073008	PVR	CD155|HVED|NECL5|Necl-5|PVS|TAGE4	poliovirus receptor
2425	chr7	100200631	100200741	0	1	+	0	0	1	non-coding (NR_038910, exon 2 of 9)	non-coding (NR_038910, exon 2 of 9)	804	NM_002593	5118	Hs.202097	NM_002593	ENSG00000106333	PCOLCE	PCPE|PCPE-1|PCPE1	procollagen C-endopeptidase enhancer
508	chr11	64884330	64884400	0	1	+	0	0	1	TTS (NR_102367)	TTS (NR_102367)	805	NM_014205	741	Hs.121025	NM_014205	ENSG00000174276	ZNHIT2	C11orf5|FON	zinc finger, HIT-type containing 2
1927	chr3	122232950	122233006	0	1	+	0	0	1	intron (NR_026698, intron 1 of 14)	intron (NR_026698, intron 1 of 14)	808	NM_002264	3836	Hs.161008	NM_002264	ENSG00000114030	KPNA1	IPOA5|NPI-1|RCH2|SRP1	karyopherin alpha 1 (importin alpha 5)
160	chr1	110880957	110881006	0	1	+	0	0	1	promoter-TSS (NM_001201545)	promoter-TSS (NM_001201545)	811	NR_036595	440600	Hs.649375	NR_036595	ENSG00000227963	LOC440600	-	uncharacterized LOC440600
2665	chr9	139220924	139221006	1	0	+	0	0	1	promoter-TSS (NM_015597)	promoter-TSS (NM_015597)	814	NR_026964	26102	Hs.561893	NR_026964		DKFZP434A062	-	uncharacterized LOC26102
1001	chr16	30961198	30961247	0	1	+	0	0	1	intron (NM_152288, intron 1 of 1)	intron (NM_152288, intron 1 of 1)	818	NM_152288	93129	Hs.460617	NM_152288	ENSG00000175938	ORAI3	TMEM142C	ORAI calcium release-activated calcium modulator 3
1637	chr2	239147821	239147900	0	1	+	0	0	1	exon (NM_001142853, exon 4 of 4)	exon (NM_001142853, exon 4 of 4)	820	NM_001142853	55502	Hs.42949	NM_001142853	ENSG00000144485	HES6	HES-6|bHLHb41|bHLHc23	hairy and enhancer of split 6 (Drosophila)
179	chr1	145209908	145209956	1	0	+	0	0	1	intron (NM_203458, intron 1 of 4)	CpG	821	NM_203458	388677	Hs.728902	NM_203458		NOTCH2NL	N2N	notch 2 N-terminal like
44	chr1	22262900	22262949	0	1	+	0	0	1	intron (NM_005529, intron 1 of 96)	intron (NM_005529, intron 1 of 96)	825	NM_005529	3339	Hs.562227	NM_005529	ENSG00000142798	HSPG2	HSPG|PLC|PRCAN|SJA|SJS|SJS1	heparan sulfate proteoglycan 2
1428	chr19	49469326	49469459	0	1	+	0	0	1	intron (NM_000146, intron 2 of 3)	intron (NM_000146, intron 2 of 3)	827	NM_000146	2512	Hs.728304	NM_000146	ENSG00000087086	FTL	NBIA3	ferritin, light polypeptide
2196	chr5	170815460	170815645	1	1	+	0	0	1	intron (NM_001037738, intron 1 of 9)	CpG	845	NM_199185	4869	Hs.557550	NM_001037738	ENSG00000181163	NPM1	B23|NPM	nucleophosmin (nucleolar phosphoprotein B23, numatrin)
724	chr12	132569622	132569726	0	1	+	0	0	1	intron (NR_003290, intron 1 of 9)	CpG	846	NR_003290	347918	Hs.122115	NM_182613	ENSG00000185684	EP400NL	-	EP400 N-terminal like
2650	chr9	135995763	135995812	0	1	+	0	0	1	intron (NM_001042368, intron 1 of 17)	intron (NM_001042368, intron 1 of 17)	849	NM_001271776	5900	Hs.106185	NM_001042368	ENSG00000160271	RALGDS	RGDS|RGF|RalGEF	ral guanine nucleotide dissociation stimulator
790	chr14	35873072	35873147	1	0	+	0	0	1	intron (NM_020529, intron 1 of 5)	CpG	850	NM_020529	4792	Hs.81328	NM_020529	ENSG00000100906	NFKBIA	IKBA|MAD-3|NFKBI	nuclear factor of kappa light polypeptide gene enhancer in B-cells inhibitor, alpha
2454	chr7	150944858	150944932	0	1	+	0	0	1	intron (NM_001003802, intron 2 of 13)	intron (NM_001003802, intron 2 of 13)	854	NM_001003801	6604	Hs.647067	NM_001003801	ENSG00000082014	SMARCD3	BAF60C|CRACD3|Rsc6p	SWI/SNF related, matrix associated, actin dependent regulator of chromatin, subfamily d, member 3
1077	chr17	3795447	3795516	0	1	+	0	0	1	intron (NM_172207, intron 1 of 15)	intron (NM_172207, intron 1 of 15)	855	NM_172207	84254	Hs.8417	NM_032294	ENSG00000004660	CAMKK1	CAMKKA	calcium/calmodulin-dependent protein kinase kinase 1, alpha
1949	chr3	138068805	138068859	1	0	+	0	0	1	intron (NM_001252090, intron 1 of 5)	intron (NM_001252090, intron 1 of 5)	862	NM_001252090	22808	Hs.735125	NM_001085049	ENSG00000158186	MRAS	M-RAs|R-RAS3|RRAS3	muscle RAS oncogene homolog
1304	chr19	2426990	2427032	1	0	+	0	0	1	TTS (NM_182973)	TTS (NM_182973)	864	NM_012458	26517	Hs.75056	NM_012458	ENSG00000099800	TIMM13	TIM13|TIM13B|TIMM13A|TIMM13B|ppv1	translocase of inner mitochondrial membrane 13 homolog (yeast)
982	chr16	21313011	21313065	0	1	+	0	0	1	intron (NR_026675, intron 1 of 2)	CpG	868	NR_026675	400508	Hs.578949	NM_001101368		CRYM-AS1	NCRNA00169	CRYM antisense RNA 1
1366	chr19	17449171	17449220	0	1	+	0	0	1	exon (NM_133644, exon 3 of 8)	exon (NM_133644, exon 3 of 8)	870	NM_133644	84705	Hs.334885	NM_001128855	ENSG00000130299	GTPBP3	GTPBG3|MSS1|MTGP1|THDF1	GTP binding protein 3 (mitochondrial)
2291	chr6	73332423	73332466	1	0	+	0	0	1	intron (NM_001160134, intron 1 of 11)	CpG	874	NM_001160134	56479	Hs.445324	NM_001160130	ENSG00000185760	KCNQ5	Kv7.5	potassium voltage-gated channel, KQT-like subfamily, member 5
491	chr11	61061838	61061982	0	1	+	0	0	1	intron (NM_152718, intron 1 of 19)	CpG	878	NM_152718	220001	Hs.60640	NM_152718	ENSG00000167992	VWCE	URG11|VWC1	von Willebrand factor C and EGF domains
407	chr10	105211242	105211314	1	0	+	0	0	1	intron (NM_015916, intron 1 of 3)	intron (NM_015916, intron 1 of 3)	884	NR_024552	51063	Hs.241545	NM_015916	ENSG00000138172	CALHM2	FAM26B	calcium homeostasis modulator 2
979	chr16	19126046	19126233	1	1	+	0	0	1	non-coding (NR_028028, exon 2 of 2)	non-coding (NR_028028, exon 2 of 2)	886	NR_028028	162073	Hs.530899	NM_001034841	ENSG00000205730	ITPRIPL2	-	inositol 1,4,5-trisphosphate receptor interacting protein-like 2
752	chr13	50019292	50019341	0	1	+	0	0	1	intron (NM_031915, intron 1 of 14)	MIR|SINE|MIR	888	NM_031915	83852	Hs.631789	NM_001160308	ENSG00000136169	SETDB2	C13orf4|CLLD8|CLLL8|KMT1F	SET domain, bifurcated 2
505	chr11	64073912	64073954	1	0	+	0	0	1	intron (NM_004451, intron 1 of 6)	intron (NM_004451, intron 1 of 6)	889	NM_004451	2101	Hs.110849	NM_004451	ENSG00000173153	ESRRA	ERR1|ERRa|ERRalpha|ESRL1|NR3B1	estrogen-related receptor alpha
1947	chr3	135970034	135970083	0	1	+	0	0	1	intron (NM_000532, intron 1 of 14)	intron (NM_000532, intron 1 of 14)	892	NM_001178014	5096	Hs.63788	NM_000532	ENSG00000114054	PCCB	-	propionyl CoA carboxylase, beta polypeptide
2223	chr6	3024088	3024137	0	1	+	0	0	1	non-coding (NR_033884, exon 1 of 1)	non-coding (NR_033884, exon 1 of 1)	892	NR_033884	401233	Hs.744511	NM_001013680		HTATSF1P2	-	HIV-1 Tat specific factor 1 pseudogene 2
1576	chr2	153192617	153192670	1	0	+	0	0	1	intron (NM_052905, intron 1 of 25)	CpG	893	NM_052905	114793	Hs.654630	NM_052905	ENSG00000157827	FMNL2	FHOD2	formin-like 2
1926	chr3	122232854	122232903	0	1	+	0	0	1	intron (NR_026698, intron 1 of 14)	intron (NR_026698, intron 1 of 14)	907	NM_002264	3836	Hs.161008	NM_002264	ENSG00000114030	KPNA1	IPOA5|NPI-1|RCH2|SRP1	karyopherin alpha 1 (importin alpha 5)
2048	chr4	111118836	111118885	0	1	+	0	0	1	intron (NM_024090, intron 1 of 3)	intron (NM_024090, intron 1 of 3)	910	NM_001130721	79071	Hs.652828	NM_001130721	ENSG00000170522	ELOVL6	FACE|FAE|LCE	ELOVL fatty acid elongase 6
935	chr16	227547	227634	1	0	+	0	0	1	TTS (NM_000558)	TTS (NM_000558)	912	NM_000558	3039	Hs.654744	NM_000558	ENSG00000206172	HBA1	CD31|HBH	hemoglobin, alpha 1
345	chr10	71905485	71905656	0	1	+	0	0	1	exon (NM_173555, exon 1 of 4)	exon (NM_173555, exon 1 of 4)	925	NR_073581	219743	Hs.533655	NM_001040273	ENSG00000156521	TYSND1	NET41	trypsin domain containing 1
1009	chr16	57770564	57770606	1	0	+	0	0	1	intron (NM_005886, intron 1 of 19)	intron (NM_005886, intron 1 of 19)	925	NM_005886	10300	Hs.732486	NM_005886	ENSG00000140854	KATNB1	KAT	katanin p80 (WD repeat containing) subunit B 1
390	chr10	102107632	102107773	0	1	+	0	0	1	intron (NM_005063, intron 1 of 5)	CpG	931	NM_005063	6319	Hs.558396	NM_005063	ENSG00000099194	SCD	FADS5|MSTP008|SCD1|SCDOS	stearoyl-CoA desaturase (delta-9-desaturase)
1220	chr17	74382069	74382384	1	1	+	0	0	1	intron (NM_182965, intron 3 of 5)	CpG-11153	938	NM_001142602	8877	Hs.68061	NM_001142601	ENSG00000176170	SPHK1	SPHK	sphingosine kinase 1
2664	chr9	139220818	139220862	1	0	+	0	0	1	non-coding (NR_026964, exon 1 of 1)	non-coding (NR_026964, exon 1 of 1)	939	NR_026964	26102	Hs.561893	NR_026964		DKFZP434A062	-	uncharacterized LOC26102
1636	chr2	238970505	238970554	0	1	+	0	0	1	intron (NM_016510, intron 1 of 11)	intron (NM_016510, intron 1 of 11)	965	NM_016510	51540	Hs.731909	NM_016510	ENSG00000132330	SCLY	SCL|hSCL	selenocysteine lyase
1555	chr2	113240680	113240741	1	0	+	0	0	1	intron (NM_153712, intron 1 of 6)	intron (NM_153712, intron 1 of 6)	968	NM_153712	150465	Hs.358997	NM_153712	ENSG00000114999	TTL	-	tubulin tyrosine ligase
1088	chr17	7476941	7477047	1	1	+	0	0	1	intron (NR_037926, intron 12 of 21)	CpG	970	NM_001204510	1973	Hs.129673	NM_001204510	ENSG00000161960	EIF4A1	DDX2A|EIF-4A|EIF4A|eIF-4A-I|eIF4A-I	eukaryotic translation initiation factor 4A1
1131	chr17	36955167	36955209	1	0	+	0	0	1	intron (NM_003559, intron 1 of 9)	intron (NM_003559, intron 1 of 9)	970	NM_003559	8396	Hs.743962	NM_003559	ENSG00000141720	PIP4K2B	PI5P4KB|PIP5K2B|PIP5KIIB|PIP5KIIbeta	phosphatidylinositol-5-phosphate 4-kinase, type II, beta
1408	chr19	44616336	44616390	0	1	+	0	0	1	intron (NR_033341, intron 1 of 1)	LTR9|LTR|ERV1	973	NR_033341	100379224	Hs.585869	NR_033341	ENSG00000186019	LOC100379224	-	uncharacterized LOC100379224
2429	chr7	100465899	100465965	0	1	+	0	0	1	intron (NM_003302, intron 3 of 8)	intron (NM_003302, intron 3 of 8)	982	NM_003302	7205	Hs.534360	NM_003302	ENSG00000087077	TRIP6	OIP-1|OIP1|TRIP-6|TRIP6i2|ZRP-1	thyroid hormone receptor interactor 6
490	chr11	61061773	61061815	1	0	+	0	0	1	intron (NM_152718, intron 1 of 19)	CpG	994	NM_152718	220001	Hs.60640	NM_152718	ENSG00000167992	VWCE	URG11|VWC1	von Willebrand factor C and EGF domains
411	chr10	111970900	111971086	1	1	+	0	0	1	intron (NM_001008541, intron 1 of 4)	intron (NM_001008541, intron 1 of 4)	1004	NM_001008541	4601	Hs.744063	NM_001008541	ENSG00000119950	MXI1	MAD2|MXD2|MXI|bHLHc11	MAX interactor 1, dimerization protein
2076	chr5	1111115	1111212	0	1	+	0	0	1	intron (NM_006598, intron 1 of 23)	intron (NM_006598, intron 1 of 23)	1008	NM_006598	10723	Hs.172613	NM_006598	ENSG00000113504	SLC12A7	KCC4	solute carrier family 12 (potassium/chloride transporters), member 7
2637	chr9	130660762	130660941	0	1	+	0	0	1	intron (NM_013443, intron 1 of 6)	MIRb|SINE|MIR	1019	NM_013443	30815	Hs.109672	NM_013443	ENSG00000160408	ST6GALNAC6	RP11-203J24.3|SIAT7F|ST6GALNACVI	ST6 (alpha-N-acetyl-neuraminyl-2,3-beta-galactosyl-1,3)-N-acetylgalactosaminide alpha-2,6-sialyltransferase 6
1600	chr2	202900308	202900357	0	1	+	0	0	1	exon (NM_003507, exon 1 of 1)	exon (NM_003507, exon 1 of 1)	1023	NM_003507	8324	Hs.173859	NM_003507	ENSG00000155760	FZD7	FzE3	frizzled family receptor 7
555	chr11	75061794	75061903	0	1	+	0	0	1	intron (NM_020251, intron 1 of 14)	intron (NM_020251, intron 1 of 14)	1026	NM_020251	408	Hs.625320	NM_004041		ARRB1	ARB1|ARR1	arrestin, beta 1
1556	chr2	113240747	113240796	0	1	+	0	0	1	intron (NM_153712, intron 1 of 6)	intron (NM_153712, intron 1 of 6)	1029	NM_153712	150465	Hs.358997	NM_153712	ENSG00000114999	TTL	-	tubulin tyrosine ligase
1388	chr19	36246858	36246919	0	1	+	0	0	1	intron (NM_144617, intron 1 of 2)	CpG-13532	1041	NM_144617	126393	Hs.744178	NM_144617	ENSG00000004776	HSPB6	Hsp20	heat shock protein, alpha-crystallin-related, B6
659	chr12	59990829	59990904	0	1	+	0	0	1	intron (NM_001270622, intron 1 of 5)	intron (NM_001270622, intron 1 of 5)	1046	NM_001270623	9194	Hs.439643	NM_001270622		SLC16A7	MCT2	solute carrier family 16, member 7 (monocarboxylic acid transporter 2)
2380	chr7	30175573	30175622	0	1	+	0	0	1	intron (NM_152793, intron 1 of 2)	CpG	1046	NM_152793	222166	Hs.200100	NM_152793	ENSG00000180354	C7orf41	Ells1	chromosome 7 open reading frame 41
770	chr13	114630787	114631027	1	1	+	0	0	1	non-coding (NR_047495, exon 1 of 1)	non-coding (NR_047495, exon 1 of 1)	1057	NR_047495	100861555	Hs.353773	NR_047495	ENSG00000260910	LINC00565	-	long intergenic non-protein coding RNA 565
1298	chr19	1591568	1591617	1	0	+	0	0	1	intron (NM_003926, intron 1 of 5)	CpG	1059	NM_003926	53615	Hs.178728	NM_003926	ENSG00000071655	MBD3	-	methyl-CpG binding domain protein 3
1646	chr2	242575634	242575683	0	1	+	0	0	1	intron (NM_015963, intron 1 of 5)	intron (NM_015963, intron 1 of 5)	1066	NM_015963	51078	Hs.435759	NM_001164356	ENSG00000176946	THAP4	PP238	THAP domain containing 4
2058	chr4	140476468	140476551	0	1	+	0	0	1	intron (NM_030648, intron 1 of 7)	CpG	1067	NM_030648	80854	Hs.480792	NM_030648	ENSG00000145391	SETD7	KMT7|SET7|SET7/9|SET9	SET domain containing (lysine methyltransferase) 7
1342	chr19	10443216	10443267	0	1	+	0	0	1	intron (NM_133452, intron 1 of 12)	intron (NM_133452, intron 1 of 12)	1072	NM_133452	125950	Hs.707428	NM_133452	ENSG00000161847	RAVER1	-	ribonucleoprotein, PTB-binding 1
1925	chr3	120462567	120462692	0	1	+	0	0	1	intron (NM_005513, intron 1 of 4)	L2c|LINE|L2	1072	NM_005513	2960	Hs.445272	NM_005513	ENSG00000153767	GTF2E1	FE|TF2E1|TFIIE-A	general transcription factor IIE, polypeptide 1, alpha 56kDa
2663	chr9	139220621	139220713	1	0	+	0	0	1	non-coding (NR_026964, exon 1 of 1)	non-coding (NR_026964, exon 1 of 1)	1112	NR_026964	26102	Hs.561893	NR_026964		DKFZP434A062	-	uncharacterized LOC26102
2101	chr5	35047081	35047171	0	1	+	0	0	1	intron (NM_031900, intron 1 of 13)	intron (NM_031900, intron 1 of 13)	1114	NM_031900	64902	Hs.34494	NM_031900	ENSG00000113492	AGXT2	AGT2|DAIBAT	alanine--glyoxylate aminotransferase 2
124	chr1	65731480	65731529	0	1	+	0	0	1	intron (NM_014787, intron 1 of 18)	CpG	1128	NM_014787	9829	Hs.647643	NM_001256864	ENSG00000116675	DNAJC6	DJC6	DnaJ (Hsp40) homolog, subfamily C, member 6
1387	chr19	36246766	36246826	1	0	+	0	0	1	intron (NM_144617, intron 1 of 2)	CpG-13532	1134	NM_144617	126393	Hs.744178	NM_144617	ENSG00000004776	HSPB6	Hsp20	heat shock protein, alpha-crystallin-related, B6
466	chr11	17374422	17374478	0	1	+	0	0	1	intron (NM_001202439, intron 1 of 4)	L1M5|LINE|L1	1141	NM_001202439	374383	Hs.146274	NM_001009913	ENSG00000188211	NCR3LG1	B7-H6|B7H6|DKFZp686O24166	natural killer cell cytotoxicity receptor 3 ligand 1
594	chr11	124805121	124805209	0	1	+	0	0	1	intron (NM_152722, intron 1 of 6)	intron (NM_152722, intron 1 of 6)	1143	NM_152722	220296	Hs.159863	NM_152722	ENSG00000165478	HEPACAM	GlialCAM|MLC2A|MLC2B	hepatic and glial cell adhesion molecule
1167	chr17	43225810	43225859	0	1	+	0	0	1	5' UTR (NM_006460, exon 1 of 1)	5' UTR (NM_006460, exon 1 of 1)	1151	NM_006460	10614	Hs.741758	NM_006460	ENSG00000186834	HEXIM1	CLP1|EDG1|HIS1|MAQ1	hexamethylene bis-acetamide inducible 1
1847	chr3	27524728	27524786	1	0	+	0	0	1	intron (NM_001258379, intron 1 of 24)	intron (NM_001258379, intron 1 of 24)	1154	NM_001258379	9497	Hs.250072	NM_001258379	ENSG00000033867	SLC4A7	NBC2|NBC3|NBCN1|SBC2|SLC4A6	solute carrier family 4, sodium bicarbonate cotransporter, member 7
634	chr12	49524121	49524170	0	1	+	0	0	1	intron (NM_006082, intron 1 of 3)	CpG	1158	NM_006082	10376	Hs.524390	NM_006082	ENSG00000123416	TUBA1B	K-ALPHA-1	tubulin, alpha 1b
1594	chr2	196522984	196523037	0	1	+	0	0	1	intron (NM_020342, intron 1 of 9)	intron (NM_020342, intron 1 of 9)	1159	NM_020342	57181	Hs.650158	NM_001127257	ENSG00000196950	SLC39A10	LZT-Hs2	solute carrier family 39 (zinc transporter), member 10
578	chr11	118479445	118479497	0	1	+	0	0	1	intron (NM_001144759, intron 1 of 20)	CpG	1165	NM_001144758	23187	Hs.504062	NM_001144758	ENSG00000019144	PHLDB1	LL5A	pleckstrin homology-like domain, family B, member 1
1687	chr20	36154844	36154968	1	1	+	0	0	1	intron (NM_001167820, intron 1 of 2)	intron (NM_001167820, intron 1 of 2)	1177	NM_001167822	10904	Hs.472651	NM_001167820	ENSG00000166619	BLCAP	BC10	bladder cancer associated protein
126	chr1	67894909	67894970	0	1	+	0	0	1	intron (NM_001018068, intron 1 of 7)	intron (NM_001018068, intron 1 of 7)	1183	NM_001018069	26135	Hs.530412	NM_001018067	ENSG00000142864	SERBP1	CHD3IP|HABP4L|PAI-RBP1|PAIRBP1	SERPINE1 mRNA binding protein 1
1316	chr19	3984253	3984303	0	1	+	0	0	1	exon (NM_001961, exon 2 of 15)	exon (NM_001961, exon 2 of 15)	1183	NM_001961	1938	Hs.515070	NM_001961	ENSG00000167658	EEF2	EEF-2|EF-2|EF2	eukaryotic translation elongation factor 2
2412	chr7	75933028	75933116	0	1	+	0	0	1	intron (NM_001540, intron 1 of 2)	intron (NM_001540, intron 1 of 2)	1197	NM_001540	3315	Hs.520973	NM_001540	ENSG00000106211	HSPB1	CMT2F|HMN2B|HS.76067|HSP27|HSP28|Hsp25|SRP27	heat shock 27kDa protein 1
783	chr14	24803050	24803092	1	0	+	0	0	1	intron (NM_001198568, intron 1 of 24)	CpG	1206	NM_139247	196883	Hs.443428	NM_001198568	ENSG00000129467	ADCY4	AC4	adenylate cyclase 4
774	chr13	114896845	114896894	0	1	+	0	0	1	intron (NM_007368, intron 1 of 23)	intron (NM_007368, intron 1 of 23)	1225	NM_007368	22821	Hs.593075	NM_007368	ENSG00000185989	RASA3	GAP1IP4BP|GAPIII	RAS p21 protein activator 3
183	chr1	148931607	148931656	0	1	+	0	0	1	intron (NR_027354, intron 1 of 3)	intron (NR_027354, intron 1 of 3)	1227	NR_027354	645166	Hs.744183	NR_027355	ENSG00000232527	LOC645166	-	lymphocyte-specific protein 1 pseudogene
1066	chr17	1666363	1666625	1	1	+	0	0	1	intron (NM_002615, intron 1 of 7)	intron (NM_002615, intron 1 of 7)	1235	NM_002615	5176	Hs.532768	NM_002615	ENSG00000132386	SERPINF1	EPC-1|OI12|OI6|PEDF	serpin peptidase inhibitor, clade F (alpha-2 antiplasmin, pigment epithelium derived factor), member 1
1249	chr17	80188058	80188203	0	1	+	0	0	1	intron (NM_004207, intron 1 of 4)	CpG	1244	NM_004207	9123	Hs.500761	NM_001042422	ENSG00000141526	SLC16A3	MCT 3|MCT 4|MCT-3|MCT-4|MCT3|MCT4	solute carrier family 16, member 3 (monocarboxylic acid transporter 4)
1266	chr18	21850893	21851010	1	0	+	0	0	1	intron (NM_001242508, intron 3 of 15)	intron (NM_001242508, intron 3 of 15)	1244	NM_018030	114876	Hs.370725	NM_001242508	ENSG00000141447	OSBPL1A	ORP-1|ORP1|OSBPL1B	oxysterol binding protein-like 1A
467	chr11	17374535	17374577	1	0	+	0	0	1	intron (NM_001202439, intron 1 of 4)	intron (NM_001202439, intron 1 of 4)	1247	NM_001202439	374383	Hs.146274	NM_001009913	ENSG00000188211	NCR3LG1	B7-H6|B7H6|DKFZp686O24166	natural killer cell cytotoxicity receptor 3 ligand 1
59	chr1	27190865	27190921	0	1	+	0	0	1	TTS (NM_006142)	TTS (NM_006142)	1260	NM_006142	2810	Hs.523718	NM_006142	ENSG00000175793	SFN	YWHAS	stratifin
103	chr1	45252106	45252209	1	1	+	0	0	1	exon (NM_153274, exon 3 of 9)	exon (NM_153274, exon 3 of 9)	1268	NM_153274	266675	Hs.302513	NM_153274	ENSG00000142959	BEST4	VMD2L2	bestrophin 4
599	chr12	148117	148168	1	0	+	0	0	1	non-coding (NR_026823, exon 3 of 3)	non-coding (NR_026823, exon 3 of 3)	1269	NR_026823	677784	Hs.722487	NR_026823	ENSG00000206114	FAM138D	F379	family with sequence similarity 138, member D
611	chr12	10874632	10874712	1	1	+	0	0	1	intron (NM_001145426, intron 1 of 8)	intron (NM_001145426, intron 1 of 8)	1281	NM_001145426	8531	Hs.221889	NM_001145426	ENSG00000060138	YBX3	CSDA|CSDA1|DBPA|ZONAB	Y box binding protein 3
525	chr11	65266503	65266552	0	1	+	0	0	1	non-coding (NR_002819, exon 1 of 1)	non-coding (NR_002819, exon 1 of 1)	1295	NR_002819	378938	Hs.621695	NR_002819	ENSG00000251562	MALAT1	HCN|LINC00047|MALAT-1|NCRNA00047|NEAT2|PRO2853	metastasis associated lung adenocarcinoma transcript 1 (non-protein coding)
612	chr12	12939774	12939913	0	1	+	0	0	1	exon (NM_030817, exon 2 of 2)	exon (NM_030817, exon 2 of 2)	1303	NM_030817	81575	Hs.719938	NM_001130415	ENSG00000178878	APOLD1	VERGE	apolipoprotein L domain containing 1
1994	chr4	1874405	1874454	0	1	+	0	0	1	intron (NM_001042424, intron 1 of 21)	intron (NM_001042424, intron 1 of 21)	1307	NM_001042424	7468	Hs.113876	NM_001042424	ENSG00000109685	WHSC1	MMSET|NSD2|REIIBP|TRX5|WHS	Wolf-Hirschhorn syndrome candidate 1
1566	chr2	127414798	127414847	0	1	+	0	0	1	intron (NM_016815, intron 1 of 2)	intron (NM_016815, intron 1 of 2)	1312	NM_002101	2995	Hs.59138	NM_001256584	ENSG00000136732	GYPC	CD236|CD236R|GE|GPC|GPD|GYPD|PAS-2|PAS-2'	glycophorin C (Gerbich blood group)
2413	chr7	75933163	75933212	0	1	+	0	0	1	intron (NM_001540, intron 2 of 2)	intron (NM_001540, intron 2 of 2)	1313	NM_001540	3315	Hs.520973	NM_001540	ENSG00000106211	HSPB1	CMT2F|HMN2B|HS.76067|HSP27|HSP28|Hsp25|SRP27	heat shock 27kDa protein 1
2387	chr7	43623989	43624038	0	1	+	0	0	1	intron (NM_004760, intron 1 of 6)	MIR|SINE|MIR	1322	NM_004760	9263	Hs.709489	NM_004760	ENSG00000164543	STK17A	DRAK1	serine/threonine kinase 17a
279	chr1	234743894	234744001	0	1	+	0	0	1	intron (NM_001077397, intron 1 of 1)	intron (NM_001077397, intron 1 of 1)	1323	NM_182972	359948	Hs.350268	NM_001077397	ENSG00000168264	IRF2BP2	-	interferon regulatory factor 2 binding protein 2
647	chr12	56513321	56513384	0	1	+	0	0	1	intron (NM_032786, intron 2 of 2)	intron (NM_032786, intron 2 of 2)	1323	NM_032786	84872	Hs.632706	NM_032786	ENSG00000135482	ZC3H10	ZC3HDC10	zinc finger CCCH-type containing 10
544	chr11	68779440	68779606	1	1	+	0	0	1	intron (NM_001098515, intron 1 of 2)	intron (NM_001098515, intron 1 of 2)	1327	NM_145015	116535	Hs.602397	NM_001098515	ENSG00000172935	MRGPRF	GPR140|GPR168|MRGF|RTA	MAS-related GPR, member F
1915	chr3	112358622	112358664	1	0	+	0	0	1	exon (NM_199512, exon 2 of 8)	exon (NM_199512, exon 2 of 8)	1334	NM_199512	151887	Hs.477128	NM_199511	ENSG00000091986	CCDC80	DRO1|SSG1|URB|okuribin	coiled-coil domain containing 80
1494	chr2	43452375	43452445	0	1	+	0	0	1	exon (NM_006887, exon 2 of 2)	exon (NM_006887, exon 2 of 2)	1335	NM_006887	678	Hs.503093	NM_006887	ENSG00000152518	ZFP36L2	BRF2|ERF-2|ERF2|RNF162C|TIS11D	ZFP36 ring finger protein-like 2
834	chr14	77565861	77566036	1	1	+	0	0	1	intron (NM_033426, intron 1 of 3)	intron (NM_033426, intron 1 of 3)	1371	NM_033426	85457	Hs.709066	NM_033426	ENSG00000198894	KIAA1737	-	KIAA1737
80	chr1	35249262	35249317	1	0	+	0	0	1	intron (NM_001005752, intron 1 of 1)	intron (NM_001005752, intron 1 of 1)	1379	NM_001005752	2707	Hs.522561	NM_001005752	ENSG00000188910	GJB3	CX31|DFNA2|DFNA2B|EKV	gap junction protein, beta 3, 31kDa
1359	chr19	14115705	14115794	0	1	+	0	0	1	intron (NM_002918, intron 1 of 20)	intron (NM_002918, intron 1 of 20)	1384	NM_002918	5989	Hs.655215	NM_002918	ENSG00000132005	RFX1	EFC|RFX	regulatory factor X, 1 (influences HLA class II expression)
468	chr11	17374659	17374743	1	0	+	0	0	1	intron (NM_001202439, intron 1 of 4)	intron (NM_001202439, intron 1 of 4)	1392	NM_001202439	374383	Hs.146274	NM_001009913	ENSG00000188211	NCR3LG1	B7-H6|B7H6|DKFZp686O24166	natural killer cell cytotoxicity receptor 3 ligand 1
755	chr13	92001290	92001641	1	1	+	0	0	1	intron (NR_027350, intron 1 of 1)	intron (NR_027350, intron 1 of 1)	1392	NR_027349	407975	Hs.652877	NR_027349	ENSG00000215417	MIR17HG	C13orf25|FGLDS2|LINC00048|MIHG1|MIRH1|MIRHG1|NCRNA00048|miR-17-92	miR-17-92 cluster host gene (non-protein coding)
2466	chr8	17553798	17553847	0	1	+	0	0	1	intron (NM_001001924, intron 6 of 14)	intron (NM_001001924, intron 6 of 14)	1423	NM_020749	57509	Hs.7946	NM_001001924	ENSG00000129422	MTUS1	ATBP|ATIP|ICIS|MP44|MTSG1	microtubule associated tumor suppressor 1
428	chr10	127513512	127513562	1	0	+	0	0	1	intron (NM_016567, intron 1 of 7)	intron (NM_016567, intron 1 of 7)	1433	NM_078468	56647	Hs.715543	NM_016567	ENSG00000107949	BCCIP	TOK-1|TOK1	BRCA2 and CDKN1A interacting protein
1725	chr20	62372637	62372686	0	1	+	0	0	1	intron (NM_020062, intron 2 of 7)	intron (NM_020062, intron 2 of 7)	1451	NM_020062	56731	Hs.435126	NM_020062		SLC2A4RG	GEF|HDBP-1|HDBP1|Si-1-2|Si-1-2-19	SLC2A4 regulator
1250	chr17	80188294	80188392	1	0	+	0	0	1	intron (NM_004207, intron 1 of 4)	CpG	1456	NM_004207	9123	Hs.500761	NM_001042422	ENSG00000141526	SLC16A3	MCT 3|MCT 4|MCT-3|MCT-4|MCT3|MCT4	solute carrier family 16, member 3 (monocarboxylic acid transporter 4)
1140	chr17	38255482	38255556	0	1	+	0	0	1	intron (NM_021724, intron 1 of 7)	CpG	1459	NM_021724	9572	Hs.592130	NM_021724	ENSG00000126368	NR1D1	EAR1|THRA1|THRAL|ear-1|hRev	nuclear receptor subfamily 1, group D, member 1
821	chr14	70079750	70079799	0	1	+	0	0	1	intron (NM_014734, intron 1 of 5)	intron (NM_014734, intron 1 of 5)	1465	NM_014734	9766	Hs.440025	NM_014734	ENSG00000100647	KIAA0247	-	KIAA0247
1810	chr22	37957828	37958072	1	1	+	0	0	1	intron (NM_152243, intron 1 of 2)	intron (NM_152243, intron 1 of 2)	1479	NM_152243	11135	Hs.225356	NM_152243	ENSG00000128283	CDC42EP1	BORG5|CEP1|MSE55	CDC42 effector protein (Rho GTPase binding) 1
2187	chr5	151065034	151065177	0	1	+	0	0	1	intron (NM_003118, intron 1 of 9)	intron (NM_003118, intron 1 of 9)	1509	NM_003118	6678	Hs.111779	NM_003118	ENSG00000113140	SPARC	ON	secreted protein, acidic, cysteine-rich (osteonectin)
1512	chr2	61763861	61763948	1	1	+	0	0	1	intron (NM_003400, intron 1 of 24)	intron (NM_003400, intron 1 of 24)	1513	NM_003400	7514	Hs.370770	NM_003400	ENSG00000082898	XPO1	CRM1|emb|exp1	exportin 1 (CRM1 homolog, yeast)
1085	chr17	7381388	7381454	0	1	+	0	0	1	intron (NM_020899, intron 1 of 3)	intron (NM_020899, intron 1 of 3)	1523	NM_001128833	57659	Hs.35096	NM_001128833	ENSG00000174282	ZBTB4	KAISO-L1|ZNF903	zinc finger and BTB domain containing 4
291	chr1	245026220	245026294	0	1	+	0	0	1	intron (NM_004501, intron 1 of 13)	intron (NM_004501, intron 1 of 13)	1570	NM_004501	3192	Hs.106212	NM_004501	ENSG00000153187	HNRNPU	HNRPU|SAF-A|U21.1|hnRNP U	heterogeneous nuclear ribonucleoprotein U (scaffold attachment factor A)
876	chr15	41954170	41954219	0	1	+	0	0	1	intron (NM_001164273, intron 1 of 23)	CpG	1585	NM_001080541	23269	Hs.187569	NM_001080541	ENSG00000174197	MGA	MAD5|MXD5	MGA, MAX dimerization protein
1139	chr17	38255310	38255437	0	1	+	0	0	1	intron (NM_021724, intron 1 of 7)	CpG	1604	NM_021724	9572	Hs.592130	NM_021724	ENSG00000126368	NR1D1	EAR1|THRA1|THRAL|ear-1|hRev	nuclear receptor subfamily 1, group D, member 1
191	chr1	151519856	151519914	1	0	+	0	0	1	intron (NM_001126337, intron 1 of 11)	intron (NM_001126337, intron 1 of 11)	1613	NR_030280	693139		NR_030280		MIR554	MIRN554|hsa-mir-554	microRNA 554
1446	chr19	56167027	56167069	1	0	+	0	0	1	intron (NM_001012478, intron 1 of 11)	CpG-14459	1632	NM_001012478	11338	Hs.528007	NM_001012478	ENSG00000063244	U2AF2	U2AF65	U2 small nuclear RNA auxiliary factor 2
16	chr1	6661269	6661311	1	0	+	0	0	1	intron (NM_014851, intron 1 of 3)	intron (NM_014851, intron 1 of 3)	1639	NM_014851	9903	Hs.7764	NM_014851	ENSG00000162413	KLHL21	-	kelch-like family member 21
956	chr16	4321272	4321448	1	1	+	0	0	1	intron (NM_003223, intron 1 of 6)	CpG	1641	NM_003223	7023	Hs.513305	NM_003223	ENSG00000090447	TFAP4	AP-4|bHLHc41	transcription factor AP-4 (activating enhancer binding protein 4)
1223	chr17	74705371	74705430	1	0	+	0	0	1	intron (NM_001008529, intron 1 of 4)	intron (NM_001008529, intron 1 of 4)	1655	NM_198530	439921	Hs.707692	NM_001008528	ENSG00000182534	MXRA7	PS1TP1|TMAP1	matrix-remodelling associated 7
135	chr1	86620422	86620471	0	1	+	0	0	1	intron (NM_152890, intron 1 of 59)	intron (NM_152890, intron 1 of 59)	1674	NM_152890	255631	Hs.659516	NM_152890	ENSG00000171502	COL24A1	-	collagen, type XXIV, alpha 1
1812	chr22	38143930	38143974	1	0	+	0	0	1	intron (NM_138632, intron 1 of 7)	intron (NM_138632, intron 1 of 7)	1711	NM_007032	11078	Hs.533030	NM_001039141	ENSG00000100106	TRIOBP	DFNB28|TARA|dJ37E16.4	TRIO and F-actin binding protein
526	chr11	65266955	65266997	1	0	+	0	0	1	non-coding (NR_002819, exon 1 of 1)	non-coding (NR_002819, exon 1 of 1)	1743	NR_002819	378938	Hs.621695	NR_002819	ENSG00000251562	MALAT1	HCN|LINC00047|MALAT-1|NCRNA00047|NEAT2|PRO2853	metastasis associated lung adenocarcinoma transcript 1 (non-protein coding)
1115	chr17	25959875	25959977	0	1	+	0	0	1	intron (NR_024043, intron 1 of 9)	intron (NR_024043, intron 1 of 9)	1752	NM_002308	3965	Hs.81337	NM_002308		LGALS9	HUAT|LGALS9A	lectin, galactoside-binding, soluble, 9
510	chr11	65084006	65084086	1	1	+	0	0	1	intron (NM_006779, intron 1 of 1)	MIRb|SINE|MIR	1757	NM_006779	10435	Hs.741371	NM_006779	ENSG00000149798	CDC42EP2	BORG1|CEP2	CDC42 effector protein (Rho GTPase binding) 2
2146	chr5	131595025	131595192	1	1	+	0	0	1	intron (NM_001131027, intron 1 of 5)	intron (NM_001131027, intron 1 of 5)	1758	NM_003687	8572	Hs.424312	NM_001131027	ENSG00000131435	PDLIM4	RIL	PDZ and LIM domain 4
2643	chr9	133321845	133321947	1	0	+	0	0	1	intron (NM_054012, intron 1 of 14)	intron (NM_054012, intron 1 of 14)	1802	NM_000050	445	Hs.160786	NM_000050	ENSG00000130707	ASS1	ASS|CTLN1	argininosuccinate synthase 1
910	chr15	75746284	75746357	0	1	+	0	0	1	intron (NM_001145357, intron 1 of 20)	CpG-8103	1803	NM_001145357	25942	Hs.513039	NM_001145357	ENSG00000169375	SIN3A	-	SIN3 transcription regulator homolog A (yeast)
2414	chr7	75933649	75933724	0	1	+	0	0	1	TTS (NM_001540)	TTS (NM_001540)	1812	NM_001540	3315	Hs.520973	NM_001540	ENSG00000106211	HSPB1	CMT2F|HMN2B|HS.76067|HSP27|HSP28|Hsp25|SRP27	heat shock 27kDa protein 1
451	chr11	6460392	6460463	1	0	+	0	0	1	intron (NM_000613, intron 4 of 9)	L2b|LINE|L2	1826	NM_000613	3263	Hs.426485	NM_000613	ENSG00000110169	HPX	HX	hemopexin
725	chr12	132904009	132904146	1	1	+	0	0	1	intron (NM_001122636, intron 1 of 10)	intron (NM_001122636, intron 1 of 10)	1827	NM_001122636	50614	Hs.658249	NM_001122636	ENSG00000182870	GALNT9	GALNAC-T9	UDP-N-acetyl-alpha-D-galactosamine:polypeptide N-acetylgalactosaminyltransferase 9 (GalNAc-T9)
1008	chr16	56644317	56644366	0	1	+	0	0	1	TTS (NM_005953)	TTS (NM_005953)	1864	NM_005953	4502	Hs.647371	NM_005953		MT2A	MT2	metallothionein 2A
393	chr10	102792824	102792912	1	0	+	0	0	1	intron (NM_030971, intron 2 of 11)	intron (NM_030971, intron 2 of 11)	1872	NM_030971	81855	Hs.283844	NM_030971	ENSG00000107819	SFXN3	BA108L7.2|SFX3	sideroflexin 3
1221	chr17	74525516	74525565	0	1	+	0	0	1	intron (NM_134268, intron 3 of 3)	intron (NM_134268, intron 3 of 3)	1873	NR_033357	768206	Hs.743588	NM_001077620		PRCD	RP36	progressive rod-cone degeneration
1076	chr17	3792091	3792207	0	1	+	0	0	1	intron (NM_172207, intron 1 of 15)	CpG	1888	NM_172206	84254	Hs.8417	NM_032294	ENSG00000004660	CAMKK1	CAMKKA	calcium/calmodulin-dependent protein kinase kinase 1, alpha
1407	chr19	44029476	44029518	1	0	+	0	0	1	intron (NM_014297, intron 3 of 6)	intron (NM_014297, intron 3 of 6)	1899	NM_014297	23474	Hs.7486	NM_014297	ENSG00000105755	ETHE1	HSCO|YF13H12	ethylmalonic encephalopathy 1
2177	chr5	149533448	149533505	0	1	+	0	0	1	intron (NM_002609, intron 1 of 22)	intron (NM_002609, intron 1 of 22)	1945	NM_002609	5159	Hs.509067	NM_002609	ENSG00000113721	PDGFRB	CD140B|IBGC4|JTK12|PDGFR|PDGFR-1|PDGFR1	platelet-derived growth factor receptor, beta polypeptide
274	chr1	230204879	230204928	0	1	+	0	0	1	intron (NM_004481, intron 1 of 15)	intron (NM_004481, intron 1 of 15)	1948	NM_004481	2590	Hs.743964	NM_004481	ENSG00000143641	GALNT2	GalNAc-T2	UDP-N-acetyl-alpha-D-galactosamine:polypeptide N-acetylgalactosaminyltransferase 2 (GalNAc-T2)
708	chr12	119618576	119618636	1	0	+	0	0	1	intron (NM_014365, intron 1 of 2)	intron (NM_014365, intron 1 of 2)	2011	NM_014365	26353	Hs.400095	NM_014365	ENSG00000152137	HSPB8	CMT2L|DHMN2|E2IG1|H11|HMN2|HMN2A|HSP22	heat shock 22kDa protein 8
1198	chr17	57920631	57920680	0	1	+	0	0	1	Intergenic	Intergenic	2029	NR_029493	406991	Hs.444569	NR_029493	ENSG00000199004	MIR21	MIRN21|hsa-mir-21|miR-21|miRNA21	microRNA 21
944	chr16	1580722	1580859	1	0	+	0	0	1	intron (NM_001256541, intron 1 of 3)	intron (NM_001256541, intron 1 of 3)	2049	NM_001256541	79652	Hs.459652	NM_001256541	ENSG00000131634	TMEM204	C16orf30|CLP24	transmembrane protein 204
1075	chr17	3791856	3792076	1	1	+	0	0	1	intron (NM_172207, intron 1 of 15)	CpG	2071	NM_172206	84254	Hs.8417	NM_032294	ENSG00000004660	CAMKK1	CAMKKA	calcium/calmodulin-dependent protein kinase kinase 1, alpha
2109	chr5	52778359	52778430	0	1	+	0	0	1	intron (NM_013409, intron 1 of 5)	intron (NM_013409, intron 1 of 5)	2131	NM_013409	10468	Hs.9914	NM_006350		FST	FS	follistatin
709	chr12	119618664	119618797	1	1	+	0	0	1	intron (NM_014365, intron 1 of 2)	intron (NM_014365, intron 1 of 2)	2136	NM_014365	26353	Hs.400095	NM_014365	ENSG00000152137	HSPB8	CMT2L|DHMN2|E2IG1|H11|HMN2|HMN2A|HSP22	heat shock 22kDa protein 8
296	chr10	3825267	3825364	1	0	+	0	0	1	intron (NR_027653, intron 1 of 3)	intron (NR_027653, intron 1 of 3)	2157	NM_001160125	1316	Hs.709396	NM_001160124	ENSG00000067082	KLF6	BCD1|CBA1|COPEB|CPBP|GBF|PAC1|ST12|ZF9	Kruppel-like factor 6
497	chr11	62312145	62312194	0	1	+	0	0	1	intron (NM_001620, intron 1 of 4)	intron (NM_001620, intron 1 of 4)	2162	NM_024060	79026	Hs.502756	NM_001620	ENSG00000124942	AHNAK	AHNAKRS	AHNAK nucleoprotein
2563	chr8	144097575	144097683	0	1	+	0	0	1	intron (NR_026913, intron 1 of 1)	MER21A|LTR|ERVL	2178	NR_026913	100133669	Hs.735710	NR_026913		LOC100133669	-	uncharacterized LOC100133669
1093	chr17	7745390	7745439	0	1	+	0	0	1	intron (NM_001080424, intron 1 of 21)	CpG	2180	NM_001080424	23135	Hs.223678	NM_001080424	ENSG00000132510	KDM6B	JMJD3	lysine (K)-specific demethylase 6B
1543	chr2	86113939	86114007	1	0	+	0	0	1	intron (NM_003896, intron 1 of 6)	intron (NM_003896, intron 1 of 6)	2184	NM_003896	8869	Hs.415117	NM_001042437	ENSG00000115525	ST3GAL5	SATI|SIAT9|SIATGM3S|ST3GalV	ST3 beta-galactoside alpha-2,3-sialyltransferase 5
2524	chr8	96226365	96226452	0	1	+	0	0	1	intron (NR_046232, intron 1 of 2)	intron (NR_046232, intron 1 of 2)	2193	NR_046232	619344	Hs.741630	NR_046232	ENSG00000253351	C8orf69	-	uncharacterized LOC619344
658	chr12	58238516	58238569	0	1	+	0	0	1	intron (NM_005730, intron 1 of 7)	intron (NM_005730, intron 1 of 7)	2204	NM_005730	10106	Hs.524530	NM_005730	ENSG00000175215	CTDSP2	OS4|PSR2|SCP2	CTD (carboxy-terminal domain, RNA polymerase II, polypeptide A) small phosphatase 2
2619	chr9	112258336	112258420	1	0	+	0	0	1	intron (NM_002829, intron 1 of 25)	intron (NM_002829, intron 1 of 25)	2215	NM_002829	5774	Hs.436429	NM_001145368	ENSG00000070159	PTPN3	PTP-H1|PTPH1	protein tyrosine phosphatase, non-receptor type 3
958	chr16	4424039	4424090	0	1	+	0	0	1	intron (NM_138440, intron 1 of 1)	intron (NM_138440, intron 1 of 1)	2216	NM_138440	114990	Hs.372579	NM_138440	ENSG00000168140	VASN	SLITL2	vasorin
511	chr11	65084450	65084602	1	1	+	0	0	1	intron (NM_006779, intron 1 of 1)	intron (NM_006779, intron 1 of 1)	2237	NM_006779	10435	Hs.741371	NM_006779	ENSG00000149798	CDC42EP2	BORG1|CEP2	CDC42 effector protein (Rho GTPase binding) 2
1275	chr18	43407745	43407835	1	0	+	0	0	1	intron (NM_213602, intron 1 of 5)	intron (NM_213602, intron 1 of 5)	2245	NM_213602	284266	Hs.287692	NM_213602	ENSG00000197046	SIGLEC15	CD33L3|HsT1361|SIGLEC-15	sialic acid binding Ig-like lectin 15
2165	chr5	141702320	141702407	0	1	+	0	0	1	intron (NM_030964, intron 1 of 2)	intron (NM_030964, intron 1 of 2)	2256	NM_001127496	81848	Hs.323308	NM_001127496	ENSG00000187678	SPRY4	-	sprouty homolog 4 (Drosophila)
2548	chr8	128750518	128750670	1	0	+	0	0	1	exon (NM_002467, exon 2 of 3)	exon (NM_002467, exon 2 of 3)	2279	NM_002467	4609	Hs.202453	NM_002467	ENSG00000136997	MYC	MRTL|bHLHe39|c-Myc	v-myc myelocytomatosis viral oncogene homolog (avian)
1429	chr19	49470844	49470893	0	1	+	0	0	1	TTS (NM_002103)	TTS (NM_002103)	2303	NM_000146	2512	Hs.728304	NM_000146	ENSG00000087086	FTL	NBIA3	ferritin, light polypeptide
940	chr16	1361935	1361984	0	1	+	0	0	1	intron (NM_003345, intron 1 of 6)	intron (NM_003345, intron 1 of 6)	2332	NM_194259	7329	Hs.302903	NM_003345	ENSG00000103275	UBE2I	C358B7.1|P18|UBC9	ubiquitin-conjugating enzyme E2I
1537	chr2	75062095	75062172	1	1	+	0	0	1	intron (NM_000189, intron 1 of 17)	CpG	2352	NM_000189	3099	Hs.591588	NM_000189	ENSG00000159399	HK2	HKII|HXK2	hexokinase 2
1138	chr17	38254521	38254708	0	1	+	0	0	1	intron (NM_021724, intron 1 of 7)	intron (NM_021724, intron 1 of 7)	2363	NM_021724	9572	Hs.592130	NM_021724	ENSG00000126368	NR1D1	EAR1|THRA1|THRAL|ear-1|hRev	nuclear receptor subfamily 1, group D, member 1
1303	chr19	2425489	2425531	1	0	+	0	0	1	TTS (NM_012458)	TTS (NM_012458)	2365	NM_012458	26517	Hs.75056	NM_012458	ENSG00000099800	TIMM13	TIM13|TIM13B|TIMM13A|TIMM13B|ppv1	translocase of inner mitochondrial membrane 13 homolog (yeast)
2348	chr7	1572714	1572756	1	0	+	0	0	1	intron (NM_002360, intron 1 of 2)	MIR3|SINE|MIR	2367	NM_002360	7975	Hs.520612	NM_002360	ENSG00000198517	MAFK	NFE2U|P18	v-maf musculoaponeurotic fibrosarcoma oncogene homolog K (avian)
399	chr10	103877749	103877916	1	1	+	0	0	1	intron (NM_001113407, intron 1 of 10)	intron (NM_001113407, intron 1 of 10)	2377	NM_001113407	8861	Hs.454418	NM_001113407	ENSG00000198728	LDB1	CLIM2|NLI	LIM domain binding 1
512	chr11	65084628	65084722	0	1	+	0	0	1	intron (NM_006779, intron 1 of 1)	intron (NM_006779, intron 1 of 1)	2386	NM_006779	10435	Hs.741371	NM_006779	ENSG00000149798	CDC42EP2	BORG1|CEP2	CDC42 effector protein (Rho GTPase binding) 2
22	chr1	9127400	9127551	1	0	+	0	0	1	intron (NM_003039, intron 1 of 11)	intron (NM_003039, intron 1 of 11)	2411	NM_001135585	6518	Hs.530003	NR_024180		SLC2A5	GLUT-5|GLUT5	solute carrier family 2 (facilitated glucose/fructose transporter), member 5
1824	chr22	44322005	44322054	0	1	+	0	0	1	intron (NM_025225, intron 1 of 8)	intron (NM_025225, intron 1 of 8)	2411	NM_025225	80339	Hs.654800	NM_025225	ENSG00000100344	PNPLA3	ADPN|C22orf20|iPLA(2)epsilon	patatin-like phospholipase domain containing 3
2564	chr8	145088886	145089135	1	1	+	0	0	1	intron (NM_001134374, intron 1 of 3)	intron (NM_001134374, intron 1 of 3)	2429	NM_001134374	375686	Hs.97726	NM_001134374	ENSG00000186583	SPATC1	SPATA15	spermatogenesis and centriole associated 1
1661	chr20	10652094	10652374	0	1	+	0	0	1	intron (NM_000214, intron 2 of 25)	intron (NM_000214, intron 2 of 25)	2460	NM_000214	182	Hs.626544	NM_000214	ENSG00000101384	JAG1	AGS|AHD|AWS|CD339|HJ1|JAGL1	jagged 1
1067	chr17	1667567	1667900	1	1	+	0	0	1	intron (NM_002615, intron 1 of 7)	intron (NM_002615, intron 1 of 7)	2475	NM_002615	5176	Hs.532768	NM_002615	ENSG00000132386	SERPINF1	EPC-1|OI12|OI6|PEDF	serpin peptidase inhibitor, clade F (alpha-2 antiplasmin, pigment epithelium derived factor), member 1
1405	chr19	42634097	42634170	0	1	+	0	0	1	intron (NM_002698, intron 1 of 13)	intron (NM_002698, intron 1 of 13)	2491	NM_001207025	5452	Hs.147381	NM_001207025	ENSG00000028277	POU2F2	OCT2|OTF2|Oct-2	POU class 2 homeobox 2
2185	chr5	150159983	150160038	0	1	+	0	0	1	intron (NM_032947, intron 1 of 1)	intron (NM_032947, intron 1 of 1)	2503	NM_032947	85027	Hs.29444	NM_032947	ENSG00000256235	SMIM3	C5orf62|MST150|NID67	small integral membrane protein 3
458	chr11	10329135	10329184	0	1	+	0	0	1	TTS (NM_001124)	TTS (NM_001124)	2518	NM_001124	133	Hs.441047	NM_001124		ADM	AM	adrenomedullin
398	chr10	103877644	103877738	1	1	+	0	0	1	intron (NM_001113407, intron 1 of 10)	intron (NM_001113407, intron 1 of 10)	2519	NM_001113407	8861	Hs.454418	NM_001113407	ENSG00000198728	LDB1	CLIM2|NLI	LIM domain binding 1
1195	chr17	57445918	57446035	0	1	+	0	0	1	intron (NM_001005404, intron 2 of 4)	intron (NM_001005404, intron 2 of 4)	2533	NR_039882	100616204		NR_039882		MIR4729	-	microRNA 4729
2652	chr9	136036719	136036784	1	0	+	0	0	1	intron (NM_021996, intron 3 of 6)	intron (NM_021996, intron 3 of 6)	2549	NM_021996	26301	Hs.495419	NM_021996	ENSG00000148288	GBGT1	A3GALNT|FS|UNQ2513	globoside alpha-1,3-N-acetylgalactosaminyltransferase 1
2549	chr8	128750876	128750931	1	0	+	0	0	1	exon (NM_002467, exon 2 of 3)	exon (NM_002467, exon 2 of 3)	2589	NM_002467	4609	Hs.202453	NM_002467	ENSG00000136997	MYC	MRTL|bHLHe39|c-Myc	v-myc myelocytomatosis viral oncogene homolog (avian)
2186	chr5	150160097	150160146	0	1	+	0	0	1	intron (NM_032947, intron 1 of 1)	intron (NM_032947, intron 1 of 1)	2614	NM_032947	85027	Hs.29444	NM_032947	ENSG00000256235	SMIM3	C5orf62|MST150|NID67	small integral membrane protein 3
582	chr11	119232223	119232284	0	1	+	0	0	1	intron (NM_001243759, intron 1 of 11)	intron (NM_001243759, intron 1 of 11)	2638	NM_171997	9099	Hs.524085	NM_001243759	ENSG00000036672	USP2	UBP41|USP9	ubiquitin specific peptidase 2
1291	chr19	575102	575153	0	1	+	0	0	1	intron (NM_198589, intron 1 of 7)	intron (NM_198589, intron 1 of 7)	2674	NM_198589	682	Hs.501293	NM_001728	ENSG00000172270	BSG	5F7|CD147|EMMPRIN|M6|OK|TCSF	basigin (Ok blood group)
397	chr10	103877415	103877602	1	1	+	0	0	1	intron (NM_001113407, intron 1 of 10)	intron (NM_001113407, intron 1 of 10)	2701	NM_001113407	8861	Hs.454418	NM_001113407	ENSG00000198728	LDB1	CLIM2|NLI	LIM domain binding 1
2651	chr9	136036527	136036661	1	0	+	0	0	1	intron (NM_021996, intron 3 of 6)	L4|LINE|RTE	2707	NM_021996	26301	Hs.495419	NM_021996	ENSG00000148288	GBGT1	A3GALNT|FS|UNQ2513	globoside alpha-1,3-N-acetylgalactosaminyltransferase 1
1826	chr22	45605552	45605601	0	1	+	0	0	1	intron (NM_001009880, intron 2 of 9)	intron (NM_001009880, intron 2 of 9)	2770	NM_015264	23313	Hs.592207	NM_001009880	ENSG00000100364	KIAA0930	C22orf9	KIAA0930
11	chr1	6268937	6268989	0	1	+	0	0	1	exon (NM_207396, exon 4 of 18)	exon (NM_207396, exon 4 of 18)	2774	NM_207396	388591	Hs.716549	NM_173795	ENSG00000158286	RNF207	C1orf188	ring finger protein 207
820	chr14	69443250	69443305	1	0	+	0	0	1	intron (NM_001130005, intron 1 of 20)	intron (NM_001130005, intron 1 of 20)	2805	NM_001130004	87	Hs.509765	NM_001102	ENSG00000072110	ACTN1	-	actinin, alpha 1
447	chr11	1971234	1971415	0	1	+	0	0	1	intron (NM_021134, intron 1 of 4)	intron (NM_021134, intron 1 of 4)	2823	NM_021134	6150	Hs.3254	NM_021134	ENSG00000214026	MRPL23	L23MRP|RPL23|RPL23L	mitochondrial ribosomal protein L23
1186	chr17	54673885	54673955	0	1	+	0	0	1	TTS (NM_005450)	TTS (NM_005450)	2860	NM_005450	9241	Hs.248201	NM_005450	ENSG00000183691	NOG	SYM1|SYNS1	noggin
1887	chr3	52087560	52087622	0	1	+	0	0	1	intron (NM_001947, intron 2 of 2)	intron (NM_001947, intron 2 of 2)	2870	NM_001947	1849	Hs.591664	NM_001947	ENSG00000164086	DUSP7	MKPX|PYST2	dual specificity phosphatase 7
763	chr13	111770463	111770574	1	0	+	0	0	1	intron (NM_001113512, intron 1 of 17)	intron (NM_001113512, intron 1 of 17)	2895	NM_145735	8874	Hs.508738	NM_001113511	ENSG00000102606	ARHGEF7	BETA-PIX|COOL-1|COOL1|Nbla10314|P50|P50BP|P85|P85COOL1|P85SPR|PAK3|PIXB	Rho guanine nucleotide exchange factor (GEF) 7
2276	chr6	43460294	43460341	1	0	+	0	0	1	intron (NM_001146017, intron 1 of 9)	intron (NM_001146017, intron 1 of 9)	2996	NM_001146017	93643	Hs.520145	NM_001146016	ENSG00000137221	TJAP1	PILT|TJP4	tight junction associated protein 1 (peripheral)
1100	chr17	8076665	8076747	1	0	+	0	1	0	3' UTR (NM_183065, exon 5 of 5)	3' UTR (NM_183065, exon 5 of 5)	3008	NM_183065	84314	Hs.513933	NM_032354		TMEM107	GRVS638|PRO1268	transmembrane protein 107
538	chr11	67138106	67138283	1	0	+	0	1	0	intron (NM_001166212, intron 1 of 2)	intron (NM_001166212, intron 1 of 2)	3011	NM_013246	23529	Hs.502977	NM_001166212	ENSG00000175505	CLCF1	BSF-3|BSF3|CISS2|CLC|NNT-1|NNT1|NR6	cardiotrophin-like cytokine factor 1
453	chr11	6637582	6637711	1	1	+	0	1	0	exon (NM_000391, exon 8 of 13)	exon (NM_000391, exon 8 of 13)	3045	NM_000391	1200	Hs.523454	NM_000391	ENSG00000166340	TPP1	CLN2|LPIC|TPP-1	tripeptidyl peptidase I
1546	chr2	91844834	91844877	1	0	+	0	1	0	intron (NR_027238, intron 1 of 3)	intron (NR_027238, intron 1 of 3)	3119	NR_027238	654342	Hs.469287	NR_027238	ENSG00000143429	LOC654342	-	lymphocyte-specific protein 1 pseudogene
2308	chr6	111924307	111924349	1	0	+	0	1	0	TTS (NR_034109)	TTS (NR_034109)	3149	NR_028338	10758	Hs.740602	NM_001164281	ENSG00000056972	TRAF3IP2	ACT1|C6orf2|C6orf4|C6orf5|C6orf6|CIKS|PSORS13	TRAF3 interacting protein 2
1099	chr17	8076518	8076609	1	0	+	0	1	0	3' UTR (NM_183065, exon 5 of 5)	3' UTR (NM_183065, exon 5 of 5)	3150	NM_183065	84314	Hs.513933	NM_032354		TMEM107	GRVS638|PRO1268	transmembrane protein 107
1165	chr17	42425799	42425845	1	0	+	0	1	0	intron (NM_002087, intron 1 of 12)	intron (NM_002087, intron 1 of 12)	3331	NM_002087	2896	Hs.514220	NM_002087	ENSG00000030582	GRN	CLN11|GEP|GP88|PCDGF|PEPI|PGRN	granulin
545	chr11	69064942	69064996	0	1	+	0	1	0	TTS (NM_138768)	TTS (NM_138768)	3347	NM_138768	26579	Hs.523848	NM_138768	ENSG00000172927	MYEOV	OCIM	myeloma overexpressed
197	chr1	156262105	156262147	1	0	+	0	1	0	TTS (NM_001256605)	TTS (NM_001256605)	3354	NM_001256608	112770	Hs.202522	NM_001256604	ENSG00000198715	C1orf85	NCU-G1	chromosome 1 open reading frame 85
201	chr1	156718109	156718179	0	1	+	0	1	0	intron (NM_001126050, intron 1 of 5)	intron (NM_001126050, intron 1 of 5)	3399	NM_004494	3068	Hs.743948	NM_001126050	ENSG00000143321	HDGF	HMG1L2	hepatoma-derived growth factor
1400	chr19	40333596	40333657	0	1	+	0	1	0	intron (NM_001436, intron 1 of 8)	L2a|LINE|L2	3427	NM_001436	2091	Hs.299002	NM_001436	ENSG00000105202	FBL	FIB|FLRN|RNU3IP1	fibrillarin
1603	chr2	206550633	206550740	0	1	+	0	1	0	intron (NM_201279, intron 1 of 15)	CpG	3463	NM_201264	8828	Hs.471200	NM_003872	ENSG00000118257	NRP2	NP2|NPN2|PRO2714|VEGF165R2	neuropilin 2
2161	chr5	139031757	139031799	1	0	+	0	1	0	intron (NM_016463, intron 1 of 2)	(TG)n|Simple_repeat|Simple_repeat	3477	NM_016463	51523	Hs.189119	NM_016463		CXXC5	CF5|RINF|WID	CXXC finger protein 5
1396	chr19	38829915	38829964	0	1	+	0	1	0	intron (NM_021185, intron 3 of 28)	LTR14B|LTR|ERVK	3497	NM_021185	57828	Hs.324335	NM_021185	ENSG00000099338	CATSPERG	C19orf15	catsper channel auxiliary subunit gamma
819	chr14	69442504	69442628	0	1	+	0	1	0	intron (NM_001130005, intron 1 of 20)	intron (NM_001130005, intron 1 of 20)	3517	NM_001130004	87	Hs.509765	NM_001102	ENSG00000072110	ACTN1	-	actinin, alpha 1
571	chr11	93865603	93865702	0	1	+	0	1	0	intron (NM_015368, intron 1 of 4)	intron (NM_015368, intron 1 of 4)	3559	NM_015368	24145	Hs.591976	NM_015368	ENSG00000110218	PANX1	MRS1|PX1|UNQ2529	pannexin 1
1698	chr20	44048345	44048420	1	0	+	0	1	0	intron (NR_047691, intron 5 of 11)	L2a|LINE|L2	3676	NR_047695	51604	Hs.437388	NM_001184728	ENSG00000124155	PIGT	NDAP	phosphatidylinositol glycan anchor biosynthesis, class T
2682	chrX	54518841	54518906	1	1	+	0	1	0	intron (NM_004463, intron 1 of 17)	intron (NM_004463, intron 1 of 17)	3725	NM_004463	2245	Hs.709201	NM_004463	ENSG00000102302	FGD1	AAS|FGDY|MRXS16|ZFYVE3	FYVE, RhoGEF and PH domain containing 1
858	chr14	105947331	105947438	0	1	+	0	1	0	TTS (NM_001312)	TTS (NM_001312)	3802	NR_073085	1397	Hs.534309	NM_001270837	ENSG00000182809	CRIP2	CRIP|CRP2|ESP1	cysteine-rich protein 2
2264	chr6	36650294	36650351	1	0	+	0	1	0	intron (NM_001220778, intron 1 of 2)	intron (NM_001220778, intron 1 of 2)	3836	NM_001220778	1026	Hs.732576	NM_000389	ENSG00000124762	CDKN1A	CAP20|CDKN1|CIP1|MDA-6|P21|SDI1|WAF1|p21CIP1	cyclin-dependent kinase inhibitor 1A (p21, Cip1)
2400	chr7	50603232	50603388	0	1	+	0	1	0	intron (NR_033845, intron 1 of 4)	intron (NR_033845, intron 1 of 4)	3853	NR_033845	100129427	Hs.680434	NR_033845	ENSG00000226122	LOC100129427	-	uncharacterized LOC100129427
1074	chr17	3543650	3543750	1	0	+	0	1	0	intron (NM_004937, intron 3 of 11)	intron (NM_004937, intron 3 of 11)	3938	NM_004937	1497	Hs.187667	NM_001031681		CTNS	CTNS-LSB|PQLC4	cystinosin, lysosomal cystine transporter
643	chr12	54621222	54621347	0	1	+	1	0	0	Intergenic	Intergenic	3975	NR_039851	100616400		NR_039851	ENSG00000265371	MIR3198-2	-	microRNA 3198-2
1606	chr2	209228525	209228574	0	1	+	0	1	0	intron (NR_073601, intron 1 of 12)	L1PA15|LINE|L1	3981	NR_073601	5746	Hs.570296	NM_005048	ENSG00000144407	PTH2R	PTHR2	parathyroid hormone 2 receptor
595	chr11	126229741	126229852	0	1	+	0	1	0	intron (NM_006278, intron 1 of 10)	intron (NM_006278, intron 1 of 10)	4008	NM_006278	6484	Hs.591947	NM_001254757	ENSG00000110080	ST3GAL4	CGS23|NANTA3|SAT3|SIAT4|SIAT4C|ST3GalIV|STZ	ST3 beta-galactoside alpha-2,3-sialyltransferase 4
580	chr11	118758547	118758589	1	0	+	0	1	0	intron (NM_001716, intron 1 of 1)	intron (NM_001716, intron 1 of 1)	4093	NM_001716	643	Hs.113916	NM_001716		CXCR5	BLR1|CD185|MDR15	chemokine (C-X-C motif) receptor 5
1979	chr3	186334967	186335016	0	1	+	0	1	0	exon (NM_001622, exon 4 of 7)	exon (NM_001622, exon 4 of 7)	4142	NM_001622	197	Hs.324746	NM_001622	ENSG00000145192	AHSG	A2HS|AHS|FETUA|HSGA	alpha-2-HS-glycoprotein
1119	chr17	27899904	27899953	0	1	+	0	1	0	TTS (NM_014030)	TTS (NM_014030)	4190	NM_138349	90313	Hs.514050	NM_138349	ENSG00000167543	TP53I13	DSCP1	tumor protein p53 inducible protein 13
1094	chr17	7747387	7747484	0	1	+	0	1	0	intron (NM_001080424, intron 1 of 21)	CpG	4201	NM_001080424	23135	Hs.223678	NM_001080424	ENSG00000132510	KDM6B	JMJD3	lysine (K)-specific demethylase 6B
1234	chr17	77034602	77034647	1	0	+	0	1	0	intron (NM_198593, intron 1 of 3)	intron (NM_198593, intron 1 of 3)	4244	NM_198593	114897	Hs.741602	NM_030968	ENSG00000173918	C1QTNF1	CTRP1|GIP|ZSIG37	C1q and tumor necrosis factor related protein 1
713	chr12	122154919	122154984	0	1	+	0	1	0	intron (NM_001080825, intron 1 of 11)	intron (NM_001080825, intron 1 of 11)	4294	NM_001080825	144404	Hs.644504	NM_001080825	ENSG00000188735	TMEM120B	-	transmembrane protein 120B
1971	chr3	169478465	169478575	0	1	+	1	0	0	Intergenic	MER77B|LTR|ERVL	4328	NR_001566	7012	Hs.436182	NR_001566	ENSG00000200182	TERC	DKCA1|PFBMFT2|SCARNA19|TR|TRC3|hTR	telomerase RNA component
1095	chr17	7747548	7747597	0	1	+	0	1	0	intron (NM_001080424, intron 1 of 21)	CpG	4338	NM_001080424	23135	Hs.223678	NM_001080424	ENSG00000132510	KDM6B	JMJD3	lysine (K)-specific demethylase 6B
1235	chr17	77034702	77034751	0	1	+	0	1	0	intron (NM_198593, intron 1 of 3)	intron (NM_198593, intron 1 of 3)	4346	NM_198593	114897	Hs.741602	NM_030968	ENSG00000173918	C1QTNF1	CTRP1|GIP|ZSIG37	C1q and tumor necrosis factor related protein 1
1204	chr17	61915949	61916000	1	0	+	0	1	0	intron (NM_001098426, intron 1 of 12)	intron (NM_001098426, intron 1 of 12)	4376	NM_001098426	6603	Hs.250581	NM_001098426	ENSG00000108604	SMARCD2	BAF60B|CRACD2|Rsc6p	SWI/SNF related, matrix associated, actin dependent regulator of chromatin, subfamily d, member 2
417	chr10	116585904	116585953	0	1	+	0	1	0	intron (NM_020940, intron 1 of 16)	L2b|LINE|L2	4426	NM_020940	57700	Hs.192619	NM_001135051	ENSG00000151553	FAM160B1	KIAA1600|bA106M7.3	family with sequence similarity 160, member B1
996	chr16	28546012	28546080	0	1	+	1	0	0	Intergenic	MLT1J|LTR|ERVL-MaLR	4449	NM_012385	26471	Hs.513463	NM_001042483	ENSG00000176046	NUPR1	COM1|P8	nuclear protein, transcriptional regulator, 1
394	chr10	102825344	102825564	1	1	+	0	1	0	TTS (NM_030929)	TTS (NM_030929)	4455	NM_030929	81621	Hs.632079	NM_030929		KAZALD1	BONO1|FKSG28|FKSG40|IGFBP-rP10	Kazal-type serine peptidase inhibitor domain 1
995	chr16	28545922	28545966	1	0	+	1	0	0	Intergenic	MLT1J|LTR|ERVL-MaLR	4551	NM_012385	26471	Hs.513463	NM_001042483	ENSG00000176046	NUPR1	COM1|P8	nuclear protein, transcriptional regulator, 1
1639	chr2	239761184	239761269	1	1	+	0	1	0	intron (NM_001271893, intron 1 of 1)	intron (NM_001271893, intron 1 of 1)	4554	NM_001271893	117581	Hs.422585	NM_001271893	ENSG00000233608	TWIST2	DERMO1|FFDD3|SETLSS|bHLHa39	twist basic helix-loop-helix transcription factor 2
1787	chr22	24326820	24326921	1	0	+	0	1	0	TTS (NM_000854)	TTS (NM_000854)	4557	NM_000854	2953	Hs.654462	NM_000854	ENSG00000099984	GSTT2	GSTT2B	glutathione S-transferase theta 2
2550	chr8	128752792	128752973	1	0	+	0	1	0	exon (NM_002467, exon 3 of 3)	exon (NM_002467, exon 3 of 3)	4568	NM_002467	4609	Hs.202453	NM_002467	ENSG00000136997	MYC	MRTL|bHLHe39|c-Myc	v-myc myelocytomatosis viral oncogene homolog (avian)
1614	chr2	219271943	219271985	1	0	+	1	0	0	Intergenic	Intergenic	4595	NR_029500	407017		NR_029500		MIR26B	MIRN26B|hsa-mir-26b|miR-26b	microRNA 26b
1786	chr22	24133739	24133839	0	1	+	0	1	0	intron (NM_003073, intron 1 of 8)	intron (NM_003073, intron 1 of 8)	4639	NM_001007468	6598	Hs.534350	NM_001007468	ENSG00000099956	SMARCB1	BAF47|INI1|MRD15|RDT|RTPS1|SNF5|SNF5L1|Sfh1p|Snr1|hSNFS	SWI/SNF related, matrix associated, actin dependent regulator of chromatin, subfamily b, member 1
1789	chr22	26946585	26946642	1	0	+	0	1	0	intron (NM_003595, intron 1 of 6)	intron (NM_003595, intron 1 of 6)	4675	NR_031615	100313914		NR_031615	ENSG00000221760	MIR548J	MIRN548J|hsa-mir-548j	microRNA 548j
49	chr1	23881549	23881644	1	0	+	1	0	0	Intergenic	CpG	4688	NM_002167	3399	Hs.76884	NM_002167	ENSG00000117318	ID3	HEIR-1|bHLHb25	inhibitor of DNA binding 3, dominant negative helix-loop-helix protein
2420	chr7	97915669	97915718	0	1	+	0	1	0	intron (NM_001159491, intron 2 of 2)	intron (NM_001159491, intron 2 of 2)	4715	NM_001159491	25798	Hs.567438	NM_001159491	ENSG00000164713	BRI3	I3	brain protein I3
1559	chr2	113998549	113998628	0	1	+	0	1	0	TTS (NR_047570)	TTS (NR_047570)	4743	NR_015377	654433	Hs.656660	NR_015377	ENSG00000189223	LOC654433	-	uncharacterized LOC654433
1406	chr19	43705137	43705220	0	1	+	0	1	0	intron (NM_213633, intron 2 of 4)	intron (NM_213633, intron 2 of 4)	4747	NM_001276495	5672	Hs.711363	NM_001276495	ENSG00000243137	PSG4	PSG9	pregnancy specific beta-1-glycoprotein 4
1907	chr3	71586468	71586517	0	1	+	0	1	0	intron (NM_001012505, intron 2 of 6)	intron (NM_001012505, intron 2 of 6)	4747	NR_031697	100302112		NR_031697	ENSG00000221264	MIR1284	MIRN1284|hsa-mir-1284	microRNA 1284
1201	chr17	58232028	58232090	1	0	+	0	1	0	intron (NM_000717, intron 1 of 7)	intron (NM_000717, intron 1 of 7)	4757	NM_000717	762	Hs.89485	NM_000717	ENSG00000167434	CA4	CAIV|Car4|RP17	carbonic anhydrase IV
1615	chr2	219272104	219272151	1	0	+	1	0	0	Intergenic	L2c|LINE|L2	4759	NR_029500	407017		NR_029500		MIR26B	MIRN26B|hsa-mir-26b|miR-26b	microRNA 26b
1382	chr19	35611446	35611562	1	0	+	0	1	0	intron (NM_005971, intron 3 of 8)	MER113|DNA|hAT-Charlie	4772	NM_021910	5349	Hs.301350	NM_001136007	ENSG00000089356	FXYD3	MAT8|PLML	FXYD domain containing ion transport regulator 3
2551	chr8	128753019	128753170	1	0	+	0	1	0	exon (NM_002467, exon 3 of 3)	exon (NM_002467, exon 3 of 3)	4780	NM_002467	4609	Hs.202453	NM_002467	ENSG00000136997	MYC	MRTL|bHLHe39|c-Myc	v-myc myelocytomatosis viral oncogene homolog (avian)
1906	chr3	71586344	71586395	0	1	+	0	1	0	intron (NM_001012505, intron 2 of 6)	intron (NM_001012505, intron 2 of 6)	4870	NR_031697	100302112		NR_031697	ENSG00000221264	MIR1284	MIRN1284|hsa-mir-1284	microRNA 1284
1225	chr17	75141885	75142029	1	1	+	0	1	0	intron (NM_001039573, intron 3 of 17)	MLT1M|LTR|ERVL-MaLR	4952	NM_003003	6397	Hs.464184	NM_001039573	ENSG00000129657	SEC14L1	PRELID4A|SEC14L	SEC14-like 1 (S. cerevisiae)
1383	chr19	35611666	35611746	1	0	+	0	1	0	intron (NM_005971, intron 3 of 8)	intron (NM_005971, intron 3 of 8)	4974	NM_021910	5349	Hs.301350	NM_001136007	ENSG00000089356	FXYD3	MAT8|PLML	FXYD domain containing ion transport regulator 3
1026	chr16	75267959	75268008	0	1	+	0	1	0	intron (NM_001170721, intron 4 of 5)	(CA)n|Simple_repeat|Simple_repeat	4996	NM_001170721	9564	Hs.479747	NM_001170714	ENSG00000050820	BCAR1	CAS|CAS1|CASS1|CRKAS|P130Cas	breast cancer anti-estrogen resistance 1
991	chr16	27443554	27443632	1	1	+	0	1	0	intron (NM_181078, intron 2 of 8)	MIRb|SINE|MIR	5014	NM_021798	50615	Hs.210546	NM_021798		IL21R	CD360|NILR	interleukin 21 receptor
1475	chr2	26992159	26992201	1	0	+	0	1	0	intron (NM_017877, intron 1 of 5)	intron (NM_017877, intron 1 of 5)	5038	NM_017877	54978	Hs.516034	NM_017877	ENSG00000213699	SLC35F6	ANT2BP|C2orf18|TANGO9	solute carrier family 35, member F6
2500	chr8	41650056	41650105	0	1	+	0	1	0	intron (NM_001142446, intron 1 of 42)	intron (NM_001142446, intron 1 of 42)	5059	NM_020475	286	Hs.708861	NM_000037	ENSG00000029534	ANK1	ANK|SPH1|SPH2	ankyrin 1, erythrocytic
395	chr10	102826034	102826083	0	1	+	0	1	0	TTS (NM_030929)	TTS (NM_030929)	5060	NM_030929	81621	Hs.632079	NM_030929		KAZALD1	BONO1|FKSG28|FKSG40|IGFBP-rP10	Kazal-type serine peptidase inhibitor domain 1
1746	chr21	39649440	39649484	1	0	+	0	1	0	intron (NM_170737, intron 1 of 2)	intron (NM_170737, intron 1 of 2)	5120	NM_170737	3772	Hs.411299	NM_001276435	ENSG00000157551	KCNJ15	IRKK|KIR1.3|KIR4.2	potassium inwardly-rectifying channel, subfamily J, member 15
1747	chr21	39649546	39649614	0	1	+	0	1	0	intron (NM_170737, intron 1 of 2)	X7A_LINE|LINE|CR1	5238	NM_170737	3772	Hs.411299	NM_001276435	ENSG00000157551	KCNJ15	IRKK|KIR1.3|KIR4.2	potassium inwardly-rectifying channel, subfamily J, member 15
1602	chr2	205415753	205415839	0	1	+	0	1	0	intron (NM_205863, intron 1 of 21)	intron (NM_205863, intron 1 of 21)	5280	NM_057177	117583	Hs.657382	NM_057177	ENSG00000116117	PARD3B	ALS2CR19|PAR3B|PAR3L|PAR3LC|PAR3beta|Par3Lb	par-3 partitioning defective 3 homolog B (C. elegans)
84	chr1	37945379	37945502	0	1	+	0	1	0	intron (NM_025079, intron 2 of 5)	intron (NM_025079, intron 2 of 5)	5322	NM_025079	80149	Hs.656294	NM_025079	ENSG00000163874	ZC3H12A	MCPIP|MCPIP1|RP3-423B22.1|dJ423B22.1	zinc finger CCCH-type containing 12A
768	chr13	114523911	114523960	0	1	+	0	1	0	exon (NM_000820, exon 15 of 15)	exon (NM_000820, exon 15 of 15)	5353	NR_044995	650669	Hs.369201	NM_001039799		GAS6-AS1	-	GAS6 antisense RNA 1
15	chr1	6474457	6474595	0	1	+	0	1	0	TTS (NM_019089)	TTS (NM_019089)	5453	NM_019089	54626	Hs.118727	NM_019089	ENSG00000069812	HES2	bHLHb40	hairy and enhancer of split 2 (Drosophila)
769	chr13	114524047	114524121	0	1	+	0	1	0	intron (NM_001143945, intron 8 of 8)	CpG	5501	NR_044995	650669	Hs.369201	NM_001039799		GAS6-AS1	-	GAS6 antisense RNA 1
668	chr12	76419999	76420045	1	0	+	0	1	0	3' UTR (NM_007350, exon 2 of 2)	3' UTR (NM_007350, exon 2 of 2)	5534	NM_007350	22822	Hs.602085	NM_007350		PHLDA1	DT1P1B11|PHRIP|TDAG51	pleckstrin homology-like domain, family A, member 1
521	chr11	65195832	65195898	0	1	+	1	0	0	Intergenic	Intergenic	5596	NR_028272	283131	Hs.523789	NR_002802		NEAT1	LINC00084|NCRNA00084|TncRNA	nuclear paraspeckle assembly transcript 1 (non-protein coding)
1005	chr16	55521047	55521097	1	0	+	0	1	0	intron (NM_001127891, intron 5 of 12)	intron (NM_001127891, intron 5 of 12)	5598	NM_001127891	4313	Hs.513617	NM_001127891	ENSG00000087245	MMP2	CLG4|CLG4A|MMP-II|MONA|TBE-1	matrix metallopeptidase 2 (gelatinase A, 72kDa gelatinase, 72kDa type IV collagenase)
857	chr14	105439045	105439111	0	1	+	0	1	0	intron (NM_138420, intron 1 of 6)	intron (NM_138420, intron 1 of 6)	5616	NM_138420	113146	Hs.441783	NM_138420	ENSG00000185567	AHNAK2	C14orf78	AHNAK nucleoprotein 2
583	chr11	119288479	119288767	1	1	+	0	1	0	TTS (NM_006288)	TTS (NM_006288)	5623	NM_006288	7070	Hs.644697	NM_006288		THY1	CD90	Thy-1 cell surface antigen
1367	chr19	17953154	17953223	1	0	+	0	1	0	exon (NM_000215, exon 6 of 24)	exon (NM_000215, exon 6 of 24)	5652	NM_000215	3718	Hs.515247	NM_000215	ENSG00000105639	JAK3	JAK-3|JAK3_HUMAN|JAKL|L-JAK|LJAK	Janus kinase 3
673	chr12	91499839	91499890	0	1	+	0	1	0	intron (NM_002345, intron 2 of 2)	intron (NM_002345, intron 2 of 2)	5677	NM_002345	4060	Hs.406475	NM_002345		LUM	LDC|SLRR2D	lumican
1006	chr16	55521112	55521218	1	1	+	0	1	0	intron (NM_001127891, intron 5 of 12)	intron (NM_001127891, intron 5 of 12)	5691	NM_001127891	4313	Hs.513617	NM_001127891	ENSG00000087245	MMP2	CLG4|CLG4A|MMP-II|MONA|TBE-1	matrix metallopeptidase 2 (gelatinase A, 72kDa gelatinase, 72kDa type IV collagenase)
522	chr11	65195931	65196003	1	0	+	1	0	0	Intergenic	Intergenic	5698	NR_028272	283131	Hs.523789	NR_002802		NEAT1	LINC00084|NCRNA00084|TncRNA	nuclear paraspeckle assembly transcript 1 (non-protein coding)
202	chr1	158985289	158985524	1	1	+	0	1	0	intron (NM_005531, intron 2 of 10)	intron (NM_005531, intron 2 of 10)	5725	NM_001206567	3428	Hs.380250	NM_001206567	ENSG00000163565	IFI16	IFNGIP1|PYHIN2	interferon, gamma-inducible protein 16
856	chr14	105438924	105438996	0	1	+	0	1	0	intron (NM_138420, intron 1 of 6)	intron (NM_138420, intron 1 of 6)	5734	NM_138420	113146	Hs.441783	NM_138420	ENSG00000185567	AHNAK2	C14orf78	AHNAK nucleoprotein 2
445	chr11	931500	931599	1	0	+	0	1	0	intron (NM_012305, intron 1 of 21)	intron (NM_012305, intron 1 of 21)	5741	NM_012305	161	Hs.19121	NM_001242837	ENSG00000183020	AP2A2	ADTAB|CLAPA2|HIP-9|HIP9|HYPJ	adaptor-related protein complex 2, alpha 2 subunit
1421	chr19	48222354	48222481	1	1	+	0	1	0	intron (NM_014601, intron 3 of 5)	intron (NM_014601, intron 3 of 5)	5817	NM_014601	30846	Hs.631554	NM_014601	ENSG00000024422	EHD2	PAST2	EH-domain containing 2
523	chr11	65196071	65196187	0	1	+	1	0	0	Intergenic	Intergenic	5860	NR_028272	283131	Hs.523789	NR_002802		NEAT1	LINC00084|NCRNA00084|TncRNA	nuclear paraspeckle assembly transcript 1 (non-protein coding)
446	chr11	1765917	1766000	1	0	+	0	1	0	intron (NM_001170820, intron 2 of 2)	intron (NM_001170820, intron 2 of 2)	5865	NM_001170820	402778	Hs.121575	NM_001170820	ENSG00000244242	IFITM10	DSPA3	interferon induced transmembrane protein 10
1354	chr19	13112457	13112499	1	0	+	0	1	0	intron (NM_002501, intron 1 of 9)	CpG	5894	NM_002501	4784	Hs.257970	NM_001271043	ENSG00000008441	NFIX	MRSHSS|NF1A|SOTOS2	nuclear factor I/X (CCAAT-binding transcription factor)
1493	chr2	43447690	43447732	1	0	+	1	0	0	Intergenic	Intergenic	6034	NM_006887	678	Hs.503093	NM_006887	ENSG00000152518	ZFP36L2	BRF2|ERF-2|ERF2|RNF162C|TIS11D	ZFP36 ring finger protein-like 2
853	chr14	103012061	103012103	1	0	+	1	0	0	Intergenic	Intergenic	6101	NR_036192	100422954		NR_036192	ENSG00000266015	MIR4309	-	microRNA 4309
909	chr15	75322007	75322049	1	0	+	0	1	0	intron (NM_021823, intron 2 of 5)	intron (NM_021823, intron 2 of 5)	6101	NM_021823	60490	Hs.458922	NM_021823	ENSG00000138621	PPCDC	-	phosphopantothenoylcysteine decarboxylase
1573	chr2	151338057	151338107	0	1	+	0	1	0	intron (NM_005168, intron 3 of 5)	L2c|LINE|L2	6127	NM_005168	390	Hs.6838	NM_001254738	ENSG00000115963	RND3	ARHE|Rho8|RhoE|memB	Rho family GTPase 3
1813	chr22	38148398	38148447	0	1	+	0	1	0	intron (NM_001039141, intron 12 of 23)	intron (NM_001039141, intron 12 of 23)	6182	NM_007032	11078	Hs.533030	NM_001039141	ENSG00000100106	TRIOBP	DFNB28|TARA|dJ37E16.4	TRIO and F-actin binding protein
1754	chr21	45751966	45752074	1	0	+	0	1	0	intron (NM_001271440, intron 4 of 6)	intron (NM_001271440, intron 4 of 6)	6201	NM_001271442	755	Hs.517331	NM_001271440	ENSG00000160226	C21orf2	YF5/A2	chromosome 21 open reading frame 2
2636	chr9	130446842	130446890	1	0	+	0	1	0	intron (NM_003165, intron 19 of 19)	intron (NM_003165, intron 19 of 19)	6208	NR_037473	100500872		NR_037473	ENSG00000264329	MIR3911	-	microRNA 3911
1137	chr17	38225258	38225307	0	1	+	0	1	0	intron (NM_199334, intron 1 of 8)	intron (NM_199334, intron 1 of 8)	6215	NM_001190918	7067	Hs.724	NM_001190918	ENSG00000126351	THRA	AR7|CHNG6|EAR7|ERB-T-1|ERBA|ERBA1|NR1A1|THRA1|THRA2|c-ERBA-1	thyroid hormone receptor, alpha
714	chr12	122362622	122362798	1	1	+	0	1	0	intron (NM_001178003, intron 3 of 17)	intron (NM_001178003, intron 3 of 17)	6247	NM_001178003	144406	Hs.709837	NM_001178003	ENSG00000158023	WDR66	-	WD repeat domain 66
2352	chr7	2288717	2288888	1	1	+	0	1	0	intron (NM_198949, intron 3 of 4)	intron (NM_198949, intron 3 of 4)	6263	NM_198953	4521	Hs.534331	NM_002452	ENSG00000106268	NUDT1	MTH1	nudix (nucleoside diphosphate linked moiety X)-type motif 1
609	chr12	6887985	6888098	1	1	+	0	1	0	TTS (NM_002286)	TTS (NM_002286)	6372	NM_002286	3902	Hs.409523	NM_002286	ENSG00000089692	LAG3	CD223	lymphocyte-activation gene 3
1814	chr22	38148535	38148741	1	1	+	0	1	0	intron (NM_001039141, intron 12 of 23)	intron (NM_001039141, intron 12 of 23)	6397	NM_007032	11078	Hs.533030	NM_001039141	ENSG00000100106	TRIOBP	DFNB28|TARA|dJ37E16.4	TRIO and F-actin binding protein
1853	chr3	39188658	39188705	1	0	+	0	1	0	intron (NM_033027, intron 1 of 4)	intron (NM_033027, intron 1 of 4)	6420	NM_033027	64651	Hs.370950	NM_033027	ENSG00000144655	CSRNP1	AXUD1|CSRNP-1|FAM130B|TAIP-3|URAX1	cysteine-serine-rich nuclear protein 1
1809	chr22	37908710	37908779	0	1	+	0	1	0	intron (NM_014550, intron 3 of 19)	intron (NM_014550, intron 3 of 19)	6465	NM_014550	29775	Hs.57973	NM_014550	ENSG00000100065	CARD10	BIMP1|CARMA3	caspase recruitment domain family, member 10
959	chr16	4428299	4428341	1	0	+	0	1	0	intron (NM_138440, intron 1 of 1)	intron (NM_138440, intron 1 of 1)	6471	NM_138440	114990	Hs.372579	NM_138440	ENSG00000168140	VASN	SLITL2	vasorin
797	chr14	50467727	50467769	1	0	+	0	1	0	intron (NM_001012706, intron 1 of 3)	intron (NM_001012706, intron 1 of 3)	6490	NM_001012706	283551	Hs.660867	NM_001012706	ENSG00000214900	C14orf182	-	chromosome 14 open reading frame 182
901	chr15	69597822	69597918	0	1	+	0	1	0	intron (NM_017705, intron 1 of 8)	intron (NM_017705, intron 1 of 8)	6576	NM_017705	54852	Hs.591096	NM_001104554	ENSG00000137819	PAQR5	MPRG	progestin and adipoQ receptor family member V
835	chr14	77780583	77780712	1	1	+	0	1	0	intron (NM_013382, intron 1 of 20)	LTR40c|LTR|ERVL	6577	NM_013382	29954	Hs.132989	NM_013382	ENSG00000009830	POMT2	LGMD2N|MDDGA2|MDDGB2|MDDGC2	protein-O-mannosyltransferase 2
1616	chr2	220150552	220150702	0	1	+	0	1	0	3' UTR (NM_006736, exon 9 of 9)	3' UTR (NM_006736, exon 9 of 9)	6587	NM_006736	3300	Hs.77768	NM_001039550	ENSG00000135924	DNAJB2	DSMA5|HSJ-1|HSJ1|HSPF3	DnaJ (Hsp40) homolog, subfamily B, member 2
1548	chr2	98357410	98357520	0	1	+	1	0	0	Intergenic	LTR14B|LTR|ERVK	6596	NM_207519	7535	Hs.234569	NM_001079	ENSG00000115085	ZAP70	SRK|STCD|STD|TZK|ZAP-70	zeta-chain (TCR) associated protein kinase 70kDa
796	chr14	50467612	50467654	1	0	+	0	1	0	intron (NM_001012706, intron 1 of 3)	intron (NM_001012706, intron 1 of 3)	6605	NM_001012706	283551	Hs.660867	NM_001012706	ENSG00000214900	C14orf182	-	chromosome 14 open reading frame 182
2424	chr7	100143347	100143574	1	1	+	0	1	0	intron (NM_006076, intron 1 of 11)	intron (NM_006076, intron 1 of 11)	6627	NM_006076	3268	Hs.521083	NM_006076	ENSG00000106351	AGFG2	HRBL|RABR	ArfGAP with FG repeats 2
2608	chr9	101011291	101011432	0	1	+	0	1	0	intron (NR_051978, intron 1 of 11)	intron (NR_051978, intron 1 of 11)	6641	NR_051978	55357	Hs.371016	NM_001267571	ENSG00000095383	TBC1D2	PARIS-1|PARIS1|TBC1D2A	TBC1 domain family, member 2
934	chr16	134819	134903	1	0	+	0	1	0	TTS (NM_001039476)	TTS (NM_001039476)	6692	NM_001015052	4350	Hs.459596	NM_001015052	ENSG00000103152	MPG	AAG|ADPG|APNG|CRA36.1|MDG|Mid1|PIG11|PIG16|anpg	N-methylpurine-DNA glycosylase
1422	chr19	48223273	48223352	0	1	+	0	1	0	intron (NM_014601, intron 3 of 5)	intron (NM_014601, intron 3 of 5)	6712	NM_014601	30846	Hs.631554	NM_014601	ENSG00000024422	EHD2	PAST2	EH-domain containing 2
2358	chr7	2678291	2678379	0	1	+	0	1	0	intron (NM_025250, intron 1 of 13)	intron (NM_025250, intron 1 of 13)	6732	NM_025250	80727	Hs.440899	NM_025250	ENSG00000136295	TTYH3	-	tweety homolog 3 (Drosophila)
1752	chr21	45145700	45145745	1	0	+	0	1	0	intron (NM_003681, intron 1 of 10)	intron (NM_003681, intron 1 of 10)	6745	NM_003681	8566	Hs.284491	NM_003681	ENSG00000160209	PDXK	C21orf124|C21orf97|PKH|PNK	pyridoxal (pyridoxine, vitamin B6) kinase
2497	chr8	38592438	38592554	1	1	+	0	1	0	intron (NM_001146216, intron 1 of 12)	intron (NM_001146216, intron 1 of 12)	6792	NM_001146216	6867	Hs.279245	NM_001122824	ENSG00000147526	TACC1	Ga55	transforming, acidic coiled-coil containing protein 1
631	chr12	49311750	49311903	0	1	+	0	1	0	intron (NM_033124, intron 4 of 7)	MER102b|DNA|hAT-Charlie	6837	NM_001143781	51303	Hs.655103	NM_001143781	ENSG00000134285	FKBP11	FKBP19	FK506 binding protein 11, 19 kDa
2277	chr6	43464129	43464206	1	1	+	0	1	0	intron (NM_001146017, intron 1 of 9)	intron (NM_001146017, intron 1 of 9)	6846	NM_001146017	93643	Hs.520145	NM_001146016	ENSG00000137221	TJAP1	PILT|TJP4	tight junction associated protein 1 (peripheral)
795	chr14	50467290	50467339	0	1	+	0	1	0	intron (NM_001012706, intron 1 of 3)	intron (NM_001012706, intron 1 of 3)	6923	NM_001012706	283551	Hs.660867	NM_001012706	ENSG00000214900	C14orf182	-	chromosome 14 open reading frame 182
1202	chr17	61511246	61511295	0	1	+	0	1	0	3' UTR (NM_001915, exon 6 of 6)	3' UTR (NM_001915, exon 6 of 6)	6936	NM_001017917	1534	Hs.355264	NM_001017918	ENSG00000008283	CYB561	CYB561A1|FRRS2	cytochrome b561
2278	chr6	43464231	43464334	0	1	+	0	1	0	intron (NM_001146017, intron 1 of 9)	intron (NM_001146017, intron 1 of 9)	6961	NM_001146017	93643	Hs.520145	NM_001146016	ENSG00000137221	TJAP1	PILT|TJP4	tight junction associated protein 1 (peripheral)
244	chr1	201624398	201624454	0	1	+	0	1	0	intron (NM_020443, intron 1 of 29)	intron (NM_020443, intron 1 of 29)	6976	NM_020443	89796	Hs.585374	NM_001167738	ENSG00000134369	NAV1	POMFIL3|STEERIN1|UNC53H1	neuron navigator 1
1932	chr3	126320397	126320446	0	1	+	0	1	0	intron (NM_001039783, intron 2 of 3)	L1ME2|LINE|L1	6976	NM_001039783	645840	Hs.477475	NM_001039783	ENSG00000206483	TXNRD3NB	TR2IT1|TXNRD3IT1|TXNRD3NT1	thioredoxin reductase 3 neighbor
1135	chr17	37300863	37300925	1	0	+	0	1	0	intron (NM_020405, intron 1 of 13)	intron (NM_020405, intron 1 of 13)	7008	NM_020405	57125	Hs.125036	NM_020405	ENSG00000161381	PLXDC1	TEM3|TEM7	plexin domain containing 1
1413	chr19	45656235	45656562	1	1	+	0	1	0	exon (NM_198478, exon 4 of 4)	exon (NM_198478, exon 4 of 4)	7009	NM_198478	284353	Hs.299256	NM_198478	ENSG00000179846	NKPD1	-	NTPase, KAP family P-loop domain containing 1
1577	chr2	160912060	160912119	0	1	+	0	1	0	intron (NM_001007267, intron 1 of 26)	intron (NM_001007267, intron 1 of 26)	7036	NM_001195641	22925	Hs.410477	NM_001007267	ENSG00000153246	PLA2R1	CLEC13C|PLA2-R|PLA2G1R|PLA2IR|PLA2R	phospholipase A2 receptor 1, 180kDa
424	chr10	121417902	121417946	1	0	+	0	1	0	intron (NM_004281, intron 1 of 3)	intron (NM_004281, intron 1 of 3)	7042	NM_004281	9531	Hs.523309	NM_004281	ENSG00000151929	BAG3	BAG-3|BIS|CAIR-1	BCL2-associated athanogene 3
551	chr11	71505616	71505670	0	1	+	0	1	0	non-coding (NR_073386, exon 4 of 4)	non-coding (NR_073386, exon 4 of 4)	7086	NM_152563	55199	Hs.567527	NM_001099653	ENSG00000158483	FAM86C1	FAM86C	family with sequence similarity 86, member C1
2635	chr9	130324218	130324288	0	1	+	0	1	0	intron (NM_001035534, intron 1 of 13)	intron (NM_001035534, intron 1 of 13)	7102	NM_022833	64855	Hs.522401	NM_001035534	ENSG00000136830	FAM129B	C9orf88|MEG-3|MINERVA|OC58|bA356B19.6	family with sequence similarity 129, member B
1134	chr17	37300720	37300786	1	0	+	0	1	0	intron (NM_020405, intron 1 of 13)	intron (NM_020405, intron 1 of 13)	7149	NM_020405	57125	Hs.125036	NM_020405	ENSG00000161381	PLXDC1	TEM3|TEM7	plexin domain containing 1
242	chr1	201431091	201431184	0	1	+	1	0	0	Intergenic	Intergenic	7161	NR_073080	23612	Hs.268557	NM_012396	ENSG00000174307	PHLDA3	TIH1	pleckstrin homology-like domain, family A, member 3
1325	chr19	4976431	4976498	1	0	+	0	1	0	intron (NM_015015, intron 1 of 22)	intron (NM_015015, intron 1 of 22)	7341	NM_015015	23030	Hs.654816	NM_015015	ENSG00000127663	KDM4B	JMJD2B|TDRD14B	lysine (K)-specific demethylase 4B
548	chr11	70056646	70056688	1	0	+	1	0	0	Intergenic	Intergenic	7398	NM_003824	8772	Hs.86131	NM_003824	ENSG00000168040	FADD	MORT1	Fas (TNFRSF6)-associated via death domain
1295	chr19	933407	933527	0	1	+	0	1	0	intron (NM_005224, intron 3 of 8)	intron (NM_005224, intron 3 of 8)	7430	NM_005224	1820	Hs.501296	NM_005224		ARID3A	BRIGHT|DRIL1|DRIL3|E2FBP1	AT rich interactive domain 3A (BRIGHT-like)
953	chr16	2819791	2819866	1	0	+	0	1	0	intron (NM_016333, intron 12 of 14)	L2c|LINE|L2	7468	NM_007108	6923	Hs.172772	NM_007108	ENSG00000103363	TCEB2	ELOB|SIII	transcription elongation factor B (SIII), polypeptide 2 (18kDa, elongin B)
1326	chr19	4976540	4976660	1	0	+	0	1	0	intron (NM_015015, intron 1 of 22)	intron (NM_015015, intron 1 of 22)	7476	NM_015015	23030	Hs.654816	NM_015015	ENSG00000127663	KDM4B	JMJD2B|TDRD14B	lysine (K)-specific demethylase 4B
701	chr12	112212165	112212214	0	1	+	0	1	0	intron (NM_000690, intron 1 of 12)	intron (NM_000690, intron 1 of 12)	7499	NM_000690	217	Hs.604551	NM_000690	ENSG00000111275	ALDH2	ALDH-E2|ALDHI|ALDM	aldehyde dehydrogenase 2 family (mitochondrial)
196	chr1	155940353	155940397	1	0	+	0	1	0	intron (NM_001162384, intron 1 of 21)	intron (NM_001162384, intron 1 of 21)	7591	NM_004723	9181	Hs.743352	NM_001162383	ENSG00000116584	ARHGEF2	GEF|GEF-H1|GEFH1|LFP40|P40	Rho/Rac guanine nucleotide exchange factor (GEF) 2
702	chr12	112212273	112212359	0	1	+	0	1	0	intron (NM_000690, intron 1 of 12)	Tigger15a|DNA|TcMar-Tigger	7625	NM_000690	217	Hs.604551	NM_000690	ENSG00000111275	ALDH2	ALDH-E2|ALDHI|ALDM	aldehyde dehydrogenase 2 family (mitochondrial)
640	chr12	52596931	52597054	1	0	+	1	0	0	Intergenic	Intergenic	7646	NM_001242696	283403	Hs.667179	NM_001242696		LOC283403	-	uncharacterized LOC283403
644	chr12	54805360	54805409	0	1	+	0	1	0	intron (NM_002205, intron 2 of 29)	intron (NM_002205, intron 2 of 29)	7665	NM_002205	3678	Hs.505654	NM_002205	ENSG00000161638	ITGA5	CD49e|FNRA|VLA5A	integrin, alpha 5 (fibronectin receptor, alpha polypeptide)
553	chr11	72533142	72533184	1	0	+	0	1	0	exon (NM_033388, exon 5 of 18)	exon (NM_033388, exon 5 of 18)	7712	NM_033388	89849	Hs.653186	NM_033388	ENSG00000168010	ATG16L2	ATG16B|WDR80	autophagy related 16-like 2 (S. cerevisiae)
1613	chr2	219149313	219149434	1	1	+	0	1	0	intron (NM_022152, intron 1 of 11)	intron (NM_022152, intron 1 of 11)	7906	NM_022152	64114	Hs.591605	NM_022152	ENSG00000135926	TMBIM1	LFG3|MST100|MSTP100|RECS1	transmembrane BAX inhibitor motif containing 1
530	chr11	66095998	66096041	1	0	+	1	0	0	Intergenic	Intergenic	7980	NM_004292	9610	Hs.1030	NM_004292	ENSG00000174791	RIN1	-	Ras and Rab interactor 1
529	chr11	66095874	66095941	0	1	+	1	0	0	Intergenic	Intergenic	8092	NM_004292	9610	Hs.1030	NM_004292	ENSG00000174791	RIN1	-	Ras and Rab interactor 1
1693	chr20	42582628	42582677	0	1	+	0	1	0	intron (NM_001098798, intron 1 of 7)	L2b|LINE|L2	8117	NM_001098798	84969	Hs.26608	NM_001098796	ENSG00000124191	TOX2	C20orf100|GCX-1|dJ1108D11.2|dJ495O3.1	TOX high mobility group box family member 2
2622	chr9	116364550	116364619	1	0	+	1	0	0	Intergenic	Intergenic	8151	NM_001276262	5998	Hs.494875	NM_001276260	ENSG00000138835	RGS3	C2PA|RGP3	regulator of G-protein signaling 3
1987	chr3	196006364	196006445	1	0	+	0	1	0	intron (NM_005017, intron 2 of 9)	intron (NM_005017, intron 2 of 9)	8179	NM_005017	5130	Hs.135997	NM_005017		PCYT1A	CCTA|CT|CTA|CTPCT|PCYT1	phosphate cytidylyltransferase 1, choline, alpha
1476	chr2	26995341	26995383	1	0	+	0	1	0	intron (NM_017877, intron 1 of 5)	intron (NM_017877, intron 1 of 5)	8220	NM_017877	54978	Hs.516034	NM_017877	ENSG00000213699	SLC35F6	ANT2BP|C2orf18|TANGO9	solute carrier family 35, member F6
739	chr13	31317927	31317976	0	1	+	0	1	0	intron (NM_001204406, intron 2 of 5)	L2c|LINE|L2	8307	NM_001629	241	Hs.507658	NM_001204406	ENSG00000132965	ALOX5AP	FLAP	arachidonate 5-lipoxygenase-activating protein
504	chr11	63761675	63761731	1	0	+	0	1	0	intron (NR_003089, intron 3 of 5)	intron (NR_003089, intron 3 of 5)	8378	NM_017670	55611	Hs.473788	NM_017670		OTUB1	OTB1|OTU1	OTU domain, ubiquitin aldehyde binding 1
1726	chr20	62504953	62505002	0	1	+	0	1	0	intron (NM_001243894, intron 2 of 4)	intron (NM_001243894, intron 2 of 4)	8397	NM_001243892	7165	Hs.473296	NM_001243891	ENSG00000101150	TPD52L2	D54	tumor protein D52-like 2
1622	chr2	227515009	227515072	0	1	+	1	0	0	Intergenic	Intergenic	8468	NR_049887	100847053		NR_049887	ENSG00000263363	MIR5702	-	microRNA 5702
1129	chr17	36850045	36850094	0	1	+	1	0	0	Intergenic	Intergenic	8514	NR_039887	100616203		NR_039887	ENSG00000265930	MIR4734	-	microRNA 4734
1073	chr17	2295693	2295742	0	1	+	0	1	0	intron (NM_020310, intron 4 of 5)	intron (NM_020310, intron 4 of 5)	8540	NM_020310	4335	Hs.632239	NM_020310	ENSG00000070444	MNT	MAD6|MXD6|ROX|bHLHd3	MNT, MAX dimerization protein
2294	chr6	74414036	74414078	1	0	+	0	1	0	intron (NM_001159587, intron 2 of 32)	intron (NM_001159587, intron 2 of 32)	8543	NM_133493	135228	Hs.399891	NM_001159587	ENSG00000156535	CD109	CPAMD7|RP11-525G3.1	CD109 molecule
1227	chr17	75380843	75380926	0	1	+	0	1	0	intron (NM_001113494, intron 1 of 10)	intron (NM_001113494, intron 1 of 10)	8720	NM_001113494	10801	Hs.440932	NM_001113491	ENSG00000184640	SEPT9	AF17q25|MSF|MSF1|NAPB|PNUTL4|SINT1|SeptD1	septin 9
1533	chr2	73511897	73511977	0	1	+	1	0	0	Intergenic	CpG	8892	NM_001965	1961	Hs.3052	NM_001965	ENSG00000135625	EGR4	NGFI-C|NGFIC|PAT133	early growth response 4
2579	chr9	36045786	36045873	1	0	+	0	1	0	intron (NM_021111, intron 1 of 20)	intron (NM_021111, intron 1 of 20)	8920	NM_021111	8434	Hs.744121	NM_021111	ENSG00000122707	RECK	ST15	reversion-inducing-cysteine-rich protein with kazal motifs
1327	chr19	4978037	4978100	1	1	+	0	1	0	intron (NM_015015, intron 1 of 22)	intron (NM_015015, intron 1 of 22)	8945	NM_015015	23030	Hs.654816	NM_015015	ENSG00000127663	KDM4B	JMJD2B|TDRD14B	lysine (K)-specific demethylase 4B
2156	chr5	134774059	134774114	0	1	+	1	0	0	Intergenic	Intergenic	8951	NM_130848	140947	Hs.152477	NM_130848	ENSG00000251380	C5orf20	DCNP1	chromosome 5 open reading frame 20
62	chr1	27472494	27472575	0	1	+	0	1	0	intron (NM_003047, intron 1 of 11)	intron (NM_003047, intron 1 of 11)	9086	NR_046474	6548	Hs.469116	NM_003047	ENSG00000090020	SLC9A1	APNH|NHE-1|NHE1	solute carrier family 9, subfamily A (NHE1, cation proton antiporter 1), member 1
2152	chr5	133460418	133460488	0	1	+	0	1	0	intron (NR_033449, intron 1 of 7)	intron (NR_033449, intron 1 of 7)	9103	NR_033449	6932	Hs.573153	NM_001134851	ENSG00000081059	TCF7	TCF-1	transcription factor 7 (T-cell specific, HMG-box)
2155	chr5	134773873	134773966	0	1	+	1	0	0	Intergenic	Intergenic	9118	NM_130848	140947	Hs.152477	NM_130848	ENSG00000251380	C5orf20	DCNP1	chromosome 5 open reading frame 20
2449	chr7	137677605	137677832	1	1	+	0	1	0	intron (NM_001253775, intron 1 of 3)	intron (NM_001253775, intron 1 of 3)	9128	NM_194071	64764	Hs.490273	NM_001253775	ENSG00000182158	CREB3L2	BBF2H7	cAMP responsive element binding protein 3-like 2
2257	chr6	27870933	27870975	1	0	+	1	0	0	Intergenic	Intergenic	9220	NM_033057	81697	Hs.307111	NM_033057	ENSG00000168131	OR2B2	OR2B2Q|OR2B9|OR6-1|dJ193B12.4|hs6M1-10	olfactory receptor, family 2, subfamily B, member 2
2459	chr7	158658527	158658569	1	0	+	0	1	0	intron (NM_018051, intron 1 of 24)	intron (NM_018051, intron 1 of 24)	9279	NM_018051	55112	Hs.389945	NM_018051	ENSG00000126870	WDR60	-	WD repeat domain 60
[truncated: 744 more rows]

## Sheet: Genomic Distribution
	Peak location	shNt	shBPTF	% of total	% of total
	TSS ±3kb	498	766	0.356478	0.438466
	Intragenic	347	367	0.25	0.210074
	Intergenic	551	614	0.394417	0.35146
[truncated: 3 more rows]

## Sheet: TSS 3kb plus RNAseq
List of c-MYC targets (with a peak within TSS ± 3kb) and their associated RNAseq data.
[truncated: 473 more rows]
