# Supplementary material for: BPTF is required for c-MYC transcriptional activity and in vivo tumorigenesis
Source: Nat Commun. 2016 Jan 5;7:10153. doi: 10.1038/ncomms10153 (PMC4728380; doi:10.1038/ncomms10153)
Supplement: Supplementary Data 5 — GSEA analysis of c-MYC-bound promoters in control HFF MYC-ER cells. [file ncomms10153-s6.xlsx]

## Sheet: Pre-ranked gene list MYC Target
Supplementary Data 5. GSEA analysis of c-MYC-bound promoters in control HFF MYC-ER cells.
c-MYC target genes in control cells were pre-ranked according to the changes at mRNA levels upon tamoxifen treatment (Log2[shNt + OHT/shNt - OHT]) (Sheet #1) and then subjected to GSEA analysis.
GENE NAME	Log2[shNt + OHT/shNt - OHT]
HRH1	-2.01441
CENPA	-1.95716
LINC00475	-1.80118
GDNF	-1.58749
MIR199A1	-1.36227
MTF2	-1.26508
DEPDC5	-1.24297
WNT2B	-1.21483
RUNX1T1	-1.18936
ZNF747	-1.07549
ZBTB40	-0.975094
DCP1A	-0.935637
NEAT1	-0.933479
EEA1	-0.932672
BUD13	-0.909667
STAG1	-0.880623
FAM138D	-0.872177
CALHM2	-0.861204
ST3GAL5	-0.828295
ZNF20	-0.824881
CABLES1	-0.773097
ANO6	-0.73924
BTN3A3	-0.733015
SPHK2	-0.673761
DYX1C1-CCPG1	-0.670228
POLI	-0.657361
NFKBIA	-0.653094
SLC25A45	-0.615562
PLAU	-0.607433
MXD1	-0.6051
FOSL2	-0.588296
TMEM164	-0.58593
MRPL45P2	-0.571994
MTERF	-0.560665
NEK3	-0.552418
TGFB3	-0.548569
TRAF3IP2	-0.514694
CTSK	-0.491381
ANKRD40	-0.476781
SPDYA	-0.466168
TBL1X	-0.456785
C12orf23	-0.437616
NIT1	-0.425711
ADCY4	-0.418153
DISC1	-0.41221
MSL2	-0.410583
PCBP1-AS1	-0.395685
IRF2BPL	-0.388359
MED26	-0.355609
TBCC	-0.355519
SLC39A11	-0.348816
FAIM	-0.343488
ZNF573	-0.319185
CHFR	-0.317824
PAPD7	-0.317589
AKR1C2	-0.309262
CLYBL	-0.302893
HCFC1R1	-0.301833
GRPEL2	-0.282309
KLF6	-0.266573
GTF2IRD1	-0.254211
TESK1	-0.249306
EPB41	-0.238328
SFXN3	-0.235528
STARD9	-0.234781
LINC00338	-0.234608
PDXDC1	-0.22684
NOTCH2NL	-0.223706
EFCAB4B	-0.223032
TMEM168	-0.218045
USP46	-0.187339
DIRAS1	-0.185234
STAMBPL1	-0.183252
MAGOHB	-0.182844
BEST4	-0.178862
TGIF2	-0.177212
DCAF17	-0.171947
SMAD3	-0.170995
ZMYND8	-0.15227
PRKAG1	-0.14596
ARHGEF7	-0.144683
SCARNA2	-0.144587
NFATC4	-0.122973
TXNIP	-0.121913
PPP2R3C	-0.0924826
PREPL	-0.0816783
ARF6	-0.0794409
MDM4	-0.0768834
AIF1L	-0.0700287
PARVA	-0.0672793
STAT6	-0.0657977
AZIN1	-0.057989
TSC22D1	-0.0441727
FGD4	-0.0416951
GJB3	-0.0333652
AVPI1	-0.0243857
SH3PXD2B	-0.0198309
CCDC80	-0.0160527
PPP1R3C	0.000557536
DIAPH1	0.00764664
NFE2L2	0.00880296
MALAT1	0.00979
NME6	0.0116434
CASC3	0.0255984
EEF1A1	0.0388039
SLC4A7	0.0432341
PIGL	0.045609
LOX	0.0649123
CDC42EP2	0.0653356
DIEXF	0.0657049
TRPC4AP	0.0714299
SPAG7	0.074287
ARL1	0.0791312
CRKL	0.0818706
ZNF3	0.0854582
BNIP1	0.0874633
SERPINF1	0.0895362
SH2D5	0.0899706
TMEM204	0.0974783
CTHRC1	0.113805
CLUAP1	0.116077
DIDO1	0.129484
CCDC94	0.130819
PABPC1	0.13356
ZCCHC7	0.14339
SNORA26	0.144598
TJAP1	0.148421
FAM149A	0.149322
ICA1L	0.1534
CTU1	0.166359
MRPL1	0.166694
VWCE	0.171958
KCNQ5	0.172712
HOXA10	0.173004
MXRA7	0.175961
NUMBL	0.181337
SCAF11	0.192758
ABCC4	0.202288
C1orf51	0.206498
C19orf52	0.208047
UTP20	0.216595
ETHE1	0.219016
RSL24D1	0.2194
MAFK	0.220767
ENO1-AS1	0.222873
GABPB1	0.223364
RASGRP3	0.23568
KCTD5	0.240468
SH3BGRL3	0.243676
AKR1A1	0.247506
UBE2D2	0.256084
CD63	0.259234
RPTOR	0.26443
FKTN	0.271887
ABCC10	0.271926
GET4	0.274047
TRIOBP	0.278573
RPL37	0.284208
SPG7	0.285739
MYO19	0.288194
SUCLG2	0.295912
PPIH	0.300147
ARRDC2	0.309957
RPS23	0.311234
GPATCH1	0.314798
GOLIM4	0.31805
POLD1	0.319665
RPL23	0.319789
RIOK1	0.321194
RPS8	0.33446
SF3A3	0.335969
NEFL	0.343766
METAP1D	0.345765
HPS6	0.346113
MRPS15	0.350117
SMAGP	0.353255
GTF3C4	0.358103
UBP1	0.358764
ATXN7L2	0.359089
MRPL54	0.363329
C1orf86	0.375638
PEBP1	0.377821
TSN	0.380493
THADA	0.385765
ACTN1	0.392546
RPL6	0.39375
RPS29	0.394859
FAM86EP	0.396016
MAPKAPK5	0.397035
GPN3	0.4006
RPL10A	0.409554
RTKN	0.411078
PIP4K2B	0.416021
GPX1	0.433652
SH2D6	0.449318
RPL27	0.450744
CLEC11A	0.456182
IGHMBP2	0.460724
EPRS	0.461018
SPRYD4	0.464063
XPO1	0.468607
SRSF1	0.47367
PPIA	0.475923
PDIA5	0.47643
MTHFD1L	0.479739
URB1	0.483185
RPLP0	0.483692
RPL23A	0.491417
INO80	0.493271
STAT3	0.49458
TTL	0.505168
NOL7	0.514021
PRPF6	0.515039
FMNL2	0.515837
GTF3C6	0.519422
RPL18A	0.531311
DPH1	0.534262
RPL18	0.54118
HSPB6	0.541377
MMS19	0.545771
RAD23A	0.553045
MPHOSPH10	0.555292
PWP1	0.555867
KIAA1737	0.557351
LSMD1	0.564551
APEX1	0.566148
HMGA2	0.56937
RPL7L1	0.570098
ACBD6	0.575426
SIGLEC15	0.586587
MRGPRF	0.590575
GBGT1	0.590709
BLCAP	0.597127
SMARCAD1	0.597893
ABCF3	0.600955
NPM1	0.614619
G6PC3	0.619512
GPR125	0.62172
PTPN3	0.622751
TFB1M	0.626739
THNSL1	0.628704
RPL29	0.630439
NAT10	0.633393
MAP2K2	0.639852
PDE12	0.643279
UTP3	0.644191
EARS2	0.646007
PLTP	0.648994
NUDT5	0.651597
RPS15	0.654278
REXO4	0.661451
MRPL42	0.662751
MYLK-AS1	0.668621
SCAND1	0.675623
ANAPC7	0.680072
TELO2	0.687353
C1orf109	0.694289
RRP8	0.695276
UTP11L	0.699015
PSME3	0.699518
AARSD1	0.70346
NDUFS7	0.715384
HSP90AB1	0.719804
CCDC12	0.721787
HMGA1	0.722142
OSBPL1A	0.722333
BCKDK	0.726629
PAK1IP1	0.734422
CNBP	0.735411
CDC42EP1	0.736325
AIMP2	0.747378
PGK1	0.752779
TSPAN4	0.773184
CCT3	0.780846
TRIB1	0.782322
HIST2H2BE	0.789419
FAM98A	0.797217
MAT2A	0.798026
PTPRVP	0.798607
EMR2	0.803573
GLRX2	0.805042
U2AF2	0.812735
EIF4A1	0.820171
CNNM1	0.820381
CD97	0.82516
PRPF4	0.82592
ASS1	0.826438
SNRPD1	0.830016
DCAF7	0.831156
PCCB	0.836667
SCFD2	0.845683
HSPA9	0.854127
LARS	0.858122
RPP40	0.861665
AMD1	0.863066
KATNB1	0.865673
TNPO2	0.86621
SLC25A37	0.868009
FBXO31	0.874461
SUPV3L1	0.875345
ITPA	0.877543
TIMM13	0.880098
HSPB8	0.88393
SPATC1	0.888154
CACNA2D3-AS1	0.890633
LONP1	0.891529
HK2	0.894347
B4GALT2	0.90129
LDLRAD3	0.91475
CDX1	0.921017
LDB1	0.939646
PEMT	0.940731
HNRNPF	0.954198
SLC2A5	0.958612
SLC25A39	0.960405
TIMM22	0.960418
NME1	0.963435
RNPS1	0.971862
ITPRIPL2	0.972223
ZNF583	0.977644
CSE1L	0.98073
AHSA1	0.983512
DUS2L	0.999568
CAMKK2	1.0077
SGTA	1.02878
AK2	1.02961
KLHL21	1.05344
MBD3	1.06387
RIN1	1.07015
IARS	1.0706
NLE1	1.0755
HPX	1.07695
MID1IP1	1.08058
RCCD1	1.09887
BHLHE40	1.09964
NUP35	1.09983
KRTAP2-3	1.10278
MRPS23	1.11922
ZNF239	1.12464
EIF4E	1.14502
ESRRA	1.14807
REPIN1	1.14983
MINA	1.15716
SLC16A3	1.16271
SLC25A10	1.16384
CHCHD4	1.17076
WDR36	1.17821
PFAS	1.1813
MXI1	1.19198
TOMM34	1.19307
PTRH2	1.19512
METTL1	1.21056
POLD2	1.21112
PLK3	1.22636
NCL	1.239
SFXN4	1.24142
IMP3	1.24614
PRRT3-AS1	1.24832
OSGIN1	1.25762
AATF	1.25932
CCRN4L	1.26471
TRIP6	1.27529
SRXN1	1.27544
KLF16	1.2756
KLHL18	1.28881
EEF2K	1.29159
RSL1D1	1.30689
NR1D1	1.32237
DDX21	1.32888
PES1	1.33589
GALNT9	1.34643
ZNF843	1.35372
NEURL	1.36715
BCCIP	1.39935
IFRD2	1.41867
TFAP4	1.48944
MDN1	1.49421
PRMT5	1.50211
SPHK1	1.53785
MSTO1	1.56384
PDLIM4	1.58212
MBLAC2	1.59857
CAD	1.60285
EXOSC5	1.60625
YDJC	1.70695
SRSF7	1.71106
PUS7	1.72282
DHODH	1.7339
MIR17HG	1.75756
WDR74	1.75925
TMEM33	1.76604
E2F5	1.7714
CAMKK1	1.77954
PAICS	1.78791
MYBBP1A	1.84426
MYC	1.88672
IMP4	1.98892
HBA1	1.99894
RNU6ATAC	2.01645
CLN6	2.0195
NOP16	2.07467
PRPF19	2.14123
MRAS	2.14851
CCDC86	2.25497
SLC25A22	2.40091
MATK	2.44354
NOLC1	2.47774
FABP5	2.78763
NPW	3.11132
DUSP2	4.41512

## Sheet: GSEA report positive c2
Curated gene sets (MSigDB Collection 2) enriched among c-MYC target genes up-regulated by tamoxifen treatment.
Legend
NOM P val < 0.05		ES	Enrichment Score
FDR Q val < 0.25		NES	Normalized Enrichment Score
c-MYC signatures		NOM P-val	Nominal P-value
		FDR Q-val	False Discovery Rate Q-value
		FWER P-val	Familywise Error Rate P-value
NAME		SIZE	ES	NES	NOM p-val	FDR q-val	FWER p-val	RANK AT MAX	LEADING EDGE
BILD_MYC_ONCOGENIC_SIGNATURE		30	0.676306	1.98933	0	0.000953642	0.001	59	tags=53%, list=14%, signal=58%
KRIGE_RESPONSE_TO_TOSEDOSTAT_24HR_DN		73	0.606596	1.97457	0	0.000476821	0.001	119	tags=63%, list=29%, signal=73%
KRIGE_RESPONSE_TO_TOSEDOSTAT_6HR_DN		56	0.612258	1.94245	0	0.000635762	0.002	119	tags=68%, list=29%, signal=83%
ALFANO_MYC_TARGETS		23	0.693228	1.93934	0	0.000476821	0.002	100	tags=74%, list=24%, signal=92%
KIM_MYC_AMPLIFICATION_TARGETS_UP		19	0.687029	1.84714	0	0.00579326	0.03	98	tags=74%, list=24%, signal=92%
PENG_GLUTAMINE_DEPRIVATION_DN		29	0.614747	1.80067	0	0.0120917	0.074	147	tags=79%, list=36%, signal=115%
LEE_BMP2_TARGETS_DN		59	0.563037	1.78307	0	0.0142423	0.1	138	tags=66%, list=34%, signal=85%
MANALO_HYPOXIA_DN		24	0.601202	1.70045	0.00535906	0.0441097	0.311	154	tags=88%, list=38%, signal=132%
PENG_RAPAMYCIN_RESPONSE_DN		16	0.643621	1.69252	0.00676437	0.0444405	0.344	147	tags=94%, list=36%, signal=140%
BHAT_ESR1_TARGETS_VIA_AKT1_UP		15	0.64697	1.66891	0.00674916	0.0529192	0.421	140	tags=87%, list=34%, signal=127%
BRUINS_UVC_RESPONSE_VIA_TP53_GROUP_B		15	0.641833	1.65429	0.00576037	0.0589866	0.489	83	tags=47%, list=20%, signal=56%
BENPORATH_ES_1		22	0.579681	1.60126	0.00868621	0.101549	0.71	41	tags=41%, list=10%, signal=43%
WEI_MYCN_TARGETS_WITH_E_BOX		54	0.495661	1.58235	0.00510725	0.114073	0.786	138	tags=61%, list=34%, signal=80%
ZWANG_CLASS_1_TRANSIENTLY_INDUCED_BY_EGF		18	0.585575	1.57713	0.011274	0.112461	0.806	83	tags=44%, list=20%, signal=53%
MUELLER_PLURINET		24	0.553544	1.56532	0.0119177	0.119804	0.85	150	tags=75%, list=37%, signal=111%
MOOTHA_MITOCHONDRIA		23	0.549082	1.54409	0.0109051	0.14012	0.901	120	tags=65%, list=29%, signal=87%
MARTORIATI_MDM4_TARGETS_FETAL_LIVER_DN		18	0.562898	1.53694	0.0198895	0.142671	0.915	55	tags=33%, list=13%, signal=37%
GRAESSMANN_RESPONSE_TO_MC_AND_DOXORUBICIN_DN		50	0.485603	1.51204	0.0144033	0.173925	0.957	82	tags=38%, list=20%, signal=42%
NUYTTEN_EZH2_TARGETS_UP		29	0.517494	1.50592	0.0181237	0.174915	0.966	83	tags=45%, list=20%, signal=52%
IVANOVA_HEMATOPOIESIS_EARLY_PROGENITOR		20	0.535939	1.4925	0.0295082	0.189017	0.976	124	tags=60%, list=30%, signal=82%
PUJANA_BRCA1_PCC_NETWORK		85	0.45253	1.48178	0.00302725	0.200549	0.986	145	tags=53%, list=35%, signal=65%
DEURIG_T_CELL_PROLYMPHOCYTIC_LEUKEMIA_UP		17	0.546893	1.46664	0.0373726	0.219821	0.992	62	tags=47%, list=15%, signal=53%
PUJANA_CHEK2_PCC_NETWORK		46	0.459473	1.41606	0.0225641	0.299681	1	141	tags=59%, list=34%, signal=79%
DIAZ_CHRONIC_MEYLOGENOUS_LEUKEMIA_UP		58	0.447645	1.42373	0.0242424	0.293071	1	166	tags=53%, list=40%, signal=77%
DODD_NASOPHARYNGEAL_CARCINOMA_DN		69	0.41997	1.36268	0.0342742	0.36802	1	163	tags=59%, list=40%, signal=82%
CAIRO_HEPATOBLASTOMA_CLASSES_UP		48	0.440672	1.38439	0.039501	0.372493	1	198	tags=79%, list=48%, signal=135%
MARTENS_TRETINOIN_RESPONSE_DN		55	0.433989	1.37929	0.0417091	0.373059	1	214	tags=76%, list=52%, signal=138%
MOOTHA_PGC		15	0.559117	1.43499	0.0556845	0.277212	1	150	tags=73%, list=37%, signal=111%
PILON_KLF1_TARGETS_DN		63	0.407992	1.3087	0.0729483	0.427093	1	101	tags=33%, list=25%, signal=37%
DAIRKEE_TERT_TARGETS_UP		24	0.484144	1.36782	0.0772579	0.366238	1	98	tags=46%, list=24%, signal=57%
BLALOCK_ALZHEIMERS_DISEASE_DN		34	0.452793	1.33562	0.077325	0.384839	1	150	tags=59%, list=37%, signal=85%
MARSON_BOUND_BY_E2F4_UNSTIMULATED		25	0.468491	1.35532	0.0791444	0.354469	1	139	tags=64%, list=34%, signal=91%
FEVR_CTNNB1_TARGETS_DN		26	0.469989	1.35817	0.0836013	0.368781	1	57	tags=31%, list=14%, signal=33%
RODRIGUES_THYROID_CARCINOMA_POORLY_DIFFERENTIATED_UP		26	0.468129	1.32957	0.0842333	0.389738	1	129	tags=50%, list=31%, signal=68%
MOOTHA_HUMAN_MITODB_6_2002		21	0.495671	1.3751	0.0861505	0.371284	1	170	tags=76%, list=41%, signal=123%
HELLER_HDAC_TARGETS_SILENCED_BY_METHYLATION_DN		15	0.531859	1.37352	0.0898749	0.362857	1	135	tags=53%, list=33%, signal=77%
RHEIN_ALL_GLUCOCORTICOID_THERAPY_DN		21	0.489328	1.35131	0.0994536	0.354675	1	184	tags=81%, list=45%, signal=139%
BOYAULT_LIVER_CANCER_SUBCLASS_G3_UP		16	0.514346	1.35725	0.105618	0.360148	1	158	tags=69%, list=39%, signal=107%
DANG_MYC_TARGETS_UP		19	0.493474	1.31332	0.114504	0.424502	1	145	tags=68%, list=35%, signal=101%
BLALOCK_ALZHEIMERS_DISEASE_UP		50	0.407075	1.25732	0.119675	0.497588	1	139	tags=44%, list=34%, signal=58%
STARK_PREFRONTAL_CORTEX_22Q11_DELETION_DN		21	0.474059	1.30607	0.122807	0.423445	1	192	tags=76%, list=47%, signal=136%
GRAESSMANN_APOPTOSIS_BY_DOXORUBICIN_UP		28	0.436936	1.25832	0.133544	0.505706	1	145	tags=57%, list=35%, signal=82%
KINSEY_TARGETS_OF_EWSR1_FLII_FUSION_UP		46	0.401153	1.25298	0.138178	0.479361	1	166	tags=59%, list=40%, signal=88%
PUJANA_ATM_PCC_NETWORK		56	0.390295	1.2187	0.139959	0.547449	1	62	tags=27%, list=15%, signal=27%
VECCHI_GASTRIC_CANCER_EARLY_UP		21	0.457859	1.2784	0.143948	0.482403	1	145	tags=71%, list=35%, signal=105%
MOHANKUMAR_TLX1_TARGETS_UP		19	0.477454	1.28862	0.143956	0.463115	1	143	tags=58%, list=35%, signal=85%
GRAESSMANN_APOPTOSIS_BY_DOXORUBICIN_DN		79	0.370317	1.19859	0.152764	0.5478	1	82	tags=29%, list=20%, signal=29%
IVANOVA_HEMATOPOIESIS_LATE_PROGENITOR		16	0.487256	1.25691	0.163616	0.488179	1	114	tags=44%, list=28%, signal=58%
BUYTAERT_PHOTODYNAMIC_THERAPY_STRESS_DN		23	0.445873	1.26304	0.170213	0.502772	1	177	tags=65%, list=43%, signal=108%
YAGI_AML_WITH_INV_16_TRANSLOCATION		18	0.466199	1.26585	0.170759	0.506231	1	35	tags=11%, list=9%, signal=12%
ZWANG_TRANSIENTLY_UP_BY_2ND_EGF_PULSE_ONLY		30	0.424034	1.24962	0.177849	0.47892	1	130	tags=33%, list=32%, signal=45%
FULCHER_INFLAMMATORY_RESPONSE_LECTIN_VS_LPS_UP		19	0.461361	1.2547	0.181416	0.484351	1	93	tags=42%, list=23%, signal=52%
KRIGE_RESPONSE_TO_TOSEDOSTAT_6HR_UP		42	0.396128	1.20742	0.193814	0.532175	1	135	tags=40%, list=33%, signal=54%
PATIL_LIVER_CANCER		21	0.432945	1.21805	0.196685	0.538833	1	209	tags=76%, list=51%, signal=147%
WONG_EMBRYONIC_STEM_CELL_CORE		22	0.43233	1.21695	0.207304	0.532316	1	127	tags=55%, list=31%, signal=75%
ROME_INSULIN_TARGETS_IN_MUSCLE_UP		15	0.477058	1.22829	0.212742	0.528752	1	160	tags=67%, list=39%, signal=105%
BENPORATH_MYC_MAX_TARGETS		39	0.389225	1.19334	0.213402	0.553292	1	156	tags=51%, list=38%, signal=75%
BENPORATH_CYCLING_GENES		22	0.434168	1.21038	0.215434	0.532789	1	142	tags=64%, list=35%, signal=92%
YOSHIMURA_MAPK8_TARGETS_UP		26	0.427041	1.21623	0.215645	0.524902	1	217	tags=77%, list=53%, signal=153%
ENK_UV_RESPONSE_KERATINOCYTE_UP		17	0.448844	1.19125	0.239155	0.550342	1	194	tags=76%, list=47%, signal=139%
CASORELLI_ACUTE_PROMYELOCYTIC_LEUKEMIA_DN		26	0.415837	1.18764	0.24197	0.551538	1	149	tags=62%, list=36%, signal=91%
BRUINS_UVC_RESPONSE_LATE		32	0.395114	1.16826	0.246604	0.578429	1	189	tags=50%, list=46%, signal=86%
ACEVEDO_LIVER_TUMOR_VS_NORMAL_ADJACENT_TISSUE_UP		33	0.392809	1.17329	0.253403	0.57357	1	219	tags=76%, list=53%, signal=150%
BENPORATH_MYC_TARGETS_WITH_EBOX		19	0.432401	1.17601	0.259868	0.575176	1	160	tags=58%, list=39%, signal=91%
SMID_BREAST_CANCER_BASAL_UP		17	0.434528	1.15863	0.275346	0.587823	1	145	tags=59%, list=35%, signal=87%
RAMALHO_STEMNESS_UP		15	0.446826	1.16539	0.279279	0.57726	1	80	tags=33%, list=20%, signal=40%
CREIGHTON_ENDOCRINE_THERAPY_RESISTANCE_1		21	0.414793	1.15302	0.281857	0.594313	1	113	tags=43%, list=28%, signal=56%
ACEVEDO_LIVER_CANCER_UP		24	0.403409	1.14039	0.295699	0.604305	1	211	tags=71%, list=51%, signal=137%
SANSOM_APC_MYC_TARGETS		17	0.431572	1.15024	0.295791	0.593041	1	118	tags=47%, list=29%, signal=63%
NUYTTEN_NIPP1_TARGETS_UP		19	0.427693	1.14416	0.298604	0.602044	1	144	tags=53%, list=35%, signal=77%
NAKAMURA_TUMOR_ZONE_PERIPHERAL_VS_CENTRAL_DN		23	0.399861	1.11553	0.319012	0.65502	1	138	tags=39%, list=34%, signal=56%
KIM_BIPOLAR_DISORDER_OLIGODENDROCYTE_DENSITY_CORR_UP		27	0.385624	1.11516	0.323061	0.646949	1	184	tags=59%, list=45%, signal=100%
KIM_ALL_DISORDERS_CALB1_CORR_UP		17	0.417057	1.11487	0.328904	0.638953	1	187	tags=65%, list=46%, signal=114%
GRADE_COLON_AND_RECTAL_CANCER_UP		17	0.423342	1.11725	0.346025	0.659717	1	218	tags=88%, list=53%, signal=181%
DANG_BOUND_BY_MYC		61	0.34416	1.0879	0.346585	0.692977	1	176	tags=52%, list=43%, signal=78%
CUI_TCF21_TARGETS_2_UP		22	0.390535	1.09202	0.363537	0.691368	1	108	tags=41%, list=26%, signal=53%
GOBERT_OLIGODENDROCYTE_DIFFERENTIATION_UP		18	0.405233	1.08378	0.372615	0.695329	1	79	tags=33%, list=19%, signal=39%
DACOSTA_UV_RESPONSE_VIA_ERCC3_DN		23	0.382648	1.07053	0.390642	0.721767	1	89	tags=35%, list=22%, signal=42%
MARSON_BOUND_BY_FOXP3_STIMULATED		34	0.359391	1.06259	0.395397	0.715678	1	70	tags=29%, list=17%, signal=33%
GARY_CD5_TARGETS_DN		24	0.376362	1.06969	0.396083	0.714875	1	164	tags=58%, list=40%, signal=92%
TOYOTA_TARGETS_OF_MIR34B_AND_MIR34C		18	0.397509	1.05881	0.398901	0.716824	1	63	tags=28%, list=15%, signal=31%
WONG_ADULT_TISSUE_STEM_MODULE		15	0.413863	1.06505	0.400891	0.718487	1	144	tags=40%, list=35%, signal=59%
GINESTIER_BREAST_CANCER_ZNF217_AMPLIFIED_DN		17	0.39564	1.05588	0.411633	0.716383	1	140	tags=59%, list=34%, signal=86%
CUI_TCF21_TARGETS_2_DN		18	0.393629	1.04512	0.427473	0.735594	1	49	tags=22%, list=12%, signal=24%
GRADE_COLON_CANCER_UP		43	0.337486	1.03549	0.442149	0.751477	1	223	tags=70%, list=54%, signal=137%
REACTOME_INFLUENZA_LIFE_CYCLE		16	0.398477	1.03121	0.4422	0.753176	1	252	tags=100%, list=61%, signal=249%
BOQUEST_STEM_CELL_CULTURED_VS_FRESH_UP		18	0.37516	1.02135	0.460022	0.76887	1	139	tags=44%, list=34%, signal=64%
TIEN_INTESTINE_PROBIOTICS_24HR_UP		18	0.38241	1.01687	0.479422	0.762876	1	150	tags=61%, list=37%, signal=92%
SHEDDEN_LUNG_CANCER_POOR_SURVIVAL_A6		20	0.364626	1.01814	0.483696	0.768199	1	158	tags=60%, list=39%, signal=93%
WAKABAYASHI_ADIPOGENESIS_PPARG_RXRA_BOUND_8D		35	0.339173	1.00649	0.492179	0.770667	1	173	tags=49%, list=42%, signal=77%
REACTOME_METABOLISM_OF_PROTEINS		29	0.350002	1.01031	0.494726	0.769848	1	252	tags=83%, list=61%, signal=200%
REACTOME_TRANSLATION		18	0.374812	0.994125	0.495485	0.774851	1	252	tags=89%, list=61%, signal=221%
ONKEN_UVEAL_MELANOMA_UP		32	0.339654	1.00614	0.499472	0.763011	1	173	tags=47%, list=42%, signal=75%
REACTOME_NONSENSE_MEDIATED_DECAY_ENHANCED_BY_THE_EXON_JUNCTION_COMPLEX		17	0.372783	0.993405	0.501119	0.768486	1	252	tags=88%, list=61%, signal=219%
REACTOME_3_UTR_MEDIATED_TRANSLATIONAL_REGULATION		17	0.380912	1.00034	0.502831	0.768395	1	252	tags=94%, list=61%, signal=234%
RUTELLA_RESPONSE_TO_HGF_UP		15	0.386068	0.989065	0.503417	0.754219	1	68	tags=27%, list=17%, signal=31%
BENPORATH_NANOG_TARGETS		38	0.317665	0.982324	0.522513	0.753357	1	189	tags=50%, list=46%, signal=84%
NAKAMURA_TUMOR_ZONE_PERIPHERAL_VS_CENTRAL_UP		15	0.381273	0.988781	0.523375	0.747362	1	199	tags=73%, list=49%, signal=137%
GOBERT_OLIGODENDROCYTE_DIFFERENTIATION_DN		19	0.363976	0.97526	0.524972	0.760897	1	134	tags=42%, list=33%, signal=60%
ENK_UV_RESPONSE_KERATINOCYTE_DN		25	0.352228	0.993163	0.528017	0.761032	1	124	tags=36%, list=30%, signal=48%
SPIELMAN_LYMPHOBLAST_EUROPEAN_VS_ASIAN_DN		28	0.34075	0.992167	0.528222	0.755363	1	124	tags=32%, list=30%, signal=43%
HSIAO_HOUSEKEEPING_GENES		31	0.331818	0.974824	0.53396	0.754222	1	246	tags=81%, list=60%, signal=186%
DACOSTA_UV_RESPONSE_VIA_ERCC3_COMMON_DN		16	0.367359	0.961289	0.539843	0.752746	1	75	tags=31%, list=18%, signal=37%
IVANOVA_HEMATOPOIESIS_STEM_CELL_AND_PROGENITOR		17	0.365594	0.963875	0.544332	0.754974	1	118	tags=35%, list=29%, signal=48%
ONKEN_UVEAL_MELANOMA_DN		23	0.343882	0.972652	0.544865	0.751528	1	198	tags=52%, list=48%, signal=95%
LOPEZ_MBD_TARGETS		34	0.320613	0.966775	0.547544	0.756337	1	150	tags=44%, list=37%, signal=64%
BENPORATH_SOX2_TARGETS		31	0.321164	0.960247	0.547945	0.747807	1	189	tags=55%, list=46%, signal=94%
SPIELMAN_LYMPHOBLAST_EUROPEAN_VS_ASIAN_UP		22	0.338195	0.939191	0.585049	0.767559	1	260	tags=86%, list=63%, signal=223%
KRIEG_HYPOXIA_NOT_VIA_KDM3A		32	0.317783	0.939567	0.586316	0.773704	1	143	tags=34%, list=35%, signal=49%
SENESE_HDAC1_TARGETS_UP		17	0.350472	0.939929	0.589345	0.780195	1	165	tags=53%, list=40%, signal=85%
REACTOME_METABOLISM_OF_RNA		25	0.330576	0.934862	0.599785	0.768786	1	252	tags=88%, list=61%, signal=214%
WANG_TUMOR_INVASIVENESS_UP		21	0.334434	0.918694	0.605376	0.792202	1	224	tags=71%, list=55%, signal=149%
JIANG_HYPOXIA_NORMAL		18	0.338782	0.904274	0.60884	0.796712	1	84	tags=22%, list=20%, signal=27%
ENK_UV_RESPONSE_EPIDERMIS_UP		15	0.349981	0.907624	0.613379	0.805105	1	251	tags=80%, list=61%, signal=199%
LIU_SOX4_TARGETS_DN		15	0.345198	0.896678	0.623729	0.803466	1	211	tags=80%, list=51%, signal=159%
DAZARD_RESPONSE_TO_UV_NHEK_DN		17	0.345994	0.907553	0.634038	0.798204	1	18	tags=12%, list=4%, signal=12%
BERENJENO_TRANSFORMED_BY_RHOA_UP		23	0.315283	0.890937	0.644468	0.80577	1	139	tags=52%, list=34%, signal=75%
GRUETZMANN_PANCREATIC_CANCER_UP		17	0.34054	0.889813	0.662281	0.800803	1	150	tags=41%, list=37%, signal=62%
SWEET_LUNG_CANCER_KRAS_UP		19	0.327396	0.884922	0.666667	0.802451	1	144	tags=37%, list=35%, signal=54%
KIM_WT1_TARGETS_UP		15	0.345473	0.877202	0.668552	0.80894	1	31	tags=20%, list=8%, signal=21%
REACTOME_METABOLISM_OF_MRNA		22	0.308171	0.860548	0.683927	0.827885	1	252	tags=86%, list=61%, signal=212%
RODWELL_AGING_KIDNEY_UP		16	0.320527	0.835566	0.7051	0.845464	1	225	tags=69%, list=55%, signal=146%
NUYTTEN_NIPP1_TARGETS_DN		22	0.304716	0.84387	0.708467	0.839739	1	95	tags=23%, list=23%, signal=28%
KIM_ALL_DISORDERS_OLIGODENDROCYTE_NUMBER_CORR_UP		30	0.294662	0.856841	0.726793	0.826709	1	228	tags=70%, list=56%, signal=146%
WAKABAYASHI_ADIPOGENESIS_PPARG_BOUND_8D		21	0.293889	0.825439	0.730937	0.847282	1	120	tags=33%, list=29%, signal=45%
MONNIER_POSTRADIATION_TUMOR_ESCAPE_UP		21	0.292691	0.813918	0.754967	0.856626	1	165	tags=57%, list=40%, signal=91%
MARSON_BOUND_BY_FOXP3_UNSTIMULATED		47	0.270287	0.833258	0.769939	0.842117	1	168	tags=47%, list=41%, signal=70%
JOHNSTONE_PARVB_TARGETS_3_DN		23	0.289	0.808506	0.770213	0.857114	1	89	tags=30%, list=22%, signal=37%
KOINUMA_TARGETS_OF_SMAD2_OR_SMAD3		29	0.271943	0.803652	0.774947	0.856701	1	93	tags=21%, list=23%, signal=25%
DODD_NASOPHARYNGEAL_CARCINOMA_UP		27	0.266924	0.773931	0.793869	0.886489	1	146	tags=30%, list=36%, signal=43%
MARTENS_BOUND_BY_PML_RARA_FUSION		15	0.289507	0.753232	0.799772	0.904046	1	3	tags=7%, list=1%, signal=6%
ACEVEDO_METHYLATED_IN_LIVER_CANCER_DN		17	0.275035	0.739557	0.811804	0.906035	1	75	tags=29%, list=18%, signal=35%
MARTINEZ_TP53_TARGETS_DN		18	0.274901	0.740375	0.823857	0.911962	1	86	tags=28%, list=21%, signal=34%
MARTINEZ_RB1_TARGETS_UP		16	0.276598	0.732436	0.823928	0.907099	1	118	tags=38%, list=29%, signal=51%
MARTINEZ_RB1_AND_TP53_TARGETS_DN		19	0.26766	0.730592	0.83557	0.902381	1	86	tags=26%, list=21%, signal=32%
CHEN_METABOLIC_SYNDROM_NETWORK		28	0.246293	0.714458	0.860665	0.912114	1	103	tags=25%, list=25%, signal=31%
MILI_PSEUDOPODIA_CHEMOTAXIS_DN		15	0.265789	0.686661	0.87964	0.930682	1	19	tags=7%, list=5%, signal=7%
GENTILE_UV_HIGH_DOSE_DN		17	0.248313	0.651262	0.908475	0.953319	1	132	tags=35%, list=32%, signal=50%
REACTOME_IMMUNE_SYSTEM		15	0.235673	0.620091	0.914286	0.968211	1	166	tags=47%, list=40%, signal=76%
GAZDA_DIAMOND_BLACKFAN_ANEMIA_ERYTHROID_DN		17	0.223367	0.590284	0.941834	0.978547	1	207	tags=53%, list=50%, signal=102%
SENESE_HDAC3_TARGETS_UP		20	0.205961	0.566917	0.944812	0.982791	1	29	tags=10%, list=7%, signal=10%
PEREZ_TP53_TARGETS		24	0.192714	0.552508	0.958696	0.982001	1	99	tags=21%, list=24%, signal=26%
NUYTTEN_EZH2_TARGETS_DN		25	0.18231	0.515799	0.982721	0.988179	1	27	tags=8%, list=7%, signal=8%
WEST_ADRENOCORTICAL_TUMOR_DN		17	0.176174	0.466759	0.988726	0.992037	1	242	tags=59%, list=59%, signal=138%

## Sheet: GSEA report negative c2
Curated gene sets (MSigDB Collection 2) enriched among c-MYC target genes down-regulated by tamoxifen treatment.
Legend
NOM P val < 0.05		ES	Enrichment Score
FDR Q val < 0.25		NES	Normalized Enrichment Score
c-MYC signatures		NOM P-val	Nominal P-value
		FDR Q-val	False Discovery Rate Q-value
		FWER P-val	Familywise Error Rate P-value
NAME		SIZE	ES	NES	NOM p-val	FDR q-val	FWER p-val	RANK AT MAX	LEADING EDGE
RODRIGUES_THYROID_CARCINOMA_POORLY_DIFFERENTIATED_DN		20	-0.44785	-1.84251	0.0113636	0.0772565	0.058	61	tags=35%, list=15%, signal=39%
ZWANG_TRANSIENTLY_UP_BY_1ST_EGF_PULSE_ONLY		29	-0.336624	-1.52091	0.0447761	0.288614	0.347	43	tags=28%, list=10%, signal=29%
REACTOME_PEPTIDE_CHAIN_ELONGATION		15	-0.405063	-1.50664	0.0380952	0.20601	0.364	251	tags=100%, list=61%, signal=248%
KEGG_RIBOSOME		15	-0.405063	-1.50108	0.0545455	0.158117	0.369	251	tags=100%, list=61%, signal=248%
GEORGES_TARGETS_OF_MIR192_AND_MIR215		21	-0.352719	-1.48825	0.0714286	0.136843	0.39	56	tags=43%, list=14%, signal=47%
FULCHER_INFLAMMATORY_RESPONSE_LECTIN_VS_LPS_DN		15	-0.40721	-1.44754	0.0813008	0.145504	0.464	69	tags=60%, list=17%, signal=70%
JOHNSTONE_PARVB_TARGETS_3_UP		17	-0.376443	-1.41172	0.0666667	0.153295	0.532	65	tags=47%, list=16%, signal=54%
KRIGE_RESPONSE_TO_TOSEDOSTAT_24HR_UP		20	-0.330941	-1.37456	0.0555556	0.168381	0.614	60	tags=40%, list=15%, signal=45%
BUYTAERT_PHOTODYNAMIC_THERAPY_STRESS_UP		25	-0.293553	-1.29589	0.0985916	0.227793	0.771	32	tags=24%, list=8%, signal=24%
OSMAN_BLADDER_CANCER_DN		17	-0.302799	-1.1452	0.227723	0.43352	0.957	292	tags=100%, list=71%, signal=333%
MEISSNER_BRAIN_HCP_WITH_H3K4ME3_AND_H3K27ME3		18	-0.285337	-1.13439	0.236364	0.413474	0.966	5	tags=11%, list=1%, signal=11%
BYSTRYKH_HEMATOPOIESIS_STEM_CELL_QTL_TRANS		21	-0.260629	-1.10976	0.276316	0.426411	0.975	5	tags=10%, list=1%, signal=9%
CHARAFE_BREAST_CANCER_LUMINAL_VS_BASAL_DN		17	-0.284987	-1.05428	0.366667	0.498739	0.993	299	tags=100%, list=73%, signal=354%
RODRIGUES_THYROID_CARCINOMA_ANAPLASTIC_UP		26	-0.21433	-0.935379	0.619718	0.725727	1	17	tags=12%, list=4%, signal=11%
MILI_PSEUDOPODIA_HAPTOTAXIS_DN		15	-0.246859	-0.930143	0.566038	0.688607	1	23	tags=20%, list=6%, signal=20%
CHARAFE_BREAST_CANCER_LUMINAL_VS_MESENCHYMAL_DN		19	-0.217032	-0.892169	0.660377	0.721267	1	32	tags=16%, list=8%, signal=16%
FORTSCHEGGER_PHF8_TARGETS_DN		15	-0.23038	-0.83541	0.714286	0.783704	1	320	tags=100%, list=78%, signal=439%
LASTOWSKA_NEUROBLASTOMA_COPY_NUMBER_DN		16	-0.196551	-0.735672	0.85567	0.881821	1	16	tags=13%, list=4%, signal=13%

## Sheet: GSEA report positive c5
GO gene sets (MSigDB Collection 5) enriched among c-MYC target genes up-regulated by tamoxifen treatment.
Legend
NOM P val < 0.05		ES	Enrichment Score
FDR Q val < 0.25		NES	Normalized Enrichment Score
		NOM P-val	Nominal P-value
		FDR Q-val	False Discovery Rate Q-value
		FWER P-val	Familywise Error Rate P-value
NAME		SIZE	ES	NES	NOM p-val	FDR q-val	FWER p-val	RANK AT MAX	LEADING EDGE
CELL_PROLIFERATION_GO_0008283		18	0.545136	1.48423	0.03233	1	0.787	98	tags=50%, list=24%, signal=63%
ESTABLISHMENT_OF_LOCALIZATION		17	0.525561	1.39923	0.0703125	1	0.97	96	tags=53%, list=23%, signal=66%
TRANSPORT		17	0.525561	1.39669	0.0768374	1	0.974	96	tags=53%, list=23%, signal=66%
KINASE_ACTIVITY		15	0.530883	1.36628	0.09447	1	0.987	143	tags=60%, list=35%, signal=89%
CYTOPLASM		64	0.42054	1.35525	0.0443996	0.922885	0.989	151	tags=50%, list=37%, signal=67%
MITOCHONDRION		16	0.516327	1.35213	0.110102	0.786322	0.989	158	tags=75%, list=39%, signal=117%
SYSTEM_DEVELOPMENT		17	0.506406	1.34287	0.113611	0.72192	0.991	55	tags=35%, list=13%, signal=39%
POSITIVE_REGULATION_OF_CELLULAR_PROCESS		22	0.471798	1.31685	0.105832	0.76319	0.996	151	tags=55%, list=37%, signal=82%
ANATOMICAL_STRUCTURE_DEVELOPMENT		24	0.455735	1.30454	0.123377	0.738149	1	55	tags=29%, list=13%, signal=32%
POSITIVE_REGULATION_OF_BIOLOGICAL_PROCESS		22	0.471798	1.29826	0.131148	0.689056	1	151	tags=55%, list=37%, signal=82%
NUCLEAR_LUMEN		19	0.469367	1.27627	0.168122	0.72364	1	55	tags=32%, list=13%, signal=35%
BIOPOLYMER_METABOLIC_PROCESS		57	0.403943	1.27438	0.0934959	0.670715	1	99	tags=32%, list=24%, signal=36%
ORGANELLE_ORGANIZATION_AND_BIOGENESIS		20	0.454868	1.24949	0.177187	0.718338	1	77	tags=30%, list=19%, signal=35%
MULTICELLULAR_ORGANISMAL_DEVELOPMENT		23	0.442417	1.24447	0.192601	0.685956	1	55	tags=30%, list=13%, signal=33%
NUCLEUS		63	0.383952	1.23364	0.136179	0.680284	1	129	tags=44%, list=31%, signal=55%
REGULATION_OF_BIOLOGICAL_QUALITY		16	0.460934	1.20474	0.21229	0.744251	1	140	tags=50%, list=34%, signal=73%
REGULATION_OF_CELLULAR_METABOLIC_PROCESS		27	0.41008	1.19557	0.245445	0.735284	1	200	tags=67%, list=49%, signal=122%
MEMBRANE_ENCLOSED_LUMEN		27	0.412945	1.19453	0.224707	0.698394	1	55	tags=26%, list=13%, signal=28%
PROTEIN_COMPLEX		25	0.414804	1.18829	0.246204	0.681829	1	158	tags=52%, list=39%, signal=79%
NEGATIVE_REGULATION_OF_CELLULAR_PROCESS		22	0.42529	1.18697	0.232862	0.652306	1	118	tags=45%, list=29%, signal=60%
REGULATION_OF_METABOLIC_PROCESS		27	0.41008	1.18524	0.233794	0.626228	1	200	tags=67%, list=49%, signal=122%
TRANSFERASE_ACTIVITY_TRANSFERRING_PHOSPHORUS_CONTAINING_GROUPS		17	0.453017	1.18315	0.258837	0.603408	1	143	tags=53%, list=35%, signal=78%
ORGANELLE_LUMEN		27	0.412945	1.17928	0.245972	0.588898	1	55	tags=26%, list=13%, signal=28%
NEGATIVE_REGULATION_OF_BIOLOGICAL_PROCESS		23	0.420811	1.17685	0.257609	0.571489	1	118	tags=43%, list=29%, signal=58%
BIOSYNTHETIC_PROCESS		15	0.449314	1.16119	0.282735	0.592334	1	202	tags=80%, list=49%, signal=152%
ORGANELLE_PART		46	0.36898	1.1486	0.242518	0.604231	1	164	tags=52%, list=40%, signal=77%
INTRACELLULAR_ORGANELLE_PART		46	0.36898	1.14084	0.257998	0.602213	1	164	tags=52%, list=40%, signal=77%
MACROMOLECULAR_COMPLEX		34	0.379603	1.13014	0.301486	0.609459	1	158	tags=50%, list=39%, signal=75%
NUCLEAR_PART		26	0.395097	1.12128	0.336161	0.610292	1	195	tags=65%, list=48%, signal=117%
NUCLEOBASENUCLEOSIDENUCLEOTIDE_AND_NUCLEIC_ACID_METABOLIC_PROCESS		48	0.354823	1.11591	0.317347	0.603191	1	200	tags=60%, list=49%, signal=104%
RNA_METABOLIC_PROCESS		34	0.364583	1.0886	0.364017	0.649797	1	99	tags=29%, list=24%, signal=36%
CYTOPLASMIC_PART		42	0.348267	1.07185	0.398543	0.66928	1	148	tags=43%, list=36%, signal=60%
RNA_BINDING		20	0.387442	1.05927	0.411063	0.679289	1	246	tags=90%, list=60%, signal=214%
CELLULAR_MACROMOLECULE_METABOLIC_PROCESS		40	0.346512	1.05895	0.397074	0.660192	1	207	tags=58%, list=50%, signal=105%
CELLULAR_PROTEIN_METABOLIC_PROCESS		40	0.346512	1.05265	0.415385	0.657154	1	207	tags=58%, list=50%, signal=105%
REGULATION_OF_NUCLEOBASENUCLEOSIDENUCLEOTIDE_AND_NUCLEIC_ACID_METABOLIC_PROCESS		21	0.380707	1.0526	0.414661	0.638957	1	200	tags=67%, list=49%, signal=123%
PROTEIN_METABOLIC_PROCESS		42	0.344529	1.05132	0.414761	0.624691	1	211	tags=60%, list=51%, signal=110%
NON_MEMBRANE_BOUND_ORGANELLE		24	0.36633	1.03319	0.45182	0.645625	1	188	tags=67%, list=46%, signal=116%
INTRACELLULAR_NON_MEMBRANE_BOUND_ORGANELLE		24	0.36633	1.02433	0.462366	0.646904	1	188	tags=67%, list=46%, signal=116%
MEMBRANE		28	0.344217	1.01845	0.465166	0.642896	1	148	tags=46%, list=36%, signal=68%
TRANSCRIPTION		28	0.352092	1.01796	0.474304	0.628068	1	200	tags=61%, list=49%, signal=110%
REGULATION_OF_TRANSCRIPTION		18	0.371768	1.00022	0.493827	0.645999	1	200	tags=67%, list=49%, signal=124%
REGULATION_OF_GENE_EXPRESSION		19	0.355734	0.976095	0.513274	0.677919	1	232	tags=79%, list=57%, signal=173%
REGULATION_OF_TRANSCRIPTIONDNA_DEPENDENT		16	0.365479	0.955013	0.544944	0.701584	1	34	tags=19%, list=8%, signal=20%
DNA_BINDING		30	0.328021	0.954967	0.5659	0.686039	1	82	tags=30%, list=20%, signal=35%
REGULATION_OF_RNA_METABOLIC_PROCESS		18	0.352649	0.943631	0.574054	0.691896	1	200	tags=61%, list=49%, signal=114%
TRANSCRIPTION_FACTOR_BINDING		16	0.347971	0.91861	0.605889	0.719443	1	200	tags=69%, list=49%, signal=129%
SIGNAL_TRANSDUCTION		27	0.317198	0.912481	0.640725	0.714226	1	86	tags=22%, list=21%, signal=26%
TRANSCRIPTION_DNA_DEPENDENT		24	0.312115	0.885564	0.648913	0.741546	1	200	tags=54%, list=49%, signal=100%
RNA_BIOSYNTHETIC_PROCESS		24	0.312115	0.874705	0.67462	0.74353	1	200	tags=54%, list=49%, signal=100%
REGULATION_OF_DEVELOPMENTAL_PROCESS		16	0.300946	0.772087	0.798658	0.8637	1	174	tags=50%, list=42%, signal=83%
IDENTICAL_PROTEIN_BINDING		15	0.284354	0.73947	0.831448	0.883308	1	48	tags=20%, list=12%, signal=22%
PLASMA_MEMBRANE		18	0.275637	0.739254	0.820879	0.866913	1	137	tags=39%, list=33%, signal=56%
MEMBRANE_PART		21	0.230855	0.634015	0.922826	0.941633	1	148	tags=43%, list=36%, signal=64%
CELL_DEVELOPMENT		18	0.234719	0.629874	0.912849	0.927147	1	118	tags=33%, list=29%, signal=45%

## Sheet: GSEA report negative c5
GO gene sets (MSigDB Collection 5) enriched among c-MYC target genes down-regulated by tamoxifen treatment.
Legend
NOM P val < 0.05		ES	Enrichment Score
FDR Q val < 0.25		NES	Normalized Enrichment Score
		NOM P-val	Nominal P-value
		FDR Q-val	False Discovery Rate Q-value
		FWER P-val	Familywise Error Rate P-value
NAME		SIZE	ES	NES	NOM p-val	FDR q-val	FWER p-val	RANK AT MAX	LEADING EDGE
CELLULAR_COMPONENT_ASSEMBLY		16	-0.31	-1.2	0.191	0.571	0.572	289	tags=100%, list=70%, signal=326%
MACROMOLECULAR_COMPLEX_ASSEMBLY		15	-0.31	-1.17	0.165	0.334	0.627	289	tags=100%, list=70%, signal=326%
RESPONSE_TO_STRESS		16	-0.2	-0.77	0.82	0.838	0.98	41	tags=19%, list=10%, signal=20%
