# Supplementary material for: BPTF is required for c-MYC transcriptional activity and in vivo tumorigenesis
Source: Nat Commun. 2016 Jan 5;7:10153. doi: 10.1038/ncomms10153 (PMC4728380; doi:10.1038/ncomms10153)
Supplement: Supplementary Data 6 — MYC binding intensity. [file ncomms10153-s7.xlsx]

## Sheet: Hoja1
	Supplementary Data 7. Validation ChIP-seq experiment.
	ChIP-qPCR data on c-MYC Target and Non-Target promoters in control and BPTF-interfered HFF MYC-ER cells (See Fig. 2c,d and Supplementary Fig. 3e). The values of each independent experiment are shown.
	Treatment		Replicate	ChIP a c-MYC														ChIP a IgG
				Non-Targets							Targets							Non-Targets							Targets
				Neg CTRL	AchR	RAF1	YAP1	EFN2B	TMEM167B		MYBBP1A	DDX21	MRAS	NOLC1	NCL	MRTO4	RNF207	Neg CTRL	AchR	RAF1	YAP1	EFN2B	TMEM167B		MYBBP1A	DDX21	MRAS	NOLC1	NCL	MRTO4	RNF207
	shNt	Vehicle	#1	0.059	0.124	0.139	0.072	0.017	0.042		0.082	0.017	0.102	0.1	0.089	0.167	1.222	0.11	0.255	0.171	0.071	0.129	0.108		0.103	0.14	0.095	0.114	0.125	0.179	0.147
			#2	0.04	0.449	0.035	0.032	0.019	0.048		0.04	0.252	0.304	0.332	0.419	0.282	0.036	0.084	0.087	0.059	0.046	0.076	0.043		0.083	0.067	0.087	0.047	0.076	0.124	0.028
			#3	0.051	0.054	0.05	0.068	0.019	0.08		0.035	0.019	0.089	0.094	0.302	0.251	0.053	0.039	0.028	0.029	0.029	0.002	0.017		0.008	0.036	0.042	0.051	0.014	0.085	0.015
			#4		0.002						0.031		0.018	0.052	0.067	0.076	0.082		0.022						0.009		0.009	0.006	0.001	0.003	0.008
			#5		0.003						0.005		0.037	0.072	0.015	0.126	0.032		0.124						0.043		0.177	0.05	0.013	0.083	0.07
			#6		0.061						0.039		0.026	0.067	0.132	0.06	0.088		0.095						0.077		0.028	0.02	0.059	0.007	0.038
		4-OHT	#1	0.96	1.048	1.009	0.678	0.369	0.227		0.761	1.015	0.69	0.86	0.919	0.822	18.725	0.26	0.312	0.267	0.212	0.066	0.115		0.151	0.324	0.191	0.118	0.122	0.172	0.106
			#2	0.132	0.099	0.139	0.096	0.089	0.082		0.163	2.633	3.929	3.453	3.898	4.169	0.623	0.044	0.057	0.054	0.035	0.006	0.029		0.076	0.023	0.804	0.067	0.174	0.591	0.04
			#3	0.079	0.046	0.116	0.093	0.093	0.085		0.262	0.405	0.351	0.318	0.609	0.29	0.305	0.037	0.017	0.017	0.002	0.001	0.009		0.019	0.007	0.124	0.031	0.053	0.145	0.007
			#4		0.009						0.406		0.556	0.89	1.073	0.703	1.659		0.02						0.031		0.078	0.006	0.008	0.04	0.013
			#5		0.189						0.506		3.214	5.618	4.179	8.439	5.45		0.287						0.301		0.007	0.316	0.557	0.005	1.016
			#6		0.047						0.438		0.267	0.375	0.798	0.205	0.267		0.051						0.001		0.046	0.003	0.038	0.032	0.019
	shBPTF#1	Vehicle	#1	0.483	0.889	0.349	0.177	0.254	0.274		0.168	0.521	0.413	0.378	0.208	0.659	0.144	0.948	0.862	0.731	0.626	0.512	0.375		0.373	0.675	0.443	0.513	0.535	0.703	0.378
			#2	0.035	0.015	0.042	0.019	0.036	0.027		0.033	0.101	0.058	1.626	0.347	0.158	0.028	0.086	0.052	0.038	0.029	0.021	0.044		0.033	0.048	0.077	0.041	0.051	0.065	0.027
			#3	0.048	0.024	0.034	0.033	0.039	0.058		0.034	0.12	0.068	0.057	0.201	0.118	0.018	0.026	0.011	0.008	0.002	0.001	0.029		0.007	0.004	0.016	0.023	0.002	0.014	0.005
			#4		0.034						0.134		0.437	0.344	0.951	1.13	0.527		0.004						0.037		0.018	0.081	0.003	0.013	0.037
			#5		0.091						0.339		0.226	0.149	0.753	0.102	0.124		0.073						0.041		0.028	0.038	0.085	0.066	0.016
		4-OHT	#1	0.313	0.46	0.398	0.207	0.135	0.135		0.179	0.461	0.365	0.299	0.281	0.432	0.138	1.207	0.747	0.473	0.652	0.93	1.006		0.39	0.66	0.936	0.814	0.429	0.433	0.04
			#2	0.007	0.011	0.017	0.024	0.019	0.037		0.703	0.127	0.047	1.469	0.088	0.061	0.023	0.061	0.05	0.055	0.094	0.019	0.024		0.017	0.084	0.039	0.031	0.034	0.015	0.018
			#3	0.155	0.049	0.07	0.123	0.004	0.078		0.044	0.253	0.427	0.038	0.75	0.316	0.232	0.006	0.011	0.028	0.018	0.002	0.005		0.021	0.008	0.006	0.015	0.031	0.008	0.259
			#4		0.073						0.568		1.693	0.083	4.689	0.954	2.249		0.148						0.025		0.246	0.238	0.244	0.458	0.079
			#5		0.095						0.643		0.39	0.578	0.967	0.408	0.274		0.053						0.021		0.06	0.013	0.034	0.015	1.438
	shBPTF#2	Vehicle	#1	0.232	0.936	0.207	0.573	0.948	1.272		0.375	0.369	0.494	0.411	0.423	0.555	0.651	0.08	0.084	0.088	0.045	0.152	0.182		0.035	0.099	0.089	0.089	0.051	0.122	0.931
			#2	0.157	0.065	0.085	0.091	0.058	0.059		0.355	0.135	0.084	0.691	0.103	0.779	0.518	0.032	0.025	0.023	0.023	0.003	0.03		0.446	0.003	0.98	0.799	0.026	0.757	0.037
			#3	0.048	0.025	0.046	0.018	0.026	0.054		0.083	0.011	0.013	0.108	0.465	0.082	0.05	0.118	0.04	0.033	0.053	0.004	0.042		0.045	0.008	0.033	0.04	0.025	0.054	0.015
			#4		0.034						0.217		0.085	0.091	0.001	0.252	0.096		0.003						0.017		0.029	0.039	0.001	0.042	0.023
			#5		0.157						0.332		0.573	0.883	0.775	1.037	0.536		0.127						0.002		0.01	0.005	1.365	0.011	0.014
			#6		0.11						0.068		0.121	0.051	0.134	0.014	0.028		0.177						0.049		0.234	0.058	0.046	0.001	0.041
		4-OHT	#1	0.593	0.616	0.474	0.539	0.592	0.808		0.577	0.559	0.668	0.68	0.82	0.713	1.306	0.61	0.951	0.596	0.435	0.318	0.878		0.119	0.614	0.454	0.236	0.798	0.173	0.559
			#2	0.108	0.078	0.122	0.049	0.002	0.011		0.386	0.042	0.124	0.595	0.169	0.714	0.634	0.173	0.578	0.101	0.052	0.024	0.021		0.041	0.002	0.06	0.034	0.077	0.031	0.021
			#3	0.079	0.014	0.069	0.089	0.052	0.112		0.059	0.11	0.14	0.194	0.567	0.309	0.152	0.073	0.071	0.026	0.022	0.004	0.019		0.004	0.018	0.01	0.012	0.006	0.013	0.032
			#4		0.01						0.288		0.363	0.359	0.192	0.503	0.301		0.017						0.006		0.078	0.021	0.006	0.018	0.021
			#5		0.066						0.344		0.885	1.685	2.083	1.737	1.543		0.024						0.247		0.069	0.13	0.053	0.266	0.254
			#6		0.156						0.628		0.976	0.746	0.765	0.521	0.408		0.205						0.174		0.054	0.041	0.055	0.007	0.105
