# Supplementary material for: BPTF is required for c-MYC transcriptional activity and in vivo tumorigenesis
Source: Nat Commun. 2016 Jan 5;7:10153. doi: 10.1038/ncomms10153 (PMC4728380; doi:10.1038/ncomms10153)
Supplement: Supplementary Data 7 — Validation ChIP-seq experiment. [file ncomms10153-s8.xlsx]

## Sheet: MYC binding intensity ALL
Supplementary Data 6. MYC binding intensity. List of ChIP-seq peaks called in shNT-treated cells. Peaks are identified according to their ID and genomic coordinates (Chromosome, Start and End).
The presence or absence of a peak in a certain location is reported in columns E and F (1 = presence; 0 = absence). Number of reads per peak in both shNt- and shBPTF-treated HFF MYC-ER cells is provided.
The BPTF-dependency of MYC recruitment to target regions is calculated as the ratio READS shBPTF/READS shNT. Peaks are annotated relative to TSS and coding region positions (TSS ± 3kb, intragenic, intergenic).
PEAK ID	CHROMOSOME	START	END	PEAK shNT	PEAK shBPTF	READS_shNT	READS_shBPTF	FC READS_shBPTF/READS_shNT	STRAND	INTERGENIC	INTRAGENIC	TSS ± 3kb	ANNOTATION	DISTANCE TO TSS	GENE NAME
410	chr11	12397913	12398044	1	1	10	27	2.7	+	1	0	0	Intergenic	-755124	SORCS1
2615	chr4	57302564	57302742	1	1	10	27	2.7	+	1	0	0	Intergenic	-661524	KLF4
2397	chr6	11263645	11263834	1	1	14	32	2.28571	+	1	0	0	Intergenic	-557050	IGFBP3
2396	chr5	154134407	154134652	1	1	18	41	2.27778	+	1	0	0	Intergenic	-535018	IGFBP3
2383	chr7	2288717	2288888	1	1	11	24	2.18182	+	1	0	0	Intergenic	-503901	INHBA-AS1
2314	chr11	69451306	69451485	1	1	12	25	2.08333	+	1	0	0	Intergenic	-466757	HSF2
1453	chr10	27531921	27532054	1	1	8	16	2	+	1	0	0	Intergenic	-465725	HYDIN2
1452	chr5	67729837	67730043	1	1	21	41	1.95238	+	1	0	0	Intergenic	-465563	HYDIN2
2246	chr5	142599293	142599468	1	1	17	33	1.94118	+	1	0	0	Intergenic	-441493	JARID2
2247	chr1	165868212	165868411	1	1	15	29	1.93333	+	1	0	0	Intergenic	-441333	JARID2
1659	chr10	6205794	6205976	1	1	13	24	1.84615	+	1	0	0	intron (NM_182734, intron 4 of 32)	-422957	PLCB4
722	chr10	43903208	43903405	1	1	12	22	1.83333	+	1	0	0	Intergenic	-419029	LOC440117
2493	chr10	103912324	103912609	1	1	21	38	1.80952	+	1	0	0	Intergenic	-374572	ZNF703
800	chr11	128373599	128373792	1	1	20	36	1.8	+	1	0	0	Intergenic	-356770	DDHD1
2560	chr6	35436099	35436398	1	1	19	34	1.78947	+	1	0	0	Intergenic	-352602	MROH5
2068	chr17	79678795	79679045	1	1	17	30	1.76471	+	1	0	0	intron (NM_001034845, intron 7 of 12)	-317764	GALNT7
1461	chr1	55909119	55909428	1	1	37	65	1.75676	+	1	0	0	Intergenic	-269635	MIR4262
2319	chr8	104384400	104384490	1	1	8	14	1.75	+	1	0	0	Intergenic	-268990	MGC34034
1896	chr20	61569175	61569295	1	1	8	14	1.75	+	1	0	0	Intergenic	-262413	LRTM1
1462	chr4	113269782	113270043	1	1	19	33	1.73684	+	1	0	0	Intergenic	-260462	TRIB2
2613	chr3	139021158	139021372	1	1	15	26	1.73333	+	1	0	0	Intergenic	-260233	KLF4
566	chr12	123131493	123131641	1	1	11	19	1.72727	+	1	0	0	intron (NM_001098816, intron 12 of 33)	-246836	NARS2
2574	chr17	216918	216979	1	1	7	12	1.71429	+	1	0	0	Intergenic	-235560	SLC24A2
1901	chr11	126498943	126499144	1	1	14	24	1.71429	+	1	0	0	intron (NM_183393, intron 6 of 26)	-228097	FEZF2
1568	chr3	194053979	194054251	1	1	24	41	1.70833	+	1	0	0	Intergenic	-218830	HS6ST1
2401	chr8	130401362	130401524	1	1	10	17	1.7	+	1	0	0	Intergenic	-215904	GRB10
2311	chr3	184812556	184812765	1	1	13	22	1.69231	+	1	0	0	Intergenic	-211521	MARCKS
1239	chr1	173836891	173837002	1	1	9	15	1.66667	+	1	0	0	intron (NM_020761, intron 6 of 33)	-202189	CHMP6
2010	chr21	33765254	33765329	1	1	6	10	1.66667	+	1	0	0	Intergenic	-193700	LOC152742
2489	chr6	7390059	7390186	1	1	9	15	1.66667	+	1	0	0	Intergenic	-179190	DUSP4
2488	chr17	54834188	54834283	1	1	6	10	1.66667	+	1	0	0	Intergenic	-179055	DUSP4
2349	chr8	49502838	49502937	1	1	9	15	1.66667	+	1	0	0	intron (NM_001013836, intron 12 of 18)	-175534	MIR4655
1623	chr5	131595025	131595192	1	1	11	18	1.63636	+	1	0	0	intron (NM_139072, intron 8 of 12)	-173926	PID1
2091	chr9	137030618	137030722	1	1	8	13	1.625	+	1	0	0	intron (NM_007118, intron 33 of 56)	-170904	FAM105A
1644	chr15	31246481	31246617	1	1	8	13	1.625	+	1	0	0	Intergenic	-160530	HDAC4
1240	chr1	53576146	53576392	1	1	21	34	1.61905	+	1	0	0	intron (NM_020761, intron 9 of 33)	-158469	CHMP6
1260	chr5	132369248	132369397	1	1	10	16	1.6	+	1	0	0	Intergenic	-154697	APCDD1
1741	chr1	155579681	155579828	1	1	10	16	1.6	+	1	0	0	Intergenic	-148787	RUNX1
2553	chr3	48342840	48343037	1	1	10	16	1.6	+	1	0	0	Intergenic	-147957	LOC728724
1660	chr4	173772080	173772200	1	1	12	19	1.58333	+	1	0	0	Intergenic	-137013	PLCB4
1468	chr2	183989485	183989677	1	1	12	19	1.58333	+	1	0	0	Intergenic	-134915	FLJ12334
479	chr1	68092219	68092401	1	1	14	22	1.57143	+	1	0	0	Intergenic	-127976	LDLRAD3
2041	chr12	122362622	122362798	1	1	14	22	1.57143	+	1	0	0	Intergenic	-127424	LOC644248
363	chr22	43689408	43689470	1	1	7	11	1.57143	+	1	0	0	intron (NM_020338, intron 7 of 24)	-126116	PPIF
1581	chr10	99303137	99303294	1	1	9	14	1.55556	+	1	0	0	Intergenic	-122336	ITGA6
1033	chr4	77659608	77659705	1	1	9	14	1.55556	+	1	0	0	intron (NM_001220488, intron 11 of 14)	-118448	HSBP1
2138	chr22	23599573	23599726	1	1	11	17	1.54545	+	1	0	0	Intergenic	-117926	CCDC112
2137	chr2	131100390	131100567	1	1	11	17	1.54545	+	1	0	0	Intergenic	-117791	CCDC112
1860	chr3	9989003	9989176	1	1	11	17	1.54545	+	1	0	0	Intergenic	-115258	MIR138-1
1861	chr13	114630787	114631027	1	1	22	34	1.54545	+	1	0	0	Intergenic	-115081	MIR138-1
2192	chr9	129921668	129921894	1	1	24	37	1.54167	+	1	0	0	Intergenic	-112966	CLINT1
1701	chr12	58165673	58166008	1	1	28	43	1.53571	+	1	0	0	intron (NM_005244, intron 5 of 15)	-110788	MIR3616
1604	chr11	6667440	6667634	1	1	17	26	1.52941	+	1	0	0	Intergenic	-105894	CREB1
2323	chr22	25290542	25290786	1	1	17	26	1.52941	+	1	0	0	Intergenic	-103882	LOC645434
1729	chr2	208288629	208288815	1	1	14	21	1.5	+	1	0	0	Intergenic	-102615	LINC00161
2474	chr1	207414140	207414273	1	1	12	18	1.5	+	1	0	0	Intergenic	-102347	PPP2R2A
1662	chr11	119303918	119304094	1	1	18	27	1.5	+	1	0	0	Intergenic	-102237	ISM1-AS1
859	chr13	45152051	45152150	1	1	8	12	1.5	+	1	0	0	Intergenic	-100816	ADAM6
807	chr1	36930005	36930235	1	1	16	24	1.5	+	1	0	0	intron (NM_006255, intron 9 of 13)	-98037	FLJ22447
1038	chr17	7476941	7477047	1	1	8	12	1.5	+	1	0	0	Intergenic	-96399	GSE1
2490	chr16	4321272	4321448	1	1	14	21	1.5	+	1	0	0	intron (NM_001008710, intron 5 of 8)	-95796	SMIM18
2662	chr20	61283505	61283660	1	1	12	18	1.5	+	1	0	0	Intergenic	-95702	COL5A1
2457	chr19	29590185	29590284	1	1	12	18	1.5	+	1	0	0	Intergenic	-95397	LOC100128264
2547	chr4	13919796	13919987	1	1	21	31	1.47619	+	1	0	0	Intergenic	-95338	PCAT1
2069	chr10	14630048	14630325	1	1	34	50	1.47059	+	1	0	0	Intergenic	-94048	GALNT7
1585	chr5	140998707	140998991	1	1	32	47	1.46875	+	1	0	0	Intergenic	-93732	SP3
1584	chr15	64539058	64539242	1	1	13	19	1.46154	+	1	0	0	Intergenic	-93509	SP3
336	chr8	28258802	28258950	1	1	9	13	1.44444	+	1	0	0	Intergenic	-92939	MBL2
2288	chr17	7199731	7199878	1	1	9	13	1.44444	+	1	0	0	intron (NM_018214, intron 10 of 13)	-91915	MLIP-IT1
1459	chr3	8799939	8800143	1	1	16	23	1.4375	+	1	0	0	Intergenic	-90006	TAF1B
412	chr15	68522339	68522552	1	1	23	33	1.43478	+	1	0	0	Intergenic	-87141	DUSP5
1562	chr9	100639645	100639889	1	1	23	33	1.43478	+	1	0	0	Intergenic	-86670	GLI2
2336	chr8	41059006	41059237	1	1	23	33	1.43478	+	1	0	0	Intergenic	-86522	FRMD1
891	chr3	46130954	46131018	1	1	7	10	1.42857	+	1	0	0	intron (NM_022048, intron 4 of 11)	-83796	PPIB
2573	chr11	77271269	77271375	1	1	7	10	1.42857	+	1	0	0	Intergenic	-83402	ADAMTSL1
2254	chr1	28189894	28189990	1	1	7	10	1.42857	+	1	0	0	intron (NM_001195610, intron 8 of 10)	-83363	KAAG1
234	chr19	45656235	45656562	1	1	21	30	1.42857	+	1	0	0	Intergenic	-82608	ZNF648
233	chr19	4978037	4978100	1	1	7	10	1.42857	+	1	0	0	Intergenic	-82435	ZNF648
569	chr3	112968014	112968218	1	1	28	40	1.42857	+	1	0	0	Intergenic	-82404	EED
2077	chr4	4432331	4432490	1	1	14	20	1.42857	+	1	0	0	Intergenic	-82309	KIAA0947
253	chr12	112279703	112279871	1	1	12	17	1.41667	+	1	0	0	Intergenic	-80610	CD55
293	chr17	74382069	74382384	1	1	29	41	1.41379	+	1	0	0	intron (NM_001143943, intron 3 of 6)	-80346	KIF26B
788	chr9	111434171	111434453	1	1	32	45	1.40625	+	1	0	0	Intergenic	-80016	EGLN3
787	chr15	91223888	91224076	1	1	15	21	1.4	+	1	0	0	Intergenic	-79858	EGLN3
626	chr17	45569932	45570069	1	1	10	14	1.4	+	1	0	0	Intergenic	-79363	SLC38A4
849	chr21	34144051	34144175	1	1	10	14	1.4	+	1	0	0	Intergenic	-79031	BDKRB2
2000	chr12	50641243	50641331	1	1	8	11	1.375	+	1	0	0	Intergenic	-78701	MSX1
1799	chr1	44445396	44445633	1	1	16	22	1.375	+	1	0	0	intron (NM_001135774, intron 6 of 13)	-76899	TIMP3
1704	chr19	49122405	49122505	1	1	8	11	1.375	+	1	0	0	Intergenic	-75996	LINC00494
1705	chr10	102825344	102825564	1	1	16	22	1.375	+	1	0	0	Intergenic	-75855	LINC00494
2195	chr7	137677605	137677832	1	1	27	37	1.37037	+	1	0	0	Intergenic	-74898	PANK3
550	chr2	238829367	238829659	1	1	30	41	1.36667	+	1	0	0	Intergenic	-74871	SHANK2
2385	chr3	66101592	66101704	1	1	11	15	1.36364	+	1	0	0	Intergenic	-74127	HECW1
353	chr14	77565861	77566036	1	1	14	19	1.35714	+	1	0	0	Intergenic	-72271	KAT6B
147	chr22	37957828	37958072	1	1	20	27	1.35	+	1	0	0	Intergenic	-70601	GCLM
1713	chr13	92001290	92001641	1	1	32	43	1.34375	+	1	0	0	Intergenic	-69606	PTPN1
616	chr17	216762	216872	1	1	12	16	1.33333	+	1	0	0	Intergenic	-68442	IFLTD1
272	chr12	50641066	50641140	1	1	12	16	1.33333	+	1	0	0	Intergenic	-65541	RAB4A
273	chr7	5466261	5466334	1	1	6	8	1.33333	+	1	0	0	Intergenic	-65438	RAB4A
1254	chr3	49395887	49395988	1	1	9	12	1.33333	+	1	0	0	Intergenic	-64925	FLJ43681
2472	chr2	24299177	24299284	1	1	9	12	1.33333	+	1	0	0	Intergenic	-64775	ADAM28
2633	chr2	178128166	178128326	1	1	12	16	1.33333	+	1	0	0	intron (NM_001190728, intron 10 of 16)	-63821	ANGPTL2
2632	chr11	68779440	68779606	1	1	15	20	1.33333	+	1	0	0	intron (NM_001190728, intron 10 of 16)	-63665	ANGPTL2
1939	chr14	100288242	100288336	1	1	9	12	1.33333	+	1	0	0	Intergenic	-62032	COL6A6
2112	chr16	89477208	89477311	1	1	12	16	1.33333	+	1	0	0	Intergenic	-62019	PPAP2A
1865	chr1	163793345	163793401	1	1	9	12	1.33333	+	1	0	0	Intergenic	-62007	XCR1
1864	chr10	80981033	80981175	1	1	16	21	1.3125	+	1	0	0	Intergenic	-61877	XCR1
2154	chr19	51611510	51611667	1	1	16	21	1.3125	+	1	0	0	intron (NM_001277348, intron 3 of 5)	-60763	LOC340073
2690	chr17	62062476	62062650	1	1	13	17	1.30769	+	1	0	0	Intergenic	-60099	PLAC1
2689	chr19	49122605	49122767	1	1	13	17	1.30769	+	1	0	0	Intergenic	-59974	PLAC1
127	chr1	210001176	210001480	1	1	26	34	1.30769	+	1	0	0	Intergenic	-58550	GADD45A
840	chr3	128215820	128216016	1	1	20	26	1.3	+	1	0	0	Intergenic	-58203	FLRT2
2606	chr12	66217478	66217593	1	1	10	13	1.3	+	1	0	0	intron (NM_001243743, intron 7 of 14)	-58089	MIR3074
388	chr10	31911969	31912086	1	1	14	18	1.28571	+	1	0	0	Intergenic	-55227	LOXL4
477	chr7	45025922	45026307	1	1	32	41	1.28125	+	1	0	0	Intergenic	-55160	CD44
1957	chr10	70715892	70716119	1	1	18	23	1.27778	+	1	0	0	Intergenic	-54618	GK5
2082	chr19	59010390	59010636	1	1	18	23	1.27778	+	1	0	0	intron (NM_003966, intron 15 of 22)	-54607	MIR4636
1956	chr17	17494765	17495166	1	1	37	47	1.27027	+	1	0	0	Intergenic	-54453	GK5
2642	chr5	54892802	54892981	1	1	19	24	1.26316	+	1	0	0	intron (NM_001136557, intron 16 of 19)	-54396	NCS1
2656	chr1	33899067	33899204	1	1	19	24	1.26316	+	1	0	0	intron (NM_001134398, intron 12 of 29)	-53340	SARDH
2335	chr3	167813834	167814170	1	1	42	53	1.2619	+	1	0	0	intron (NM_001006932, intron 2 of 21)	-52502	MIR1913
1664	chr7	5674009	5674292	1	1	27	34	1.25926	+	1	0	0	intron (NM_018993, intron 4 of 10)	-52456	NAA20
927	chr9	20022542	20022612	1	1	8	10	1.25	+	1	0	0	Intergenic	-51995	NR2F2
2099	chr18	19192352	19192586	1	1	20	25	1.25	+	1	0	0	Intergenic	-51277	GOLPH3
292	chr15	75932072	75932165	1	1	8	10	1.25	+	1	0	0	Intergenic	-50957	EFCAB2
1776	chr1	201500093	201500201	1	1	8	10	1.25	+	1	0	0	Intergenic	-50883	SEPT5
591	chr4	71554103	71554285	1	1	17	21	1.23529	+	1	0	0	Intergenic	-50527	GRAMD1B
332	chr9	136283082	136283217	1	1	13	16	1.23077	+	1	0	0	intron (NR_033842, intron 2 of 7)	-49830	TMEM72
1650	chr1	240448962	240449073	1	1	13	16	1.23077	+	1	0	0	Intergenic	-49097	SIRPA
1274	chr17	1667567	1667900	1	1	31	38	1.22581	+	1	0	0	intron (NM_001242692, intron 2 of 20)	-48319	SLC14A2
1583	chr17	33469267	33469327	1	1	9	11	1.22222	+	1	0	0	Intergenic	-47158	SP3
474	chr10	44069930	44070034	1	1	9	11	1.22222	+	1	0	0	Intergenic	-46539	FIBIN
1488	chr12	132904009	132904146	1	1	9	11	1.22222	+	1	0	0	Intergenic	-46282	SLC8A1-AS1
1634	chr14	51862195	51862262	1	1	9	11	1.22222	+	1	0	0	Intergenic	-46074	UBE2F
1206	chr1	92048349	92048417	1	1	9	11	1.22222	+	1	0	0	Intergenic	-45061	SMURF2
862	chr1	16840513	16840627	1	1	23	28	1.21739	+	1	0	0	Intergenic	-44452	GOLGA6L7P
861	chr2	174877492	174877683	1	1	14	17	1.21429	+	1	0	0	Intergenic	-44323	GOLGA6L7P
1278	chr16	2653291	2653475	1	1	14	17	1.21429	+	1	0	0	Intergenic	-43820	SMAD7
1819	chr20	62612236	62612398	1	1	19	23	1.21053	+	1	0	0	Intergenic	-43616	MIR1281
461	chr6	90529421	90529686	1	1	25	30	1.2	+	1	0	0	Intergenic	-43584	MICAL2
1850	chr19	1383711	1383840	1	1	10	12	1.2	+	1	0	0	Intergenic	-43555	CNOT10
1508	chr2	27440236	27440329	1	1	10	12	1.2	+	1	0	0	intron (NM_020458, intron 5 of 19)	-43502	MCFD2
2039	chr2	72343111	72343325	1	1	15	18	1.2	+	1	0	0	Intergenic	-43478	HERC6
1635	chr9	124487316	124487534	1	1	26	31	1.19231	+	1	0	0	Intergenic	-43344	UBE2F
1289	chr8	1694466	1694730	1	1	26	31	1.19231	+	1	0	0	Intergenic	-42263	GALR1
1473	chr10	111970900	111971086	1	1	21	25	1.19048	+	1	0	0	Intergenic	-42133	ASXL2
1720	chr18	42835492	42835671	1	1	21	25	1.19048	+	1	0	0	Intergenic	-41898	SUMO1P1
808	chr17	65592	65737	1	1	16	19	1.1875	+	1	0	0	intron (NM_006255, intron 10 of 13)	-41647	FLJ22447
1954	chr19	14491978	14492160	1	1	16	19	1.1875	+	1	0	0	Intergenic	-41596	MRPS22
301	chr12	10874632	10874712	1	1	11	13	1.18182	+	1	0	0	Intergenic	-41495	LINC00707
1218	chr7	99679448	99679645	1	1	17	20	1.17647	+	1	0	0	intron (NM_052916, intron 2 of 18)	-41222	FOXJ1
1217	chr2	33701561	33701872	1	1	41	48	1.17073	+	1	0	0	intron (NM_052916, intron 2 of 18)	-41085	FOXJ1
1942	chr21	29808981	29809068	1	1	12	14	1.16667	+	1	0	0	intron (NM_130808, intron 14 of 15)	-40857	MRPL3
928	chr5	32225621	32225783	1	1	18	21	1.16667	+	1	0	0	Intergenic	-40527	NR2F2
2362	chr17	16120436	16120590	1	1	12	14	1.16667	+	1	0	0	Intergenic	-40359	FOXK1
2363	chr6	111924307	111924349	1	0	6	7	1.16667	+	1	0	0	Intergenic	-40254	FOXK1
890	chr18	77934823	77934867	1	0	6	7	1.16667	+	1	0	0	intron (NM_015059, intron 41 of 55)	-40235	MIR190A
1745	chr1	226896213	226896411	1	1	25	29	1.16	+	1	0	0	Intergenic	-40136	DSCR10
482	chr10	6254054	6254212	1	1	19	22	1.15789	+	1	0	0	Intergenic	-39918	CREB3L1
64	chr16	21552308	21552675	1	1	78	90	1.15385	+	1	0	0	Intergenic	-39200	WASF2
77	chr6	152000354	152000505	1	1	13	15	1.15385	+	1	0	0	Intergenic	-39096	ZSCAN20
1175	chr19	48222354	48222481	1	1	13	15	1.15385	+	1	0	0	Intergenic	-39032	NGFR
78	chr17	75084634	75084852	1	1	20	23	1.15	+	1	0	0	Intergenic	-38878	ZSCAN20
79	chr10	127931555	127931710	1	1	20	23	1.15	+	1	0	0	Intergenic	-38687	ZSCAN20
2631	chr20	43321686	43321819	1	1	14	16	1.14286	+	1	0	0	intron (NM_001190728, intron 7 of 16)	-36737	ANGPTL2
925	chr1	178027359	178027485	1	1	14	16	1.14286	+	1	0	0	Intergenic	-36597	BLM
1118	chr8	96023309	96023452	1	1	14	16	1.14286	+	1	0	0	intron (NM_203318, intron 15 of 40)	-36419	TIAF1
2570	chr2	70313901	70313965	1	1	7	8	1.14286	+	1	0	0	Intergenic	-35502	GLDC
2059	chr12	32655739	32655885	1	1	14	16	1.14286	+	1	0	0	intron (NR_033939, intron 2 of 4)	-34806	SCOC
734	chr6	43464129	43464206	1	1	7	8	1.14286	+	1	0	0	Intergenic	-34747	SLC46A3
985	chr4	4576644	4576697	1	1	7	8	1.14286	+	1	0	0	Intergenic	-34601	SLC7A5P2
1057	chr2	100900370	100900447	1	1	7	8	1.14286	+	1	0	0	intron (NM_006987, intron 8 of 9)	-34245	DOC2B
2248	chr1	202137326	202137507	1	1	22	25	1.13636	+	1	0	0	Intergenic	-33005	GMPR
159	chr19	2385276	2385591	1	1	30	34	1.13333	+	1	0	0	Intergenic	-32584	EPS8L3
435	chr17	38264447	38264771	1	1	40	45	1.125	+	1	0	0	intron (NM_001380, intron 27 of 51)	-32445	FAM196A
2166	chr3	11178600	11178778	1	1	16	18	1.125	+	1	0	0	intron (NM_015071, intron 6 of 22)	-32364	ARHGAP26-AS1
434	chr7	6049080	6049163	1	1	8	9	1.125	+	1	0	0	intron (NM_001380, intron 27 of 51)	-32289	FAM196A
1582	chr4	3956446	3956542	1	1	8	9	1.125	+	1	0	0	Intergenic	-31732	SP3
2045	chr11	119288479	119288767	1	1	24	27	1.125	+	1	0	0	Intergenic	-31362	ADH1C
833	chr10	121161666	121161737	1	1	8	9	1.125	+	1	0	0	Intergenic	-31032	IRF2BPL
2239	chr6	37045649	37045819	1	1	16	18	1.125	+	1	0	0	intron (NM_001142393, intron 2 of 7)	-30825	NEDD9
832	chr16	19126046	19126233	1	1	17	19	1.11765	+	1	0	0	Intergenic	-30787	IRF2BPL
1553	chr11	62608897	62609229	1	1	79	88	1.11392	+	1	0	0	intron (NM_001099289, intron 1 of 9)	-30499	MIR4265
1207	chr5	149849402	149849473	1	1	9	10	1.11111	+	1	0	0	Intergenic	-30464	RGS9
1552	chr19	47264772	47264845	1	1	9	10	1.11111	+	1	0	0	intron (NM_001099289, intron 1 of 9)	-30354	MIR4265
180	chr20	43589148	43589235	1	1	9	10	1.11111	+	1	0	0	Intergenic	-30274	HFE2
2095	chr2	239761184	239761269	1	1	9	10	1.11111	+	1	0	0	Intergenic	-30213	ANKH
132	chr2	219149313	219149434	1	1	9	10	1.11111	+	1	0	0	Intergenic	-30145	CTBS
2094	chr3	50639543	50639627	1	1	9	10	1.11111	+	1	0	0	Intergenic	-30098	ANKH
886	chr21	47716402	47716628	1	1	27	30	1.11111	+	1	0	0	Intergenic	-29619	LIPC
1642	chr2	11838321	11838438	1	1	9	10	1.11111	+	1	0	0	intron (NM_006037, intron 2 of 26)	-29469	MIR4269
1840	chr4	164415635	164415975	1	1	28	31	1.10714	+	1	0	0	intron (NM_001098212, intron 1 of 1)	-29363	HRH1
563	chr16	88839300	88839568	1	1	28	31	1.10714	+	1	0	0	Intergenic	-29358	AQP11
854	chr6	122253817	122254060	1	1	20	22	1.1	+	1	0	0	intron (NM_145725, intron 9 of 11)	-29168	AMN
382	chr2	238832184	238832301	1	1	10	11	1.1	+	1	0	0	intron (NM_024954, intron 1 of 2)	-29040	ANKRD2
715	chr5	149544307	149544434	1	1	20	22	1.1	+	1	0	0	intron (NM_198240, intron 3 of 23)	-28566	LOC100507066
629	chr1	21059658	21059780	1	1	10	11	1.1	+	1	0	0	Intergenic	-28184	TMEM106C
1708	chr1	2139252	2139364	1	1	10	11	1.1	+	1	0	0	Intergenic	-28144	PTGIS
1721	chr11	60609568	60609666	1	1	10	11	1.1	+	1	0	0	3' UTR (NM_020673, exon 7 of 7)	-27413	VAPB
2231	chr17	37300863	37300925	1	0	10	11	1.1	+	1	0	0	Intergenic	-26897	RPP40
1183	chr17	49230775	49231162	1	1	52	57	1.09615	+	1	0	0	Intergenic	-26592	HLF
1044	chr11	65190356	65190628	1	1	21	23	1.09524	+	1	0	0	intron (NM_001739, intron 5 of 6)	-26469	SLC7A5
1638	chr19	45245294	45245419	1	1	11	12	1.09091	+	1	0	0	Intergenic	-26390	TWIST2
1707	chr14	24835435	24835543	1	1	11	12	1.09091	+	1	0	0	Intergenic	-26212	PTGIS
1827	chr17	1933370	1933526	1	1	11	12	1.09091	+	1	0	0	Intergenic	-25941	ATXN10
2221	chr10	79352775	79352874	1	1	11	12	1.09091	+	1	0	0	Intergenic	-25919	FOXF2
236	chr7	154958596	154958732	1	1	12	13	1.08333	+	1	0	0	Intergenic	-25770	LAMC2
258	chr17	1666363	1666625	1	1	24	26	1.08333	+	1	0	0	Intergenic	-25580	VASH2
665	chr1	29211614	29211740	1	1	13	14	1.07692	+	1	0	0	intron (NM_002849, intron 11 of 13)	-24146	PTPRB
2628	chr17	40985300	40985384	1	1	13	14	1.07692	+	1	0	0	Intergenic	-23896	PTGS1
2629	chr10	81918347	81918462	1	1	13	14	1.07692	+	1	0	0	Intergenic	-23709	PTGS1
664	chr3	48443782	48443925	1	1	13	14	1.07692	+	1	0	0	intron (NM_002849, intron 11 of 13)	-23668	PTPRB
1777	chr17	217401	217773	1	1	41	44	1.07317	+	1	0	0	Intergenic	-23445	RTN4R
192	chr12	119618664	119618797	1	1	14	15	1.07143	+	1	0	0	Intergenic	-22886	RPTN
1876	chr19	4374667	4374834	1	1	14	15	1.07143	+	1	0	0	Intergenic	-22863	IP6K2
779	chr12	47299088	47299198	1	1	15	16	1.06667	+	1	0	0	Intergenic	-22830	RNASE12
2646	chr20	34542484	34542627	1	1	15	16	1.06667	+	1	0	0	intron (NM_138620, intron 11 of 14)	-22760	GTF3C4
738	chr16	2317907	2318104	1	1	16	17	1.0625	+	1	0	0	Intergenic	-22632	ALOX5AP
1226	chr21	45079219	45079404	1	1	16	17	1.0625	+	1	0	0	intron (NM_006640, intron 1 of 10)	-22575	SEPT9
855	chr17	48286919	48287108	1	1	17	18	1.05882	+	1	0	0	Intergenic	-21870	KLC1
2668	chr19	41197160	41197328	1	1	18	19	1.05556	+	1	0	0	Intergenic	-21856	MIR4674
2511	chr7	2059313	2059532	1	1	19	20	1.05263	+	1	0	0	Intergenic	-21687	YTHDF3
271	chr14	55574645	55574784	1	1	20	21	1.05	+	1	0	0	Intergenic	-21677	PRSS38
2193	chr1	59221344	59221522	1	1	20	21	1.05	+	1	0	0	Intergenic	-21609	FABP6
2512	chr16	85548507	85548753	1	1	23	24	1.04348	+	1	0	0	Intergenic	-21551	YTHDF3
28	chr14	77525909	77526239	1	1	30	31	1.03333	+	1	0	0	Intergenic	-21374	CROCCP3
1694	chr20	49057068	49057502	1	1	55	56	1.01818	+	1	0	0	Intergenic	-21373	LOC79015
1231	chr8	104196767	104197164	1	1	58	59	1.01724	+	1	0	0	intron (NM_003255, intron 3 of 4)	-21325	USP36
802	chr7	43078015	43078127	1	1	13	13	1	+	1	0	0	Intergenic	-21220	LGALS3
2133	chr10	45356878	45356990	1	1	12	12	1	+	1	0	0	intron (NR_046678, intron 3 of 3)	-21032	NREP
27	chr7	4681651	4681700	1	1	7	7	1	+	1	0	0	Intergenic	-20846	CROCCP3
984	chr2	239730222	239730344	1	1	19	19	1	+	1	0	0	Intergenic	-20727	SLC7A5P2
229	chr9	139462509	139462624	1	1	15	15	1	+	1	0	0	Intergenic	-20280	LOC730102
2183	chr17	76858178	76858409	1	1	19	19	1	+	1	0	0	Intergenic	-20119	RPS14
1470	chr2	28551060	28551147	1	1	10	10	1	+	1	0	0	Intergenic	-20114	LAPTM4A
1229	chr17	18967121	18967170	1	1	7	7	1	+	1	0	0	intron (NM_006640, intron 2 of 10)	-20078	SEPT9
2182	chr1	6336570	6336704	1	1	13	13	1	+	1	0	0	Intergenic	-20014	RPS14
346	chr19	39353262	39353355	1	1	11	11	1	+	1	0	0	Intergenic	-19433	ADAMTS14
1050	chr11	66816067	66816222	1	1	13	13	1	+	1	0	0	intron (NR_045839, intron 5 of 9)	-19409	LOC100287036
347	chr1	40112008	40112134	1	1	14	14	1	+	1	0	0	Intergenic	-19223	ADAMTS14
1252	chr7	913123	913332	1	1	19	19	1	+	1	0	0	intron (NM_175902, intron 7 of 9)	-19142	HEXDC
1251	chr12	51664859	51664950	1	1	8	8	1	+	1	0	0	Intergenic	-19048	CSNK1D
1253	chr4	139936605	139936700	1	1	9	9	1	+	1	0	0	intron (NM_175902, intron 7 of 9)	-18990	HEXDC
1769	chr11	35965429	35965561	1	1	11	11	1	+	1	0	0	Intergenic	-18506	COL6A2
718	chrX	9431126	9431386	1	1	31	31	1	+	1	0	0	intron (NM_020845, intron 1 of 24)	-18460	LOC100507091
2103	chr19	36822498	36822616	1	1	11	11	1	+	1	0	0	intron (NM_000949, intron 1 of 9)	-18459	PRLR
1293	chr1	109642849	109642921	1	1	7	7	1	+	1	0	0	Intergenic	-18266	PTBP1
1480	chr11	34127143	34127229	1	1	11	11	1	+	1	0	0	intron (NM_004899, intron 12 of 12)	-17778	LOC100505716
1770	chr14	20923356	20923417	1	1	8	8	1	+	1	0	0	Intergenic	-17666	COL6A2
2627	chr14	23398471	23398597	1	1	11	11	1	+	1	0	0	intron (NM_032552, intron 3 of 16)	-17639	DAB2IP
1903	chr10	101088966	101089047	1	1	7	7	1	+	1	0	0	Intergenic	-17637	SLC25A26
993	chr5	145561962	145562099	1	1	11	11	1	+	1	0	0	intron (NM_001520, intron 30 of 36)	-17502	IL21R-AS1
1904	chr17	74381942	74382020	1	0	9	9	1	+	1	0	0	Intergenic	-17479	SLC25A26
1771	chr17	56083790	56084125	1	1	26	26	1	+	1	0	0	Intergenic	-17451	COL6A2
1169	chr19	2427101	2427143	1	0	6	6	1	+	1	0	0	Intergenic	-17295	RPRML
2461	chr20	36154844	36154968	1	1	14	14	1	+	1	0	0	Intergenic	-17272	CLN8
338	chr11	65084006	65084086	1	1	9	9	1	+	1	0	0	Intergenic	-17246	NRBF2
903	chr17	75141885	75142029	1	1	13	13	1	+	1	0	0	intron (NM_000520, intron 1 of 13)	-17103	HEXA-AS1
1111	chr16	27443554	27443632	1	1	10	10	1	+	1	0	0	Intergenic	-16810	GRAP
31	chr19	9957760	9957890	1	1	10	10	1	+	1	0	0	Intergenic	-16605	CROCC
32	chr7	75406092	75406175	1	1	8	8	1	+	1	0	0	Intergenic	-16493	CROCC
1171	chr1	21589416	21589527	1	1	11	11	1	+	1	0	0	exon (NM_003110, exon 5 of 7)	-16460	PNPO
719	chr10	31270107	31270159	1	0	11	11	1	+	1	0	0	Intergenic	-16250	PITPNM2
1474	chr1	27438814	27438986	1	1	22	22	1	+	1	0	0	Intergenic	-15686	RAB10
12	chr7	28387766	28387818	1	1	9	9	1	+	1	0	0	intron (NM_181864, intron 8 of 8)	-15602	GPR153
527	chr7	17402519	17402561	1	0	6	6	1	+	1	0	0	Intergenic	-15530	SNX32
1122	chr1	222638904	222639184	1	1	23	23	1	+	1	0	0	Intergenic	-15342	TMEM98
1416	chr2	177356180	177356222	1	0	7	7	1	+	1	0	0	Intergenic	-15089	STRN4
2375	chr2	65034649	65034722	1	1	8	8	1	+	1	0	0	Intergenic	-15049	HIBADH
1061	chr8	70556347	70556389	1	0	5	5	1	+	1	0	0	Intergenic	-14954	RPH3AL
2487	chr10	79176341	79176456	1	1	8	8	1	+	1	0	0	Intergenic	-14899	ZNF395
2347	chr17	42147907	42148201	1	1	47	46	0.978723	+	1	0	0	exon (NM_001080453, exon 41 of 48)	-14743	MICALL2
1059	chr9	132464705	132465088	1	1	38	37	0.973684	+	1	0	0	Intergenic	-14316	RPH3AL
1058	chr12	57505898	57506154	1	1	33	32	0.969697	+	1	0	0	Intergenic	-14184	RPH3AL
2523	chr20	3788792	3789084	1	1	27	26	0.962963	+	1	0	0	Intergenic	-13833	NDUFAF6
1023	chr6	16337442	16337720	1	1	26	25	0.961538	+	1	0	0	intron (NM_018052, intron 13 of 18)	-13811	LOC100130894
1672	chr3	53277349	53277546	1	1	25	24	0.96	+	1	0	0	Intergenic	-13408	PYGB
637	chr9	135545228	135545467	1	1	24	23	0.958333	+	1	0	0	intron (NM_016357, intron 2 of 10)	-13292	MIR1293
636	chr2	91763902	91764012	1	1	19	18	0.947368	+	1	0	0	intron (NM_016357, intron 2 of 10)	-13108	MIR1293
1272	chr11	796373	796558	1	1	18	17	0.944444	+	1	0	0	Intergenic	-13049	CELF4
2576	chr17	74553776	74553973	1	1	18	17	0.944444	+	1	0	0	Intergenic	-13006	MTAP
1277	chr19	55700813	55700942	1	1	17	16	0.941176	+	1	0	0	intron (NM_014772, intron 3 of 11)	-12969	MIR4743
1684	chr16	17500323	17500502	1	1	17	16	0.941176	+	1	0	0	Intergenic	-12765	MANBAL
97	chr2	174923774	174924103	1	1	48	45	0.9375	+	1	0	0	intron (NR_033967, intron 2 of 3)	-12742	SLC2A1
2160	chr15	55790584	55790740	1	1	15	14	0.933333	+	1	0	0	Intergenic	-12687	CXXC5
2532	chr15	63075791	63076051	1	1	42	39	0.928571	+	1	0	0	intron (NM_001024372, intron 1 of 1)	-12598	LOC100499183
1641	chr4	141229746	141229835	1	1	14	13	0.928571	+	1	0	0	Intergenic	-12421	FLJ43879
176	chr12	56862177	56862481	1	1	28	26	0.928571	+	1	0	0	Intergenic	-12398	LOC728875
1157	chr6	16339348	16339446	1	1	14	13	0.928571	+	1	0	0	Intergenic	-12286	LINC00854
1205	chr22	20279202	20279319	1	1	13	12	0.923077	+	1	0	0	Intergenic	-12285	SCN4A
1653	chr16	83986608	83986738	1	1	13	12	0.923077	+	1	0	0	Intergenic	-12233	AP5S1
1415	chr12	6887985	6888098	1	1	13	12	0.923077	+	1	0	0	Intergenic	-12018	FOSB
2117	chr3	170520478	170520575	1	1	13	12	0.923077	+	1	0	0	Intergenic	-11892	ELOVL7
494	chr10	70939589	70939670	1	1	12	11	0.916667	+	1	0	0	Intergenic	-11713	RPLP0P2
298	chr10	70715790	70715879	1	1	12	11	0.916667	+	1	0	0	intron (NM_001145443, intron 1 of 14)	-11660	MIR3155B
1370	chr17	8152615	8152701	1	1	12	11	0.916667	+	1	0	0	Intergenic	-11614	GDF15
1334	chr12	120638794	120638917	1	1	12	11	0.916667	+	1	0	0	Intergenic	-11356	DUS3L
2558	chr11	65084450	65084602	1	1	12	11	0.916667	+	1	0	0	Intergenic	-11293	AGO2
817	chr6	169546148	169546244	1	1	12	11	0.916667	+	1	0	0	Intergenic	-11276	ZFP36L1
2328	chr6	151187409	151187530	1	1	11	10	0.909091	+	1	0	0	Intergenic	-11201	ESR1
1692	chr11	6637582	6637711	1	1	11	10	0.909091	+	1	0	0	Intergenic	-11171	LPIN3
327	chr17	47592728	47592797	1	1	11	10	0.909091	+	1	0	0	Intergenic	-11147	HNRNPF
2441	chr7	104524368	104524496	1	1	11	10	0.909091	+	1	0	0	TTS (NM_080385)	-10881	CPA1
92	chr18	20938931	20939026	1	1	11	10	0.909091	+	1	0	0	intron (NM_001905, intron 12 of 18)	-10730	SLFNL1-AS1
711	chr9	130971387	130971476	1	1	10	9	0.9	+	1	0	0	Intergenic	-10722	SIRT4
1398	chr9	37119989	37120085	1	1	10	9	0.9	+	1	0	0	Intergenic	-10495	HNRNPL
1397	chr2	75062095	75062172	1	1	10	9	0.9	+	1	0	0	Intergenic	-10330	HNRNPL
1762	chr2	15309842	15310122	1	1	40	36	0.9	+	1	0	0	Intergenic	-10005	COL6A1
585	chr9	81475909	81475951	1	0	10	9	0.9	+	1	0	0	intron (NR_034160, intron 2 of 3)	-9949	THY1
1763	chr17	76713063	76713235	1	1	29	26	0.896552	+	1	0	0	Intergenic	-9831	COL6A1
1793	chr8	26496328	26496472	1	1	19	17	0.894737	+	1	0	0	intron (NM_001206998, intron 1 of 8)	-9794	ZNRF3
584	chr20	19945339	19945617	1	1	37	33	0.891892	+	1	0	0	intron (NR_034160, intron 2 of 3)	-9760	THY1
158	chr17	74178575	74178629	1	0	9	8	0.888889	+	1	0	0	Intergenic	-9750	EPS8L3
893	chr4	100305227	100305331	1	1	18	16	0.888889	+	1	0	0	Intergenic	-9534	PARP16
2498	chr19	39353429	39353518	1	1	9	8	0.888889	+	1	0	0	intron (NM_001146216, intron 1 of 12)	-9323	TACC1
1442	chr4	53579153	53579219	1	1	9	8	0.888889	+	1	0	0	intron (NM_002842, intron 12 of 19)	-9321	SYT5
1341	chr17	78518511	78518587	1	0	9	8	0.888889	+	1	0	0	Intergenic	-9290	OLFM2
1308	chr4	54232251	54232336	1	1	9	8	0.888889	+	1	0	0	Intergenic	-9205	SLC39A3
1441	chr1	180471757	180471836	1	1	9	8	0.888889	+	1	0	0	intron (NM_002842, intron 12 of 19)	-9158	SYT5
1418	chr19	32879100	32879189	1	1	9	8	0.888889	+	1	0	0	Intergenic	-9138	AP2S1
66	chr20	3792503	3792692	1	1	26	23	0.884615	+	1	0	0	Intergenic	-9113	THEMIS2
2309	chr17	36608079	36608291	1	1	17	15	0.882353	+	1	0	0	Intergenic	-9092	WISP3
1340	chr22	41444871	41444931	1	1	8	7	0.875	+	1	0	0	Intergenic	-9024	OLFM2
213	chr14	61995575	61995646	1	1	8	7	0.875	+	1	0	0	intron (NM_012474, intron 4 of 6)	-8846	MIR3658
1750	chr1	33899509	33899580	1	0	8	7	0.875	+	1	0	0	intron (NM_001199528, intron 14 of 22)	-8761	C21orf128
844	chr10	129026837	129026896	1	0	8	7	0.875	+	1	0	0	Intergenic	-8632	ASB2
1654	chr1	85070283	85070332	1	0	8	7	0.875	+	1	0	0	Intergenic	-8573	AP5S1
1110	chr20	35905264	35905307	1	0	8	7	0.875	+	1	0	0	intron (NM_004176, intron 1 of 18)	-8401	MIR33B
974	chr2	29033311	29033367	1	1	8	7	0.875	+	1	0	0	intron (NM_033201, intron 1 of 5)	-8367	C16orf45
2649	chr11	66104328	66104370	1	0	8	7	0.875	+	1	0	0	Intergenic	-8328	GTF3C5
533	chr11	843883	844107	1	1	32	28	0.875	+	1	0	0	intron (NM_177963, intron 7 of 7)	-8288	RHOD
1338	chrX	54518841	54518906	1	1	8	7	0.875	+	1	0	0	Intergenic	-8276	ANGPTL4
1590	chr7	100143347	100143574	1	1	24	21	0.875	+	1	0	0	Intergenic	-8243	DIRC1
534	chr14	85938180	85938390	1	1	23	20	0.869565	+	1	0	0	exon (NM_001177880, exon 8 of 8)	-8144	RHOD
1178	chr10	114833620	114833754	1	1	23	20	0.869565	+	1	0	0	Intergenic	-8014	COL1A1
1013	chr9	133970198	133970303	1	1	15	13	0.866667	+	1	0	0	intron (NM_005796, intron 2 of 4)	-7673	EDC4
1142	chr3	55224462	55224508	1	0	7	6	0.857143	+	1	0	0	Intergenic	-7631	NR1D1
878	chr11	78532684	78532806	1	1	14	12	0.857143	+	1	0	0	Intergenic	-7573	TRIM69
266	chr10	6780044	6780086	1	0	7	6	0.857143	+	1	0	0	intron (NM_001136018, intron 1 of 8)	-7543	EPHX1
1014	chr19	55700986	55701095	1	1	14	12	0.857143	+	1	0	0	intron (NM_005796, intron 2 of 4)	-7519	EDC4
1964	chr19	4124323	4124365	1	0	7	6	0.857143	+	1	0	0	intron (NM_003471, intron 1 of 13)	-7436	KCNAB1-AS2
968	chr17	7761361	7761403	1	0	7	6	0.857143	+	1	0	0	3' UTR (NM_015659, exon 9 of 9)	-7175	BCAR4
2626	chr18	51795703	51795745	1	0	7	6	0.857143	+	1	0	0	intron (NM_001127662, intron 1 of 16)	-7161	GSN
2150	chr20	43589027	43589084	1	0	7	6	0.857143	+	1	0	0	Intergenic	-7083	ZCCHC10
380	chr15	55489108	55489150	1	0	7	6	0.857143	+	1	0	0	Intergenic	-6911	PGAM1
1805	chr7	44162836	44162919	1	1	14	12	0.857143	+	1	0	0	Intergenic	-6750	MB
90	chr1	20707451	20707572	1	1	21	18	0.857143	+	1	0	0	Intergenic	-6723	HEYL
896	chr2	45409842	45409884	1	0	7	6	0.857143	+	1	0	0	Intergenic	-6713	RAB11A
2390	chrX	38789501	38789602	1	1	14	12	0.857143	+	1	0	0	Intergenic	-6635	NPC1L1
1410	chr10	103877415	103877602	1	1	20	17	0.85	+	1	0	0	Intergenic	-6621	BCL3
2477	chr9	129948807	129948922	1	1	13	11	0.846154	+	1	0	0	intron (NM_001197293, intron 1 of 13)	-6426	DPYSL2
1591	chr10	99449569	99449680	1	1	13	11	0.846154	+	1	0	0	Intergenic	-6208	STAT1
1244	chr11	114178418	114178504	1	1	13	11	0.846154	+	1	0	0	intron (NR_027255, intron 2 of 5)	-6109	AATK
1832	chr1	35325493	35325604	1	1	19	16	0.842105	+	1	0	0	3' UTR (NM_033517, exon 22 of 22)	-5990	ACR
524	chr12	46384486	46384715	1	1	25	21	0.84	+	1	0	0	Intergenic	-5837	MALAT1
143	chr9	97906444	97906486	1	0	6	5	0.833333	+	1	0	0	Intergenic	-5668	FNBP1L
1784	chr5	139015593	139015635	1	0	6	5	0.833333	+	1	0	0	intron (NM_004327, intron 2 of 22)	-5531	FBXW4P1
157	chr19	47363283	47363399	1	1	12	10	0.833333	+	1	0	0	Intergenic	-5502	EPS8L3
2478	chr13	52733779	52733884	1	0	12	10	0.833333	+	1	0	0	intron (NM_001197293, intron 1 of 13)	-5486	DPYSL2
1773	chrX	38662919	38662961	1	0	6	5	0.833333	+	1	0	0	Intergenic	-5460	COL6A2
1781	chr5	110427951	110428076	1	1	12	10	0.833333	+	1	0	0	Intergenic	-5344	SLC7A4
586	chr2	43822729	43822771	1	0	6	5	0.833333	+	1	0	0	Intergenic	-5313	OAF
1785	chr3	97690688	97690877	1	1	18	15	0.833333	+	1	0	0	intron (NM_004327, intron 2 of 22)	-5304	FBXW4P1
4	chr10	103877644	103877738	1	1	12	10	0.833333	+	1	0	0	Intergenic	-5235	PRKCZ
1181	chr14	69044733	69044845	1	1	18	15	0.833333	+	1	0	0	Intergenic	-4953	TOB1
2235	chr16	11945153	11945436	1	1	23	19	0.826087	+	1	0	0	intron (NR_037616, intron 4 of 12)	-4812	TXNDC5
2638	chr20	48921879	48922190	1	1	40	33	0.825	+	1	0	0	intron (NM_001005336, intron 1 of 21)	-4770	CIZ1
1448	chr2	230309839	230310126	1	1	34	28	0.823529	+	1	0	0	Intergenic	-4768	ZNF552
1356	chr5	170815460	170815645	1	1	28	23	0.821429	+	1	0	0	Intergenic	-4721	MIR23A
1782	chr17	78763419	78763485	1	0	11	9	0.818182	+	1	0	0	intron (NM_001256355, intron 1 of 3)	-4694	RIMBP3C
546	chr11	35105214	35105300	1	1	11	9	0.818182	+	1	0	0	Intergenic	-4477	CCND1
1113	chr21	43537353	43537456	1	1	11	9	0.818182	+	1	0	0	Intergenic	-4378	MAP2K3
1302	chr10	25305868	25305973	1	1	11	9	0.818182	+	1	0	0	Intergenic	-4350	TMPRSS9
1091	chr11	17374659	17374743	1	0	11	9	0.818182	+	1	0	0	Intergenic	-4192	KDM6B
1092	chr1	26358149	26358227	1	1	11	9	0.818182	+	1	0	0	Intergenic	-4060	KDM6B
2357	chr14	96571028	96571145	1	1	11	9	0.818182	+	1	0	0	Intergenic	-4007	LFNG
1164	chr10	100083075	100083392	1	1	54	44	0.814815	+	1	0	0	Intergenic	-3907	SLC25A39
1668	chr14	104073517	104073793	1	1	30	24	0.8	+	1	0	0	Intergenic	-3901	CST4
1934	chr19	16740282	16740360	1	0	10	8	0.8	+	1	0	0	Intergenic	-3888	GATA2
726	chr1	38455690	38455777	1	1	10	8	0.8	+	1	0	0	Intergenic	-3817	P2RX2
559	chr14	50052856	50052941	1	1	10	8	0.8	+	1	0	0	Intergenic	-3794	SERPINH1
727	chr15	41407912	41407989	1	0	10	8	0.8	+	1	0	0	Intergenic	-3653	P2RX2
1411	chr17	80188294	80188392	1	0	10	8	0.8	+	1	0	0	Intergenic	-3391	APOC1
1412	chr1	54752937	54753169	1	1	35	28	0.8	+	1	0	0	Intergenic	-3163	APOC1
2364	chr2	43273884	43273965	1	0	10	8	0.8	+	1	0	0	Intergenic	-3121	TNRC18
280	chr13	30716952	30717230	1	1	39	31	0.794872	+	0	0	1	Intergenic	-2965	LOC100506810
2345	chr2	232328532	232328623	1	1	14	11	0.785714	+	0	0	1	3' UTR (NM_001171944, exon 17 of 17)	-2963	GET4
1433	chr6	139899587	139899643	1	0	9	7	0.777778	+	0	0	1	Intergenic	-2658	CLEC11A
1380	chr6	53771751	53771794	1	0	9	7	0.777778	+	0	0	1	Intergenic	-2641	GPATCH1
385	chr2	9893525	9893604	1	1	9	7	0.777778	+	0	0	1	Intergenic	-2610	AVPI1
712	chr1	22778341	22778389	1	0	9	7	0.777778	+	0	0	1	intron (NM_172214, intron 1 of 16)	-2595	CAMKK2
384	chr2	71357758	71357831	1	0	9	7	0.777778	+	0	0	1	Intergenic	-2501	AVPI1
2386	chr11	68657440	68657601	1	1	18	14	0.777778	+	0	0	1	intron (NM_015052, intron 2 of 29)	-2499	MIR3943
1703	chr14	69423673	69423741	1	1	9	7	0.777778	+	0	0	1	Intergenic	-2466	ZMYND8
1002	chr3	141086093	141086135	1	0	9	7	0.777778	+	0	0	1	Intergenic	-2300	BCKDK
1163	chr16	89477353	89477426	1	1	9	7	0.777778	+	0	0	1	Intergenic	-2238	SLC25A39
2601	chr4	14858153	14858221	1	0	9	7	0.777778	+	0	0	1	TTS (NR_015444)	-2182	LINC00475
1147	chr7	73867407	73867545	1	1	13	10	0.769231	+	0	0	1	Intergenic	-2073	KRTAP2-3
1655	chr19	2783446	2783664	1	1	26	20	0.769231	+	0	0	1	Intergenic	-2060	AP5S1
2178	chr1	59221130	59221264	1	0	13	10	0.769231	+	0	0	1	Intergenic	-1973	CDX1
1146	chr3	57014899	57014986	1	0	13	10	0.769231	+	0	0	1	Intergenic	-1949	KRTAP2-3
1082	chr22	20923246	20923546	1	1	39	30	0.769231	+	0	0	1	Intergenic	-1929	YBX2
1307	chr8	38635288	38635510	1	1	30	23	0.766667	+	0	0	1	Intergenic	-1927	DIRAS1
70	chr5	114750186	114750312	1	1	17	13	0.764706	+	0	0	1	Intergenic	-1926	EPB41
29	chr8	38592438	38592554	1	1	17	13	0.764706	+	0	0	1	Intergenic	-1877	MST1P2
408	chr17	73689776	73689966	1	1	17	13	0.764706	+	0	0	1	Intergenic	-1853	NEURL
1683	chr1	27049987	27050256	1	1	21	16	0.761905	+	0	0	1	intron (NM_080627, intron 1 of 14)	-1818	SOGA1
352	chr8	145088886	145089135	1	1	37	28	0.756757	+	0	0	1	TTS (NM_001001791)	-1812	PLAU
2079	chr15	75959082	75959298	1	1	41	31	0.756098	+	0	0	1	Intergenic	-1768	PAPD7
2567	chr10	109679562	109679618	1	0	8	6	0.75	+	0	0	1	Intergenic	-1670	DDX11L5
2104	chr18	10299770	10300086	1	1	44	33	0.75	+	0	0	1	intron (NM_000514, intron 1 of 2)	-1666	GDNF
2578	chr21	36570343	36570420	1	1	12	9	0.75	+	0	0	1	Intergenic	-1648	TESK1
2521	chr7	4681543	4681598	1	0	8	6	0.75	+	0	0	1	intron (NM_001198633, intron 1 of 10)	-1633	RUNX1T1
2644	chr1	227981674	227981807	1	1	16	12	0.75	+	0	0	1	Intergenic	-1612	AIF1L
1114	chr5	159592685	159592844	1	1	16	12	0.75	+	0	0	1	intron (NM_145109, intron 1 of 11)	-1518	MAP2K3
619	chr5	60151931	60152054	1	1	12	9	0.75	+	0	0	1	Intergenic	-1486	C12orf71
187	chr22	36026119	36026183	1	1	8	6	0.75	+	0	0	1	3' UTR (NM_001668, exon 22 of 22)	-1441	CTSK
501	chr9	35603599	35603667	1	0	8	6	0.75	+	0	0	1	Intergenic	-1435	WDR74
747	chr8	62627414	62627465	1	0	8	6	0.75	+	0	0	1	intron (NR_038381, intron 2 of 2)	-1400	TSC22D1
2198	chr5	175815597	175815682	1	1	16	12	0.75	+	0	0	1	Intergenic	-1386	SH3PXD2B
1364	chr3	67704501	67704560	1	0	8	6	0.75	+	0	0	1	Intergenic	-1306	MED26
2307	chr8	86090128	86090291	1	1	16	12	0.75	+	0	0	1	intron (NM_001164281, intron 5 of 8)	-1216	TRAF3IP2
162	chr2	85766791	85766859	1	0	8	6	0.75	+	0	0	1	Intergenic	-1180	WNT2B
2022	chr2	61763861	61763948	1	1	12	9	0.75	+	0	0	1	intron (NM_022832, intron 1 of 8)	-1104	USP46
2374	chr17	3791856	3792076	1	1	24	18	0.75	+	0	0	1	intron (NR_037939, intron 1 of 1)	-1096	HOXA10
462	chr2	85732292	85732384	1	1	12	9	0.75	+	0	0	1	Intergenic	-1047	PARVA
437	chr3	124510648	124510690	1	0	8	6	0.75	+	0	0	1	Intergenic	-1029	LOC653486
1540	chr10	127941903	127941947	1	0	8	6	0.75	+	0	0	1	Intergenic	-1005	SH2D6
2658	chr15	62762228	62762270	1	0	8	6	0.75	+	0	0	1	promoter-TSS (NR_023344)	-984	RNU6ATAC
2473	chr14	34500216	34500383	1	1	19	14	0.736842	+	0	0	1	promoter-TSS (NM_006158)	-938	NEFL
662	chr1	158985289	158985524	1	1	38	28	0.736842	+	0	0	1	promoter-TSS (NM_003484)	-928	HMGA2
308	chr11	120076338	120076529	1	1	30	22	0.733333	+	0	0	1	promoter-TSS (NR_024150)	-920	ACBD5
56	chr19	41168882	41169018	1	1	15	11	0.733333	+	0	0	1	promoter-TSS (NM_031286)	-918	SH3BGRL3
297	chr19	779005	779247	1	1	26	19	0.730769	+	0	0	1	promoter-TSS (NM_205845)	-904	AKR1C2
2657	chr2	235166847	235167077	1	1	37	27	0.72973	+	0	0	1	promoter-TSS (NR_023344)	-889	RNU6ATAC
1944	chr20	46912602	46912714	1	1	11	8	0.727273	+	0	0	1	promoter-TSS (NM_018133)	-848	MSL2
653	chr13	29327842	29327952	1	1	11	8	0.727273	+	0	0	1	promoter-TSS (NM_003153)	-830	STAT6
686	chr3	48777540	48777608	1	0	11	8	0.727273	+	0	0	1	promoter-TSS (NM_152261)	-811	C12orf23
1349	chr1	110316346	110316441	1	1	11	8	0.727273	+	0	0	1	promoter-TSS (NM_021143)	-765	ZNF20
1043	chr1	113008836	113008884	1	0	11	8	0.727273	+	0	0	1	promoter-TSS (NM_024735)	-757	FBXO31
21	chr7	6048929	6049017	1	1	11	8	0.727273	+	0	0	1	promoter-TSS (NR_038351)	-751	ENO1-AS1
1578	chr7	92370186	92370263	1	0	11	8	0.727273	+	0	0	1	promoter-TSS (NM_025000)	-734	DCAF17
663	chr16	86784915	86784978	1	0	11	8	0.727273	+	0	0	1	promoter-TSS (NM_003484)	-704	HMGA2
639	chr11	76518278	76518555	1	1	29	21	0.724138	+	0	0	1	promoter-TSS (NM_001033873)	-703	SMAGP
1524	chr9	135522913	135523023	1	0	18	13	0.722222	+	0	0	1	promoter-TSS (NM_002357)	-700	MXD1
2305	chr7	100464608	100464775	1	1	18	13	0.722222	+	0	0	1	promoter-TSS (NM_001634)	-696	AMD1
1402	chr11	62606965	62607063	1	1	18	13	0.722222	+	0	0	1	promoter-TSS (NM_004756)	-688	NUMBL
1299	chr1	92035459	92035694	1	1	25	18	0.72	+	0	0	1	promoter-TSS (NM_031918)	-682	KLF16
784	chr1_gl000192_random	545031	545073	1	0	7	5	0.714286	+	0	0	1	promoter-TSS (NM_001198967)	-656	NFATC4
1834	chr6	113966943	113967068	1	1	21	15	0.714286	+	0	0	1	promoter-TSS (NM_003670)	-652	BHLHE40
697	chr8	26046639	26046681	1	0	7	5	0.714286	+	0	0	1	promoter-TSS (NM_001164372)	-649	GPN3
2408	chr14	61939193	61939248	1	0	7	5	0.714286	+	0	0	1	promoter-TSS (NM_005685)	-644	GTF2IRD1
2531	chr15	96817141	96817183	1	0	7	5	0.714286	+	0	0	1	promoter-TSS (NM_015878)	-615	AZIN1
203	chr3	32683061	32683103	1	0	7	5	0.714286	+	0	0	1	promoter-TSS (NM_005600)	-588	NIT1
41	chr14	77525808	77525850	1	0	7	5	0.714286	+	0	0	1	promoter-TSS (NM_001103160)	-586	SH2D5
1969	chr1	16840021	16840063	1	0	7	5	0.714286	+	0	0	1	promoter-TSS (NM_014498)	-585	GOLIM4
2075	chr16	89368110	89368154	1	0	7	5	0.714286	+	0	0	1	promoter-TSS (NM_015398)	-581	FAM149A
2260	chr16	15587727	15587784	1	0	14	10	0.714286	+	0	0	1	promoter-TSS (NM_145905)	-574	HMGA1
2329	chr22	23599402	23599444	1	0	7	5	0.714286	+	0	0	1	promoter-TSS (NM_016020)	-566	TFB1M
2577	chr5	6712929	6712971	1	0	7	5	0.714286	+	0	0	1	promoter-TSS (NM_018449)	-549	UBAP2
1064	chr2	172289921	172290133	1	0	21	15	0.714286	+	0	0	1	promoter-TSS (NM_013337)	-521	TIMM22
104	chr12	93323240	93323282	1	0	7	5	0.714286	+	0	0	1	promoter-TSS (NM_004073)	-489	PLK3
2526	chr7	105162626	105162668	1	0	7	5	0.714286	+	0	0	1	promoter-TSS (NM_002568)	-462	PABPC1
728	chr2	70314081	70314123	1	0	7	5	0.714286	+	0	0	1	promoter-TSS (NM_001161344)	-441	CHFR
793	chr8	82193057	82193099	1	0	7	5	0.714286	+	0	0	1	promoter-TSS (NM_001663)	-436	ARF6
576	chr17	35306493	35306628	1	0	14	10	0.714286	+	0	0	1	promoter-TSS (NM_001159736)	-436	BUD13
2581	chr17	48784601	48784643	1	0	7	5	0.714286	+	0	0	1	promoter-TSS (NM_032226)	-432	ZCCHC7
952	chr16	57770564	57770606	1	0	7	5	0.714286	+	0	0	1	promoter-TSS (NM_018992)	-396	KCTD5
1150	chr20	4768010	4768052	1	0	7	5	0.714286	+	0	0	1	promoter-TSS (NM_213662)	-383	STAT3
2647	chr3	129296389	129296431	1	0	7	5	0.714286	+	0	0	1	promoter-TSS (NM_012204)	-380	GTF3C4
900	chr5	179189409	179189451	1	0	7	5	0.714286	+	0	0	1	promoter-TSS (NM_017882)	-366	CLN6
343	chr4	4432244	4432286	1	0	7	5	0.714286	+	0	0	1	promoter-TSS (NM_003171)	-363	SUPV3L1
1483	chr15	26035158	26035200	1	0	7	5	0.714286	+	0	0	1	promoter-TSS (NM_001142634)	-361	SPDYA
1376	chr3	188004108	188004150	1	0	7	5	0.714286	+	0	0	1	promoter-TSS (NM_003796)	-361	URI1
532	chr6	170747499	170747541	1	0	7	5	0.714286	+	0	0	1	promoter-TSS (NM_004292)	-349	RIN1
684	chr9	110512184	110512376	1	1	17	12	0.705882	+	0	0	1	promoter-TSS (NM_001177)	-347	ARL1
1245	chr11	9781220	9781545	1	1	51	36	0.705882	+	0	0	1	promoter-TSS (NM_012140)	-346	SLC25A10
827	chr17	81109701	81109780	1	0	10	7	0.7	+	0	0	1	promoter-TSS (NM_003239)	-346	TGFB3
757	chr3	66101750	66101861	1	1	10	7	0.7	+	0	0	1	promoter-TSS (NM_001105515)	-344	ABCC4
88	chr17	40540871	40540921	1	0	10	7	0.7	+	0	0	1	promoter-TSS (NM_016037)	-340	UTP11L
185	chr2	172864857	172864914	1	0	10	7	0.7	+	0	0	1	promoter-TSS (NM_144697)	-339	C1orf51
2686	chr4	95129065	95129150	1	0	10	7	0.7	+	0	0	1	promoter-TSS (NM_017698)	-331	TMEM164
1477	chr19	17953154	17953223	1	0	10	7	0.7	+	0	0	1	promoter-TSS (NM_001809)	-317	CENPA
2451	chr16	55521112	55521218	1	1	10	7	0.7	+	0	0	1	promoter-TSS (NM_013400)	-311	REPIN1
1053	chr1	2262346	2262422	1	0	10	7	0.7	+	0	0	1	promoter-TSS (NM_199367)	-311	SPG7
1203	chr21	37883932	37883977	1	0	10	7	0.7	+	0	0	1	promoter-TSS (NR_073585)	-305	DCAF7
198	chr7	130859266	130859360	1	0	10	7	0.7	+	0	0	1	promoter-TSS (NM_005998)	-304	CCT3
457	chr7	157197844	157197934	1	1	10	7	0.7	+	0	0	1	promoter-TSS (NR_033972)	-303	LOC440028
374	chr14	77385222	77385311	1	0	10	7	0.7	+	0	0	1	promoter-TSS (NM_005398)	-301	PPP1R3C
396	chr2	43311227	43311313	1	1	10	7	0.7	+	0	0	1	promoter-TSS (NM_024747)	-301	HPS6
632	chr14	54038884	54038947	1	0	10	7	0.7	+	0	0	1	promoter-TSS (NM_001206709)	-291	PRKAG1
2055	chr19	10056212	10056508	1	1	33	23	0.69697	+	0	0	1	promoter-TSS (NM_012118)	-290	CCRN4L
1486	chr19	12834707	12834871	1	1	23	16	0.695652	+	0	0	1	promoter-TSS (NM_015475)	-278	FAM98A
877	chr4	54796266	54796373	1	1	13	9	0.692308	+	0	0	1	promoter-TSS (NM_020759)	-278	STARD9
998	chr6	37045823	37045941	1	1	13	9	0.692308	+	0	0	1	promoter-TSS (NM_023931)	-277	ZNF747
942	chr2	238223957	238224143	1	1	26	18	0.692308	+	0	0	1	promoter-TSS (NM_016111)	-272	TELO2
275	chr14	77780583	77780712	1	1	16	11	0.6875	+	0	0	1	promoter-TSS (NM_001164539)	-269	DISC1
2427	chr5	111333595	111333724	1	1	19	13	0.684211	+	0	0	1	promoter-TSS (NM_003302)	-258	TRIP6
1344	chr19	10056017	10056170	1	1	19	13	0.684211	+	0	0	1	promoter-TSS (NR_029586)	-247	MIR199A1
703	chr8	1728380	1728577	1	1	19	13	0.684211	+	0	0	1	promoter-TSS (NM_139078)	-245	MAPKAPK5
687	chr1	235153951	235154209	1	1	28	19	0.678571	+	0	0	1	promoter-TSS (NM_007062)	-240	PWP1
480	chr20	45684796	45684845	1	0	9	6	0.666667	+	0	0	1	promoter-TSS (NM_174902)	-237	LDLRAD3
1393	chr10	54624358	54624440	1	0	9	6	0.666667	+	0	0	1	promoter-TSS (NM_001172692)	-235	ZNF573
2023	chr15	29138115	29138172	1	0	9	6	0.666667	+	0	0	1	promoter-TSS (NR_003016)	-230	SNORA26
2271	chr17	63102957	63103026	1	0	9	6	0.666667	+	0	0	1	promoter-TSS (NM_003192)	-230	TBCC
2164	chr2	109788364	109788431	1	0	9	6	0.666667	+	0	0	1	promoter-TSS (NM_005219)	-227	DIAPH1
624	chr7	1513802	1513901	1	1	15	10	0.666667	+	0	0	1	promoter-TSS (NM_001204803)	-227	ANO6
2242	chr8	141656883	141656995	1	0	18	12	0.666667	+	0	0	1	promoter-TSS (NM_016167)	-220	NOL7
1899	chr17	39218362	39218471	1	0	18	12	0.666667	+	0	0	1	promoter-TSS (NM_177966)	-220	PDE12
1317	chr9	10296	10338	1	0	6	4	0.666667	+	0	0	1	promoter-TSS (NM_030662)	-218	MAP2K2
1975	chr3	135915501	135915570	1	0	9	6	0.666667	+	0	0	1	promoter-TSS (NM_018358)	-217	ABCF3
2533	chr8	103876962	103877062	1	1	12	8	0.666667	+	0	0	1	promoter-TSS (NM_001256099)	-216	CTHRC1
1318	chr19	10928328	10928509	1	1	18	12	0.666667	+	0	0	1	promoter-TSS (NM_018074)	-216	CCDC94
1097	chr3	33481966	33482040	1	0	9	6	0.666667	+	0	0	1	promoter-TSS (NM_032356)	-210	LSMD1
195	chr2	28615701	28615769	1	1	12	8	0.666667	+	0	0	1	promoter-TSS (NM_018116)	-206	MSTO1
441	chr19	41903180	41903288	1	0	15	10	0.666667	+	0	0	1	promoter-TSS (NM_024698)	-203	SLC25A22
1309	chr17	7761111	7761181	1	0	9	6	0.666667	+	0	0	1	promoter-TSS (NM_003021)	-201	SGTA
625	chr4	54232162	54232223	1	0	9	6	0.666667	+	0	0	1	promoter-TSS (NM_004719)	-200	SCAF11
1871	chr1	110027048	110027090	1	0	6	4	0.666667	+	0	0	1	promoter-TSS (NM_025010)	-194	KLHL18
1780	chr3	50329442	50329523	1	1	12	8	0.666667	+	0	0	1	promoter-TSS (NM_005207)	-194	CRKL
1495	chr10	103877749	103877916	1	1	18	12	0.666667	+	0	0	1	promoter-TSS (NM_006887)	-193	LOC100129726
304	chr9	36045786	36045873	1	0	12	8	0.666667	+	0	0	1	promoter-TSS (NM_014142)	-187	NUDT5
1432	chr7	158658527	158658569	1	0	6	4	0.666667	+	0	0	1	promoter-TSS (NM_001256849)	-186	POLD1
1948	chr1	26358289	26358352	1	0	12	8	0.666667	+	0	0	1	promoter-TSS (NM_005862)	-183	STAG1
1080	chr11	67044384	67044448	1	0	9	6	0.666667	+	0	0	1	promoter-TSS (NM_004890)	-182	SPAG7
2317	chr7	28355704	28355746	1	0	6	4	0.666667	+	0	0	1	promoter-TSS (NM_001010876)	-179	TMEM244
2421	chr1	21588196	21588251	1	0	9	6	0.666667	+	0	0	1	promoter-TSS (NM_032924)	-176	ZNF3
1796	chr1	168365941	168366021	1	0	9	6	0.666667	+	0	0	1	promoter-TSS (NM_014662)	-174	DEPDC5
753	chr15	67022850	67022918	1	0	9	6	0.666667	+	0	0	1	promoter-TSS (NM_152720)	-162	NEK3
1034	chr1	19775685	19775727	1	0	6	4	0.666667	+	0	0	1	promoter-TSS (NM_182981)	-154	OSGIN1
675	chr9	140401347	140401389	1	0	6	4	0.666667	+	0	0	1	promoter-TSS (NM_003566)	-154	EEA1
1937	chr5	10485861	10485903	1	0	6	4	0.666667	+	0	0	1	promoter-TSS (NM_003418)	-154	CNBP
794	chr9	101416628	101416792	1	1	24	16	0.666667	+	0	0	1	promoter-TSS (NM_001663)	-154	ARF6
1894	chr13	111452271	111452315	1	0	9	6	0.666667	+	0	0	1	promoter-TSS (NR_046666)	-153	CACNA2D3-AS1
2141	chr9	137394787	137394829	1	0	6	4	0.666667	+	0	0	1	promoter-TSS (NM_002317)	-150	LOX
949	chr12	101353345	101353420	1	1	9	6	0.666667	+	0	0	1	promoter-TSS (NM_006711)	-148	RNPS1
1878	chr2	151889388	151889430	1	0	9	6	0.666667	+	0	0	1	promoter-TSS (NM_000581)	-147	GPX1
239	chr6	133873167	133873423	1	1	26	17	0.653846	+	0	0	1	promoter-TSS (NM_197962)	-147	GLRX2
1891	chr11	121593206	121593389	1	1	26	17	0.653846	+	0	0	1	promoter-TSS (NM_018403)	-146	DCP1A
831	chr11	119304126	119304263	1	0	17	11	0.647059	+	0	0	1	promoter-TSS (NM_024496)	-140	IRF2BPL
645	chr5	137910983	137911169	1	1	17	11	0.647059	+	0	0	1	promoter-TSS (NM_001257392)	-138	CD63
899	chr6	14500160	14500279	1	0	17	11	0.647059	+	0	0	1	promoter-TSS (NM_001145102)	-137	SMAD3
5	chr2	109788498	109788587	1	0	14	9	0.642857	+	0	0	1	promoter-TSS (NM_001146310)	-136	C1orf86
1087	chr1	43437549	43437629	1	0	14	9	0.642857	+	0	0	1	promoter-TSS (NM_001204510)	-134	EIF4A1
2674	chr18	21850893	21851010	1	0	14	9	0.642857	+	0	0	1	promoter-TSS (NM_021242)	-133	MID1IP1
81	chr1	45252106	45252209	1	1	14	9	0.642857	+	0	0	1	promoter-TSS (NM_138428)	-132	SMIM12
694	chr5	126348792	126348886	1	0	14	9	0.642857	+	0	0	1	promoter-TSS (NM_001137664)	-132	ANAPC7
1281	chr9	90407860	90407950	1	0	14	9	0.642857	+	0	0	1	promoter-TSS (NM_007195)	-125	POLI
1361	chr13	43632547	43632733	1	1	25	16	0.64	+	0	0	1	promoter-TSS (NM_001271052)	-123	EMR2
2159	chr9	124041043	124041352	1	1	36	23	0.638889	+	0	0	1	promoter-TSS (NM_003339)	-122	UBE2D2
1264	chr14	96592066	96592141	1	0	11	7	0.636364	+	0	0	1	promoter-TSS (NM_138375)	-121	CABLES1
481	chr10	76513861	76513938	1	1	11	7	0.636364	+	0	0	1	promoter-TSS (NM_174902)	-117	LDLRAD3
1727	chr4	89256319	89256507	1	1	22	14	0.636364	+	0	0	1	promoter-TSS (NM_012469)	-114	PRPF6
1706	chr6	5031127	5031209	1	0	11	7	0.636364	+	0	0	1	promoter-TSS (NM_001256135)	-114	CSE1L
2298	chr12	123611175	123611274	1	0	11	7	0.636364	+	0	0	1	promoter-TSS (NM_014611)	-112	MDN1
1079	chr7	2548120	2548191	1	0	11	7	0.636364	+	0	0	1	promoter-TSS (NM_001105538)	-111	MYBBP1A
2200	chr8	93031506	93031575	1	0	11	7	0.636364	+	0	0	1	promoter-TSS (NM_013979)	-110	BNIP1
1296	chr17	21189784	21189876	1	1	11	7	0.636364	+	0	0	1	promoter-TSS (NM_024407)	-107	NDUFS7
1851	chr9	95055927	95056073	1	1	22	14	0.636364	+	0	0	1	promoter-TSS (NM_001128161)	-106	UBP1
1928	chr17	3543650	3543750	1	0	11	7	0.636364	+	0	0	1	promoter-TSS (NM_006810)	-99	PDIA5
1156	chr17	57929510	57929560	1	0	11	7	0.636364	+	0	0	1	promoter-TSS (NM_000988)	-96	RPL27
2683	chr9	127888554	127888703	1	1	22	14	0.636364	+	0	0	1	promoter-TSS (NM_000291)	-94	PGK1
99	chr8	37005730	37005803	1	0	11	7	0.636364	+	0	0	1	promoter-TSS (NM_001005417)	-93	B4GALT2
1425	chr5	175815463	175815553	1	0	19	12	0.631579	+	0	0	1	promoter-TSS (NM_001204159)	-93	SPHK2
1873	chr15	58791072	58791370	1	1	54	34	0.62963	+	0	0	1	promoter-TSS (NM_005793)	-91	NME6
1262	chr7	46517892	46517950	1	0	8	5	0.625	+	0	0	1	promoter-TSS (NM_006938)	-91	SNRPD1
1838	chr1_gl000192_random	544868	544912	1	0	8	5	0.625	+	0	0	1	promoter-TSS (NM_001098213)	-90	HRH1
442	chr21	39538091	39538136	1	0	8	5	0.625	+	0	0	1	promoter-TSS (NM_001025237)	-86	TSPAN4
93	chr11	46259281	46259339	1	0	8	5	0.625	+	0	0	1	promoter-TSS (NM_006347)	-85	PPIH
83	chr5	14902070	14902129	1	0	8	5	0.625	+	0	0	1	promoter-TSS (NM_031280)	-80	MRPS15
1331	chr2	240197582	240197794	1	1	24	15	0.625	+	0	0	1	promoter-TSS (NM_152784)	-80	LONP1
2672	chr17	41393317	41393378	1	0	8	5	0.625	+	0	0	1	promoter-TSS (NM_001139466)	-79	TBL1X
1696	chr19	45959207	45959262	1	0	8	5	0.625	+	0	0	1	promoter-TSS (NM_006809)	-78	TOMM34
1236	chr11	61370772	61370817	1	0	8	5	0.625	+	0	0	1	promoter-TSS (NM_001163034)	-76	RPTOR
1004	chr6	111889758	111889800	1	0	8	5	0.625	+	0	0	1	promoter-TSS (NM_001136509)	-75	ZNF843
1675	chr1	145209093	145209150	1	0	8	5	0.625	+	0	0	1	promoter-TSS (NM_199368)	-73	TRPC4AP
141	chr6	10695177	10695228	1	0	8	5	0.625	+	0	0	1	promoter-TSS (NM_001164391)	-68	MTF2
227	chr10	99257602	99257648	1	0	8	5	0.625	+	0	0	1	promoter-TSS (NM_032522)	-64	SNORD74
1498	chr6	73332423	73332466	1	0	8	5	0.625	+	0	0	1	promoter-TSS (NM_001171613)	-63	PREPL
955	chr9	139220818	139220862	1	0	8	5	0.625	+	0	0	1	promoter-TSS (NM_015041)	-62	CLUAP1
2175	chr11	66095998	66096041	1	0	8	5	0.625	+	0	0	1	promoter-TSS (NM_152407)	-59	GRPEL2
2027	chr9	116364550	116364619	1	0	8	5	0.625	+	0	0	1	promoter-TSS (NM_152540)	-52	SCFD2
1018	chr1	203482010	203482195	1	1	24	15	0.625	+	0	0	1	promoter-TSS (NR_039997)	-49	LOC100506083
181	chr10	105532393	105532464	1	0	8	5	0.625	+	0	0	1	promoter-TSS (NM_006472)	-47	TXNIP
1162	chr15	101205841	101205897	1	0	8	5	0.625	+	0	0	1	promoter-TSS (NM_138387)	-44	G6PC3
340	chr10	127942034	127942212	1	1	24	15	0.625	+	0	0	1	promoter-TSS (NM_001256910)	-44	DDX21
1481	chr2	46189990	46190033	1	0	8	5	0.625	+	0	0	1	promoter-TSS (NM_005253)	-44	FOSL2
342	chr13	107638473	107638538	1	0	8	5	0.625	+	0	0	1	promoter-TSS (NM_001256910)	-42	DDX21
926	chr2	113956883	113957139	1	1	37	23	0.621622	+	0	0	1	promoter-TSS (NM_001017919)	-36	RCCD1
2545	chr9	137437924	137437976	1	0	13	8	0.615385	+	0	0	1	promoter-TSS (NM_025195)	-28	TRIB1
2272	chr11	71010647	71010710	1	0	13	8	0.615385	+	0	0	1	promoter-TSS (NM_198486)	-17	RPL7L1
1170	chr17	21183543	21183637	1	0	13	8	0.615385	+	0	0	1	promoter-TSS (NR_033934)	-15	MRPL45P2
948	chr8	126525510	126525619	1	0	13	8	0.615385	+	0	0	1	promoter-TSS (NM_006711)	-15	RNPS1
2131	chr17	47533602	47533644	1	0	5	3	0.6	+	0	0	1	promoter-TSS (NM_139281)	-15	WDR36
1346	chr17	27438983	27439109	1	1	15	9	0.6	+	0	0	1	promoter-TSS (NM_024029)	-15	C19orf52
1426	chr10	43915795	43915891	1	0	10	6	0.6	+	0	0	1	promoter-TSS (NM_001270490)	-11	RPL18
1569	chr17	41150318	41150381	1	0	10	6	0.6	+	0	0	1	promoter-TSS (NM_032357)	-10	IMP4
1870	chr22	30987888	30987946	1	0	10	6	0.6	+	0	0	1	promoter-TSS (NR_102269)	-10	CCDC12
326	chr6	111279785	111279866	1	0	10	6	0.6	+	0	0	1	promoter-TSS (NM_001098206)	-8	HNRNPF
1680	chr1	45241303	45241421	1	1	15	9	0.6	+	0	0	1	promoter-TSS (NM_033630)	-8	SCAND1
2034	chr1	23881549	23881644	1	0	10	6	0.6	+	0	0	1	promoter-TSS (NM_020368)	-2	UTP3
951	chr3	52080273	52080370	1	0	15	9	0.6	+	0	0	1	promoter-TSS (NR_015441)	-2	LOC652276
2327	chr11	6659263	6659358	1	0	10	6	0.6	+	0	0	1	promoter-TSS (NM_001242768)	1	MTHFD1L
789	chr10	31986889	31987057	1	1	27	16	0.592593	+	0	0	1	promoter-TSS (NM_001256679)	1	PPP2R3C
1837	chr1	41469427	41469637	1	1	22	13	0.590909	+	0	0	1	promoter-TSS (NR_046734)	2	PRRT3-AS1
1106	chr1	11218044	11218169	1	1	17	10	0.588235	+	0	0	1	promoter-TSS (NM_004278)	4	PIGL
1314	chr7	55141710	55141797	1	0	17	10	0.588235	+	0	0	1	promoter-TSS (NM_004886)	4	MRPL54
452	chr15	72651299	72651402	1	1	12	7	0.583333	+	0	0	1	promoter-TSS (NM_004517)	7	RRP8
1794	chr4	187065357	187065471	1	0	12	7	0.583333	+	0	0	1	promoter-TSS (NM_001243225)	10	PES1
2417	chr8	26495171	26495259	1	0	12	7	0.583333	+	0	0	1	promoter-TSS (NM_006980)	10	MTERF
178	chrX	77359330	77359814	1	1	510	295	0.578431	+	0	0	1	promoter-TSS (NM_203458)	11	NOTCH2NL
987	chr5	168081490	168081534	1	0	7	4	0.571429	+	0	0	1	promoter-TSS (NM_013302)	11	EEF2K
85	chr12	25869907	25869968	1	0	14	8	0.571429	+	0	0	1	promoter-TSS (NM_017850)	12	C1orf109
2655	chr6	166975402	166975444	1	0	7	4	0.571429	+	0	0	1	promoter-TSS (NM_020385)	14	REXO4
2237	chr1	245082193	245082235	1	0	7	4	0.571429	+	0	0	1	promoter-TSS (NR_026737)	15	PAK1IP1
254	chr11	65585859	65585901	1	0	7	4	0.571429	+	0	0	1	promoter-TSS (NM_014388)	16	DIEXF
1068	chr22	51170641	51170683	1	0	7	4	0.571429	+	0	0	1	promoter-TSS (NM_001383)	17	DPH1
1224	chr1	38478023	38478065	1	0	7	4	0.571429	+	0	0	1	promoter-TSS (NR_003013)	18	LINC00338
489	chr1	150254869	150254911	1	0	7	4	0.571429	+	0	0	1	promoter-TSS (NM_014502)	19	PRPF19
1734	chr3	122785736	122785778	1	0	7	4	0.571429	+	0	0	1	promoter-TSS (NM_014825)	20	URB1
45	chr11	60674021	60674063	1	0	7	4	0.571429	+	0	0	1	promoter-TSS (NM_014870)	21	ZBTB40
1352	chr11	68671365	68671407	1	0	7	4	0.571429	+	0	0	1	promoter-TSS (NM_001136195)	21	TNPO2
1404	chr5	40835258	40835300	1	0	7	4	0.571429	+	0	0	1	promoter-TSS (NM_020158)	22	EXOSC5
2172	chr11	65149936	65149978	1	0	7	4	0.571429	+	0	0	1	promoter-TSS (NM_020117)	23	LARS
1123	chr19	12780000	12780057	1	0	7	4	0.571429	+	0	0	1	promoter-TSS (NM_018096)	25	NLE1
1478	chr19	13057159	13057201	1	0	7	4	0.571429	+	0	0	1	promoter-TSS (NM_004341)	25	CAD
1096	chr4	41937796	41938051	1	1	28	16	0.571429	+	0	0	1	promoter-TSS (NM_144607)	26	LSMD1
1297	chr19	2426990	2427032	1	0	7	4	0.571429	+	0	0	1	promoter-TSS (NM_001018)	26	RPS15
87	chr19	56167027	56167069	1	0	7	4	0.571429	+	0	0	1	promoter-TSS (NM_006802)	27	SF3A3
649	chr16	4428299	4428341	1	0	7	4	0.571429	+	0	0	1	promoter-TSS (NM_207344)	28	SPRYD4
1222	chr14	50467727	50467769	1	0	7	4	0.571429	+	0	0	1	promoter-TSS (NR_038110)	29	SNHG16
1141	chr12	52596931	52597054	1	0	14	8	0.571429	+	0	0	1	promoter-TSS (NM_021724)	34	NR1D1
2435	chr19	624094	624136	1	0	7	4	0.571429	+	0	0	1	promoter-TSS (NM_019042)	38	PUS7
2602	chr7	130581935	130581977	1	0	7	4	0.571429	+	0	0	1	promoter-TSS (NM_013417)	38	IARS
2612	chr1	23729646	23729688	1	0	7	4	0.571429	+	0	0	1	promoter-TSS (NM_006731)	38	FKTN
263	chr19	54539320	54539362	1	0	7	4	0.571429	+	0	0	1	promoter-TSS (NM_004446)	42	EPRS
610	chr1	170222464	170222517	1	0	7	4	0.571429	+	0	0	1	promoter-TSS (NM_018048)	42	MAGOHB
1369	chr1	20707331	20707383	1	0	14	8	0.571429	+	0	0	1	promoter-TSS (NM_001025604)	43	ARRDC2
1885	chr3	65965623	65965665	1	0	7	4	0.571429	+	0	0	1	promoter-TSS (NM_000992)	43	RPL29
1528	chr2	65527597	65527639	1	0	7	4	0.571429	+	0	0	1	promoter-TSS (NR_033872)	45	PCBP1-AS1
2124	chr14	96572531	96572573	1	0	7	4	0.571429	+	0	0	1	promoter-TSS (NM_001025)	45	RPS23
1154	chr8	57802664	57802706	1	0	7	4	0.571429	+	0	0	1	promoter-TSS (NM_001261434)	45	AARSD1
1213	chr2	65034571	65034613	1	0	7	4	0.571429	+	0	0	1	promoter-TSS (NM_139177)	45	SLC39A11
1182	chr19	38552058	38552100	1	0	7	4	0.571429	+	0	0	1	promoter-TSS (NR_037149)	49	NME1
2026	chr17	38256851	38257036	1	1	23	13	0.565217	+	0	0	1	promoter-TSS (NM_152540)	49	SCFD2
1109	chr1	110312088	110312203	1	1	16	9	0.5625	+	0	0	1	promoter-TSS (NM_001267552)	51	PEMT
324	chr5	14410966	14411008	1	0	9	5	0.555556	+	0	0	1	promoter-TSS (NR_026827)	51	LINC00839
705	chr5	114750350	114750417	1	0	9	5	0.555556	+	0	0	1	promoter-TSS (NM_000970)	53	RPL6
1735	chr20	13322536	13322606	1	0	9	5	0.555556	+	0	0	1	promoter-TSS (NR_027873)	56	PAXBP1
989	chr11	85873381	85873423	1	0	9	5	0.555556	+	0	0	1	promoter-TSS (NM_001083614)	56	EARS2
1436	chr5	5340456	5340498	1	0	9	5	0.555556	+	0	0	1	promoter-TSS (NM_145232)	58	CTU1
1695	chr9	6681155	6681232	1	0	9	5	0.555556	+	0	0	1	promoter-TSS (NM_006809)	58	TOMM34
2234	chr12	48329125	48329167	1	0	9	5	0.555556	+	0	0	1	promoter-TSS (NM_031480)	61	RIOK1
1449	chr8	64059408	64059459	1	0	9	5	0.555556	+	0	0	1	promoter-TSS (NM_001009)	61	MIR4754
1751	chr7	44587519	44587578	1	0	9	5	0.555556	+	0	0	1	promoter-TSS (NM_015056)	62	HSF2BP
1101	chr3	54935414	54935456	1	0	9	5	0.555556	+	0	0	1	promoter-TSS (NM_012393)	62	PFAS
1390	chr1	36929919	36929998	1	0	9	5	0.555556	+	0	0	1	promoter-TSS (NR_038278)	63	LINC00665
2306	chr1	46016509	46016563	1	0	9	5	0.555556	+	0	0	1	promoter-TSS (NM_138408)	63	GTF3C6
543	chr1	28975249	28975327	1	0	9	5	0.555556	+	0	0	1	promoter-TSS (NM_002180)	67	IGHMBP2
1723	chr12	49075770	49075812	1	0	9	5	0.555556	+	0	0	1	promoter-TSS (NM_033081)	69	DIDO1
153	chr12	93861455	93861578	1	1	18	10	0.555556	+	0	0	1	promoter-TSS (NR_003023)	70	SCARNA2
2261	chr3	138068805	138068859	1	0	9	5	0.555556	+	0	0	1	promoter-TSS (NM_007104)	71	RPL10A
657	chr19	4976431	4976498	1	0	9	5	0.555556	+	0	0	1	promoter-TSS (NM_206914)	73	METTL1
475	chr11	497348	497411	1	0	9	5	0.555556	+	0	0	1	promoter-TSS (NM_001144030)	75	NAT10
954	chr6	56803462	56803504	1	0	9	5	0.555556	+	0	0	1	promoter-TSS (NM_001002017)	76	HCFC1R1
1116	chr7	28387860	28387902	1	0	9	5	0.555556	+	0	0	1	promoter-TSS (NM_000984)	76	RPL23A
707	chr11	121906890	121906955	1	0	9	5	0.555556	+	0	0	1	promoter-TSS (NM_002567)	76	PEBP1
2620	chr6	170747637	170747689	1	0	9	5	0.555556	+	0	0	1	promoter-TSS (NM_004697)	78	PRPF4
82	chr16	11179199	11179273	1	0	9	5	0.555556	+	0	0	1	promoter-TSS (NM_031280)	81	MRPS15
109	chr3	43935942	43936026	1	0	9	5	0.555556	+	0	0	1	promoter-TSS (NM_001202413)	81	AKR1A1
1579	chr6	14804671	14804754	1	0	11	6	0.545455	+	0	0	1	promoter-TSS (NM_199227)	82	METAP1D
1471	chr6	14804852	14804894	1	0	11	6	0.545455	+	0	0	1	promoter-TSS (NM_016047)	83	SF3B14
329	chr1	182113240	182113323	1	0	11	6	0.545455	+	0	0	1	promoter-TSS (NM_001099282)	83	ZNF239
1651	chr4	4782643	4782739	1	0	11	6	0.545455	+	0	0	1	promoter-TSS (NM_181493)	85	ITPA
2366	chr5	14901949	14902021	1	0	11	6	0.545455	+	0	0	1	promoter-TSS (NR_003085)	91	AIMP2
2509	chr17	80357221	80357303	1	0	11	6	0.545455	+	0	0	1	promoter-TSS (NM_004318)	93	MIR4470
778	chr20	3190354	3190422	1	0	11	6	0.545455	+	0	0	1	promoter-TSS (NM_001641)	97	APEX1
1133	chr19	17971085	17971179	1	0	11	6	0.545455	+	0	0	1	promoter-TSS (NM_000978)	99	RPL23
882	chr9	139220621	139220713	1	0	11	6	0.545455	+	0	0	1	5' UTR (NM_016304, exon 1 of 6)	102	RSL24D1
1565	chr11	65195931	65196003	1	0	11	6	0.545455	+	0	0	1	non-coding (NR_048556, exon 1 of 5)	104	TSN
950	chr9	125108871	125108954	1	0	13	7	0.538462	+	0	0	1	promoter-TSS (NM_001048212)	107	MIR3178
2106	chr19	33569104	33569185	1	0	13	7	0.538462	+	0	0	1	intron (NM_000997, intron 1 of 3)	108	RPL37
2043	chr20	3190160	3190277	1	0	13	7	0.538462	+	0	0	1	promoter-TSS (NR_045644)	112	SMARCAD1
1360	chr21	45751966	45752074	1	0	13	7	0.538462	+	0	0	1	5' UTR (NM_078481, exon 1 of 20)	113	CD97
102	chr17	41445202	41445291	1	0	13	7	0.538462	+	0	0	1	promoter-TSS (NR_000015)	116	RPS8
1189	chr12	133191697	133191803	1	0	15	8	0.533333	+	0	0	1	intron (NM_016070, intron 1 of 4)	118	MRPS23
883	chr7	43187927	43188063	1	0	15	8	0.533333	+	0	0	1	non-coding (NR_037923, exon 1 of 16)	120	DYX1C1-CCPG1
1601	chr18	19192091	19192247	1	0	15	8	0.533333	+	0	0	1	5' UTR (NM_178231, exon 1 of 5)	121	ICA1L
2206	chr4	22516991	22517103	1	1	15	8	0.533333	+	0	0	1	promoter-TSS (NM_138820)	123	NOP16
973	chr8	26496499	26496598	1	0	15	8	0.533333	+	0	0	1	5' UTR (NM_015027, exon 1 of 23)	124	PDXDC1
341	chr2	235330934	235331062	1	0	15	8	0.533333	+	0	0	1	promoter-TSS (NM_001256910)	127	DDX21
780	chr13	45300432	45300616	1	0	30	16	0.533333	+	0	0	1	exon (NM_006109, exon 1 of 17)	127	PRMT5
2064	chr21	47500288	47500446	1	1	19	10	0.526316	+	0	0	1	5' UTR (NM_018352, exon 1 of 7)	132	TMA16
2036	chr19	58898065	58898262	1	1	19	10	0.526316	+	0	0	1	5' UTR (NM_020236, exon 1 of 9)	132	MRPL1
992	chr22	38148535	38148741	1	1	19	10	0.526316	+	0	0	1	non-coding (NR_037158, exon 1 of 3)	132	IL21R-AS1
682	chr12	110993322	110993646	1	1	44	23	0.522727	+	0	0	1	5' UTR (NM_014503, exon 1 of 62)	143	UTP20
2394	chr1	33899271	33899437	1	0	22	11	0.5	+	0	0	1	intron (NR_003697, intron 1 of 4)	144	SNHG15
2132	chr1	150782324	150782391	1	0	10	5	0.5	+	0	0	1	exon (NM_139281, exon 1 of 23)	144	WDR36
1487	chr1	45265414	45265680	1	0	26	13	0.5	+	0	0	1	5' UTR (NM_001031684, exon 1 of 8)	145	SRSF7
971	chr1	33501721	33501763	1	0	6	3	0.5	+	0	0	1	exon (NM_015659, exon 1 of 9)	147	RSL1D1
389	chr1	9127400	9127551	1	0	18	9	0.5	+	0	0	1	5' UTR (NM_020348, exon 1 of 11)	151	CNNM1
710	chr1	234735669	234735715	1	0	8	4	0.5	+	0	0	1	promoter-TSS (NR_038924)	158	RPLP0
68	chr1	234908296	234908345	1	0	8	4	0.5	+	0	0	1	TTS (NR_004407)	176	RNU11
1869	chr1	26021703	26021770	1	0	10	5	0.5	+	0	0	1	intron (NM_144716, intron 2 of 7)	178	CCDC12
1447	chr10	121417902	121417946	1	0	8	4	0.5	+	0	0	1	intron (NM_152478, intron 1 of 4)	182	ZNF583
1153	chr10	11800352	11800409	1	0	8	4	0.5	+	0	0	1	non-coding (NR_049772, exon 1 of 10)	183	PSME3
514	chr11	118758547	118758589	1	0	6	3	0.5	+	0	0	1	5' UTR (NM_001077241, exon 1 of 6)	185	SLC25A45
488	chr11	931500	931599	1	0	14	7	0.5	+	0	0	1	exon (NM_024098, exon 1 of 4)	188	CCDC86
1619	chr12	123547436	123547505	1	0	8	4	0.5	+	0	0	1	exon (NM_182847, exon 1 of 9)	189	ASIC4
1535	chr12	66217272	66217352	1	0	8	4	0.5	+	0	0	1	5' UTR (NM_033046, exon 1 of 13)	189	RTKN
2293	chr12	108079316	108079384	1	0	10	5	0.5	+	0	0	1	intron (NM_001402, intron 1 of 7)	208	EEF1A1
1263	chr12	125412990	125413104	1	0	14	7	0.5	+	0	0	1	intron (NM_006938, intron 1 of 3)	209	SNRPD1
1681	chr12	76206041	76206087	1	0	10	5	0.5	+	0	0	1	intron (NM_001199535, intron 1 of 4)	213	TGIF2
1527	chr13	115060663	115060719	1	0	8	4	0.5	+	0	0	1	promoter-TSS (NM_006196)	214	PCBP1-AS1
1196	chr14	53976777	53976855	1	0	14	7	0.5	+	0	0	1	promoter-TSS (NM_030938)	215	PTRH2
1547	chr14	75407020	75407064	1	0	8	4	0.5	+	0	0	1	exon (NM_004418, exon 1 of 4)	219	DUSP2
2044	chr15	45020965	45021009	1	0	8	4	0.5	+	0	0	1	intron (NM_001968, intron 1 of 6)	220	EIF4E
518	chr16	83723037	83723083	1	0	8	4	0.5	+	0	0	1	non-coding (NR_028272, exon 1 of 1)	223	NEAT1
230	chr16	21566339	21566393	1	0	8	4	0.5	+	0	0	1	5' UTR (NM_032360, exon 1 of 8)	225	ACBD6
2388	chr16	70775114	70775190	1	0	10	5	0.5	+	0	0	1	5' UTR (NM_001256879, exon 1 of 12)	229	POLD2
2230	chr16	68057111	68057249	1	0	16	8	0.5	+	0	0	1	intron (NM_006638, intron 1 of 7)	232	RPP40
792	chr16	28545922	28545966	1	0	10	5	0.5	+	0	0	1	intron (NM_001032, intron 1 of 2)	235	RPS29
879	chr17	80357088	80357132	1	0	8	4	0.5	+	0	0	1	promoter-TSS (NR_026891)	236	GABPB1
2016	chr17	42406092	42406155	1	0	8	4	0.5	+	0	0	1	intron (NM_001145432, intron 1 of 2)	237	SMIM20
245	chr17	38296727	38296802	1	0	10	5	0.5	+	0	0	1	non-coding (NR_002930, exon 1 of 22)	238	PTPRVP
1929	chr17	36631028	36631119	1	0	12	6	0.5	+	0	0	1	promoter-TSS (NM_198402)	239	MYLK-AS1
2367	chr18	43146425	43146469	1	0	8	4	0.5	+	0	0	1	promoter-TSS (NR_003085)	240	AIMP2
420	chr18	43407745	43407835	1	0	10	5	0.5	+	0	0	1	intron (NM_213649, intron 1 of 13)	241	SFXN4
2157	chr19	50887351	50887437	1	0	10	5	0.5	+	0	0	1	5' UTR (NM_004134, exon 1 of 17)	242	HSPA9
630	chr19	18111963	18112010	1	0	8	4	0.5	+	0	0	1	intron (NM_017822, intron 1 of 9)	244	KANSL2
1580	chr19	6092625	6092689	1	0	18	9	0.5	+	0	0	1	intron (NM_199227, intron 1 of 9)	246	METAP1D
1025	chr19	5046850	5046965	1	0	10	5	0.5	+	0	0	1	intron (NM_001361, intron 1 of 8)	250	DHODH
676	chr2	70141452	70141494	1	0	6	3	0.5	+	0	0	1	intron (NR_038161, intron 1 of 6)	251	MRPL42
1652	chr2	47100872	47100922	1	0	12	6	0.5	+	0	0	1	intron (NM_001267623, intron 1 of 5)	254	ITPA
1132	chr2	28806934	28806980	1	0	8	4	0.5	+	0	0	1	promoter-TSS (NR_002576)	254	RPL23
2205	chr20	8626721	8626767	1	0	10	5	0.5	+	0	0	1	promoter-TSS (NM_138820)	255	NOP16
251	chr22	47194737	47194786	1	0	8	4	0.5	+	0	0	1	intron (NR_024171, intron 1 of 9)	257	MDM4
1143	chr22	42772794	42772839	1	0	8	4	0.5	+	0	0	1	5' UTR (NM_007359, exon 1 of 14)	258	CASC3
2170	chr3	119891061	119891132	1	0	10	5	0.5	+	0	0	1	intron (NM_020117, intron 1 of 31)	263	LARS
2654	chr4	38162140	38162195	1	0	8	4	0.5	+	0	0	1	exon (NM_020385, exon 1 of 8)	266	REXO4
912	chr5	37837574	37837616	1	0	6	3	0.5	+	0	0	1	exon (NM_018285, exon 1 of 1)	299	IMP3
759	chr5	156944282	156944341	1	0	10	5	0.5	+	0	0	1	intron (NM_206808, intron 1 of 8)	305	CLYBL
2280	chr5	171550312	171550360	1	0	8	4	0.5	+	0	0	1	intron (NM_001271971, intron 1 of 11)	306	HSP90AB1
604	chr5	178692784	178692898	1	0	16	8	0.5	+	0	0	1	intron (NM_001144958, intron 1 of 19)	308	EFCAB4B
1015	chr5	142599504	142599546	1	0	6	3	0.5	+	0	0	1	5' UTR (NM_017803, exon 1 of 17)	333	DUS2L
1530	chr6	7915833	7915885	1	0	8	4	0.5	+	0	0	1	promoter-TSS (NM_032601)	351	MPHOSPH10
2518	chr6	155636152	155636214	1	0	10	5	0.5	+	0	0	1	intron (NM_001444, intron 1 of 3)	360	FABP5
1496	chr6	130182562	130182627	1	0	8	4	0.5	+	0	0	1	intron (NM_022065, intron 1 of 37)	363	THADA
1587	chr6	42847619	42847688	1	0	8	4	0.5	+	0	0	1	5' UTR (NM_001145412, exon 1 of 5)	371	NFE2L2
2256	chr6	36650294	36650351	1	0	8	4	0.5	+	0	0	1	intron (NM_001242803, intron 1 of 5)	381	BTN3A3
2031	chr6	56803644	56803692	1	0	12	6	0.5	+	0	0	1	promoter-TSS (NM_002703)	384	PAICS
1126	chr6	131250277	131250351	1	0	12	6	0.5	+	0	0	1	intron (NM_012138, intron 1 of 11)	386	AATF
874	chr8	142869908	142869955	1	0	8	4	0.5	+	0	0	1	intron (NM_017553, intron 1 of 35)	389	INO80
1485	chr8	101734742	101734812	1	0	8	4	0.5	+	0	0	1	5' UTR (NM_001139488, exon 1 of 18)	396	RASGRP3
1699	chr8	26495323	26495391	1	0	12	6	0.5	+	0	0	1	promoter-TSS (NM_001242921)	407	PLTP
307	chr9	129948686	129948731	1	0	10	5	0.5	+	0	0	1	promoter-TSS (NM_145010)	413	THNSL1
2126	chr9	137030548	137030601	1	0	8	4	0.5	+	0	0	1	promoter-TSS (NM_006467)	417	MBLAC2
1951	chrX	133852454	133852520	1	0	10	5	0.5	+	0	0	1	intron (NM_018147, intron 1 of 4)	425	FAIM
69	chr6	168566190	168566532	1	1	48	23	0.479167	+	0	0	1	TTS (NR_004407)	431	RNU11
1350	chr11	67138106	67138283	1	0	19	9	0.473684	+	0	0	1	promoter-TSS (NM_032332)	436	WDR83OS
2436	chr16	3550844	3550922	1	0	19	9	0.473684	+	0	0	1	intron (NM_022484, intron 1 of 4)	439	TMEM168
1368	chr17	75346609	75346785	1	0	17	8	0.470588	+	0	0	1	intron (NM_000980, intron 1 of 4)	445	RPL18A
957	chr1	92159199	92159295	1	0	15	7	0.466667	+	0	0	1	intron (NM_003223, intron 1 of 6)	482	TFAP4
946	chr10	102792824	102792912	1	0	15	7	0.466667	+	0	0	1	exon (NM_001099456, exon 1 of 2)	490	NPW
1588	chr12	71054838	71054937	1	0	15	7	0.466667	+	0	0	1	intron (NM_138285, intron 1 of 8)	498	NUP35
1905	chr17	17725548	17725743	1	1	28	13	0.464286	+	0	0	1	intron (NM_001177599, intron 1 of 10)	507	SUCLG2
155	chr3	141998814	141998989	1	1	26	12	0.461538	+	0	0	1	intron (NM_153340, intron 1 of 10)	508	ATXN7L2
970	chr5	67705220	67705327	1	0	13	6	0.461538	+	0	0	1	intron (NM_015659, intron 1 of 8)	508	RSL1D1
1909	chr5	142527612	142527675	1	0	13	6	0.461538	+	0	0	1	5' UTR (NM_032778, exon 1 of 10)	512	MINA
400	chrX	54508677	54508775	1	0	13	6	0.461538	+	0	0	1	intron (NM_004741, intron 1 of 12)	534	NOLC1
1881	chr17	48950203	48950381	1	1	24	11	0.458333	+	0	0	1	TTS (NM_001200032)	543	IFRD2
911	chr1	38156145	38156214	1	0	11	5	0.454545	+	0	0	1	exon (NM_018285, exon 1 of 1)	545	IMP3
1353	chr14	77495118	77495245	1	0	11	5	0.454545	+	0	0	1	intron (NR_072976, intron 1 of 7)	552	RAD23A
1125	chr2	26143406	26143483	1	0	11	5	0.454545	+	0	0	1	promoter-TSS (NM_178517)	556	MYO19
371	chr7	24781809	24781907	1	0	11	5	0.454545	+	0	0	1	intron (NM_020799, intron 1 of 10)	576	STAMBPL1
836	chr1	93544699	93544748	1	0	9	4	0.444444	+	0	0	1	promoter-TSS (NM_001193316)	584	AHSA1
2520	chr1	53576064	53576124	1	0	9	4	0.444444	+	0	0	1	intron (NM_001083588, intron 1 of 7)	591	E2F5
2392	chr11	35965332	35965417	1	0	9	4	0.444444	+	0	0	1	intron (NM_021130, intron 1 of 4)	608	PPIA
500	chr12	148117	148168	1	0	9	4	0.444444	+	0	0	1	exon (NM_018093, exon 2 of 12)	614	WDR74
2275	chr14	35873072	35873147	1	0	9	4	0.444444	+	0	0	1	intron (NM_001198934, intron 2 of 21)	616	ABCC10
1624	chr16	3074176	3074245	1	0	9	4	0.444444	+	0	0	1	intron (NM_005381, intron 1 of 13)	627	NCL
2013	chr16	2581867	2581931	1	0	9	4	0.444444	+	0	0	1	intron (NM_145290, intron 1 of 18)	630	GPR125
1179	chr16	227547	227634	1	0	9	4	0.444444	+	0	0	1	intron (NM_052855, intron 1 of 4)	648	ANKRD40
1995	chr16	55521047	55521097	1	0	9	4	0.444444	+	0	0	1	intron (NR_024253, intron 1 of 5)	654	FAM86EP
1842	chr17	27047006	27047145	1	0	18	8	0.444444	+	0	0	1	promoter-TSS (NM_024334)	656	CHCHD4
622	chr17	37009765	37009833	1	0	9	4	0.444444	+	0	0	1	non-coding (NR_026806, exon 1 of 1)	669	FLJ13224
1946	chr17	7961037	7961111	1	0	9	4	0.444444	+	0	0	1	intron (NM_000532, intron 1 of 14)	676	PCCB
1219	chr19	4246863	4246927	1	0	9	4	0.444444	+	0	0	1	intron (NM_182965, intron 2 of 5)	692	SPHK1
1783	chr19	1591568	1591617	1	0	9	4	0.444444	+	0	0	1	exon (NM_001017964, exon 3 of 5)	718	YDJC
401	chr19	16484364	16484438	1	0	9	4	0.444444	+	0	0	1	intron (NM_004741, intron 1 of 12)	722	NOLC1
1542	chr2	129294980	129295022	1	0	9	4	0.444444	+	0	0	1	promoter-TSS (NR_038942)	724	MAT2A
184	chr2	85660755	85661071	1	1	54	24	0.444444	+	0	0	1	3' UTR (NM_003528, exon 1 of 1)	735	HIST2H2BE
381	chr2	96810930	96810990	1	0	9	4	0.444444	+	0	0	1	intron (NM_022362, intron 1 of 30)	741	MMS19
1648	chr2	153192617	153192670	1	0	9	4	0.444444	+	0	0	1	intron (NM_080725, intron 1 of 1)	742	SRXN1
1192	chr2	113240680	113240741	1	0	9	4	0.444444	+	0	0	1	intron (NR_034041, intron 1 of 3)	749	SRSF1
1305	chr2	26995341	26995383	1	0	9	4	0.444444	+	0	0	1	intron (NM_012458, intron 2 of 2)	753	TIMM13
1315	chr2	43273801	43273843	1	0	9	4	0.444444	+	0	0	1	intron (NM_139355, intron 1 of 13)	758	MATK
2470	chr2	46189828	46189890	1	0	9	4	0.444444	+	0	0	1	intron (NM_016612, intron 1 of 3)	764	SLC25A37
74	chr20	39958358	39958419	1	0	9	4	0.444444	+	0	0	1	intron (NR_037591, intron 1 of 7)	770	AK2
623	chr22	33119882	33119924	1	0	9	4	0.444444	+	0	0	1	intron (NM_139241, intron 1 of 16)	771	FGD4
2021	chr22	21983543	21983700	1	1	27	12	0.444444	+	0	0	1	intron (NM_018126, intron 1 of 6)	787	TMEM33
2665	chr3	27524728	27524786	1	0	9	4	0.444444	+	0	0	1	promoter-TSS (NM_015597)	814	DKFZP434A062
179	chr6	112366150	112366222	1	0	9	4	0.444444	+	0	0	1	intron (NM_203458, intron 1 of 4)	821	NOTCH2NL
2196	chr6	74414036	74414078	1	0	9	4	0.444444	+	0	0	1	intron (NM_001037738, intron 1 of 9)	845	NPM1
790	chr6	158640383	158640464	1	0	9	4	0.444444	+	0	0	1	intron (NM_020529, intron 1 of 5)	850	NFKBIA
1949	chr7	30590728	30590793	1	0	9	4	0.444444	+	0	0	1	intron (NM_001252090, intron 1 of 5)	862	MRAS
1304	chr8	24086784	24086826	1	0	9	4	0.444444	+	0	0	1	TTS (NM_182973)	864	TIMM13
2291	chr8	49104777	49104819	1	0	9	4	0.444444	+	0	0	1	intron (NM_001160134, intron 1 of 11)	874	KCNQ5
407	chr9	117247247	117247317	1	0	9	4	0.444444	+	0	0	1	intron (NM_015916, intron 1 of 3)	884	CALHM2
979	chr2	86113939	86114007	1	0	16	7	0.4375	+	0	0	1	non-coding (NR_028028, exon 2 of 2)	886	ITPRIPL2
505	chr7	27717602	27717736	1	0	16	7	0.4375	+	0	0	1	intron (NM_004451, intron 1 of 6)	889	ESRRA
1576	chr8	134230109	134230178	1	0	16	7	0.4375	+	0	0	1	intron (NM_052905, intron 1 of 25)	893	FMNL2
935	chr21	46562539	46562628	1	0	23	10	0.434783	+	0	0	1	TTS (NM_000558)	912	HBA1
1009	chr1	27855857	27855899	1	0	7	3	0.428571	+	0	0	1	intron (NM_005886, intron 1 of 19)	925	KATNB1
1220	chr1	17231819	17231861	1	0	7	3	0.428571	+	0	0	1	intron (NM_182965, intron 3 of 5)	938	SPHK1
2664	chr1	226005438	226005480	1	0	7	3	0.428571	+	0	0	1	non-coding (NR_026964, exon 1 of 1)	939	DKFZP434A062
1555	chr1	8938122	8938164	1	0	7	3	0.428571	+	0	0	1	intron (NM_153712, intron 1 of 6)	968	TTL
1088	chr1	161087253	161087295	1	0	7	3	0.428571	+	0	0	1	intron (NR_037926, intron 12 of 21)	970	EIF4A1
1131	chr1	193074734	193074776	1	0	7	3	0.428571	+	0	0	1	intron (NM_003559, intron 1 of 9)	970	PIP4K2B
490	chr10	5061108	5061150	1	0	7	3	0.428571	+	0	0	1	intron (NM_152718, intron 1 of 19)	994	VWCE
411	chr10	103912634	103912676	1	0	7	3	0.428571	+	0	0	1	intron (NM_001008541, intron 1 of 4)	1004	MXI1
770	chr11	61061773	61061815	1	0	7	3	0.428571	+	0	0	1	non-coding (NR_047495, exon 1 of 1)	1057	LINC00565
1298	chr11	72533142	72533184	1	0	7	3	0.428571	+	0	0	1	intron (NM_003926, intron 1 of 5)	1059	MBD3
2663	chr11	68657651	68657728	1	0	14	6	0.428571	+	0	0	1	non-coding (NR_026964, exon 1 of 1)	1112	DKFZP434A062
1387	chr11	762636	762699	1	0	7	3	0.428571	+	0	0	1	intron (NM_144617, intron 1 of 2)	1134	HSPB6
1847	chr11	10921240	10921282	1	0	7	3	0.428571	+	0	0	1	intron (NM_001258379, intron 1 of 24)	1154	SLC4A7
1687	chr12	107348695	107348771	1	0	7	3	0.428571	+	0	0	1	intron (NM_001167820, intron 1 of 2)	1177	BLCAP
783	chr12	56123039	56123081	1	0	7	3	0.428571	+	0	0	1	intron (NM_001198568, intron 1 of 24)	1206	ADCY4
1066	chr12	112847369	112847411	1	0	7	3	0.428571	+	0	0	1	intron (NM_002615, intron 1 of 7)	1235	SERPINF1
1266	chr13	100259203	100259245	1	0	7	3	0.428571	+	0	0	1	intron (NM_001242508, intron 3 of 15)	1244	OSBPL1A
467	chr13	114830979	114831098	1	0	14	6	0.428571	+	0	0	1	intron (NM_001202439, intron 1 of 4)	1247	NCR3LG1
103	chr14	50359279	50359321	1	0	7	3	0.428571	+	0	0	1	exon (NM_153274, exon 3 of 9)	1268	BEST4
599	chr14	77924936	77924978	1	0	7	3	0.428571	+	0	0	1	non-coding (NR_026823, exon 3 of 3)	1269	FAM138D
611	chr14	68826901	68826943	1	0	7	3	0.428571	+	0	0	1	intron (NM_001145426, intron 1 of 8)	1281	YBX3
544	chr16	70380678	70380720	1	0	7	3	0.428571	+	0	0	1	intron (NM_001098515, intron 1 of 2)	1327	MRGPRF
1915	chr17	74178420	74178510	1	0	14	6	0.428571	+	0	0	1	exon (NM_199512, exon 2 of 8)	1334	CCDC80
834	chr17	55927294	55927336	1	0	7	3	0.428571	+	0	0	1	intron (NM_033426, intron 1 of 3)	1371	KIAA1737
80	chr17	47592600	47592672	1	0	14	6	0.428571	+	0	0	1	intron (NM_001005752, intron 1 of 1)	1379	GJB3
755	chr18	46520880	46520922	1	0	7	3	0.428571	+	0	0	1	intron (NR_027350, intron 1 of 1)	1392	MIR17HG
468	chr19	2723296	2723338	1	0	7	3	0.428571	+	0	0	1	intron (NM_001202439, intron 1 of 4)	1392	NCR3LG1
428	chr19	3762648	3762690	1	0	7	3	0.428571	+	0	0	1	intron (NM_016567, intron 1 of 7)	1433	BCCIP
1250	chr2	12596515	12596557	1	0	7	3	0.428571	+	0	0	1	intron (NM_004207, intron 1 of 4)	1456	SLC16A3
1810	chr2	27008544	27008586	1	0	7	3	0.428571	+	0	0	1	intron (NM_152243, intron 1 of 2)	1479	CDC42EP1
1512	chr2	33824619	33824661	1	0	7	3	0.428571	+	0	0	1	intron (NM_003400, intron 1 of 24)	1513	XPO1
191	chr2	122513204	122513246	1	0	7	3	0.428571	+	0	0	1	intron (NM_001126337, intron 1 of 11)	1613	MIR554
1446	chr2	219271943	219271985	1	0	7	3	0.428571	+	0	0	1	intron (NM_001012478, intron 1 of 11)	1632	U2AF2
16	chr2	242824590	242824632	1	0	7	3	0.428571	+	0	0	1	intron (NM_014851, intron 1 of 3)	1639	KLHL21
956	chr2	217209217	217209259	1	0	7	3	0.428571	+	0	0	1	intron (NM_003223, intron 1 of 6)	1641	TFAP4
1223	chr2	47104205	47104247	1	0	7	3	0.428571	+	0	0	1	intron (NM_001008529, intron 1 of 4)	1655	MXRA7
1812	chr2	9521705	9521747	1	0	7	3	0.428571	+	0	0	1	intron (NM_138632, intron 1 of 7)	1711	TRIOBP
526	chr20	633251	633293	1	0	7	3	0.428571	+	0	0	1	non-coding (NR_002819, exon 1 of 1)	1743	MALAT1
510	chr22	32149742	32149784	1	0	7	3	0.428571	+	0	0	1	intron (NM_006779, intron 1 of 1)	1757	CDC42EP2
2146	chr3	188004204	188004246	1	0	7	3	0.428571	+	0	0	1	intron (NM_001131027, intron 1 of 5)	1758	PDLIM4
2643	chr3	27674823	27674865	1	0	7	3	0.428571	+	0	0	1	intron (NM_054012, intron 1 of 14)	1802	ASS1
451	chr4	78783880	78783994	1	0	14	6	0.428571	+	0	0	1	intron (NM_000613, intron 4 of 9)	1826	HPX
725	chr6	44214980	44215022	1	0	7	3	0.428571	+	0	0	1	intron (NM_001122636, intron 1 of 10)	1827	GALNT9
393	chr7	27215030	27215072	1	0	7	3	0.428571	+	0	0	1	intron (NM_030971, intron 2 of 11)	1872	SFXN3
1407	chr7	2215265	2215330	1	0	7	3	0.428571	+	0	0	1	intron (NM_014297, intron 3 of 6)	1899	ETHE1
708	chr8	126442514	126442556	1	0	7	3	0.428571	+	0	0	1	intron (NM_014365, intron 1 of 2)	2011	HSPB8
944	chr8	101912820	101912862	1	0	7	3	0.428571	+	0	0	1	intron (NM_001256541, intron 1 of 3)	2049	TMEM204
1075	chr8	103819858	103819900	1	0	7	3	0.428571	+	0	0	1	intron (NM_172207, intron 1 of 15)	2071	CAMKK1
709	chr9	110913550	110913592	1	0	7	3	0.428571	+	0	0	1	intron (NM_014365, intron 1 of 2)	2136	HSPB8
296	chr9	137367189	137367231	1	0	7	3	0.428571	+	0	0	1	intron (NR_027653, intron 1 of 3)	2157	KLF6
1543	chr9	101337945	101337987	1	0	7	3	0.428571	+	0	0	1	intron (NM_003896, intron 1 of 6)	2184	ST3GAL5
2619	chr10	99179083	99179148	1	0	12	5	0.416667	+	0	0	1	intron (NM_002829, intron 1 of 25)	2215	PTPN3
511	chr12	3862014	3862102	1	0	12	5	0.416667	+	0	0	1	intron (NM_006779, intron 1 of 1)	2237	CDC42EP2
1275	chr12	76206192	76206258	1	0	12	5	0.416667	+	0	0	1	intron (NM_213602, intron 1 of 5)	2245	SIGLEC15
2548	chr14	35591469	35591567	1	0	12	5	0.416667	+	0	0	1	exon (NM_002467, exon 2 of 3)	2279	MYC
1537	chr16	14595773	14595861	1	0	12	5	0.416667	+	0	0	1	intron (NM_000189, intron 1 of 17)	2352	HK2
1303	chr17	37009915	37009992	1	0	12	5	0.416667	+	0	0	1	TTS (NM_012458)	2365	TIMM13
2348	chr2	12246723	12246770	1	0	12	5	0.416667	+	0	0	1	intron (NM_002360, intron 1 of 2)	2367	MAFK
399	chr2	8357657	8357738	1	0	12	5	0.416667	+	0	0	1	intron (NM_001113407, intron 1 of 10)	2377	LDB1
22	chr22	39601408	39601520	1	0	12	5	0.416667	+	0	0	1	intron (NM_003039, intron 1 of 11)	2411	SLC2A5
2564	chr4	99849966	99850079	1	0	17	7	0.411765	+	0	0	1	intron (NM_001134374, intron 1 of 3)	2429	SPATC1
1067	chr1	229341344	229341397	1	0	10	4	0.4	+	0	0	1	intron (NM_002615, intron 1 of 7)	2475	SERPINF1
398	chr1	183129349	183129459	1	0	10	4	0.4	+	0	0	1	intron (NM_001113407, intron 1 of 10)	2519	LDB1
2652	chr1	156308465	156308554	1	0	10	4	0.4	+	0	0	1	intron (NM_021996, intron 3 of 6)	2549	GBGT1
2549	chr12	120729380	120729424	1	0	10	4	0.4	+	0	0	1	exon (NM_002467, exon 2 of 3)	2589	MYC
397	chr16	1070057	1070128	1	0	10	4	0.4	+	0	0	1	intron (NM_001113407, intron 1 of 10)	2701	LDB1
2651	chr16	84774904	84775003	1	0	15	6	0.4	+	0	0	1	intron (NM_021996, intron 3 of 6)	2707	GBGT1
820	chr16	86888078	86888131	1	0	10	4	0.4	+	0	0	1	intron (NM_001130005, intron 1 of 20)	2805	ACTN1
763	chr17	7739008	7739077	1	0	10	4	0.4	+	0	0	1	intron (NM_001113512, intron 1 of 17)	2895	ARHGEF7
2276	chr17	77034602	77034647	1	0	10	4	0.4	+	0	0	1	intron (NM_001146017, intron 1 of 9)	2996	TJAP1
1100	chr19	11146669	11146737	1	0	10	4	0.4	+	0	1	0	3' UTR (NM_183065, exon 5 of 5)	3008	TMEM107
538	chr2	174924137	174924186	1	0	10	4	0.4	+	0	1	0	intron (NM_001166212, intron 1 of 2)	3011	CLCF1
453	chr21	39649440	39649484	1	0	10	4	0.4	+	0	1	0	exon (NM_000391, exon 8 of 13)	3045	TPP1
1546	chr6	26441057	26441104	1	0	10	4	0.4	+	0	1	0	intron (NR_027238, intron 1 of 3)	3119	LOC654342
2308	chr6	43460294	43460341	1	0	10	4	0.4	+	0	1	0	TTS (NR_034109)	3149	TRAF3IP2
1099	chr7	150065518	150065618	1	0	10	4	0.4	+	0	1	0	3' UTR (NM_183065, exon 5 of 5)	3150	TMEM107
1165	chr7	2797235	2797278	1	0	10	4	0.4	+	0	1	0	intron (NM_002087, intron 1 of 12)	3331	GRN
197	chr9	18390653	18390701	1	0	10	4	0.4	+	0	1	0	TTS (NM_001256605)	3354	C1orf85
2161	chr1	11968479	11968609	1	0	18	7	0.388889	+	0	1	0	intron (NM_016463, intron 1 of 2)	3477	CXXC5
1698	chr2	46163494	46163604	1	0	18	7	0.388889	+	0	1	0	intron (NR_047691, intron 5 of 11)	3676	PIGT
2682	chr10	31912131	31912189	1	0	13	5	0.384615	+	0	1	0	intron (NM_004463, intron 1 of 17)	3725	FGD1
2264	chr13	113366301	113366353	1	0	13	5	0.384615	+	0	1	0	intron (NM_001220778, intron 1 of 2)	3836	CDKN1A
1074	chr14	34500084	34500200	1	0	13	5	0.384615	+	0	1	0	intron (NM_004937, intron 3 of 11)	3938	CTNS
580	chr19	35611446	35611562	1	0	13	5	0.384615	+	0	1	0	intron (NM_001716, intron 1 of 1)	4093	CXCR5
1234	chr22	24326820	24326921	1	0	13	5	0.384615	+	0	1	0	intron (NM_198593, intron 1 of 3)	4244	C1QTNF1
1204	chr3	11238260	11238352	1	0	13	5	0.384615	+	0	1	0	intron (NM_001098426, intron 1 of 12)	4376	SMARCD2
394	chr6	13615294	13615383	1	0	13	5	0.384615	+	0	1	0	TTS (NM_030929)	4455	KAZALD1
995	chr17	7475805	7475975	1	1	29	11	0.37931	+	1	0	0	Intergenic	4551	NUPR1
1639	chr1	182113423	182113487	1	0	8	3	0.375	+	0	1	0	intron (NM_001271893, intron 1 of 1)	4554	TWIST2
1787	chr1	1976652	1976696	1	0	8	3	0.375	+	0	1	0	TTS (NM_000854)	4557	GSTT2
2550	chr1	43123930	43123995	1	0	8	3	0.375	+	0	1	0	exon (NM_002467, exon 3 of 3)	4568	MYC
1614	chr1	35249262	35249317	1	0	8	3	0.375	+	1	0	0	Intergenic	4595	MIR26B
1789	chr10	72413302	72413369	1	0	8	3	0.375	+	0	1	0	intron (NM_003595, intron 1 of 6)	4675	MIR548J
49	chr11	116644122	116644177	1	0	8	3	0.375	+	1	0	0	Intergenic	4688	ID3
1201	chr12	101801882	101801956	1	0	8	3	0.375	+	0	1	0	intron (NM_000717, intron 1 of 7)	4757	CA4
1615	chr12	110986685	110986731	1	0	8	3	0.375	+	1	0	0	Intergenic	4759	MIR26B
1382	chr16	27482194	27482238	1	0	8	3	0.375	+	0	1	0	intron (NM_005971, intron 3 of 8)	4772	FXYD3
2551	chr16	27464540	27464623	1	0	8	3	0.375	+	0	1	0	exon (NM_002467, exon 3 of 3)	4780	MYC
1225	chr16	72042860	72042926	1	0	8	3	0.375	+	0	1	0	intron (NM_001039573, intron 3 of 17)	4952	SEC14L1
1383	chr16	29019542	29019602	1	0	8	3	0.375	+	0	1	0	intron (NM_005971, intron 3 of 8)	4974	FXYD3
991	chr16	66512802	66512857	1	0	8	3	0.375	+	0	1	0	intron (NM_181078, intron 2 of 8)	5014	IL21R
1475	chr17	872804	872850	1	0	8	3	0.375	+	0	1	0	intron (NM_017877, intron 1 of 5)	5038	SLC35F6
1746	chr19	18485331	18485377	1	0	8	3	0.375	+	0	1	0	intron (NM_170737, intron 1 of 2)	5120	KCNJ15
668	chr19	8420648	8420822	1	0	16	6	0.375	+	0	1	0	3' UTR (NM_007350, exon 2 of 2)	5534	PHLDA1
1005	chr19	12251965	12252009	1	0	8	3	0.375	+	0	1	0	intron (NM_001127891, intron 5 of 12)	5598	MMP2
583	chr2	121468175	121468218	1	0	8	3	0.375	+	0	1	0	TTS (NM_006288)	5623	THY1
1367	chr2	91844834	91844877	1	0	8	3	0.375	+	0	1	0	exon (NM_000215, exon 6 of 24)	5652	JAK3
1006	chr20	45987919	45987961	1	0	8	3	0.375	+	0	1	0	intron (NM_001127891, intron 5 of 12)	5691	MMP2
522	chr20	33680668	33680713	1	0	8	3	0.375	+	1	0	0	Intergenic	5698	NEAT1
202	chr20	44540572	44540619	1	0	8	3	0.375	+	0	1	0	intron (NM_005531, intron 2 of 10)	5725	IFI16
445	chr21	47499504	47499549	1	0	8	3	0.375	+	0	1	0	intron (NM_012305, intron 1 of 21)	5741	AP2A2
1421	chr3	47324101	47324171	1	0	8	3	0.375	+	0	1	0	intron (NM_014601, intron 3 of 5)	5817	EHD2
446	chr3	39188658	39188705	1	0	8	3	0.375	+	0	1	0	intron (NM_001170820, intron 2 of 2)	5865	IFITM10
1354	chr4	6841891	6841935	1	0	8	3	0.375	+	0	1	0	intron (NM_002501, intron 1 of 9)	5894	NFIX
1493	chr5	142280809	142280869	1	0	8	3	0.375	+	1	0	0	Intergenic	6034	ZFP36L2
909	chr5	121414173	121414237	1	0	8	3	0.375	+	0	1	0	intron (NM_021823, intron 2 of 5)	6101	PPCDC
853	chr5	178692631	178692698	1	0	8	3	0.375	+	1	0	0	Intergenic	6101	MIR4309
1754	chr6	16205778	16205833	1	0	8	3	0.375	+	0	1	0	intron (NM_001271440, intron 4 of 6)	6201	C21orf2
2636	chr6	1364126	1364174	1	0	8	3	0.375	+	0	1	0	intron (NM_003165, intron 19 of 19)	6208	MIR3911
714	chr8	48572470	48572521	1	0	8	3	0.375	+	0	1	0	intron (NM_001178003, intron 3 of 17)	6247	WDR66
2352	chr22	19385876	19386047	1	0	19	7	0.368421	+	0	1	0	intron (NM_198949, intron 3 of 4)	6263	NUDT1
609	chr8	128752792	128752973	1	0	41	15	0.365854	+	0	1	0	TTS (NM_002286)	6372	LAG3
1814	chr1	17231917	17231987	1	0	11	4	0.363636	+	0	1	0	intron (NM_001039141, intron 12 of 23)	6397	TRIOBP
1853	chr10	127513512	127513562	1	0	11	4	0.363636	+	0	1	0	intron (NM_033027, intron 1 of 4)	6420	CSRNP1
959	chr12	123356802	123356857	1	0	11	4	0.363636	+	0	1	0	intron (NM_138440, intron 1 of 1)	6471	VASN
797	chr15	58495908	58495978	1	0	11	4	0.363636	+	0	1	0	intron (NM_001012706, intron 1 of 3)	6490	C14orf182
835	chr19	5802565	5802645	1	0	11	4	0.363636	+	0	1	0	intron (NM_013382, intron 1 of 20)	6577	POMT2
796	chr19	41337760	41337836	1	0	11	4	0.363636	+	0	1	0	intron (NM_001012706, intron 1 of 3)	6605	C14orf182
2424	chr19	19571627	19571719	1	0	11	4	0.363636	+	0	1	0	intron (NM_006076, intron 1 of 11)	6627	AGFG2
934	chr3	141999031	141999103	1	0	11	4	0.363636	+	0	1	0	TTS (NM_001039476)	6692	MPG
1752	chr5	35136634	35136731	1	0	11	4	0.363636	+	0	1	0	intron (NM_003681, intron 1 of 10)	6745	PDXK
2497	chr1	56184576	56184809	1	0	28	10	0.357143	+	0	1	0	intron (NM_001146216, intron 1 of 12)	6792	TACC1
2277	chr10	99419355	99419461	1	0	14	5	0.357143	+	0	1	0	intron (NM_001146017, intron 1 of 9)	6846	TJAP1
1135	chr10	127738395	127738479	1	0	14	5	0.357143	+	0	1	0	intron (NM_020405, intron 1 of 13)	7008	PLXDC1
1413	chr22	42772887	42772993	1	0	14	5	0.357143	+	0	1	0	exon (NM_198478, exon 4 of 4)	7009	NKPD1
424	chr9	125109040	125109160	1	0	14	5	0.357143	+	0	1	0	intron (NM_004281, intron 1 of 3)	7042	BAG3
1134	chr11	47165053	47165159	1	0	17	6	0.352941	+	0	1	0	intron (NM_020405, intron 1 of 13)	7149	PLXDC1
1325	chr8	64059501	64059638	1	0	17	6	0.352941	+	0	1	0	intron (NM_015015, intron 1 of 22)	7341	KDM4B
548	chr8	22046435	22046565	1	0	20	7	0.35	+	1	0	0	Intergenic	7398	FADD
953	chr8	128750518	128750670	1	0	35	12	0.342857	+	0	1	0	intron (NM_016333, intron 12 of 14)	7468	TCEB2
1326	chr1	145438394	145438436	1	0	9	3	0.333333	+	0	1	0	intron (NM_015015, intron 1 of 22)	7476	KDM4B
196	chr1	220219937	220219979	1	0	6	2	0.333333	+	0	1	0	intron (NM_001162384, intron 1 of 21)	7591	ARHGEF2
640	chr1	6661269	6661311	1	0	6	2	0.333333	+	1	0	0	Intergenic	7646	LOC283403
553	chr1	214674132	214674188	1	0	9	3	0.333333	+	0	1	0	exon (NM_033388, exon 5 of 18)	7712	ATG16L2
1613	chr10	72413077	72413175	1	0	12	4	0.333333	+	0	1	0	intron (NM_022152, intron 1 of 11)	7906	TMBIM1
530	chr10	93393115	93393202	1	0	12	4	0.333333	+	1	0	0	Intergenic	7980	RIN1
2622	chr10	70716127	70716180	1	0	9	3	0.333333	+	1	0	0	Intergenic	8151	RGS3
1987	chr10	105211242	105211314	1	0	9	3	0.333333	+	0	1	0	intron (NM_005017, intron 2 of 9)	8179	PCYT1A
1476	chr10	121035064	121035139	1	0	12	4	0.333333	+	0	1	0	intron (NM_017877, intron 1 of 5)	8220	SLC35F6
504	chr11	26969052	26969126	1	0	12	4	0.333333	+	0	1	0	intron (NR_003089, intron 3 of 5)	8378	OTUB1
2294	chr11	1765917	1766000	1	0	9	3	0.333333	+	0	1	0	intron (NM_001159587, intron 2 of 32)	8543	CD109
2579	chr12	133191556	133191616	1	0	9	3	0.333333	+	0	1	0	intron (NM_021111, intron 1 of 20)	8920	RECK
1327	chr12	121714941	121715024	1	0	9	3	0.333333	+	0	1	0	intron (NM_015015, intron 1 of 22)	8945	KDM4B
2449	chr12	119618576	119618636	1	0	9	3	0.333333	+	0	1	0	intron (NM_001253775, intron 1 of 3)	9128	CREB3L2
2257	chr14	24803050	24803092	1	0	6	2	0.333333	+	1	0	0	Intergenic	9220	OR2B2
2459	chr14	69443250	69443305	1	0	9	3	0.333333	+	0	1	0	intron (NM_018051, intron 1 of 24)	9279	WDR60
299	chr16	2732078	2732120	1	0	6	2	0.333333	+	0	1	0	intron (NM_004566, intron 1 of 14)	9293	PFKFB3
439	chr16	89574473	89574515	1	0	6	2	0.333333	+	0	1	0	intron (NM_203387, intron 9 of 10)	9441	RNH1
1292	chr16	22217566	22217639	1	0	9	3	0.333333	+	0	1	0	intron (NM_005035, intron 5 of 20)	9453	POLRMT
455	chr16	11944913	11944955	1	0	6	2	0.333333	+	0	1	0	intron (NM_003737, intron 1 of 20)	9537	DCHS1
278	chr17	31239565	31239607	1	0	6	2	0.333333	+	1	0	0	Intergenic	9579	IRF2BP2
1882	chr17	42425799	42425845	1	0	9	3	0.333333	+	1	0	0	Intergenic	9677	CISH
1722	chr17	37300720	37300786	1	0	12	4	0.333333	+	0	1	0	intron (NM_016354, intron 1 of 11)	9786	SLCO4A1
887	chr17	1971013	1971074	1	0	9	3	0.333333	+	0	1	0	intron (NM_000236, intron 1 of 8)	9890	LIPC
54	chr18	22878981	22879056	1	0	12	4	0.333333	+	0	1	0	intron (NM_004455, intron 6 of 10)	9917	EXTL1
55	chr19	38270433	38270497	1	0	12	4	0.333333	+	0	1	0	intron (NM_004455, intron 6 of 10)	10050	EXTL1
1868	chr19	14887827	14887896	1	0	9	3	0.333333	+	0	1	0	intron (NM_001184744, intron 2 of 14)	10109	PTH1R
1886	chr19	11026351	11026393	1	0	6	2	0.333333	+	1	0	0	Intergenic	10139	DUSP7
1063	chr2	239860341	239860430	1	0	15	5	0.333333	+	0	1	0	intron (NM_022463, intron 1 of 7)	10171	NXN
1774	chr2	189663021	189663127	1	0	15	5	0.333333	+	0	1	0	intron (NM_058181, intron 4 of 4)	10248	YBEY
537	chr2	191885161	191885206	1	0	9	3	0.333333	+	0	1	0	intron (NM_001619, intron 1 of 20)	10511	ADRBK1
1732	chr2	44588738	44588788	1	0	9	3	0.333333	+	0	1	0	intron (NM_020152, intron 3 of 8)	10547	MAP3K7CL
2508	chr2	232479399	232479455	1	0	9	3	0.333333	+	0	1	0	intron (NM_001007070, intron 1 of 8)	10708	SDCBP
1200	chr20	52534125	52534167	1	0	6	2	0.333333	+	1	0	0	Intergenic	10908	MIR21
1261	chr20	48212830	48212872	1	0	9	3	0.333333	+	0	1	0	intron (NM_001128626, intron 1 of 16)	10923	SPIRE1
907	chr20	48920964	48921006	1	0	6	2	0.333333	+	0	1	0	intron (NM_003992, intron 7 of 12)	11081	CLK3
243	chr20	35475692	35475734	1	0	6	2	0.333333	+	1	0	0	Intergenic	11115	RPS10P7
2268	chr21	47512531	47512614	1	0	9	3	0.333333	+	0	1	0	intron (NM_145316, intron 1 of 3)	11155	TMEM217
1988	chr21	46890760	46890845	1	0	12	4	0.333333	+	0	1	0	intron (NM_198565, intron 1 of 2)	11238	LRRC33
1835	chr21	36074701	36074743	1	0	6	2	0.333333	+	0	1	0	intron (NM_000916, intron 3 of 3)	11259	OXTR
1069	chr22	21392160	21392221	1	0	9	3	0.333333	+	0	1	0	intron (NM_001256827, intron 9 of 11)	11324	HIC1
1070	chr22	21271499	21271541	1	0	6	2	0.333333	+	0	1	0	intron (NM_001256827, intron 9 of 11)	11440	HIC1
513	chr3	62587250	62587324	1	0	12	4	0.333333	+	1	0	0	Intergenic	11440	SLC25A45
1047	chr3	136471407	136471449	1	0	6	2	0.333333	+	0	1	0	intron (NM_001142864, intron 1 of 50)	11472	PIEZO1
1862	chr3	47017956	47018045	1	0	12	4	0.333333	+	1	0	0	Intergenic	11626	CLEC3B
1711	chr3	46933827	46933869	1	0	6	2	0.333333	+	0	1	0	intron (NR_034124, intron 2 of 4)	11728	LOC284751
2147	chr3	43750741	43750811	1	0	9	3	0.333333	+	0	1	0	intron (NM_001131027, intron 3 of 5)	11783	PDLIM4
2006	chr4	173995822	173995889	1	0	9	3	0.333333	+	0	1	0	intron (NM_053044, intron 1 of 8)	11901	HTRA3
575	chr5	138940608	138940650	1	0	6	2	0.333333	+	0	1	0	intron (NM_006169, intron 2 of 2)	11926	NNMT
1046	chr5	131605088	131605179	1	0	18	6	0.333333	+	0	1	0	intron (NM_001142864, intron 1 of 50)	11938	PIEZO1
1339	chr6	5004018	5004060	1	0	6	2	0.333333	+	0	1	0	intron (NR_038830, intron 3 of 5)	11942	PIN1
1682	chr6	3722540	3722582	1	0	6	2	0.333333	+	0	1	0	intron (NM_080627, intron 1 of 14)	12563	SOGA1
542	chr6	158640549	158640609	1	0	9	3	0.333333	+	0	1	0	TTS (NM_181515)	12589	MRPL21
1890	chr6	169563232	169563298	1	0	9	3	0.333333	+	0	1	0	intron (NR_047580, intron 1 of 13)	12682	TKT
1647	chr7	51077042	51077084	1	0	6	2	0.333333	+	1	0	0	Intergenic	12725	CXXC11
541	chr8	59476415	59476457	1	0	6	2	0.333333	+	0	1	0	TTS (NM_181515)	12762	MRPL21
1712	chr8	26496224	26496275	1	0	9	3	0.333333	+	0	1	0	intron (NR_034124, intron 2 of 4)	12778	LOC284751
1450	chr9	135897651	135897817	1	0	18	6	0.333333	+	0	1	0	exon (NM_012254, exon 8 of 10)	12919	SLC27A5
2409	chr10	71655600	71655783	1	0	22	7	0.318182	+	0	1	0	intron (NM_006072, intron 1 of 3)	12930	CCL26
721	chr8	128753019	128753170	1	0	41	13	0.317073	+	1	0	0	Intergenic	12954	MIR5188
1345	chr16	23568591	23568689	1	0	16	5	0.3125	+	0	1	0	intron (NM_199141, intron 6 of 15)	12985	YIPF2
961	chr2	220379017	220379144	1	0	16	5	0.3125	+	0	1	0	intron (NM_001201479, intron 9 of 30)	13350	VASN
540	chr2	172865001	172865098	1	0	16	5	0.3125	+	1	0	0	Intergenic	13613	MRPL21
776	chr3	12543365	12543445	1	0	13	4	0.307692	+	0	1	0	intron (NM_023011, intron 7 of 9)	13632	UPF3A
539	chr3	58984190	58984285	1	0	13	4	0.307692	+	1	0	0	Intergenic	13782	MRPL21
2681	chr8	23387071	23387182	1	0	13	4	0.307692	+	0	1	0	intron (NM_004463, intron 1 of 17)	13873	FGD1
24	chr1	212643532	212643588	1	0	10	3	0.3	+	0	1	0	intron (NM_004958, intron 29 of 57)	14152	MTOR-AS1
225	chr12	118573900	118573992	1	0	10	3	0.3	+	0	1	0	intron (NM_022716, intron 1 of 3)	14236	PRRX1
440	chr14	76448404	76448471	1	0	10	3	0.3	+	0	1	0	intron (NM_006755, intron 4 of 7)	14819	PDDC1
660	chr15	79272085	79272153	1	0	10	3	0.3	+	0	1	0	intron (NM_020700, intron 1 of 9)	14853	PPM1H
2373	chr15	76470819	76470966	1	0	20	6	0.3	+	0	1	0	intron (NM_001127454, intron 2 of 8)	15225	DFNA5
1803	chr16	31454377	31454468	1	0	10	3	0.3	+	1	0	0	Intergenic	15346	MIR3909
1758	chr17	45073883	45073934	1	0	10	3	0.3	+			0	intron (NM_030582, intron 2 of 41)	15379	COL18A1
826	chr19	13952160	13952227	1	0	10	3	0.3	+	1	0	0	Intergenic	15425	PGF
1145	chr19	45414488	45414572	1	0	10	3	0.3	+	0	1	0	intron (NM_032865, intron 4 of 12)	15506	TNS4
2290	chr19	35611666	35611746	1	0	10	3	0.3	+	0	1	0	intron (NM_001144769, intron 2 of 96)	15758	DST
2289	chr2	173169947	173170008	1	0	10	3	0.3	+	0	1	0	intron (NM_001144769, intron 2 of 96)	15943	DST
392	chr20	44048345	44048420	1	0	10	3	0.3	+	0	1	0	intron (NM_001195263, intron 11 of 16)	15981	LZTS2
302	chr21	47391788	47391875	1	0	10	3	0.3	+	0	1	0	intron (NM_024693, intron 4 of 4)	16025	ECHDC3
2442	chr22	27501800	27501848	1	0	10	3	0.3	+	0	1	0	intron (NR_034120, intron 2 of 3)	16113	LOC646329
1511	chr3	57541719	57541802	1	0	10	3	0.3	+	0	1	0	intron (NM_178313, intron 1 of 30)	16356	SPTBN1
483	chr3	196377801	196377986	1	0	20	6	0.3	+	0	1	0	intron (NM_052854, intron 1 of 11)	16425	CREB3L1
2462	chr4	177420273	177420336	1	0	10	3	0.3	+	0	1	0	exon (NM_018941, exon 3 of 3)	16609	CLN8
43	chr5	81574159	81574220	1	0	10	3	0.3	+	0	1	0	intron (NM_001113347, intron 2 of 16)	16711	ECE1
2376	chr6	143123377	143123423	1	0	10	3	0.3	+	0	1	0	intron (NM_182899, intron 1 of 9)	16785	CREB5
2630	chr9	132880428	132880494	1	0	10	3	0.3	+	0	1	0	intron (NM_173690, intron 2 of 18)	17209	SCAI
1379	chr12	31126103	31126373	1	0	37	11	0.297297	+	0	1	0	TTS (NM_001136156)	17300	LOC400684
1841	chr1	203615203	203615245	1	0	7	2	0.285714	+	0	1	0	intron (NM_025265, intron 4 of 11)	17395	TSEN2
1173	chr1	205144713	205144755	1	0	7	2	0.285714	+	1	0	0	Intergenic	17430	GNGT2
2143	chr1	20084859	20084901	1	0	7	2	0.285714	+	0	1	0	intron (NM_178450, intron 1 of 4)	17661	2013-03-03
913	chr1	183958390	183958444	1	0	14	4	0.285714	+	1	0	0	Intergenic	17668	SNX33
454	chr10	75669029	75669071	1	0	7	2	0.285714	+	0	1	0	intron (NM_003737, intron 2 of 20)	17763	DCHS1
914	chr11	65259375	65259417	1	0	7	2	0.285714	+	1	0	0	Intergenic	17842	SNX33
25	chr11	17374535	17374577	1	0	7	2	0.285714	+	1	0	0	Intergenic	17941	KIAA2013
1984	chr11	65266955	65266997	1	0	7	2	0.285714	+	1	0	0	Intergenic	17942	CPN2
42	chr11	68658496	68658586	1	0	14	4	0.285714	+	0	1	0	intron (NM_001113347, intron 2 of 16)	17959	ECE1
1336	chr11	46315632	46315674	1	0	7	2	0.285714	+	0	1	0	intron (NM_134433, intron 1 of 16)	18007	RFX2
981	chr11	78757093	78757135	1	0	7	2	0.285714	+	0	1	0	intron (NM_020424, intron 2 of 3)	18162	LYRM1
2623	chr12	110907154	110907196	1	0	7	2	0.285714	+	0	1	0	intron (NM_001173425, intron 1 of 11)	18213	DFNB31
1617	chr14	50467612	50467654	1	0	7	2	0.285714	+	1	0	0	Intergenic	18280	DNPEP
1855	chr15	29138252	29138294	1	0	7	2	0.285714	+	0	1	0	intron (NM_016006, intron 3 of 6)	18286	ABHD5
842	chr15	75932344	75932386	1	0	7	2	0.285714	+	0	1	0	intron (NM_001102367, intron 1 of 14)	18305	SNORA11B
318	chr15	75322007	75322049	1	0	7	2	0.285714	+	0	1	0	intron (NR_026560, intron 1 of 6)	18313	ZNF438
1856	chr15	75958995	75959037	1	0	7	2	0.285714	+	0	1	0	intron (NM_016006, intron 3 of 6)	18401	ABHD5
597	chr15	74189863	74189905	1	0	7	2	0.285714	+	0	1	0	intron (NM_001143820, intron 3 of 9)	18509	ETS1
1403	chr16	87929548	87929590	1	0	7	2	0.285714	+	1	0	0	Intergenic	18554	CYP2A6
1098	chr16	11929843	11929885	1	0	7	2	0.285714	+	1	0	0	Intergenic	18716	ALOX15B
931	chr16	30546450	30546492	1	0	7	2	0.285714	+	0	1	0	intron (NM_005587, intron 4 of 10)	18718	MEF2A
248	chr16	2317852	2317894	1	0	7	2	0.285714	+	1	0	0	Intergenic	18832	OPTC
742	chr16	875387	875429	1	0	7	2	0.285714	+	0	1	0	intron (NM_004294, intron 5 of 9)	18836	MTRF1
383	chr17	899815	899857	1	0	7	2	0.285714	+	0	1	0	intron (NM_018425, intron 4 of 8)	18965	PI4K2A
2585	chr17	45021007	45021049	1	0	7	2	0.285714	+	0	1	0	intron (NM_138691, intron 1 of 23)	19029	TMC1
249	chr17	41438687	41438729	1	0	7	2	0.285714	+	0	1	0	intron (NM_001001396, intron 1 of 21)	19309	ATP2B4
937	chr18	46183981	46184023	1	0	7	2	0.285714	+	1	0	0	Intergenic	19965	PRR25
1176	chr18	20735647	20735689	1	0	7	2	0.285714	+	0	1	0	TTS (NM_002507)	19981	NGFR
2595	chr18	10122101	10122143	1	0	7	2	0.285714	+	1	0	0	Intergenic	20075	CTSL3P
1177	chr19	1438368	1438410	1	0	7	2	0.285714	+	0	1	0	TTS (NM_002507)	20108	NGFR
2645	chr19	13187821	13187863	1	0	7	2	0.285714	+	1	0	0	Intergenic	20156	FAM78A
26	chr2	19933679	19933721	1	0	7	2	0.285714	+	0	1	0	intron (NM_015164, intron 1 of 19)	20400	PLEKHM2
1168	chr2	43447690	43447732	1	0	7	2	0.285714	+	1	0	0	Intergenic	20542	GOSR2
938	chr2	85009202	85009252	1	0	7	2	0.285714	+	1	0	0	Intergenic	20566	PRR25
1460	chr20	3799090	3799132	1	0	7	2	0.285714	+	0	1	0	intron (NM_001261428, intron 1 of 21)	20675	LPIN1
1159	chr20	47662640	47662697	1	0	7	2	0.285714	+	1	0	0	Intergenic	21019	LOC100130581
218	chr20	35203149	35203191	1	0	7	2	0.285714	+	1	0	0	Intergenic	21219	MIR557
47	chr20	48504058	48504166	1	0	14	4	0.285714	+	0	1	0	intron (NM_003196, intron 5 of 10)	21594	TCEA3
765	chr21	47391637	47391679	1	0	7	2	0.285714	+	0	1	0	intron (NM_032189, intron 1 of 28)	21684	ATP11A
6	chr22	46041716	46041758	1	0	7	2	0.285714	+	0	1	0	intron (NM_024848, intron 12 of 13)	21716	LOC100129534
1627	chr22	29303562	29303604	1	0	7	2	0.285714	+	1	0	0	Intergenic	21852	C2orf57
897	chr22	47194626	47194668	1	0	7	2	0.285714	+	0	1	0	intron (NR_027654, intron 4 of 4)	21954	SMAD6
818	chr3	46130835	46130877	1	0	7	2	0.285714	+	0	1	0	intron (NM_001130005, intron 1 of 20)	22376	ACTN1
601	chr3	135969819	135969867	1	0	7	2	0.285714	+	0	1	0	intron (NM_001129846, intron 1 of 45)	23118	CACNA1C
997	chr3	188024368	188024410	1	0	7	2	0.285714	+	1	0	0	Intergenic	23185	LAT
1888	chr3	115502742	115502784	1	0	7	2	0.285714	+	0	1	0	intron (NM_015512, intron 8 of 77)	23446	DNAH1
1127	chr3	115502843	115502885	1	0	7	2	0.285714	+	0	1	0	intron (NM_001199417, intron 1 of 23)	23465	ARHGAP23
2469	chr4	119487518	119487560	1	0	7	2	0.285714	+	0	1	0	intron (NR_033404, intron 8 of 15)	23847	BMP1
717	chr4	170105588	170105630	1	0	7	2	0.285714	+	0	1	0	intron (NM_024667, intron 1 of 3)	23882	VPS37B
904	chr5	9108593	9108635	1	0	7	2	0.285714	+	1	0	0	Intergenic	23916	TBC1D21
562	chr5	139031757	139031799	1	0	7	2	0.285714	+	1	0	0	Intergenic	24132	TSKU
423	chr6	27870933	27870975	1	0	7	2	0.285714	+	0	1	0	intron (NM_005308, intron 4 of 15)	24218	MIR4681
2607	chr7	46495868	46495910	1	0	7	2	0.285714	+	1	0	0	Intergenic	24230	FOXE1
2389	chr7	130009388	130009430	1	0	7	2	0.285714	+	0	1	0	intron (NM_015332, intron 2 of 5)	24256	NUDCD3
2148	chr9	116037971	116038013	1	0	7	2	0.285714	+	0	1	0	intron (NM_003059, intron 3 of 9)	24486	SLC22A4
1558	chr9	75155725	75155767	1	0	7	2	0.285714	+	0	1	0	intron (NM_012455, intron 16 of 16)	25451	PSD4
1320	chr9	134131729	134131771	1	0	7	2	0.285714	+	0	1	0	intron (NM_003025, intron 1 of 9)	25664	SH3GL1
917	chrX	109245511	109245553	1	0	7	2	0.285714	+	0	1	0	intron (NM_001145648, intron 24 of 26)	25883	RASGRF1
409	chr1	229341239	229341296	1	0	11	3	0.272727	+	0	1	0	intron (NM_014631, intron 2 of 13)	25892	SH3PXD2A-AS1
1355	chr1	231762252	231762332	1	0	11	3	0.272727	+	0	1	0	intron (NM_001271043, intron 6 of 10)	26132	LYL1
366	chr1	170647500	170647597	1	0	22	6	0.272727	+	0	1	0	intron (NM_145869, intron 14 of 16)	26147	PLAC9
1709	chr10	99449474	99449558	1	0	11	3	0.272727	+	0	1	0	intron (NM_001260491, intron 15 of 15)	26164	SPATA2
1216	chr13	31264942	31265023	1	0	11	3	0.272727	+	0	1	0	intron (NM_013260, intron 4 of 10)	26472	SAP30BP
2381	chr13	111770463	111770574	1	0	11	3	0.272727	+	0	1	0	intron (NR_038889, intron 6 of 6)	26634	LOC401320
2556	chr3	131262685	131262748	1	0	11	3	0.272727	+	0	1	0	intron (NM_001204869, intron 2 of 2)	26862	WISP1
803	chr8	26428865	26428962	1	0	11	3	0.272727	+	0	1	0	intron (NM_001270520, intron 1 of 24)	26929	DAAM1
1874	chrX	133852576	133852648	1	0	11	3	0.272727	+	1	0	0	Intergenic	27018	PLXNB1
1609	chr16	4435145	4435252	1	0	15	4	0.266667	+	0	1	0	intron (NM_020814, intron 1 of 3)	27512	2013-03-04
1158	chr8	128750876	128750931	1	0	15	4	0.266667	+	1	0	0	Intergenic	27558	LOC100130581
699	chr1	151519856	151519914	1	0	12	3	0.25	+	0	1	0	intron (NM_139283, intron 1 of 5)	27580	PPTC7
58	chr1	155940353	155940397	1	0	8	2	0.25	+	0	1	0	intron (NM_006015, intron 1 of 19)	27600	ARID1A
1401	chr1	26021605	26021652	1	0	8	2	0.25	+	1	0	0	Intergenic	27606	NUMBL
1608	chr10	64875738	64875783	1	0	8	2	0.25	+	0	1	0	intron (NM_020814, intron 1 of 3)	27632	2013-03-04
1657	chr10	104306593	104306656	1	0	8	2	0.25	+	0	1	0	intron (NM_170774, intron 9 of 10)	27738	RASSF2
1438	chr10	80733052	80733119	1	0	8	2	0.25	+	1	0	0	Intergenic	27866	VSTM1
120	chr10	80564902	80564949	1	0	8	2	0.25	+	1	0	0	Intergenic	28352	JUN
850	chr10	89912683	89912725	1	0	8	2	0.25	+	0	1	0	intron (NM_001008707, intron 1 of 22)	28544	EML1
119	chr11	70056646	70056688	1	0	8	2	0.25	+	1	0	0	Intergenic	28588	JUN
851	chr14	94451676	94451739	1	0	8	2	0.25	+	0	1	0	intron (NM_001008707, intron 1 of 22)	28655	EML1
375	chr15	74918362	74918469	1	0	16	4	0.25	+	1	0	0	Intergenic	28868	FGFBP3
1290	chr16	1580722	1580859	1	0	16	4	0.25	+	0	1	0	intron (NR_028340, intron 2 of 2)	29038	PARD6G-AS1
1938	chr16	17499233	17499302	1	0	12	3	0.25	+	0	1	0	intron (NM_015103, intron 9 of 35)	29172	PLXND1
2216	chr17	53315699	53315758	1	0	8	2	0.25	+	0	1	0	intron (NM_014757, intron 1 of 4)	29579	MAML1
2228	chr17	34890702	34890795	1	0	12	3	0.25	+	0	1	0	TTS (NM_183373)	29685	PXDC1
1501	chr17	58232028	58232090	1	0	8	2	0.25	+	0	1	0	intron (NM_005400, intron 1 of 14)	30067	PRKCE
269	chr18	35158971	35159127	1	0	20	5	0.25	+	0	1	0	intron (NM_002221, intron 2 of 7)	30564	ITPKB
1978	chr18	2881773	2881843	1	0	8	2	0.25	+	1	0	0	Intergenic	30604	TRA2B
1107	chr19	58331023	58331075	1	0	8	2	0.25	+	0	1	0	intron (NM_004278, intron 6 of 6)	30610	CENPV
1237	chr2	40098470	40098514	1	0	8	2	0.25	+	0	1	0	intron (NM_020761, intron 1 of 33)	30741	RPTOR
221	chr2	7850393	7850441	1	0	8	2	0.25	+	1	0	0	Intergenic	30858	LOC284688
2214	chr20	25215270	25215325	1	0	8	2	0.25	+	0	1	0	intron (NM_021599, intron 2 of 10)	30985	ADAMTS2
1742	chr20	35490070	35490117	1	0	8	2	0.25	+	0	1	0	intron (NM_001146077, intron 1 of 2)	31162	CLDN14
2476	chr21	45145700	45145745	1	0	8	2	0.25	+	1	0	0	Intergenic	31634	PNMA2
1532	chr22	21910416	21910472	1	0	8	2	0.25	+	1	0	0	Intergenic	31745	CYP26B1
111	chr3	130217120	130217171	1	0	8	2	0.25	+	0	1	0	intron (NM_006671, intron 3 of 10)	32020	SLC1A7
798	chr3	5020415	5020475	1	0	8	2	0.25	+	0	1	0	TTS (NR_038358)	32149	LINC00640
110	chr3	183903615	183903676	1	0	8	2	0.25	+	0	1	0	intron (NM_006671, intron 3 of 10)	32195	SLC1A7
1999	chr3	47017787	47017838	1	0	8	2	0.25	+	0	1	0	intron (NR_037888, intron 2 of 5)	32813	LOC100507266
2047	chr3	52373753	52373809	1	0	12	3	0.25	+	0	1	0	intron (NM_024090, intron 1 of 3)	33027	ELOVL6
1739	chr5	134644603	134644657	1	0	8	2	0.25	+	0	1	0	intron (NM_053277, intron 1 of 5)	33034	CLIC6
2529	chr6	34205957	34206031	1	0	8	2	0.25	+	1	0	0	Intergenic	33093	ZNF706
1775	chr7	138620373	138620437	1	0	8	2	0.25	+	0	1	0	intron (NM_003325, intron 5 of 24)	33257	HIRA
1816	chr9	130446842	130446890	1	0	8	2	0.25	+	0	1	0	intron (NM_001195072, intron 4 of 9)	33439	TMEM184B
485	chr11	68658656	68658772	1	0	13	3	0.230769	+	0	1	0	intron (NM_024113, intron 4 of 8)	33570	ARFGAP2
1541	chr16	88839850	88839949	1	0	13	3	0.230769	+	1	0	0	Intergenic	33671	LOC100630918
2594	chr16	20930184	20930290	1	0	13	3	0.230769	+	0	1	0	TTS (NR_027471)	33925	LOC440173
698	chr17	61627444	61627538	1	0	13	3	0.230769	+	0	1	0	intron (NM_139283, intron 2 of 5)	34356	PPTC7
1256	chr19	2749233	2749324	1	0	13	3	0.230769	+	0	1	0	intron (NM_032048, intron 2 of 7)	34780	EMILIN2
745	chr2	240483131	240483214	1	0	13	3	0.230769	+	0	1	0	intron (NM_013238, intron 1 of 5)	35278	DNAJC15
592	chr8	26429816	26429892	1	0	13	3	0.230769	+	0	1	0	intron (NM_020716, intron 1 of 19)	35397	GRAMD1B
1818	chr9	34049449	34049542	1	0	13	3	0.230769	+	1	0	0	Intergenic	35450	PDGFB
36	chr1	144534344	144534390	1	0	9	2	0.222222	+	0	1	0	intron (NM_001206540, intron 1 of 9)	35495	CAPZB
252	chr1	93907999	93908041	1	0	9	2	0.222222	+	0	1	0	intron (NM_015375, intron 2 of 12)	35993	DSTYK
1829	chr1	16970171	16970213	1	0	9	2	0.222222	+	0	1	0	intron (NM_014346, intron 4 of 12)	36129	TBC1D22A
1830	chr10	105251855	105251909	1	0	9	2	0.222222	+	0	1	0	intron (NM_014346, intron 4 of 12)	36244	TBC1D22A
1916	chr10	12238298	12238361	1	0	9	2	0.222222	+	0	1	0	intron (NM_033254, intron 2 of 19)	36741	BOC
2641	chr10	120924934	120924991	1	0	9	2	0.222222	+	0	1	0	intron (NM_016307, intron 1 of 3)	36977	PRRX2
2008	chr11	35837574	35837697	1	0	18	4	0.222222	+	0	1	0	3' UTR (NM_053044, exon 9 of 9)	37193	HTRA3
867	chr12	27236917	27236964	1	0	9	2	0.222222	+	0	1	0	intron (NM_017762, intron 10 of 15)	37258	MTMR10
257	chr12	110841633	110841700	1	0	9	2	0.222222	+	1	0	0	Intergenic	37331	NENF
939	chr13	95953999	95954062	1	0	9	2	0.222222	+	1	0	0	Intergenic	38285	SOX8
1507	chr15	58734042	58734087	1	0	9	2	0.222222	+	1	0	0	Intergenic	38781	MCFD2
1549	chr16	31117280	31117350	1	0	9	2	0.222222	+	0	1	0	3' UTR (NM_198461, exon 12 of 12)	38786	LONRF2
1740	chr16	1543049	1543110	1	0	9	2	0.222222	+	0	1	0	intron (NM_001754, intron 2 of 8)	39882	RUNX1-IT1
2019	chr17	62703422	62703471	1	0	9	2	0.222222	+	1	0	0	Intergenic	40593	TBC1D1
1897	chr17	61915949	61916000	1	0	9	2	0.222222	+	0	1	0	intron (NM_001128615, intron 2 of 12)	40875	ARHGEF3-AS1
2318	chr17	38642321	38642374	1	0	9	2	0.222222	+	0	1	0	intron (NM_001252660, intron 3 of 16)	41309	EPB41L2
1035	chr19	36246766	36246826	1	0	9	2	0.222222	+	0	1	0	intron (NM_001272075, intron 4 of 14)	41399	USP10
38	chr2	219272104	219272151	1	0	9	2	0.222222	+	0	1	0	intron (NM_181719, intron 6 of 15)	41410	TMCO4
460	chr20	23673534	23673591	1	0	9	2	0.222222	+	1	0	0	Intergenic	41497	LOC729013
37	chr20	52051262	52051340	1	0	9	2	0.222222	+	0	1	0	intron (NM_181719, intron 6 of 15)	41530	TMCO4
2365	chr22	26946585	26946642	1	0	9	2	0.222222	+	0	1	0	intron (NM_207111, intron 15 of 16)	41715	FSCN1
1458	chr3	128902941	128902986	1	0	9	2	0.222222	+	0	1	0	intron (NM_003887, intron 20 of 27)	41917	ITGB1BP1
2189	chr3	14165679	14165750	1	0	9	2	0.222222	+	0	1	0	intron (NM_015315, intron 1 of 18)	42068	LARP1
1506	chr5	157399112	157399186	1	0	9	2	0.222222	+	1	0	0	Intergenic	42110	MCFD2
1273	chr5	145562242	145562300	1	0	9	2	0.222222	+	0	1	0	intron (NM_001242692, intron 1 of 20)	42635	SLC14A2
2433	chr5	10485260	10485331	1	0	9	2	0.222222	+	0	1	0	intron (NM_199000, intron 2 of 2)	42660	LHFPL3-AS2
61	chr6	111195263	111195319	1	0	9	2	0.222222	+	0	1	0	intron (NR_046474, intron 1 of 10)	42721	SLC9A1
403	chr6	42714077	42714151	1	0	9	2	0.222222	+	0	1	0	intron (NM_016169, intron 2 of 11)	42906	SUFU
1955	chr7	44836812	44836885	1	0	9	2	0.222222	+	0	1	0	intron (NM_001080412, intron 1 of 7)	43059	ZBTB38
2086	chr7	2215403	2215464	1	0	9	2	0.222222	+	1	0	0	Intergenic	43322	ROPN1L
2670	chr8	24815288	24815354	1	0	9	2	0.222222	+	0	1	0	intron (NM_001098537, intron 12 of 34)	43618	PNPLA7
2087	chr11	6460392	6460463	1	0	14	3	0.214286	+	1	0	0	Intergenic	43908	ROPN1L
436	chr1	145382881	145382952	1	0	10	2	0.2	+	1	0	0	Intergenic	43977	C10orf91
650	chr1	204485724	204485804	1	0	10	2	0.2	+	0	1	0	intron (NM_002898, intron 2 of 13)	43981	RBMS2
1996	chr1	28975504	28975581	1	0	10	2	0.2	+	0	1	0	intron (NM_016930, intron 7 of 10)	44282	NSG1
1997	chr11	6624824	6624922	1	0	10	2	0.2	+	0	1	0	intron (NM_016930, intron 7 of 10)	44428	NSG1
1788	chr12	122851488	122851558	1	0	10	2	0.2	+	0	1	0	intron (NM_001098497, intron 17 of 24)	44650	TMEM211
357	chr12	10766123	10766208	1	0	10	2	0.2	+	0	1	0	intron (NM_001161352, intron 1 of 27)	44752	KCNMA1
1209	chr12	76419999	76420045	1	0	10	2	0.2	+	0	1	0	intron (NM_012417, intron 1 of 8)	44815	PITPNC1
2450	chr14	106539109	106539239	1	0	25	5	0.2	+	0	1	0	intron (NM_001164665, intron 1 of 19)	45659	KIAA1549
1128	chr17	8076665	8076747	1	0	10	2	0.2	+	0	1	0	intron (NM_001199417, intron 11 of 23)	46354	ARHGAP23
621	chr18	74919690	74919799	1	0	15	3	0.2	+	0	1	0	intron (NM_001080509, intron 3 of 7)	46400	TSPAN11
40	chr19	4976540	4976660	1	0	15	3	0.2	+	0	1	0	intron (NR_033887, intron 6 of 11)	47775	LOC339505
39	chr4	8283355	8283424	1	0	10	2	0.2	+	0	1	0	intron (NR_033887, intron 6 of 11)	47930	LOC339505
2356	chr5	148585845	148585892	1	0	10	2	0.2	+	1	0	0	Intergenic	48055	CHST12
237	chr7	41229583	41229643	1	0	10	2	0.2	+	0	1	0	intron (NM_015101, intron 1 of 11)	48446	COLGALT2
281	chr8	102184821	102184912	1	0	10	2	0.2	+	1	0	0	Intergenic	48532	LOC100506810
1362	chr9	91198729	91198876	1	0	15	3	0.2	+	0	1	0	intron (NM_001258375, intron 21 of 21)	48750	KLF2
2597	chr9	86785847	86785897	1	0	10	2	0.2	+	1	0	0	Intergenic	48787	NXNL2
2377	chr9	136036527	136036661	1	0	21	4	0.190476	+	0	1	0	intron (NM_182899, intron 1 of 9)	48852	CREB5
2378	chr10	129026668	129026753	1	0	11	2	0.181818	+	0	1	0	intron (NM_182899, intron 1 of 9)	48941	CREB5
1823	chr12	2185496	2185571	1	0	11	2	0.181818	+	0	1	0	intron (NM_173050, intron 3 of 21)	49955	SCUBE1
2528	chr14	21081788	21081835	1	0	11	2	0.181818	+	1	0	0	Intergenic	49958	YWHAZ
2051	chr15	50647331	50647407	1	0	11	2	0.181818	+	1	0	0	Intergenic	50044	CEP170P1
260	chr15	100191880	100191922	1	0	11	2	0.181818	+	0	1	0	intron (NM_005401, intron 1 of 18)	50864	PTPN14
2331	chr17	74705371	74705430	1	0	11	2	0.181818	+	1	0	0	Intergenic	51045	GTF2H5
2332	chr22	19651070	19651138	1	0	11	2	0.181818	+	1	0	0	Intergenic	51200	GTF2H5
2050	chr3	124531301	124531351	1	0	11	2	0.181818	+	0	1	0	intron (NM_001253884, intron 2 of 14)	51414	ALPK1
1900	chr4	111086716	111086772	1	0	11	2	0.181818	+	0	1	0	intron (NM_198463, intron 4 of 15)	51477	C3orf67
1011	chr9	94901535	94901599	1	0	11	2	0.181818	+	0	1	0	intron (NM_001197225, intron 3 of 4)	51630	BEAN1
1347	chr5	131654569	131654693	1	0	23	4	0.173913	+	0	1	0	intron (NM_001128844, intron 30 of 35)	51875	SMARCA4
1039	chr1	16031184	16031270	1	0	12	2	0.166667	+	1	0	0	Intergenic	53190	FOXL1
1268	chr1	235093295	235093337	1	0	6	1	0.166667	+	0	1	0	intron (NM_015461, intron 3 of 7)	53195	ZNF521
2610	chr10	90640490	90640550	1	0	12	2	0.166667	+	0	1	0	intron (NM_005458, intron 1 of 18)	54769	GABBR2
1371	chr11	123345980	123346022	1	0	6	1	0.166667	+	0	1	0	intron (NM_017660, intron 1 of 11)	54796	TSSK6
2402	chr11	12088506	12088602	1	0	12	2	0.166667	+	0	1	0	intron (NM_201284, intron 1 of 15)	55029	EGFR
1822	chr11	64073912	64073954	1	0	6	1	0.166667	+	1	0	0	Intergenic	55461	NFAM1
1821	chr15	91498049	91498091	1	0	6	1	0.166667	+	1	0	0	Intergenic	55584	NFAM1
716	chr16	4322498	4322540	1	0	6	1	0.166667	+	1	0	0	Intergenic	56337	HCAR2
2530	chr17	42404434	42404476	1	0	6	1	0.166667	+	1	0	0	Intergenic	56518	AZIN1
2029	chr17	8076518	8076609	1	0	12	2	0.166667	+	1	0	0	Intergenic	57129	RPL21P44
2351	chr17	78549312	78549419	1	0	12	2	0.166667	+	0	1	0	intron (NM_001013836, intron 10 of 18)	57149	MAD1L1
2191	chr17	65418191	65418233	1	0	6	1	0.166667	+	0	1	0	intron (NM_033274, intron 7 of 22)	57285	NIPAL4
2350	chr19	5720309	5720389	1	0	12	2	0.166667	+	0	1	0	intron (NM_001013836, intron 10 of 18)	57285	MAD1L1
2004	chr20	48210898	48210940	1	0	6	1	0.166667	+	0	1	0	intron (NM_014743, intron 3 of 9)	57454	KIAA0232
1976	chr3	44040425	44040467	1	0	6	1	0.166667	+	0	1	0	intron (NM_001025266, intron 1 of 1)	58141	C3orf70
860	chr2	47212460	47212532	1	0	13	2	0.153846	+	0	1	0	intron (NM_024490, intron 1 of 20)	58793	MIR4715
1943	chr9	133321845	133321947	1	0	13	2	0.153846	+	1	0	0	Intergenic	58802	AMOTL2
1902	chr11	192030	192072	1	0	7	1	0.142857	+	0	1	0	intron (NM_015520, intron 1 of 24)	58865	MAGI1
2479	chr11	76309816	76309858	1	0	7	1	0.142857	+	0	1	0	intron (NM_001244604, intron 8 of 13)	59294	DPYSL2
2480	chr12	101674027	101674069	1	0	7	1	0.142857	+	0	1	0	intron (NM_001244604, intron 8 of 13)	59436	DPYSL2
2482	chr12	31477898	31477940	1	0	7	1	0.142857	+	0	1	0	intron (NM_001244604, intron 8 of 13)	60329	DPYSL2
2483	chr13	41818856	41818898	1	0	7	1	0.142857	+	0	1	0	intron (NM_001244604, intron 8 of 13)	60479	DPYSL2
2484	chr14	100288379	100288421	1	0	7	1	0.142857	+	0	1	0	intron (NM_001244604, intron 8 of 13)	60628	DPYSL2
1980	chr10	93640369	93640411	1	0	7	1	0.142857	+	0	1	0	intron (NM_005578, intron 2 of 10)	60936	LPP
1981	chr16	67899386	67899428	1	0	7	1	0.142857	+	0	1	0	intron (NM_005578, intron 2 of 10)	61032	LPP
1930	chr16	87418130	87418172	1	0	7	1	0.142857	+	0	1	0	intron (NM_002213, intron 10 of 14)	61456	UMPS
1779	chr16	15068936	15068978	1	0	7	1	0.142857	+	0	1	0	intron (NM_015889, intron 8 of 16)	61510	MED15
799	chr17	80250621	80250663	1	0	7	1	0.142857	+	1	0	0	Intergenic	62118	LINC00640
932	chr17	46002407	46002450	1	0	7	1	0.142857	+	1	0	0	Intergenic	63114	ASB7
590	chr17	79145960	79146002	1	0	7	1	0.142857	+	1	0	0	Intergenic	63629	MIR125B1
2229	chr17	7739154	7739196	1	0	7	1	0.142857	+	1	0	0	Intergenic	63793	FAM50B
2370	chr17	36955167	36955209	1	0	7	1	0.142857	+	1	0	0	Intergenic	64264	AHR
977	chr19	51223926	51223968	1	0	7	1	0.142857	+	0	1	0	intron (NM_022166, intron 1 of 11)	64325	XYLT1
2444	chr19	1864225	1864267	1	0	7	1	0.142857	+	0	1	0	intron (NM_001145354, intron 2 of 18)	64458	MKLN1
2173	chr19	2425489	2425531	1	0	7	1	0.142857	+	0	1	0	intron (NM_014945, intron 5 of 23)	64815	ABLIM3
2197	chr2	43454136	43454178	1	0	7	1	0.142857	+	0	1	0	intron (NM_005990, intron 3 of 18)	65010	STK10
1230	chr20	8912667	8912709	1	0	7	1	0.142857	+	0	1	0	intron (NM_017456, intron 1 of 12)	65227	CYTH1
847	chr21	47500561	47500603	1	0	7	1	0.142857	+	1	0	0	Intergenic	65426	C14orf132
976	chr22	35746958	35747000	1	0	7	1	0.142857	+	0	1	0	intron (NM_022166, intron 1 of 11)	65470	XYLT1
885	chr3	53381779	53381821	1	0	7	1	0.142857	+	1	0	0	Intergenic	65535	AQP9
1521	chr3	138328323	138328365	1	0	7	1	0.142857	+	1	0	0	Intergenic	66313	SPRED2
848	chr3	43811008	43811050	1	0	7	1	0.142857	+	1	0	0	Intergenic	66891	C14orf132
888	chr4	53523842	53523884	1	0	7	1	0.142857	+	0	1	0	intron (NM_000236, intron 1 of 8)	67046	LIPC
772	chr5	171882892	171882934	1	0	7	1	0.142857	+	0	1	0	intron (NM_007368, intron 2 of 23)	67056	RASA3
1972	chr5	110427834	110427876	1	0	7	1	0.142857	+	1	0	0	Intergenic	67518	RPL22L1
421	chr5	178741425	178741467	1	0	7	1	0.142857	+	0	1	0	intron (NM_005308, intron 1 of 15)	67905	GRK5
1756	chr5	79437165	79437207	1	0	7	1	0.142857	+	0	1	0	intron (NR_027673, intron 3 of 12)	68091	ADARB1
2458	chr6	24273747	24273789	1	0	7	1	0.142857	+	0	1	0	intron (NM_058246, intron 8 of 9)	68178	DNAJB6
137	chr6	37214237	37214279	1	0	7	1	0.142857	+	1	0	0	Intergenic	68912	CDC7
762	chr7	1572714	1572756	1	0	7	1	0.142857	+	1	0	0	Intergenic	70362	LINC00346
560	chr8	29387436	29387478	1	0	7	1	0.142857	+	1	0	0	Intergenic	71207	LRRC32
1923	chr9	136282877	136282919	1	0	7	1	0.142857	+	0	1	0	intron (NM_153002, intron 8 of 8)	72045	GPR156
1500	chr11	66815980	66816022	1	0	7	1	0.142857	+	0	1	0	intron (NR_033831, intron 4 of 5)	72217	UNQ6975
2266	chr1	110339194	110339261	1	0	7	1	0.142857	+	1	0	0	Intergenic	72311	FGD2
2267	chr1	26605274	26605316	1	0	7	1	0.142857	+	1	0	0	Intergenic	72459	FGD2
1630	chr1	149857470	149857523	1	0	7	1	0.142857	+	1	0	0	Intergenic	74695	ARL4C
1931	chr1	20084979	20085021	1	0	7	1	0.142857	+	0	1	0	intron (NM_002213, intron 8 of 14)	74818	ITGB5
1306	chr11	75269251	75269362	1	0	15	2	0.133333	+	0	1	0	intron (NM_052847, intron 2 of 4)	75008	GNG7
1188	chr14	103359775	103359875	1	0	15	2	0.133333	+	1	0	0	Intergenic	77020	C17orf67
51	chr10	42970961	42971019	1	0	8	1	0.125	+	0	1	0	intron (NM_020379, intron 2 of 11)	77670	MAN1C1
52	chr10	102772810	102772879	1	0	8	1	0.125	+	0	1	0	intron (NM_020379, intron 2 of 11)	77778	MAN1C1
1328	chr11	63761675	63761731	1	0	8	1	0.125	+	0	1	0	intron (NM_015015, intron 5 of 22)	77784	KDM4B
2360	chr11	123431901	123431948	1	0	8	1	0.125	+	0	1	0	intron (NM_007353, intron 2 of 3)	78094	AMZ1
2501	chr12	71055336	71055396	1	0	8	1	0.125	+	0	1	0	intron (NM_001080394, intron 10 of 19)	78230	CEBPD
1858	chr12	56959563	56959617	1	0	8	1	0.125	+	1	0	0	Intergenic	78654	ABHD5
1265	chr14	50359559	50359604	1	0	8	1	0.125	+	0	1	0	intron (NM_032933, intron 11 of 14)	78946	TMEM241
1052	chr14	103012061	103012103	1	0	8	1	0.125	+	0	1	0	intron (NR_045839, intron 2 of 9)	79579	ANKRD11
2212	chr15	65588473	65588630	1	0	24	3	0.125	+	0	1	0	intron (NM_021599, intron 3 of 10)	79590	ADAMTS2
1051	chr15	66155057	66155110	1	0	8	1	0.125	+	0	1	0	intron (NR_045839, intron 2 of 9)	79709	ANKRD11
2211	chr15	67417895	67417939	1	0	8	1	0.125	+	0	1	0	intron (NM_021599, intron 3 of 10)	79766	ADAMTS2
1982	chr17	41116447	41116493	1	0	8	1	0.125	+	0	1	0	intron (NM_005578, intron 2 of 10)	81196	LPP
915	chr17	71088774	71088841	1	0	8	1	0.125	+	0	1	0	intron (NM_152335, intron 8 of 10)	81600	TYRO3P
138	chr17	47269282	47269344	1	0	8	1	0.125	+	1	0	0	Intergenic	81718	CDC7
264	chr18	23317804	23317860	1	0	8	1	0.125	+	1	0	0	Intergenic	82400	HHIPL2
2546	chr19	11039384	11039433	1	0	8	1	0.125	+	1	0	0	Intergenic	83002	TRIB1
749	chr2	54801866	54801908	1	0	8	1	0.125	+	1	0	0	Intergenic	83242	LINC00330
1545	chr22	38143930	38143974	1	0	8	1	0.125	+	1	0	0	Intergenic	84018	LOC654342
2066	chr3	44040593	44040653	1	0	8	1	0.125	+	0	1	0	intron (NM_020870, intron 2 of 11)	86640	SH3RF1
115	chr3	196006364	196006445	1	0	8	1	0.125	+	0	1	0	intron (NM_145716, intron 4 of 17)	87213	MRPL37
1482	chr3	45079362	45079408	1	0	8	1	0.125	+	0	1	0	intron (NM_001170585, intron 24 of 56)	88019	PLB1
1848	chr4	8308660	8308703	1	0	8	1	0.125	+	1	0	0	Intergenic	88941	EOMES
2338	chr5	89770137	89770199	1	0	8	1	0.125	+	1	0	0	Intergenic	90872	THBS2
830	chr5	16805683	16805738	1	0	8	1	0.125	+	1	0	0	Intergenic	92542	C14orf166B
1510	chr7	112430001	112430076	1	0	8	1	0.125	+	0	1	0	intron (NM_020458, intron 19 of 19)	92915	C2orf61
2418	chr7	2491221	2491279	1	0	8	1	0.125	+	0	1	0	intron (NM_001145306, intron 3 of 7)	93006	CDK6
238	chr2	38978448	38978534	1	0	17	2	0.117647	+	0	1	0	intron (NM_024420, intron 7 of 17)	93403	PLA2G4A
344	chr21	30463381	30463459	1	0	9	1	0.111111	+	0	1	0	intron (NM_080798, intron 9 of 34)	94048	COL13A1
362	chr22	38635201	38635260	1	0	9	1	0.111111	+	0	1	0	intron (NR_015429, intron 3 of 7)	94119	ZMIZ1-AS1
2659	chr3	43750640	43750682	1	0	9	1	0.111111	+	1	0	0	Intergenic	95953	MIR4669
1375	chr5	148724880	148724955	1	0	9	1	0.111111	+	1	0	0	Intergenic	96773	LOC100505835
2249	chr2	18492900	18492953	1	0	9	1	0.111111	+	0	1	0	intron (NM_001128164, intron 6 of 7)	98770	GMPR
1633	chr6	3913395	3913455	1	0	9	1	0.111111	+	1	0	0	Intergenic	98800	COL6A3
1539	chr8	37178708	37178750	1	0	9	1	0.111111	+	0	1	0	intron (NM_001370, intron 65 of 76)	99142	TRABD2A
2250	chr8	29387283	29387360	1	0	9	1	0.111111	+	0	1	0	intron (NM_001128164, intron 6 of 7)	100586	GMPR
2507	chr20	56936741	56936783	1	0	9	1	0.111111	+	1	0	0	Intergenic	103745	IMPAD1
2123	chr8	30400300	30400342	1	0	9	1	0.111111	+	0	1	0	3' UTR (NM_001174072, exon 12 of 12)	106016	THBS4
2340	chr1	145209908	145209956	1	0	9	1	0.111111	+	1	0	0	Intergenic	107671	MIR4644
2341	chr10	112170448	112170520	1	0	9	1	0.111111	+	1	0	0	Intergenic	107814	MIR4644
2499	chr12	63313791	63313833	1	0	9	1	0.111111	+	1	0	0	Intergenic	107868	SFRP1
2337	chr16	78539579	78539646	1	0	9	1	0.111111	+	1	0	0	Intergenic	107941	THBS2
1586	chr17	78807140	78807204	1	0	9	1	0.111111	+	1	0	0	Intergenic	109579	MIR1246
1457	chr17	39218272	39218314	1	0	9	1	0.111111	+	0	1	0	intron (NR_034135, intron 7 of 8)	110851	LINC00299
2119	chr17	1970905	1970951	1	0	9	1	0.111111	+	1	0	0	Intergenic	116878	PIK3R1
2661	chr2	220234358	220234406	1	0	9	1	0.111111	+	1	0	0	Intergenic	123551	MIR4669
414	chr14	91611048	91611102	1	0	10	1	0.1	+	0	1	0	intron (NM_001146285, intron 4 of 12)	123678	TCF7L2
1517	chr16	134819	134903	1	0	10	1	0.1	+	1	0	0	Intergenic	124895	LOC400958
1516	chr19	30432748	30432821	1	0	10	1	0.1	+	1	0	0	Intergenic	124989	LOC400958
2676	chr2	20271867	20271939	1	0	10	1	0.1	+	1	0	0	Intergenic	126479	MID1IP1
972	chr2	217209091	217209144	1	0	10	1	0.1	+	0	1	0	intron (NM_001134477, intron 21 of 23)	128311	PARN
2097	chr2	46054165	46054260	1	0	10	1	0.1	+	0	1	0	intron (NM_012334, intron 3 of 40)	130550	MYO10
2096	chr20	1825679	1825752	1	0	10	1	0.1	+	0	1	0	intron (NM_012334, intron 3 of 40)	130674	MYO10
2609	chr5	16805813	16805856	1	0	10	1	0.1	+	0	1	0	intron (NM_005458, intron 2 of 18)	133513	GABBR2
433	chr9	136658375	136658459	1	0	10	1	0.1	+	0	1	0	intron (NM_003474, intron 3 of 22)	135004	ADAM12
432	chr10	103824778	103824867	1	0	11	1	0.0909091	+	0	1	0	intron (NM_003474, intron 3 of 22)	135202	ADAM12
285	chr10	3825267	3825364	1	0	11	1	0.0909091	+	1	0	0	Intergenic	137172	SNORA14B
965	chr16	2819791	2819866	1	0	11	1	0.0909091	+	0	1	0	intron (NM_001243403, intron 18 of 20)	140891	CLEC16A
2120	chr19	3785617	3785696	1	0	11	1	0.0909091	+	1	0	0	Intergenic	141544	PIK3R1
1492	chr2	74667479	74667563	1	0	11	1	0.0909091	+	1	0	0	Intergenic	142475	ZFP36L2
2325	chr4	90630090	90630166	1	0	11	1	0.0909091	+	0	1	0	intron (NM_006734, intron 2 of 9)	142938	HIVEP2
2504	chr3	123304595	123304689	1	0	12	1	0.0833333	+	1	0	0	Intergenic	144982	EFCAB1
2011	chr18	12645770	12645845	1	0	13	1	0.0769231	+	1	0	0	Intergenic	145482	LOC441009
431	chr20	8395448	8395532	1	0	16	1	0.0625	+	0	1	0	intron (NM_003474, intron 3 of 22)	145494	ADAM12
1719	chr14	51832239	51832281	1	0	7	0	0	+	0	1	0	intron (NM_173485, intron 2 of 2)	148335	ZNF217
2517	chr15	42867558	42867600	1	0	6	0	0	+	0	1	0	intron (NM_015170, intron 22 of 22)	151340	SULF1
305	chr15	58694534	58694578	1	0	8	0	0	+	0	1	0	intron (NM_031453, intron 2 of 4)	151612	MIR1265
430	chr6	43395887	43395929	1	0	7	0	0	+	0	1	0	intron (NM_003474, intron 14 of 22)	153329	FANK1
1395	chr15	96828596	96828664	1	0	9	0	0	+	0	1	0	intron (NM_015073, intron 2 of 21)	154211	SIPA1L3
2035	chr16	875988	876030	1	0	6	0	0	+	0	1	0	intron (NM_020859, intron 4 of 10)	159345	SOWAHB
1918	chr2	47289581	47289623	1	0	7	0	0	+	1	0	0	Intergenic	160612	GAP43
1919	chr2	235244620	235244673	1	0	8	0	0	+	1	0	0	Intergenic	160713	GAP43
1629	chr16	86665284	86665326	1	0	7	0	0	+	1	0	0	Intergenic	161046	ARL4C
737	chr16	2069984	2070038	1	0	8	0	0	+	1	0	0	Intergenic	164100	KATNAL1
681	chr16	67899204	67899301	1	0	10	0	0	+	0	1	0	intron (NM_178826, intron 4 of 26)	165009	ANO4
2592	chr2	174862132	174862191	1	0	9	0	0	+	1	0	0	Intergenic	169822	SLC28A3
1041	chr2	26241011	26241074	1	0	10	0	0	+	1	0	0	Intergenic	172832	FOXL1
889	chr20	46912778	46912820	1	0	7	0	0	+	1	0	0	Intergenic	175131	MGC15885
1502	chr21	36371805	36371877	1	0	8	0	0	+	0	1	0	intron (NM_005400, intron 1 of 14)	175170	PRKCE
2071	chr17	75426514	75426556	1	0	7	0	0	+	1	0	0	Intergenic	179215	SPCS3
1491	chr3	155953087	155953129	1	0	7	0	0	+	1	0	0	Intergenic	179820	ZFP36L2
1490	chr6	74230516	74230577	1	0	8	0	0	+	1	0	0	Intergenic	179923	ZFP36L2
2169	chr3	52029894	52029936	1	0	7	0	0	+	0	1	0	intron (NM_015071, intron 22 of 22)	183729	NR3C1
2502	chr17	4871293	4871335	1	0	7	0	0	+	1	0	0	Intergenic	183803	UBE2V2
2168	chr14	59682289	59682331	1	0	7	0	0	+	0	1	0	intron (NM_015071, intron 22 of 22)	183873	NR3C1
2618	chr7	44506108	44506150	1	0	7	0	0	+	1	0	0	Intergenic	183963	ACTL7B
139	chr7	91509980	91510031	1	0	8	0	0	+	0	1	0	intron (NR_036634, intron 17 of 17)	192582	CDC7
287	chr9	112258336	112258420	1	0	10	0	0	+	0	1	0	intron (NM_020066, intron 7 of 17)	193833	FMN2
283	chr8	127930040	127930082	1	0	7	0	0	+	1	0	0	Intergenic	197936	SNORA14B
1859	chr8	26339810	26339887	1	0	8	0	0	+	1	0	0	Intergenic	203609	ABHD5
1628	chr17	16226181	16226223	1	0	7	0	0	+	1	0	0	Intergenic	207616	SPP2
1259	chr9	21789608	21789650	1	0	7	0	0	+	1	0	0	Intergenic	208167	VAPA
321	chr3	112358622	112358664	1	0	7	0	0	+	1	0	0	Intergenic	210881	ARHGAP12
815	chr9	108320428	108320470	1	0	7	0	0	+	0	1	0	intron (NM_133509, intron 10 of 10)	215842	ZFP36L1
117	chr3	185625297	185625343	1	0	8	0	0	+	1	0	0	Intergenic	217960	MIR4422
667	chr9	89623095	89623137	1	0	7	0	0	+	1	0	0	Intergenic	219331	PHLDA1
666	chr1	94445592	94445634	1	0	7	0	0	+	1	0	0	Intergenic	219492	PHLDA1
355	chr17	4458770	4458813	1	0	8	0	0	+	0	1	0	intron (NM_001161352, intron 1 of 27)	221178	KCNMA1
596	chr9	139220924	139221006	1	0	11	0	0	+	0	1	0	intron (NM_032531, intron 1 of 16)	222967	ST3GAL4
1575	chr17	57784616	57784665	1	0	8	0	0	+	1	0	0	Intergenic	228980	RBM43
1465	chr1	213098286	213098328	1	0	7	0	0	+	1	0	0	Intergenic	249032	RDH14
2167	chr19	44029476	44029518	1	0	7	0	0	+	0	1	0	intron (NM_015071, intron 20 of 22)	255610	NR3C1
361	chr1	152154565	152154615	1	0	7	0	0	+	1	0	0	Intergenic	262279	ZMIZ1-AS1
1456	chr1	156262105	156262147	1	0	7	0	0	+	1	0	0	Intergenic	266528	LOC339788
589	chr1	186891414	186891456	1	0	7	0	0	+	1	0	0	Intergenic	270386	SORL1
1042	chr19	13112457	13112499	1	0	7	0	0	+	1	0	0	Intergenic	275990	FOXL1
1658	chr19	2627716	2627759	1	0	7	0	0	+	0	1	0	intron (NM_182734, intron 3 of 32)	282578	PLCB1
1503	chr3	134034583	134034625	1	0	9	0	0	+	0	1	0	intron (NM_005400, intron 2 of 14)	284506	PRKCE
320	chr4	25916027	25916075	1	0	8	0	0	+	1	0	0	Intergenic	285694	ARHGAP12
319	chr1	245237916	245237965	1	0	8	0	0	+	1	0	0	Intergenic	285826	ARHGAP12
370	chr1	234856782	234856865	1	0	10	0	0	+	1	0	0	Intergenic	289509	PTEN
618	chr19	45414735	45414780	1	0	8	0	0	+	0	1	0	intron (NM_002223, intron 37 of 56)	309181	ITPR2
1504	chr10	134302670	134302712	1	0	6	0	0	+	0	1	0	intron (NM_005400, intron 2 of 14)	310816	PRKCE
1505	chr11	65138681	65138723	1	0	6	0	0	+	0	1	0	intron (NM_005400, intron 2 of 14)	310969	PRKCE
760	chr12	45609522	45609564	1	0	6	0	0	+	1	0	0	Intergenic	332278	LINC00443
1269	chr12	26676929	26676971	1	0	6	0	0	+	1	0	0	Intergenic	352779	SS18
567	chr12	49412899	49412941	1	0	7	0	0	+	0	1	0	intron (NM_001098816, intron 6 of 33)	356039	MIR708
2492	chr19	56915864	56915936	1	0	11	0	0	+	1	0	0	Intergenic	363925	KCNU1
801	chr2	203736053	203736095	1	0	7	0	0	+	1	0	0	Intergenic	376286	MIR5580
2244	chr5	149849312	149849354	1	0	7	0	0	+	1	0	0	Intergenic	382355	CD83
1463	chr12	127778235	127778294	1	0	8	0	0	+	0	1	0	intron (NR_052013, intron 50 of 50)	391490	NBAS
1029	chr12	133464622	133464667	1	0	8	0	0	+	0	1	0	intron (NM_016373, intron 8 of 8)	406286	WWOX
814	chr5	172571295	172571375	1	0	10	0	0	+	0	1	0	intron (NM_133509, intron 8 of 10)	433709	ZFP36L1
1791	chr2	26992159	26992201	1	0	7	0	0	+	1	0	0	Intergenic	448378	MIAT
118	chr9	136036719	136036784	1	0	11	0	0	+	1	0	0	Intergenic	493379	MIR4422
208	chr14	69274215	69274257	1	0	7	0	0	+	1	0	0	Intergenic	501650	NUF2
2588	chr2	45909089	45909131	1	0	7	0	0	+	1	0	0	Intergenic	563871	PSAT1

## Sheet: MYC binding intensity Targets
RNAseq data for MYC target genes. BPTF-dependency of induction of MYC target genes at the mRNA level is expressed as the ratio between [shBPTF + OHT/shBPTF - OHT] and [shNT + OHT/shNT - OHT].
PEAK ID	CHROMOSOME	START	END	PEAK shNT	PEAK shBPTF	READS_shNT	READS_shBPTF	Log2(FC READS_shBPTF/READS_shNT)	GENE NAME	shNt - OHT NORM	shNt + OHT NORM	shBPTF - OHT NORM	shBPTF + OHT NORM	[shNt + OHT/shNt - OHT]	Log2[shNt + OHT/shNt - OHT]	[shBPTF + OHT/shBPTF - OHT]	Log2[shBPTF + OHT/shBPTF - OHT]	Log2"Q/O"	High affinity MYC Target
462	chr11	12397913	12398044	1	1	10	27	1.43296	PARVA	4.16066e+06	3.97109e+06	5.55076e+06	5.85358e+06	0.954436	-0.0672793	1.05455	0.0766336	0.143913	0
2031	chr4	57302564	57302742	1	1	10	27	1.43296	PAICS	1.24279e+06	4.29153e+06	1.46481e+06	2.35101e+06	3.45315	1.78791	1.60499	0.682564	-1.10535	1
326	chr10	43903208	43903405	1	1	12	22	0.874469	HNRNPF	1.21162e+06	2.34752e+06	3.01091e+06	4.56654e+06	1.9375	0.954198	1.51666	0.600901	-0.353298	1
400	chr10	103912324	103912609	1	1	21	38	0.85561	NOLC1	357151	1.98942e+06	850466	1.36888e+06	5.57024	2.47774	1.60957	0.686674	-1.79107	1
2261	chr6	35436099	35436398	1	1	19	34	0.839535	RPL10A	2.87884e+07	3.8239e+07	2.5267e+07	3.29057e+07	1.32827	0.409554	1.30232	0.381081	-0.0284732	1
1245	chr17	79678795	79679045	1	1	17	30	0.819428	SLC25A10	1.8347e+06	4.11069e+06	2.06455e+06	2.77106e+06	2.24053	1.16384	1.34221	0.424607	-0.73923	0
2533	chr8	104384400	104384490	1	1	8	14	0.807355	CTHRC1	3.68237e+06	3.98462e+06	1.88538e+06	2.5298e+06	1.08208	0.113805	1.3418	0.424165	0.31036	0
1723	chr20	61569175	61569295	1	1	8	14	0.807355	DIDO1	578406	632719	551916	540714	1.0939	0.129484	0.979704	-0.0295817	-0.159065	0
2234	chr6	7390059	7390186	1	1	9	15	0.736966	RIOK1	356183	445002	389311	371497	1.24936	0.321194	0.954242	-0.0675729	-0.388767	0
1734	chr21	33765254	33765329	1	1	6	10	0.736966	URB1	198966	278120	445636	359157	1.39783	0.483185	0.805943	-0.311251	-0.794436	0
2146	chr5	131595025	131595192	1	1	11	18	0.710493	PDLIM4	2.27209e+06	6.80288e+06	3.31944e+06	4.48539e+06	2.9941	1.58212	1.35125	0.434293	-1.14783	0
2658	chr9	137030618	137030722	1	1	8	13	0.70044	RNU6ATAC	619560	2.50665e+06	1.90833e+06	2.92178e+06	4.04586	2.01645	1.53107	0.614539	-1.40191	0
1873	chr3	48342840	48343037	1	1	10	16	0.678072	NME6	329647	332318	367573	300387	1.0081	0.0116434	0.817217	-0.291209	-0.302852	0
195	chr1	155579681	155579828	1	1	10	16	0.678072	MSTO1	577077	1.70607e+06	1.10839e+06	1.67416e+06	2.9564	1.56384	1.51044	0.594965	-0.968875	0
1588	chr2	183989485	183989677	1	1	12	19	0.662965	NUP35	184971	396447	354327	432875	2.14329	1.09983	1.22168	0.28887	-0.810957	0
1837	chr3	9989003	9989176	1	1	11	17	0.628031	PRRT3-AS1	166777	396203	262287	276331	2.37565	1.24832	1.05354	0.0752519	-1.17307	0
1569	chr2	131100390	131100567	1	1	11	17	0.628031	IMP4	1.39976e+06	5.55618e+06	4.20278e+06	7.05855e+06	3.96939	1.98892	1.6795	0.748028	-1.24089	0
657	chr12	58165673	58166008	2	1	28	43	0.61891	METTL1	538071	1.24524e+06	630908	451774	2.31427	1.21056	0.716071	-0.481826	-1.69238	1
747	chr13	45152051	45152150	1	1	8	12	0.584963	TSC22D1	1.79852e+06	1.74429e+06	2.27659e+06	2.20544e+06	0.969846	-0.0441727	0.968747	-0.0458077	-0.00163492	0
83	chr1	36930005	36930235	1	1	16	24	0.584963	MRPS15	1.9901e+06	2.5367e+06	767171	785365	1.27466	0.350117	1.02372	0.0338146	-0.316303	0
1088	chr17	7476941	7477047	1	1	8	12	0.584963	EIF4A1	1.10148e+07	1.94479e+07	1.52912e+07	2.33221e+07	1.76562	0.820171	1.5252	0.608996	-0.211175	1
956	chr16	4321272	4321448	1	1	14	21	0.584963	TFAP4	168578	473332	324499	447449	2.80779	1.48944	1.37889	0.463509	-1.02593	0
2164	chr5	140998707	140998991	2	1	32	47	0.554589	DIAPH1	1.42153e+06	1.42909e+06	1.10291e+06	1.1344e+06	1.00531	0.00764664	1.02855	0.0406104	0.0329638	0
900	chr15	68522339	68522552	2	1	23	33	0.520832	CLN6	261671	1.06093e+06	716112	879461	4.05442	2.0195	1.22811	0.296436	-1.72306	0
703	chr12	112279703	112279871	1	1	12	17	0.5025	MAPKAPK5	378234	498058	615853	590165	1.3168	0.397035	0.958288	-0.0614685	-0.458503	0
1220	chr17	74382069	74382384	1	1	29	41	0.499571	SPHK1	1.44812e+06	4.2048e+06	3.97381e+06	6.53923e+06	2.90362	1.53785	1.64558	0.718598	-0.819255	0
1170	chr17	45569932	45570069	1	1	10	14	0.485427	MRPL45P2	83191.3	55961.7	38901.1	41942.1	0.672687	-0.571994	1.07817	0.108587	0.68058	0
1425	chr19	49122405	49122505	1	1	8	11	0.459432	SPHK2	278467	174563	242987	161269	0.62687	-0.673761	0.663691	-0.591416	0.0823451	0
99	chr1	44445396	44445633	1	1	16	22	0.459432	B4GALT2	2.02387e+06	3.78005e+06	2.2562e+06	2.84503e+06	1.86774	0.90129	1.26099	0.334551	-0.566739	0
834	chr14	77565861	77566036	1	1	14	19	0.440573	KIAA1737	153986	226600	154455	168536	1.47156	0.557351	1.09116	0.125868	-0.431483	0
1810	chr22	37957828	37958072	2	1	20	27	0.432959	CDC42EP1	778785	1.2974e+06	1.45784e+06	1.25112e+06	1.66593	0.736325	0.858202	-0.22061	-0.956935	0
755	chr13	92001290	92001641	2	1	32	43	0.426265	MIR17HG	18598.9	62887.9	36317.5	55254.2	3.38127	1.75756	1.52142	0.605418	-1.15215	0
1587	chr2	178128166	178128326	1	1	12	16	0.415037	NFE2L2	1.75993e+06	1.7707e+06	2.81884e+06	3.21211e+06	1.00612	0.00880296	1.13951	0.18842	0.179617	0
1878	chr3	49395887	49395988	1	1	9	12	0.415037	GPX1	9.88963e+06	1.33574e+07	1.42756e+07	1.67462e+07	1.35065	0.433652	1.17306	0.230279	-0.203373	0
544	chr11	68779440	68779606	1	1	15	20	0.415037	MRGPRF	2.05799e+06	3.09902e+06	1.29125e+06	1.90306e+06	1.50585	0.590575	1.47381	0.559551	-0.0310233	0
1436	chr19	51611510	51611667	1	1	16	21	0.392317	CTU1	94794	106380	111364	83149.3	1.12222	0.166359	0.746646	-0.421504	-0.587863	0
254	chr1	210001176	210001480	2	1	26	34	0.387023	DIEXF	402858	421629	494115	389501	1.0466	0.0657049	0.78828	-0.34322	-0.408925	0
1426	chr19	49122605	49122767	1	1	13	17	0.387023	RPL18	2.63008e+07	3.8272e+07	3.25359e+07	4.50196e+07	1.45516	0.54118	1.38369	0.468523	-0.0726578	0
663	chr12	66217478	66217593	1	1	10	13	0.378512	HMGA2	1.02341e+06	1.51861e+06	1.25183e+06	1.55558e+06	1.48388	0.56937	1.24265	0.313418	-0.255952	0
341	chr10	70715892	70716119	1	1	18	23	0.353637	DDX21	1.06883e+06	2.68499e+06	974889	1.35356e+06	2.51207	1.32888	1.38842	0.473445	-0.855433	1
1109	chr17	17494765	17495166	1	2	37	47	0.345135	PEMT	828756	1.5908e+06	1.22856e+06	1.43645e+06	1.9195	0.940731	1.16921	0.225533	-0.715198	0
1969	chr3	167813834	167814170	1	1	42	53	0.335603	GOLIM4	679480	847069	760304	738390	1.24664	0.31805	0.971177	-0.0421933	-0.360244	1
1263	chr18	19192352	19192586	1	1	20	25	0.321928	SNRPD1	546339	971230	558739	636325	1.77771	0.830016	1.13886	0.187589	-0.642427	0
911	chr15	75932072	75932165	1	1	8	10	0.321928	IMP3	1.35956e+06	3.22497e+06	2.73938e+06	4.15871e+06	2.37207	1.24614	1.51812	0.602285	-0.643859	1
2034	chr4	71554103	71554285	1	1	17	21	0.304855	UTP3	384162	600392	613709	732334	1.56286	0.644191	1.19329	0.254946	-0.389245	1
2655	chr9	136283082	136283217	1	1	13	16	0.29956	REXO4	451028	713378	436316	512986	1.58167	0.661451	1.17572	0.233545	-0.427905	1
1067	chr17	1667567	1667900	3	1	31	38	0.293731	SERPINF1	4.22666e+06	4.49728e+06	2.28314e+06	2.43323e+06	1.06403	0.0895362	1.06574	0.0918517	0.00231552	0
1123	chr17	33469267	33469327	1	1	9	11	0.289507	NLE1	353823	745666	656653	623248	2.10746	1.0755	0.949129	-0.0753242	-1.15083	1
329	chr10	44069930	44070034	1	1	9	11	0.289507	ZNF239	84078.1	183330	67397	78422.1	2.18048	1.12464	1.16358	0.218577	-0.906066	0
725	chr12	132904009	132904146	1	1	9	11	0.289507	GALNT9	8851.09	22506.7	30491.5	32294.1	2.54282	1.34643	1.05912	0.0828655	-1.26356	0
1727	chr20	62612236	62612398	1	1	19	23	0.275634	PRPF6	740533	1.05825e+06	560473	558366	1.42903	0.515039	0.99624	-0.00543517	-0.520475	0
1296	chr19	1383711	1383840	1	1	10	12	0.263034	NDUFS7	1.47917e+06	2.42868e+06	1.69938e+06	1.61792e+06	1.64192	0.715384	0.95206	-0.070875	-0.786259	0
2298	chr6	90529421	90529686	1	2	25	30	0.263034	MDN1	312223	879564	411021	494085	2.8171	1.49421	1.20209	0.265545	-1.22867	1
1478	chr2	27440236	27440329	1	1	10	12	0.263034	CAD	668449	2.03037e+06	964928	788897	3.03743	1.60285	0.817571	-0.290585	-1.89344	1
411	chr10	111970900	111971086	1	1	21	25	0.251539	MXI1	782959	1.7888e+06	2.40878e+06	2.87668e+06	2.28466	1.19198	1.19425	0.256102	-0.935878	0
1360	chr19	14491978	14492160	1	1	16	19	0.247928	CD97	1.27602e+06	2.26076e+06	1.11755e+06	1.01049e+06	1.77173	0.82516	0.9042	-0.145286	-0.970446	0
2421	chr7	99679448	99679645	2	1	17	20	0.234465	ZNF3	396903	421123	644997	552146	1.06102	0.0854582	0.856044	-0.224243	-0.309702	0
1485	chr2	33701561	33701872	2	1	41	48	0.22741	RASGRP3	58331.9	68683.6	102898	114996	1.17746	0.23568	1.11758	0.160374	-0.0753054	0
1106	chr17	16120436	16120590	1	1	12	14	0.222392	PIGL	359583	371132	353409	309195	1.03212	0.045609	0.874892	-0.192824	-0.238433	0
1224	chr17	75084634	75084852	1	1	20	23	0.201634	LINC00338	139254	118354	694626	578785	0.849916	-0.234608	0.833233	-0.263208	-0.0285998	0
1527	chr2	70313901	70313965	1	1	7	8	0.192645	PCBP1-AS1	447308	340012	345591	264941	0.760129	-0.395685	0.766631	-0.383395	0.0122899	0
623	chr12	32655739	32655885	1	1	14	16	0.192645	FGD4	265257	257701	152044	211959	0.971513	-0.0416951	1.39407	0.4793	0.520995	0
245	chr1	202137326	202137507	1	1	22	25	0.184425	PTPRVP	46587.8	81035.8	13719.9	10773.2	1.73942	0.798607	0.785221	-0.348828	-1.14744	0
1838	chr3	11178600	11178778	1	1	16	18	0.169925	HRH1	129902	32152.7	125832	67012.4	0.247515	-2.01441	0.532555	-0.908997	1.10542	0
1995	chr4	3956446	3956542	1	1	8	9	0.169925	FAM86EP	227611	299506	105803	102033	1.31587	0.396016	0.964368	-0.0523444	-0.44836	0
2367	chr7	6049080	6049163	1	1	8	9	0.169925	AIMP2	374643	628928	694685	588935	1.67874	0.747378	0.847773	-0.23825	-0.985628	0
979	chr16	19126046	19126233	1	1	17	19	0.160465	ITPRIPL2	701962	1.37715e+06	914722	1.30205e+06	1.96186	0.972223	1.42344	0.509384	-0.462839	0
501	chr11	62608897	62609229	1	1	79	88	0.155651	WDR74	692277	2.34351e+06	1.26609e+06	1.93153e+06	3.38523	1.75925	1.52559	0.609367	-1.14989	1
1696	chr20	43589148	43589235	1	1	9	10	0.152003	TOMM34	1.00404e+06	2.29562e+06	871040	1.10972e+06	2.28639	1.19307	1.27402	0.349391	-0.843682	0
41	chr1	21059658	21059780	1	1	10	11	0.137504	SH2D5	443793	472351	1.23767e+06	1.03469e+06	1.06435	0.0899706	0.835993	-0.258437	-0.348408	0
5	chr1	2139252	2139364	1	1	10	11	0.137504	C1orf86	1.07197e+06	1.39079e+06	931277	686352	1.29741	0.375638	0.737001	-0.440262	-0.815901	0
2178	chr5	149544307	149544434	1	1	20	22	0.137504	CDX1	6282.98	11896.5	7002.47	8731.25	1.89345	0.921017	1.24688	0.318325	-0.602692	0
488	chr11	60609568	60609666	1	1	10	11	0.137504	CCDC86	711865	3.39791e+06	1.11621e+06	2.08378e+06	4.77324	2.25497	1.86683	0.900589	-1.35438	1
1182	chr17	49230775	49231162	1	1	52	57	0.13245	NME1	3.57777e+06	6.97647e+06	4.87864e+06	6.4755e+06	1.94995	0.963435	1.32732	0.408513	-0.554922	1
518	chr11	65190356	65190628	1	1	21	23	0.131245	NEAT1	4.97871e+06	2.60682e+06	3.00425e+06	4.29046e+06	0.523594	-0.933479	1.42813	0.514127	1.44761	0
784	chr14	24835435	24835543	1	1	11	12	0.125531	NFATC4	4.31894e+06	3.96605e+06	3.04693e+06	3.84633e+06	0.918293	-0.122973	1.26236	0.336125	0.459098	0
1068	chr17	1933370	1933526	1	1	11	12	0.125531	DPH1	986245	1.42828e+06	1.4338e+06	1.35498e+06	1.4482	0.534262	0.945026	-0.0815742	-0.615836	0
1066	chr17	1666363	1666625	1	1	24	26	0.115477	SERPINF1	4.22666e+06	4.49728e+06	2.28314e+06	2.43323e+06	1.06403	0.0895362	1.06574	0.0918517	0.00231552	0
70	chr1	29211614	29211740	1	1	13	14	0.106915	EPB41	295463	250472	359152	243612	0.847727	-0.238328	0.678298	-0.560009	-0.321681	0
1153	chr17	40985300	40985384	1	1	13	14	0.106915	PSME3	1.5641e+06	2.54004e+06	2.70012e+06	3.22702e+06	1.62396	0.699518	1.19514	0.257181	-0.442337	1
709	chr12	119618664	119618797	1	1	14	15	0.0995357	HSPB8	977445	1.80377e+06	2.90459e+06	3.06726e+06	1.8454	0.88393	1.056	0.0786157	-0.805315	0
1680	chr20	34542484	34542627	1	1	15	16	0.0931094	SCAND1	1.83412e+06	2.92961e+06	2.52544e+06	2.44639e+06	1.59729	0.675623	0.968697	-0.0458829	-0.721506	0
949	chr16	2317907	2318104	1	1	16	17	0.0874628	RNPS1	1.16415e+06	2.28333e+06	2.07407e+06	2.7281e+06	1.96137	0.971862	1.31534	0.395436	-0.576427	1
1402	chr19	41197160	41197328	1	1	18	19	0.0780025	NUMBL	697509	790930	416617	346068	1.13393	0.181337	0.830664	-0.267663	-0.449	0
2672	chrX	9431126	9431386	1	1	31	31	0	TBL1X	271816	198047	182404	127273	0.728608	-0.456785	0.69775	-0.519217	-0.062432	0
153	chr1	109642849	109642921	1	1	7	7	0	SCARNA2	16345	14786.3	7550.09	13466.6	0.904638	-0.144587	1.78364	0.834821	0.979408	0
510	chr11	65084006	65084086	1	1	9	9	0	CDC42EP2	1.36734e+06	1.43069e+06	1.52459e+06	1.44689e+06	1.04633	0.0653356	0.949039	-0.0754601	-0.140796	0
2345	chr7	913123	913332	1	1	19	19	0	GET4	810367	979892	1.8642e+06	1.86406e+06	1.20919	0.274047	0.999925	-0.000108818	-0.274155	0
639	chr12	51664859	51664950	1	1	8	8	0	SMAGP	1.20952e+06	1.54509e+06	1.97008e+06	2.1226e+06	1.27744	0.353255	1.07742	0.107577	-0.245678	0
1192	chr17	56083790	56084125	2	1	26	26	0	SRSF1	807818	1.12177e+06	649157	673528	1.38864	0.47367	1.03754	0.0531695	-0.420501	0
778	chr14	20923356	20923417	1	1	8	8	0	APEX1	5.64739e+06	8.36134e+06	5.02447e+06	5.92874e+06	1.48057	0.566148	1.17997	0.238754	-0.327394	1
1687	chr20	36154844	36154968	1	1	14	14	0	BLCAP	2.2919e+06	3.46696e+06	3.70226e+06	4.22985e+06	1.5127	0.597127	1.1425	0.192199	-0.404928	1
475	chr11	34127143	34127229	1	1	11	11	0	NAT10	572924	888725	490018	411782	1.55121	0.633393	0.840341	-0.250952	-0.884346	1
389	chr10	101088966	101089047	1	1	7	7	0	CNNM1	175102	309208	289228	413812	1.76587	0.820381	1.43075	0.516768	-0.303613	0
2170	chr5	145561962	145562099	1	1	11	11	0	LARS	1.63399e+06	2.9619e+06	678774	773695	1.81268	0.858122	1.13984	0.188833	-0.669289	0
1305	chr19	2427101	2427143	1	0	6	6	0	TIMM13	544797	1.0027e+06	842867	802834	1.8405	0.880098	0.952504	-0.0702026	-0.950301	0
481	chr11	35965429	35965561	1	1	11	11	0	LDLRAD3	185764	350209	241426	341948	1.88524	0.91475	1.41637	0.502194	-0.412555	1
2055	chr4	139936605	139936700	1	1	9	9	0	CCRN4L	153338	368439	569786	716351	2.40279	1.26471	1.25723	0.330246	-0.934462	0
780	chr14	23398471	23398597	1	1	11	11	0	PRMT5	3.13066e+06	8.86778e+06	4.10482e+06	7.13117e+06	2.83256	1.50211	1.73727	0.796821	-0.705288	1
1219	chr17	74381942	74382020	1	0	9	9	0	SPHK1	1.44812e+06	4.2048e+06	3.97381e+06	6.53923e+06	2.90362	1.53785	1.64558	0.718598	-0.819255	0
1162	chr17	42147907	42148201	1	1	47	46	-0.0310269	G6PC3	1.9993e+06	3.07163e+06	2.10715e+06	1.91497e+06	1.53635	0.619512	0.908795	-0.137973	-0.757484	1
653	chr12	57505898	57506154	1	1	33	32	-0.0443941	STAT6	4.20257e+06	4.0152e+06	2.73097e+06	3.10285e+06	0.955417	-0.0657977	1.13617	0.184179	0.249977	1
2647	chr9	135545228	135545467	1	1	24	23	-0.0614005	GTF3C4	215109	275714	423948	541177	1.28174	0.358103	1.27652	0.352213	-0.00589013	0
441	chr11	796373	796558	1	1	18	17	-0.0824622	SLC25A22	428848	2.26491e+06	704461	1.35551e+06	5.28138	2.40091	1.92418	0.944242	-1.45667	0
883	chr15	55790584	55790740	1	1	15	14	-0.0995357	DYX1C1-CCPG1	1.02784e+06	645902	396990	265044	0.628407	-0.670228	0.667634	-0.58287	0.0873584	0
649	chr12	56862177	56862481	1	1	28	26	-0.106915	SPRYD4	288076	397378	541298	359695	1.37942	0.464063	0.664506	-0.589647	-1.05371	1
1034	chr16	83986608	83986738	1	1	13	12	-0.115477	OSGIN1	423165	1.01179e+06	367866	345070	2.391	1.25762	0.938031	-0.0922925	-1.34991	0
511	chr11	65084450	65084602	1	1	12	11	-0.125531	CDC42EP2	1.36734e+06	1.43069e+06	1.52459e+06	1.44689e+06	1.04633	0.0653356	0.949039	-0.0754601	-0.140796	0
710	chr12	120638794	120638917	1	1	12	11	-0.125531	RPLP0	5.11456e+07	7.15178e+07	7.76123e+07	9.99996e+07	1.39832	0.483692	1.28845	0.365638	-0.118054	1
343	chr10	70939589	70939670	1	1	12	11	-0.125531	SUPV3L1	963445	1.76739e+06	1.64413e+06	2.14948e+06	1.83445	0.875345	1.30737	0.386666	-0.488679	1
1101	chr17	8152615	8152701	1	1	12	11	-0.125531	PFAS	189609	429997	312896	231335	2.2678	1.1813	0.739337	-0.435696	-1.61699	0
340	chr10	70715790	70715879	1	1	12	11	-0.125531	DDX21	1.06883e+06	2.68499e+06	974889	1.35356e+06	2.51207	1.32888	1.38842	0.473445	-0.855433	1
2327	chr6	151187409	151187530	1	1	11	10	-0.137504	MTHFD1L	2.69035e+06	3.75167e+06	2.26915e+06	2.86522e+06	1.39449	0.479739	1.26268	0.33649	-0.14325	1
2581	chr9	37119989	37120085	1	1	10	9	-0.152003	ZCCHC7	348523	384942	398544	418234	1.1045	0.14339	1.04941	0.0695729	-0.0738172	1
1537	chr2	75062095	75062172	1	1	10	9	-0.152003	HK2	432846	804561	468437	639996	1.85877	0.894347	1.36624	0.450207	-0.44414	1
2023	chr4	53579153	53579219	1	1	9	8	-0.169925	SNORA26	715862	791330	676080	1.45359e+06	1.10542	0.144598	2.15003	1.10436	0.95976	0
1236	chr17	78518511	78518587	1	0	9	8	-0.169925	RPTOR	233754	280776	235487	196067	1.20116	0.26443	0.832603	-0.264299	-0.528729	0
230	chr1	180471757	180471836	1	1	9	8	-0.169925	ACBD6	906131	1.35024e+06	969798	908683	1.49012	0.575426	0.936982	-0.0939071	-0.669333	0
2027	chr4	54232251	54232336	1	1	9	8	-0.169925	SCFD2	554611	996701	614318	504656	1.79712	0.845683	0.821491	-0.283684	-1.12937	0
1483	chr2	29033311	29033367	1	1	8	7	-0.192645	SPDYA	30572	22130.6	52188.2	25799.8	0.723885	-0.466168	0.49436	-1.01637	-0.550198	0
442	chr11	843883	844107	1	1	32	28	-0.192645	TSPAN4	6.76202e+06	1.15566e+07	7.46223e+06	8.58766e+06	1.70904	0.773184	1.15082	0.202659	-0.570525	0
532	chr11	66104328	66104370	1	0	8	7	-0.192645	RIN1	1.05805e+06	2.22153e+06	1.80649e+06	1.78959e+06	2.09965	1.07015	0.990645	-0.0135607	-1.08371	0
2644	chr9	133970198	133970303	1	1	15	13	-0.206451	AIF1L	74578.2	71044.6	31566.9	32749.1	0.952619	-0.0700287	1.03745	0.0530404	0.123069	0
1281	chr18	51795703	51795745	1	0	7	6	-0.222392	POLI	238159	151002	76000.9	45570.4	0.634037	-0.657361	0.599604	-0.737919	-0.0805579	0
882	chr15	55489108	55489150	1	0	7	6	-0.222392	RSL24D1	892915	1.03958e+06	1.02242e+06	1.14011e+06	1.16425	0.2194	1.11511	0.157185	-0.0622148	0
1097	chr17	7761361	7761403	1	0	7	6	-0.222392	LSMD1	2.66383e+06	3.93961e+06	3.15683e+06	3.80856e+06	1.47893	0.564551	1.20645	0.270766	-0.293785	0
1317	chr19	4124323	4124365	1	0	7	6	-0.222392	MAP2K2	5.35857e+06	8.34956e+06	7.80186e+06	1.02967e+07	1.55817	0.639852	1.31977	0.400288	-0.239564	0
1695	chr20	43589027	43589084	1	0	7	6	-0.222392	TOMM34	1.00404e+06	2.29562e+06	871040	1.10972e+06	2.28639	1.19307	1.27402	0.349391	-0.843682	0
2388	chr7	44162836	44162919	1	1	14	12	-0.222392	POLD2	4.09748e+06	9.48636e+06	4.99072e+06	7.30232e+06	2.31517	1.21112	1.46318	0.549107	-0.662012	1
397	chr10	103877415	103877602	1	1	20	17	-0.234465	LDB1	1.18712e+06	2.27696e+06	2.65602e+06	3.598e+06	1.91806	0.939646	1.35466	0.437926	-0.50172	0
385	chr10	99449569	99449680	1	1	13	11	-0.241008	AVPI1	722614	710503	1.26464e+06	1.20354e+06	0.983239	-0.0243857	0.95169	-0.0714371	-0.0470514	1
625	chr12	46384486	46384715	1	1	25	21	-0.251539	SCAF11	1.33397e+06	1.52465e+06	1.21268e+06	1.42289e+06	1.14295	0.192758	1.17334	0.230623	0.0378642	0
753	chr13	52733779	52733884	1	0	12	10	-0.263034	NEK3	165852	113091	108350	119561	0.681876	-0.552418	1.10348	0.14206	0.694478	0
1496	chr2	43822729	43822771	1	0	6	5	-0.263034	THADA	465013	607564	218467	279383	1.30655	0.385765	1.27883	0.354826	-0.0309385	0
398	chr10	103877644	103877738	1	1	12	10	-0.263034	LDB1	1.18712e+06	2.27696e+06	2.65602e+06	3.598e+06	1.91806	0.939646	1.35466	0.437926	-0.50172	0
2674	chrX	38662919	38662961	1	0	6	5	-0.263034	MID1IP1	640554	1.3547e+06	1.18774e+06	1.45754e+06	2.11489	1.08058	1.22716	0.295318	-0.785266	0
1909	chr3	97690688	97690877	1	1	18	15	-0.263034	MINA	510576	1.13868e+06	809310	1.03064e+06	2.23018	1.15716	1.27348	0.348773	-0.808389	1
2132	chr5	110427951	110428076	1	1	12	10	-0.263034	WDR36	283878	642403	431365	500295	2.26295	1.17821	1.15979	0.213868	-0.964338	1
971	chr16	11945153	11945436	2	1	23	19	-0.275634	RSL1D1	1.68151e+06	4.16021e+06	1.39026e+06	2.05271e+06	2.47408	1.30689	1.47649	0.562172	-0.744723	1
2196	chr5	170815460	170815645	1	1	28	23	-0.283793	NPM1	2.95039e+07	4.5175e+07	5.16365e+06	1.13697e+07	1.53115	0.614619	2.20187	1.13873	0.524113	1
307	chr10	25305868	25305973	1	1	11	9	-0.289507	THNSL1	120580	186438	173049	144318	1.54618	0.628704	0.833976	-0.261922	-0.890626	0
1364	chr19	16740282	16740360	1	0	10	8	-0.321928	MED26	172597	134892	387950	344216	0.781539	-0.355609	0.887269	-0.172556	0.183053	0
87	chr1	38455690	38455777	1	1	10	8	-0.321928	SF3A3	1.6088e+06	2.03067e+06	2.0178e+06	2.93482e+06	1.26223	0.335969	1.45447	0.540493	0.204524	0
792	chr14	50052856	50052941	1	1	10	8	-0.321928	RPS29	4.22239e+07	5.55166e+07	5.48059e+07	7.20253e+07	1.31481	0.394859	1.31419	0.394173	-0.0006862	0
874	chr15	41407912	41407989	1	0	10	8	-0.321928	INO80	497293	700005	236143	288056	1.40763	0.493271	1.21984	0.286693	-0.206578	1
1250	chr17	80188294	80188392	1	0	10	8	-0.321928	SLC16A3	1.96543e+06	4.40015e+06	1.81138e+06	2.59143e+06	2.23878	1.16271	1.43064	0.516659	-0.646052	0
1624	chr2	232328532	232328623	1	1	14	11	-0.347923	NCL	8.44417e+06	1.99312e+07	1.32316e+06	3.6663e+06	2.36035	1.239	2.77087	1.47034	0.23134	1
45	chr1	22778341	22778389	1	0	9	7	-0.36257	ZBTB40	179808	91469.3	140836	102250	0.508707	-0.975094	0.726023	-0.461913	0.513181	0
1530	chr2	71357758	71357831	1	0	9	7	-0.36257	MPHOSPH10	517277	760121	413456	332222	1.46947	0.555292	0.803525	-0.315585	-0.870877	1
2408	chr7	73867407	73867545	1	1	13	10	-0.378512	GTF2IRD1	567866	476125	955387	664202	0.838446	-0.254211	0.695218	-0.524463	-0.270252	0
1309	chr19	2783446	2783664	1	1	26	20	-0.378512	SGTA	939776	1.91743e+06	2.35893e+06	3.28464e+06	2.0403	1.02878	1.39243	0.477602	-0.55118	1
2578	chr9	35603599	35603667	1	0	8	6	-0.415037	TESK1	856591	720651	1.0514e+06	824299	0.841301	-0.249306	0.783997	-0.351079	-0.101773	0
1905	chr3	67704501	67704560	1	0	8	6	-0.415037	SUCLG2	813122	998237	824653	676397	1.22766	0.295912	0.820221	-0.285916	-0.581828	1
1512	chr2	61763861	61763948	1	1	12	9	-0.415037	XPO1	2.02632e+06	2.80397e+06	1.79561e+06	2.23577e+06	1.38377	0.468607	1.24513	0.316295	-0.152311	0
1542	chr2	85766791	85766859	1	0	8	6	-0.415037	MAT2A	5.16893e+06	8.98733e+06	3.71474e+06	6.45217e+06	1.73872	0.798026	1.73691	0.796522	-0.00150433	1
2520	chr8	86090128	86090291	1	1	16	12	-0.415037	E2F5	173415	592013	432880	597086	3.41384	1.7714	1.37933	0.463969	-1.30743	0
1075	chr17	3791856	3792076	2	1	24	18	-0.415037	CAMKK1	173507	595676	212476	322948	3.43316	1.77954	1.51993	0.604002	-1.17554	0
2206	chr5	175815597	175815682	1	1	16	12	-0.415037	NOP16	910030	3.83348e+06	2.38363e+06	4.16758e+06	4.21247	2.07467	1.74842	0.806053	-1.26861	1
162	chr1	113008836	113008884	1	0	11	8	-0.459432	WNT2B	41952.4	18074.1	48721	33886.1	0.430824	-1.21483	0.695514	-0.523848	0.690982	0
2366	chr7	6048929	6049017	1	1	11	8	-0.459432	AIMP2	374643	628928	694685	588935	1.67874	0.747378	0.847773	-0.23825	-0.985628	0
2427	chr7	100464608	100464775	1	1	18	13	-0.469485	TRIP6	1.93109e+06	4.67415e+06	2.87732e+06	4.2678e+06	2.42047	1.27529	1.48325	0.568766	-0.706519	0
500	chr11	62606965	62607063	1	1	18	13	-0.469485	WDR74	692277	2.34351e+06	1.26609e+06	1.93153e+06	3.38523	1.75925	1.52559	0.609367	-1.14989	1
675	chr12	93323240	93323282	1	0	7	5	-0.485427	EEA1	640703	335656	190902	137205	0.523887	-0.932672	0.718719	-0.4765	0.456172	0
1179	chr17	48784601	48784643	1	0	7	5	-0.485427	ANKRD40	475760	341871	1.10061e+06	970606	0.718579	-0.476781	0.881879	-0.181348	0.295433	0
1528	chr2	70314081	70314123	1	0	7	5	-0.485427	PCBP1-AS1	447308	340012	345591	264941	0.760129	-0.395685	0.766631	-0.383395	0.0122899	0
2079	chr5	6712929	6712971	1	0	7	5	-0.485427	PAPD7	382484	306909	488514	526266	0.80241	-0.317589	1.07728	0.107392	0.424981	0
1578	chr2	172289921	172290133	1	0	21	15	-0.485427	DCAF17	344320	305633	696311	532334	0.887644	-0.171947	0.764506	-0.387401	-0.215453	0
1009	chr16	57770564	57770606	1	0	7	5	-0.485427	KATNB1	352461	642251	602060	608131	1.82219	0.865673	1.01008	0.0144755	-0.851197	0
1126	chr17	35306493	35306628	1	0	14	10	-0.485427	AATF	444261	1.06349e+06	698088	993676	2.39383	1.25932	1.42342	0.509366	-0.749956	1
2435	chr7	105162626	105162668	1	0	7	5	-0.485427	PUS7	315396	1.04106e+06	797859	1.00043e+06	3.30082	1.72282	1.2539	0.32642	-1.3964	1
2518	chr8	82193057	82193099	1	0	7	5	-0.485427	FABP5	297091	2.05139e+06	345780	918773	6.90494	2.78763	2.6571	1.40985	-1.37778	0
1579	chr2	172864857	172864914	1	0	10	7	-0.514573	METAP1D	192506	244641	194530	99233.2	1.27082	0.345765	0.510119	-0.971095	-1.31686	0
1150	chr17	40540871	40540921	1	0	10	7	-0.514573	STAT3	1.09352e+06	1.54067e+06	3.28859e+06	3.41944e+06	1.40891	0.49458	1.03979	0.0562896	-0.43829	1
2043	chr4	95129065	95129150	1	0	10	7	-0.514573	SMARCAD1	373542	565358	419432	414349	1.5135	0.597893	0.987881	-0.0175914	-0.615484	1
1352	chr19	12834707	12834871	1	2	23	16	-0.523562	TNPO2	683392	1.24573e+06	1.07014e+06	1.03322e+06	1.82287	0.86621	0.965497	-0.0506567	-0.916866	0
1344	chr19	10928328	10928509	1	1	18	12	-0.584963	MIR199A1	9.2443e+06	3.59574e+06	5867.84	3.33415e+06	0.388969	-1.36227	568.207	9.15027	10.5125	0
1481	chr2	28615701	28615769	1	1	12	8	-0.584963	FOSL2	394851	262626	1.31626e+06	785473	0.665128	-0.588296	0.596748	-0.744807	-0.156511	1
1944	chr3	135915501	135915570	1	0	9	6	-0.584963	MSL2	199340	149967	359240	280513	0.752319	-0.410583	0.780851	-0.356881	0.0537017	0
2531	chr8	103876962	103877062	1	1	12	8	-0.584963	AZIN1	1.1275e+06	1.08308e+06	1.31381e+06	1.17015e+06	0.960602	-0.057989	0.890656	-0.16706	-0.109071	1
1851	chr3	33481966	33482040	1	0	9	6	-0.584963	UBP1	1.15166e+06	1.47681e+06	1.7445e+06	1.99893e+06	1.28233	0.358764	1.14584	0.196411	-0.162353	0
155	chr1	110027048	110027090	1	0	6	4	-0.584963	ATXN7L2	146035	187306	220467	251705	1.28262	0.359089	1.14169	0.191173	-0.167916	0
1096	chr17	7761111	7761181	1	0	9	6	-0.584963	LSMD1	2.66383e+06	3.93961e+06	3.15683e+06	3.80856e+06	1.47893	0.564551	1.20645	0.270766	-0.293785	0
2026	chr4	54232162	54232223	1	0	9	6	-0.584963	SCFD2	554611	996701	614318	504656	1.79712	0.845683	0.821491	-0.283684	-1.12937	0
399	chr10	103877749	103877916	1	1	18	12	-0.584963	LDB1	1.18712e+06	2.27696e+06	2.65602e+06	3.598e+06	1.91806	0.939646	1.35466	0.437926	-0.50172	0
1147	chr17	39218362	39218471	1	0	18	12	-0.584963	KRTAP2-3	388697	834798	3.98335e+06	3.76086e+06	2.14768	1.10278	0.944145	-0.0829194	-1.1857	0
1881	chr3	50329442	50329523	1	1	12	8	-0.584963	IFRD2	2.32291e+06	6.21003e+06	3.25115e+06	4.99237e+06	2.67338	1.41867	1.53557	0.618776	-0.79989	1
1404	chr19	41903180	41903288	1	0	15	10	-0.584963	EXOSC5	359874	1.09567e+06	902558	787987	3.04459	1.60625	0.87306	-0.195848	-1.8021	1
2157	chr5	137910983	137911169	1	1	17	11	-0.628031	HSPA9	9.17927e+06	1.6593e+07	1.38635e+07	1.66598e+07	1.80766	0.854127	1.20171	0.265085	-0.589042	1
103	chr1	45252106	45252209	1	1	14	9	-0.63743	BEST4	20907.5	18469.6	21837.1	12010	0.883399	-0.178862	0.54998	-0.862548	-0.683686	0
1266	chr18	21850893	21851010	1	0	14	9	-0.63743	OSBPL1A	756946	1.24885e+06	806199	808258	1.64985	0.722333	1.00255	0.00367966	-0.718653	0
2521	chr8	93031506	93031575	1	0	11	7	-0.652077	RUNX1T1	250836	109991	257578	231528	0.438499	-1.18936	0.898867	-0.153821	1.03553	0
2602	chr9	95055927	95056073	1	1	22	14	-0.652077	IARS	4.66068e+06	9.78884e+06	4.29401e+06	5.7776e+06	2.1003	1.0706	1.3455	0.428145	-0.642452	1
2205	chr5	175815463	175815553	1	0	19	12	-0.662965	NOP16	910030	3.83348e+06	2.38363e+06	4.16758e+06	4.21247	2.07467	1.74842	0.806053	-1.26861	1
2307	chr6	111889758	111889800	1	0	8	5	-0.678072	TRAF3IP2	1.04737e+06	733100	2.36516e+06	1.94371e+06	0.699941	-0.514694	0.821812	-0.283119	0.231575	0
178	chr1	145209093	145209150	1	0	8	5	-0.678072	NOTCH2NL	412856	353555	664078	694966	0.856363	-0.223706	1.04651	0.0655898	0.289295	0
2291	chr6	73332423	73332466	1	0	8	5	-0.678072	KCNQ5	240268	270824	346277	345154	1.12718	0.172712	0.996757	-0.00468692	-0.177399	0
381	chr10	99257602	99257648	1	0	8	5	-0.678072	MMS19	1.57214e+06	2.29501e+06	1.16199e+06	1.05125e+06	1.4598	0.545771	0.904702	-0.144486	-0.690257	0
2237	chr6	10695177	10695228	1	0	8	5	-0.678072	PAK1IP1	383564	638147	285673	336994	1.66373	0.734422	1.17965	0.238359	-0.496063	0
102	chr1	45241303	45241421	1	1	15	9	-0.736966	RPS8	4.15957e+07	5.24483e+07	3.63329e+07	4.922e+07	1.26091	0.33446	1.35469	0.437966	0.103506	1
1156	chr17	41150318	41150381	1	0	10	6	-0.736966	RPL27	3.11618e+07	4.25902e+07	3.44776e+07	4.47549e+07	1.36674	0.450744	1.29809	0.376387	-0.0743568	1
2306	chr6	111279785	111279866	1	0	10	6	-0.736966	GTF3C6	1.56411e+06	2.24197e+06	95215.8	166067	1.43338	0.519422	1.74412	0.802496	0.283074	1
1794	chr22	30987888	30987946	1	0	10	6	-0.736966	PES1	1.42692e+06	3.60198e+06	1.80437e+06	3.16283e+06	2.52431	1.33589	1.75287	0.809723	-0.526164	1
2075	chr4	187065357	187065471	1	0	12	7	-0.777608	FAM149A	172225	191006	50896.5	75175.6	1.10905	0.149322	1.47703	0.562699	0.413377	1
2683	chrX	77359330	77359814	1	2	510	295	-0.789782	PGK1	8.17918e+06	1.37822e+07	9.43735e+06	1.22232e+07	1.68504	0.752779	1.29519	0.373164	-0.379615	0
514	chr11	65149936	65149978	1	0	7	4	-0.807355	SLC25A45	153089	99917.3	85762.1	34470.7	0.652676	-0.615562	0.401934	-1.31497	-0.699406	0
185	chr1	150254869	150254911	1	0	7	4	-0.807355	C1orf51	125012	144250	223569	266995	1.15388	0.206498	1.19424	0.256097	0.0495992	0
2106	chr5	40835258	40835300	1	0	7	4	-0.807355	RPL37	4.70455e+07	5.72892e+07	5.48552e+07	7.20714e+07	1.21774	0.284208	1.31385	0.393798	0.10959	1
543	chr11	68671365	68671407	1	0	7	4	-0.807355	IGHMBP2	301387	414779	320604	300657	1.37623	0.460724	0.937786	-0.0926695	-0.553394	0
1928	chr3	122785736	122785778	1	0	7	4	-0.807355	PDIA5	1.15418e+06	1.6058e+06	633037	645704	1.3913	0.47643	1.02001	0.028583	-0.447847	1
1353	chr19	13057159	13057201	1	0	7	4	-0.807355	RAD23A	1.95931e+06	2.87467e+06	1.63465e+06	1.71902e+06	1.46718	0.553045	1.05161	0.0725978	-0.480448	0
88	chr1	38478023	38478065	1	0	7	4	-0.807355	UTP11L	1.01335e+06	1.64507e+06	1.05641e+06	1.11146e+06	1.6234	0.699015	1.0521	0.0732757	-0.625739	1
1446	chr19	56167027	56167069	1	0	7	4	-0.807355	U2AF2	1.27613e+06	2.24156e+06	1.91613e+06	2.24551e+06	1.75654	0.812735	1.17189	0.228843	-0.583892	0
1304	chr19	2426990	2427032	1	0	7	4	-0.807355	TIMM13	544797	1.0027e+06	842867	802834	1.8405	0.880098	0.952504	-0.0702026	-0.950301	0
2021	chr4	41937796	41938051	1	1	28	16	-0.807355	TMEM33	1.15868e+06	3.94088e+06	2.30405e+06	3.4621e+06	3.40118	1.76604	1.50262	0.587475	-1.17856	0
489	chr11	60674021	60674063	1	0	7	4	-0.807355	PRPF19	1.19163e+06	5.25673e+06	3.08105e+06	7.3364e+06	4.41139	2.14123	2.38114	1.25165	-0.889581	0
1141	chr17	38256851	38257036	1	1	23	13	-0.823122	NR1D1	356328	891095	529507	842884	2.50077	1.32237	1.59183	0.670685	-0.651686	1
109	chr1	46016509	46016563	1	0	9	5	-0.847997	AKR1A1	3.81815e+06	4.53273e+06	4.5444e+06	5.41833e+06	1.18715	0.247506	1.19231	0.253757	0.0062505	1
82	chr1	36929919	36929998	1	0	9	5	-0.847997	MRPS15	1.9901e+06	2.5367e+06	767171	785365	1.27466	0.350117	1.02372	0.0338146	-0.316303	0
676	chr12	93861455	93861578	1	1	18	10	-0.847997	MRPL42	1.09643e+06	1.73576e+06	1.20335e+06	1.26265e+06	1.5831	0.662751	1.04929	0.069407	-0.593344	0
1894	chr3	54935414	54935456	1	0	9	5	-0.847997	CACNA2D3-AS1	524.168	971.802	822.862	3472.21	1.85399	0.890633	4.21967	2.07713	1.1865	0
1949	chr3	138068805	138068859	1	0	9	5	-0.847997	MRAS	488363	2.16526e+06	1.25458e+06	1.43046e+06	4.43371	2.14851	1.14019	0.189272	-1.95924	0
1368	chr19	17971085	17971179	1	0	11	6	-0.874469	RPL18A	2.92843e+07	4.23229e+07	3.12296e+07	4.16701e+07	1.44524	0.531311	1.33431	0.416096	-0.115216	1
1652	chr20	3190354	3190422	1	0	11	6	-0.874469	ITPA	1.32106e+06	2.42712e+06	1.35017e+06	1.07211e+06	1.83724	0.877543	0.794055	-0.332689	-1.21023	0
1380	chr19	33569104	33569185	1	0	13	7	-0.893085	GPATCH1	73802.2	91798	74656.8	79820.2	1.24384	0.314798	1.06916	0.0964809	-0.218317	0
1651	chr20	3190160	3190277	1	0	13	7	-0.893085	ITPA	1.32106e+06	2.42712e+06	1.35017e+06	1.07211e+06	1.83724	0.877543	0.794055	-0.332689	-1.21023	0
2013	chr4	22516991	22517103	1	1	15	8	-0.906891	GPR125	712154	1.0958e+06	1.257e+06	2.04447e+06	1.53871	0.62172	1.62646	0.701739	0.0800188	0
1262	chr18	19192091	19192247	1	0	15	8	-0.906891	SNRPD1	546339	971230	558739	636325	1.77771	0.830016	1.13886	0.187589	-0.642427	0
2104	chr5	37837574	37837616	1	0	6	3	-1	GDNF	128696	42823.8	630852	520817	0.332751	-1.58749	0.825578	-0.276524	1.31096	0
1524	chr2	70141452	70141494	1	0	6	3	-1	MXD1	179424	117958	472711	379840	0.657426	-0.6051	0.803536	-0.315565	0.289535	0
187	chr1	150782324	150782391	1	0	10	5	-1	CTSK	5.29317e+07	3.76526e+07	3.42869e+07	4.1074e+07	0.711344	-0.491381	1.19795	0.26057	0.75195	0
1143	chr17	38296727	38296802	1	0	10	5	-1	CASC3	625216	636408	643900	511520	1.0179	0.0255984	0.794408	-0.332047	-0.357646	0
2526	chr8	101734742	101734812	1	0	8	4	-1	PABPC1	8.18663e+07	8.98071e+07	1.12515e+08	1.36517e+08	1.097	0.13356	1.21331	0.278953	0.145393	1
1369	chr19	18111963	18112010	1	0	8	4	-1	ARRDC2	239729	297185	327168	297207	1.23967	0.309957	0.908423	-0.138563	-0.44852	0
1432	chr19	50887351	50887437	1	0	10	5	-1	POLD1	109878	137132	152201	105364	1.24804	0.319665	0.692267	-0.5306	-0.850264	0
687	chr12	108079316	108079384	1	0	10	5	-1	PWP1	1.24319e+06	1.82755e+06	689834	767386	1.47005	0.555867	1.11242	0.153704	-0.402163	1
662	chr12	66217272	66217352	1	0	8	4	-1	HMGA2	1.02341e+06	1.51861e+06	1.25183e+06	1.55558e+06	1.48388	0.56937	1.24265	0.313418	-0.255952	0
2272	chr6	42847619	42847688	1	0	8	4	-1	RPL7L1	1.40698e+06	2.08883e+06	1.70066e+06	1.95037e+06	1.48462	0.570098	1.14683	0.197653	-0.372445	1
1275	chr18	43407745	43407835	1	0	10	5	-1	SIGLEC15	80171.5	120393	22149.8	16859.2	1.50169	0.586587	0.761145	-0.393758	-0.980345	0
2329	chr6	155636152	155636214	1	0	10	5	-1	TFB1M	414128	639442	345401	353021	1.54407	0.626739	1.02206	0.0314854	-0.595254	0
22	chr1	9127400	9127551	1	0	18	9	-1	SLC2A5	13548.6	26330.8	19634.6	23646.6	1.94344	0.958612	1.20433	0.268234	-0.690378	0
1015	chr16	68057111	68057249	1	0	16	8	-1	DUS2L	210994	421861	309493	295775	1.9994	0.999568	0.955675	-0.0654078	-1.06498	0
74	chr1	33501721	33501763	1	0	6	3	-1	AK2	1.90138e+06	3.88161e+06	2.65959e+06	4.04213e+06	2.04147	1.02961	1.51983	0.60391	-0.425701	0
104	chr1	45265414	45265680	1	0	26	13	-1	PLK3	1.04309e+06	2.44058e+06	1.77019e+06	2.41085e+06	2.33976	1.22636	1.36192	0.445643	-0.78072	0
2657	chr9	137030548	137030601	1	0	8	4	-1	RNU6ATAC	619560	2.50665e+06	1.90833e+06	2.92178e+06	4.04586	2.01645	1.53107	0.614539	-1.40191	0
955	chr16	3550844	3550922	1	0	19	9	-1.078	CLUAP1	328065	355552	220571	224493	1.08378	0.116077	1.01778	0.0254265	-0.0906503	0
393	chr10	102792824	102792912	1	0	15	7	-1.09954	SFXN3	2.11815e+06	1.7991e+06	1.59969e+06	1.18423e+06	0.849374	-0.235528	0.740288	-0.433841	-0.198313	0
831	chr14	77495118	77495245	1	0	11	5	-1.1375	IRF2BPL	550866	420861	611138	347360	0.763998	-0.388359	0.568383	-0.815066	-0.426707	0
85	chr1	38156145	38156214	1	0	11	5	-1.1375	C1orf109	408375	660786	644147	821640	1.61809	0.694289	1.27555	0.351116	-0.343174	0
141	chr1	93544699	93544748	1	0	9	4	-1.16993	MTF2	119889	49882.9	285139	200463	0.416075	-1.26508	0.703035	-0.508331	0.756754	0
599	chr12	148117	148168	1	0	9	4	-1.16993	FAM138D	5691.59	3109.44	3714.73	4828.48	0.546322	-0.872177	1.29982	0.378311	1.25049	0
790	chr14	35873072	35873147	1	0	9	4	-1.16993	NFKBIA	942724	599492	918098	966034	0.635915	-0.653094	1.05221	0.0734262	0.72652	0
954	chr16	3074176	3074245	1	0	9	4	-1.16993	HCFC1R1	2.12642e+06	1.725e+06	2.22514e+06	2.03646e+06	0.811221	-0.301833	0.915203	-0.127836	0.173997	0
1847	chr3	27524728	27524786	1	0	9	4	-1.16993	SLC4A7	424687	437607	724243	729403	1.03042	0.0432341	1.00712	0.0102414	-0.0329927	0
1318	chr19	4246863	4246927	1	0	9	4	-1.16993	CCDC94	256581	280935	294103	218746	1.09492	0.130819	0.743775	-0.427061	-0.55788	0
1132	chr17	37009765	37009833	1	0	9	4	-1.16993	RPL23	4.97895e+07	6.21447e+07	5.71698e+07	7.79128e+07	1.24815	0.319789	1.36283	0.446607	0.126817	0
1540	chr2	85660755	85661071	1	1	54	24	-1.16993	SH2D6	21889.5	29887.8	10445.5	1321.43	1.36539	0.449318	0.126507	-2.98271	-3.43203	0
1116	chr17	27047006	27047145	1	0	18	8	-1.16993	RPL23A	2.95954e+07	4.1606e+07	2.3249e+07	3.11542e+07	1.40583	0.491417	1.34002	0.422255	-0.0691622	1
1555	chr2	113240680	113240741	1	0	9	4	-1.16993	TTL	968673	1.37483e+06	1.58772e+06	1.7879e+06	1.41929	0.505168	1.12608	0.171314	-0.333854	0
1576	chr2	153192617	153192670	1	0	9	4	-1.16993	FMNL2	565925	809174	235702	324372	1.42982	0.515837	1.37619	0.460682	-0.0551553	0
480	chr11	35965332	35965417	1	0	9	4	-1.16993	LDLRAD3	185764	350209	241426	341948	1.88524	0.91475	1.41637	0.502194	-0.412555	1
1298	chr19	1591568	1591617	1	0	9	4	-1.16993	MBD3	1.22028e+06	2.55102e+06	1.86399e+06	2.15166e+06	2.09053	1.06387	1.15433	0.207052	-0.856816	1
1783	chr22	21983543	21983700	1	1	27	12	-1.16993	YDJC	393306	1.28403e+06	1.63271e+06	1.70404e+06	3.26471	1.70695	1.04369	0.061689	-1.64526	0
935	chr16	227547	227634	1	0	9	4	-1.16993	HBA1	80713.5	322616	56116.1	333726	3.99705	1.99894	5.94708	2.57218	0.573245	0
1547	chr2	96810930	96810990	1	0	9	4	-1.16993	DUSP2	39885.2	850934	169949	742663	21.3346	4.41512	4.36992	2.12761	-2.28752	0
1543	chr2	86113939	86114007	1	0	16	7	-1.19265	ST3GAL5	396134	223101	211826	189673	0.563195	-0.828295	0.895418	-0.159366	0.668928	0
1477	chr2	27008544	27008586	1	0	7	3	-1.22239	CENPA	162559	41864.8	82497.1	53324.1	0.257536	-1.95716	0.646375	-0.629556	1.3276	0
1796	chr22	32149742	32149784	1	0	7	3	-1.22239	DEPDC5	312748	132137	177365	160154	0.422501	-1.24297	0.902963	-0.147262	1.09571	0
686	chr12	107348695	107348771	1	0	7	3	-1.22239	C12orf23	1.74268e+06	1.28671e+06	1.93949e+06	1.4113e+06	0.738354	-0.437616	0.727666	-0.458651	-0.0210347	0
203	chr1	161087253	161087295	1	0	7	3	-1.22239	NIT1	1.00425e+06	747639	1.25789e+06	263196	0.744472	-0.425711	0.209236	-2.2568	-1.83109	1
297	chr10	5061108	5061150	1	0	7	3	-1.22239	AKR1C2	1.67957e+06	1.3555e+06	1.06763e+06	600742	0.807055	-0.309262	0.562686	-0.829599	-0.520337	0
759	chr13	100259203	100259245	1	0	7	3	-1.22239	CLYBL	90880.1	73669.7	15835.8	31244.3	0.810625	-0.302893	1.97302	0.980406	1.2833	0
1307	chr19	2723296	2723338	1	0	7	3	-1.22239	DIRAS1	52974.4	46591.3	173067	156223	0.879506	-0.185234	0.902673	-0.147725	0.0375088	0
793	chr14	50359279	50359321	1	0	7	3	-1.22239	ARF6	2.54078e+06	2.40466e+06	2.97967e+06	3.13066e+06	0.946424	-0.0794409	1.05067	0.071314	0.150755	0
2036	chr4	78783880	78783994	1	0	14	6	-1.22239	MRPL1	1.01445e+06	1.1387e+06	328311	334088	1.12248	0.166694	1.0176	0.0251652	-0.141529	1
490	chr11	61061773	61061815	1	0	7	3	-1.22239	VWCE	565945	637586	1.05841e+06	788239	1.12659	0.171958	0.744741	-0.425189	-0.597147	0
2374	chr7	27215030	27215072	1	0	7	3	-1.22239	HOXA10	751069	846758	746274	546781	1.1274	0.173004	0.732681	-0.448743	-0.621747	0
21	chr1	8938122	8938164	1	0	7	3	-1.22239	ENO1-AS1	13667.7	15950.9	13084.7	7483.73	1.16706	0.222873	0.571947	-0.806047	-1.02892	0
645	chr12	56123039	56123081	1	0	7	3	-1.22239	CD63	6.15495e+07	7.36651e+07	4.49955e+07	5.7621e+07	1.19684	0.259234	1.2806	0.356817	0.0975823	1
1314	chr19	3762648	3762690	1	0	7	3	-1.22239	MRPL54	1.40103e+06	1.80227e+06	1.35764e+06	1.38707e+06	1.28639	0.363329	1.02168	0.0309393	-0.33239	1
1565	chr2	122513204	122513246	1	0	7	3	-1.22239	TSN	1.05906e+06	1.37867e+06	1.70498e+06	1.59796e+06	1.30179	0.380493	0.937226	-0.0935312	-0.474024	0
705	chr12	112847369	112847411	1	0	7	3	-1.22239	RPL6	4.15922e+07	5.4644e+07	4.60503e+07	5.79978e+07	1.3138	0.39375	1.25944	0.332787	-0.0609622	0
2280	chr6	44214980	44215022	1	0	7	3	-1.22239	HSP90AB1	1.73032e+07	2.84977e+07	7.96336e+06	1.27575e+07	1.64696	0.719804	1.60203	0.679901	-0.0399031	0
2545	chr8	126442514	126442556	1	0	7	3	-1.22239	TRIB1	279644	480958	468437	668753	1.7199	0.782322	1.42763	0.513618	-0.268704	0
1486	chr2	33824619	33824661	1	0	7	3	-1.22239	FAM98A	1.46409e+06	2.54421e+06	1.61516e+06	2.19592e+06	1.73775	0.797217	1.35957	0.443148	-0.354069	0
239	chr1	193074734	193074776	1	0	7	3	-1.22239	GLRX2	620346	1.08387e+06	938581	902543	1.7472	0.805042	0.961604	-0.0564857	-0.861528	0
836	chr14	77924936	77924978	1	0	7	3	-1.22239	AHSA1	4.83195e+06	9.55408e+06	4.88818e+06	7.66675e+06	1.97727	0.983512	1.56843	0.649318	-0.334194	1
1189	chr17	55927294	55927336	1	0	7	3	-1.22239	MRPS23	1.23509e+06	2.68299e+06	1.24281e+06	1.73449e+06	2.17229	1.11922	1.39562	0.480907	-0.638313	0
1648	chr20	633251	633293	1	0	7	3	-1.22239	SRXN1	845629	2.04703e+06	2.3644e+06	2.71623e+06	2.42072	1.27544	1.14881	0.200135	-1.0753	0
401	chr10	103912634	103912676	1	0	7	3	-1.22239	NOLC1	357151	1.98942e+06	850466	1.36888e+06	5.57024	2.47774	1.60957	0.686674	-1.79107	1
604	chr12	3862014	3862102	1	0	12	5	-1.26303	EFCAB4B	210390	180254	156651	146185	0.856763	-0.223032	0.93319	-0.0997574	0.123275	0
789	chr14	35591469	35591567	1	0	12	5	-1.26303	PPP2R3C	1.27926e+06	1.19983e+06	436799	390938	0.937907	-0.0924826	0.895006	-0.16003	-0.0675476	0
1133	chr17	37009915	37009992	1	0	12	5	-1.26303	RPL23	4.97895e+07	6.21447e+07	5.71698e+07	7.79128e+07	1.24815	0.319789	1.36283	0.446607	0.126817	0
2044	chr4	99849966	99850079	1	0	17	7	-1.28011	EIF4E	1.53437e+06	3.39324e+06	2.88422e+06	4.52493e+06	2.21148	1.14502	1.56886	0.649715	-0.4953	0
2256	chr6	26441057	26441104	1	0	10	4	-1.32193	BTN3A3	485581	292148	301698	201635	0.601645	-0.733015	0.668334	-0.581359	0.151655	0
2276	chr6	43460294	43460341	1	0	10	4	-1.32193	TJAP1	534485	592400	1.04759e+06	916563	1.10836	0.148421	0.874927	-0.192765	-0.341186	0
198	chr1	156308465	156308554	1	0	10	4	-1.32193	CCT3	6.46736e+06	1.11118e+07	8.99911e+06	1.22931e+07	1.71814	0.780846	1.36603	0.449994	-0.330852	1
2451	chr7	150065518	150065618	1	0	10	4	-1.32193	REPIN1	1.14119e+06	2.53218e+06	1.75005e+06	2.38325e+06	2.21888	1.14983	1.36182	0.445533	-0.7043	0
2242	chr6	13615294	13615383	1	0	13	5	-1.37851	NOL7	1.15286e+06	1.64631e+06	834857	769582	1.42803	0.514021	0.921813	-0.117453	-0.631475	0
1087	chr17	7475805	7475975	1	1	29	11	-1.39855	EIF4A1	1.10148e+07	1.94479e+07	1.52912e+07	2.33221e+07	1.76562	0.820171	1.5252	0.608996	-0.211175	1
576	chr11	116644122	116644177	1	0	8	3	-1.41504	BUD13	183685	97777.1	214339	177843	0.532308	-0.909667	0.829728	-0.269289	0.640378	0
1349	chr19	12251965	12252009	1	0	8	3	-1.41504	ZNF20	144233	81423.4	182504	97920.1	0.564529	-0.824881	0.536537	-0.89825	-0.0733694	0
1703	chr20	45987919	45987961	1	0	8	3	-1.41504	ZMYND8	560784	504612	329732	179014	0.899834	-0.15227	0.542907	-0.881224	-0.728954	0
80	chr1	35249262	35249317	1	0	8	3	-1.41504	GJB3	22892.6	22369.3	58804.6	44736.5	0.977138	-0.0333652	0.760766	-0.394475	-0.36111	0
2141	chr5	121414173	121414237	1	0	8	3	-1.41504	LOX	2.91881e+07	3.05313e+07	3.11228e+07	3.27832e+07	1.04602	0.0649123	1.05335	0.0749843	0.0100719	0
1675	chr20	33680668	33680713	1	0	8	3	-1.41504	TRPC4AP	1.33471e+06	1.40246e+06	1.57866e+06	1.1803e+06	1.05076	0.0714299	0.747657	-0.419551	-0.490981	1
684	chr12	101801882	101801956	1	0	8	3	-1.41504	ARL1	2.82e+06	2.979e+06	2.17675e+06	2.06714e+06	1.05638	0.0791312	0.949649	-0.0745333	-0.153665	0
93	chr1	43123930	43123995	1	0	8	3	-1.41504	PPIH	508391	625967	934064	998940	1.23127	0.300147	1.06946	0.0968764	-0.20327	0
1699	chr20	44540572	44540619	1	0	8	3	-1.41504	PLTP	3.04099e+06	4.7685e+06	4.42551e+06	5.36922e+06	1.56807	0.648994	1.21324	0.278867	-0.370127	0
1871	chr3	47324101	47324171	1	0	8	3	-1.41504	KLHL18	264016	645061	733010	908983	2.44327	1.28881	1.24007	0.310421	-0.978391	0
1025	chr16	72042860	72042926	1	0	8	3	-1.41504	DHODH	55968.2	186165	114004	155165	3.32626	1.7339	1.36105	0.44472	-1.28918	0
428	chr10	127513512	127513562	1	0	11	4	-1.45943	BCCIP	912045	2.40582e+06	1.08832e+06	1.78621e+06	2.63784	1.39935	1.64126	0.714804	-0.684551	0
2548	chr8	128750518	128750670	1	0	35	12	-1.54432	MYC	2.41318e+07	8.92373e+07	3.79992e+07	4.68228e+07	3.69792	1.88672	1.2322	0.30124	-1.58548	1
1948	chr3	136471407	136471449	1	0	6	2	-1.58496	STAG1	457092	248262	402936	291785	0.543133	-0.880623	0.724148	-0.465643	0.414981	0
407	chr10	105211242	105211314	1	0	9	3	-1.58496	CALHM2	1.66728e+06	917827	1.92817e+06	1.29076e+06	0.550493	-0.861204	0.669422	-0.579012	0.282192	0
783	chr14	24803050	24803092	1	0	6	2	-1.58496	ADCY4	1.44087e+06	1.07832e+06	669937	589007	0.748382	-0.418153	0.879197	-0.185741	0.232412	0
1393	chr19	38270433	38270497	1	0	12	4	-1.58496	ZNF573	87073.5	69791.4	138184	109584	0.801523	-0.319185	0.793033	-0.334547	-0.0153624	0
181	chr1	145438394	145438436	1	0	9	3	-1.58496	TXNIP	3.13699e+06	2.88279e+06	5.13863e+06	5.2481e+06	0.918968	-0.121913	1.0213	0.0304097	0.152323	0
1498	chr2	44588738	44588788	1	0	9	3	-1.58496	PREPL	1.08928e+06	1.02932e+06	752216	589998	0.944958	-0.0816783	0.784347	-0.350435	-0.268757	0
374	chr10	93393115	93393202	1	0	12	4	-1.58496	PPP1R3C	2.5036e+06	2.50457e+06	1.95859e+06	1.32285e+06	1.00039	0.000557536	0.675407	-0.566172	-0.566729	0
1780	chr22	21271499	21271541	1	0	6	2	-1.58496	CRKL	557518	590071	1.23049e+06	1.08732e+06	1.05839	0.0818706	0.883646	-0.178459	-0.26033	0
952	chr16	2732078	2732120	1	0	6	2	-1.58496	KCTD5	513564	606712	597639	583804	1.18138	0.240468	0.976851	-0.0337901	-0.274258	0
2159	chr5	138940608	138940650	1	0	6	2	-1.58496	UBE2D2	1.90565e+06	2.27579e+06	3.21407e+06	3.67747e+06	1.19423	0.256084	1.14418	0.194309	-0.0617745	0
1053	chr16	89574473	89574515	1	0	6	2	-1.58496	SPG7	740352	902515	940632	704740	1.21903	0.285739	0.749219	-0.41654	-0.70228	0
820	chr14	69443250	69443305	1	0	9	3	-1.58496	ACTN1	4.76113e+06	6.24997e+06	7.13577e+06	8.99949e+06	1.31271	0.392546	1.26118	0.334774	-0.0577718	0
263	chr1	220219937	220219979	1	0	6	2	-1.58496	EPRS	2.01529e+06	2.77407e+06	2.0073e+06	1.64835e+06	1.37651	0.461018	0.821179	-0.284231	-0.745249	1
1870	chr3	47017956	47018045	1	0	12	4	-1.58496	CCDC12	418147	689617	666829	709410	1.64922	0.721787	1.06386	0.0893027	-0.632484	0
1361	chr19	14887827	14887896	1	0	9	3	-1.58496	EMR2	52875.4	92289.7	68498.2	66869.4	1.74542	0.803573	0.976221	-0.0347198	-0.838293	0
2230	chr6	5004018	5004060	1	0	6	2	-1.58496	RPP40	503585	915082	404579	373059	1.81713	0.861665	0.922091	-0.117018	-0.978683	1
708	chr12	119618576	119618636	1	0	9	3	-1.58496	HSPB8	977445	1.80377e+06	2.90459e+06	3.06726e+06	1.8454	0.88393	1.056	0.0786157	-0.805315	0
712	chr12	121714941	121715024	1	0	9	3	-1.58496	CAMKK2	720697	1.44911e+06	936135	857845	2.0107	1.0077	0.916368	-0.126	-1.1337	0
16	chr1	6661269	6661311	1	0	6	2	-1.58496	KLHL21	889408	1.84594e+06	3.02764e+06	4.00695e+06	2.07548	1.05344	1.32346	0.404312	-0.64913	0
987	chr16	22217566	22217639	1	0	9	3	-1.58496	EEF2K	248706	608826	330594	368955	2.44797	1.29159	1.11604	0.158387	-1.1332	0
970	chr16	11944913	11944955	1	0	6	2	-1.58496	RSL1D1	1.68151e+06	4.16021e+06	1.39026e+06	2.05271e+06	2.47408	1.30689	1.47649	0.562172	-0.744723	1
342	chr10	70716127	70716180	1	0	9	3	-1.58496	DDX21	1.06883e+06	2.68499e+06	974889	1.35356e+06	2.51207	1.32888	1.38842	0.473445	-0.855433	1
1580	chr2	172865001	172865098	1	0	16	5	-1.67807	METAP1D	192506	244641	194530	99233.2	1.27082	0.345765	0.510119	-0.971095	-1.31686	0
989	chr16	23568591	23568689	1	0	16	5	-1.67807	EARS2	314083	491487	323035	226851	1.56483	0.646007	0.702249	-0.509946	-1.15595	1
2470	chr8	23387071	23387182	1	0	13	4	-1.70044	SLC25A37	616324	1.12488e+06	979931	1.29388e+06	1.82514	0.868009	1.32038	0.400948	-0.467061	0
827	chr14	76448404	76448471	1	0	10	3	-1.73697	TGFB3	228524	156242	227620	300963	0.683698	-0.548569	1.32221	0.402955	0.951524	1
2124	chr5	81574159	81574220	1	0	10	3	-1.73697	RPS23	3.28217e+07	4.07242e+07	3.46647e+07	4.37587e+07	1.24077	0.311234	1.26234	0.336103	0.0248688	0
707	chr12	118573900	118573992	1	0	10	3	-1.73697	PEBP1	6.84896e+06	8.89938e+06	1.00848e+07	1.3878e+07	1.29938	0.377821	1.37613	0.460614	0.0827931	0
1899	chr3	57541719	57541802	1	0	10	3	-1.73697	PDE12	397435	620743	711005	709239	1.56187	0.643279	0.997516	-0.00358862	-0.646867	0
1004	chr16	31454377	31454468	1	0	10	3	-1.73697	ZNF843	2978.64	7612.52	38823.4	25764.8	2.55571	1.35372	0.663642	-0.591524	-1.94525	0
998	chr16	30546450	30546492	1	0	7	2	-1.80735	ZNF747	228374	108366	216027	127148	0.474511	-1.07549	0.588575	-0.764703	0.310783	0
1264	chr18	20735647	20735689	1	0	7	2	-1.80735	CABLES1	244808	143252	195826	236674	0.58516	-0.773097	1.20859	0.273329	1.04643	0
352	chr10	75669029	75669071	1	0	7	2	-1.80735	PLAU	3.74139e+06	2.45571e+06	1.01433e+06	800116	0.656363	-0.607433	0.788814	-0.342243	0.26519	0
2686	chrX	109245511	109245553	1	0	7	2	-1.80735	TMEM164	147438	98225.9	249049	195504	0.66622	-0.58593	0.785001	-0.349234	0.236696	0
1681	chr20	35203149	35203191	1	0	7	2	-1.80735	TGIF2	148926	131712	417074	415266	0.884411	-0.177212	0.995665	-0.00626834	0.170943	0
526	chr11	65266955	65266997	1	0	7	2	-1.80735	MALAT1	3.10244e+06	3.12356e+06	4.3453e+06	4.95617e+06	1.00681	0.00979	1.14058	0.18977	0.17998	0
697	chr12	110907154	110907196	1	0	7	2	-1.80735	GPN3	707221	933573	601656	729919	1.32006	0.4006	1.21318	0.278798	-0.121802	1
1297	chr19	1438368	1438410	1	0	7	2	-1.80735	RPS15	2.124e+07	3.34281e+07	2.44952e+07	3.32857e+07	1.57383	0.654278	1.35887	0.442405	-0.211873	1
2620	chr9	116037971	116038013	1	0	7	2	-1.80735	PRPF4	409712	726281	590564	681644	1.77267	0.82592	1.15423	0.206925	-0.618995	0
1946	chr3	135969819	135969867	1	0	7	2	-1.80735	PCCB	872324	1.5579e+06	1.56632e+06	1.38344e+06	1.78592	0.836667	0.883244	-0.179116	-1.01578	0
1064	chr17	899815	899857	1	0	7	2	-1.80735	TIMM22	661288	1.28678e+06	1.10091e+06	1.15671e+06	1.94587	0.960418	1.05068	0.0713272	-0.88909	0
948	chr16	2317852	2317894	1	0	7	2	-1.80735	RNPS1	1.16415e+06	2.28333e+06	2.07407e+06	2.7281e+06	1.96137	0.971862	1.31534	0.395436	-0.576427	1
1706	chr20	47662640	47662697	1	0	7	2	-1.80735	CSE1L	1.30472e+06	2.57482e+06	1.50331e+06	1.90296e+06	1.97346	0.98073	1.26585	0.340104	-0.640626	0
912	chr15	75932344	75932386	1	0	7	2	-1.80735	IMP3	1.35956e+06	3.22497e+06	2.73938e+06	4.15871e+06	2.37207	1.24614	1.51812	0.602285	-0.643859	1
275	chr1	231762252	231762332	1	0	11	3	-1.87447	DISC1	38818.7	29171.2	21017.2	29325.4	0.751471	-0.41221	1.3953	0.48058	0.89279	0
763	chr13	111770463	111770574	1	0	11	3	-1.87447	ARHGEF7	739608	669033	727427	476655	0.904578	-0.144683	0.655261	-0.609858	-0.465174	0
384	chr10	99449474	99449558	1	0	11	3	-1.87447	AVPI1	722614	710503	1.26464e+06	1.20354e+06	0.983239	-0.0243857	0.95169	-0.0714371	-0.0470514	1
2549	chr8	128750876	128750931	1	0	15	4	-1.90689	MYC	2.41318e+07	8.92373e+07	3.79992e+07	4.68228e+07	3.69792	1.88672	1.2322	0.30124	-1.58548	1
944	chr16	1580722	1580859	1	0	16	4	-2	TMEM204	308684	330262	271427	254850	1.0699	0.0974783	0.938929	-0.0909116	-0.18839	0
1125	chr17	34890702	34890795	1	0	12	3	-2	MYO19	250543	305941	405773	363322	1.22111	0.288194	0.895382	-0.159425	-0.447619	0
1975	chr3	183903615	183903676	1	0	8	2	-2	ABCF3	1.06818e+06	1.62014e+06	1.65284e+06	1.35884e+06	1.51672	0.600955	0.822124	-0.282572	-0.883527	0
1869	chr3	47017787	47017838	1	0	8	2	-2	CCDC12	418147	689617	666829	709410	1.64922	0.721787	1.06386	0.0893027	-0.632484	0
2260	chr6	34205957	34206031	1	0	8	2	-2	HMGA1	2.00592e+07	3.30902e+07	1.88376e+07	3.15816e+07	1.64963	0.722142	1.67652	0.74547	0.0233274	0
1834	chr3	5020415	5020475	1	0	8	2	-2	BHLHE40	502996	1.07792e+06	1.03426e+06	776888	2.14301	1.09964	0.751152	-0.412823	-1.51246	0
1203	chr17	61627444	61627538	1	0	13	3	-2.11548	DCAF7	550125	978732	1.36301e+06	1.55314e+06	1.77911	0.831156	1.13949	0.188393	-0.642763	0
2271	chr6	42714077	42714151	1	0	9	2	-2.16993	TBCC	576134	450299	891955	553634	0.781588	-0.355519	0.620698	-0.688037	-0.332518	0
757	chr13	95953999	95954062	1	0	9	2	-2.16993	ABCC4	509707	586428	564051	484973	1.15052	0.202288	0.859804	-0.217921	-0.420208	0
2473	chr8	24815288	24815354	1	0	9	2	-2.16993	NEFL	45441.6	57668.4	181118	159373	1.26907	0.343766	0.87994	-0.184523	-0.528289	0
2392	chr7	44836812	44836885	1	0	9	2	-2.16993	PPIA	2.72707e+07	3.79283e+07	2.49377e+07	3.31782e+07	1.39081	0.475923	1.33044	0.411906	-0.0640167	1
1387	chr19	36246766	36246826	1	0	9	2	-2.16993	HSPB6	1.44764e+07	2.10684e+07	1.02705e+07	1.3259e+07	1.45536	0.541377	1.29098	0.368462	-0.172915	0
304	chr10	12238298	12238361	1	0	9	2	-2.16993	NUDT5	1.15531e+06	1.81488e+06	1.8919e+06	2.01703e+06	1.57091	0.651597	1.06614	0.0923964	-0.559201	0
694	chr12	110841633	110841700	1	0	9	2	-2.16993	ANAPC7	728508	1.16723e+06	1.33966e+06	1.43803e+06	1.60222	0.680072	1.07343	0.102231	-0.577841	0
942	chr16	1543049	1543110	1	0	9	2	-2.16993	TELO2	291863	469995	339013	367884	1.61033	0.687353	1.08516	0.117911	-0.569442	1
1002	chr16	31117280	31117350	1	0	9	2	-2.16993	BCKDK	1.16516e+06	1.92807e+06	1.23259e+06	1.11115e+06	1.65477	0.726629	0.901478	-0.149636	-0.876264	0
1937	chr3	128902941	128902986	1	0	9	2	-2.16993	CNBP	5.58965e+06	9.30605e+06	8.4858e+06	1.2658e+07	1.66487	0.735411	1.49167	0.576927	-0.158485	1
2172	chr5	145562242	145562300	1	0	9	2	-2.16993	LARS	1.63399e+06	2.9619e+06	678774	773695	1.81268	0.858122	1.13984	0.188833	-0.669289	0
2305	chr6	111195263	111195319	1	0	9	2	-2.16993	AMD1	1.71025e+06	3.11078e+06	1.23765e+06	1.722e+06	1.8189	0.863066	1.39135	0.476484	-0.386582	1
1842	chr3	14165679	14165750	1	0	9	2	-2.16993	CHCHD4	231991	522282	227277	254569	2.2513	1.17076	1.12008	0.163603	-1.00716	1
420	chr10	120924934	120924991	1	0	9	2	-2.16993	SFXN4	415083	981382	281481	242991	2.3643	1.24142	0.86326	-0.212134	-1.45355	0
408	chr10	105251855	105251909	1	0	9	2	-2.16993	NEURL	60383.5	155766	104817	149406	2.57961	1.36715	1.4254	0.511365	-0.855786	0
451	chr11	6460392	6460463	1	0	14	3	-2.22239	HPX	142796	301238	173328	76427.4	2.10957	1.07695	0.440941	-1.18134	-2.25829	0
610	chr12	10766123	10766208	1	0	10	2	-2.32193	MAGOHB	423218	372840	528465	406859	0.880964	-0.182844	0.769889	-0.377278	-0.194434	0
251	chr1	204485724	204485804	1	0	10	2	-2.32193	MDM4	190930	181021	212946	132996	0.948104	-0.0768834	0.624553	-0.679105	-0.602222	0
452	chr11	6624824	6624922	1	0	10	2	-2.32193	RRP8	348770	564725	396490	415810	1.61919	0.695276	1.04873	0.0686386	-0.626637	0
2651	chr9	136036527	136036661	1	0	21	4	-2.39232	GBGT1	67849.5	102180	74555.1	54279.9	1.50599	0.590709	0.72805	-0.457891	-1.0486	0
2601	chr9	94901535	94901599	1	0	11	2	-2.45943	LINC00475	245704	70502	351597	294452	0.286939	-1.80118	0.837471	-0.255889	1.5453	0
1223	chr17	74705371	74705430	1	0	11	2	-2.45943	MXRA7	5.5857e+06	6.31026e+06	4.05693e+06	4.67229e+06	1.12972	0.175961	1.15168	0.203743	0.0277821	0
879	chr15	50647331	50647407	1	0	11	2	-2.45943	GABPB1	460454	537558	965808	892006	1.16745	0.223364	0.923586	-0.114682	-0.338046	0
624	chr12	45609522	45609564	1	0	6	0	-2.58496	ANO6	738599	442462	970221	642133	0.599055	-0.73924	0.661842	-0.595442	0.143798	0
877	chr15	42867558	42867600	1	0	6	0	-2.58496	STARD9	29576.3	25134.4	38151.8	38597.1	0.849814	-0.234781	1.01167	0.016743	0.251524	0
371	chr10	90640490	90640550	1	0	12	2	-2.58496	STAMBPL1	475971	419195	236705	225342	0.880716	-0.183252	0.951994	-0.070975	0.112276	0
1331	chr19	5720309	5720389	1	0	12	2	-2.58496	LONP1	574418	1.06563e+06	783822	610273	1.85514	0.891529	0.778587	-0.36107	-1.2526	0
1163	chr17	42404434	42404476	1	0	6	1	-2.58496	SLC25A39	1.65662e+06	3.22354e+06	3.95409e+06	5.18365e+06	1.94586	0.960405	1.31096	0.390622	-0.569783	0
926	chr15	91498049	91498091	1	0	6	1	-2.58496	RCCD1	226819	485816	296907	297980	2.14187	1.09887	1.00361	0.00520483	-1.09367	0
505	chr11	64073912	64073954	1	0	6	1	-2.58496	ESRRA	525288	1.16413e+06	2.13211e+06	2.60125e+06	2.21618	1.14807	1.22004	0.286925	-0.861147	0
957	chr16	4322498	4322540	1	0	6	1	-2.58496	TFAP4	168578	473332	324499	447449	2.80779	1.48944	1.37889	0.463509	-1.02593	0
2643	chr9	133321845	133321947	1	0	13	2	-2.70044	ASS1	7.13185e+06	1.26469e+07	5.77386e+06	7.09891e+06	1.7733	0.826438	1.22949	0.29806	-0.528378	0
1891	chr3	53381779	53381821	1	0	7	1	-2.80735	DCP1A	158860	83053.6	385551	276485	0.522812	-0.935637	0.717117	-0.47972	0.455917	0
1951	chr3	138328323	138328365	1	0	7	1	-2.80735	FAIM	381709	300837	284795	216995	0.788134	-0.343488	0.761934	-0.392262	-0.0487739	0
973	chr16	15068936	15068978	1	0	7	1	-2.80735	PDXDC1	1.39457e+06	1.19167e+06	1.28886e+06	1.12337e+06	0.854505	-0.22684	0.871597	-0.198267	0.0285728	0
2022	chr4	53523842	53523884	1	0	7	1	-2.80735	USP46	248950	218634	160010	109075	0.878224	-0.187339	0.681675	-0.552843	-0.365504	0
632	chr12	49412899	49412941	1	0	7	0	-2.80735	PRKAG1	3.53665e+06	3.19635e+06	3.49338e+06	4.1429e+06	0.903778	-0.14596	1.18593	0.24602	0.391979	0
2198	chr5	171882892	171882934	1	0	7	1	-2.80735	SH3PXD2B	1.63332e+06	1.61102e+06	1.00356e+06	774633	0.986348	-0.0198309	0.771887	-0.373539	-0.353708	0
1915	chr3	112358622	112358664	1	0	7	0	-2.80735	CCDC80	9.57814e+06	9.47216e+06	4.49231e+06	4.87965e+06	0.988935	-0.0160527	1.08622	0.119321	0.135374	0
1080	chr17	4871293	4871335	1	0	7	0	-2.80735	SPAG7	1.25942e+06	1.32597e+06	948487	780377	1.05284	0.074287	0.82276	-0.281457	-0.355744	0
1601	chr2	203736053	203736095	1	0	7	0	-2.80735	ICA1L	94118	104677	72181.4	47207.8	1.11219	0.1534	0.654016	-0.612601	-0.766001	0
682	chr12	101674027	101674069	1	0	7	1	-2.80735	UTP20	219922	255546	148204	150168	1.16199	0.216595	1.01325	0.0189886	-0.197607	0
1407	chr19	44029476	44029518	1	0	7	0	-2.80735	ETHE1	2.41575e+06	2.81178e+06	3.79184e+06	4.23393e+06	1.16394	0.219016	1.11659	0.159098	-0.0599177	0
2348	chr7	1572714	1572756	1	0	7	1	-2.80735	MAFK	832573	970241	1.20778e+06	1.60523e+06	1.16535	0.220767	1.32908	0.410424	0.189657	1
56	chr1	26605274	26605316	1	0	7	1	-2.80735	SH3BGRL3	2.498e+07	2.95765e+07	1.57662e+07	2.28821e+07	1.18401	0.243676	1.45134	0.537389	0.293713	0
2612	chr9	108320428	108320470	1	0	7	0	-2.80735	FKTN	355238	428910	343511	260144	1.20739	0.271887	0.757308	-0.401049	-0.672936	0
2275	chr6	43395887	43395929	1	0	7	0	-2.80735	ABCC10	689927	833030	1.03086e+06	837763	1.20742	0.271926	0.812686	-0.29923	-0.571155	0
1131	chr17	36955167	36955209	1	0	7	1	-2.80735	PIP4K2B	582423	777094	453778	437180	1.33424	0.416021	0.963422	-0.0537597	-0.469781	0
1433	chr19	51223926	51223968	1	0	7	1	-2.80735	CLEC11A	2.44363e+06	3.35243e+06	2.59674e+06	2.95751e+06	1.37191	0.456182	1.13893	0.187683	-0.268499	0
1885	chr3	52029894	52029936	1	0	7	0	-2.80735	RPL29	3.0748e+07	4.75991e+07	3.8054e+07	5.06281e+07	1.54804	0.630439	1.33043	0.411891	-0.218547	0
2654	chr9	136282877	136282919	1	0	7	1	-2.80735	REXO4	451028	713378	436316	512986	1.58167	0.661451	1.17572	0.233545	-0.427905	1
184	chr1	149857470	149857523	1	0	7	1	-2.80735	HIST2H2BE	481688	832539	2.45831e+06	2.16928e+06	1.72838	0.789419	0.882427	-0.180452	-0.96987	0
1043	chr16	87418130	87418172	1	0	7	1	-2.80735	FBXO31	350381	642361	661423	637295	1.83332	0.874461	0.963521	-0.053612	-0.928073	0
1303	chr19	2425489	2425531	1	0	7	1	-2.80735	TIMM13	544797	1.0027e+06	842867	802834	1.8405	0.880098	0.952504	-0.0702026	-0.950301	0
2131	chr5	110427834	110427876	1	0	7	1	-2.80735	WDR36	283878	642403	431365	500295	2.26295	1.17821	1.15979	0.213868	-0.964338	1
1299	chr19	1864225	1864267	1	0	7	1	-2.80735	KLF16	218975	530137	417478	531065	2.42099	1.2756	1.27208	0.347188	-0.92841	1
2417	chr7	91509980	91510031	1	0	8	0	-3	MTERF	163881	111110	327528	241248	0.67799	-0.560665	0.736571	-0.441104	0.11956	0
1213	chr17	71088774	71088841	1	0	8	1	-3	SLC39A11	243773	191417	143236	99646.6	0.785228	-0.348816	0.695681	-0.523503	-0.174687	0
728	chr12	133464622	133464667	1	0	8	0	-3	CHFR	575526	461733	836330	617842	0.802279	-0.317824	0.738754	-0.436835	-0.119011	0
2436	chr7	112430001	112430076	1	0	8	1	-3	TMEM168	342844	294753	297845	198109	0.85973	-0.218045	0.665141	-0.588267	-0.370223	0
899	chr15	67417895	67417939	1	0	8	1	-3	SMAD3	1.06407e+06	945137	1.45998e+06	1.03791e+06	0.88823	-0.170995	0.710906	-0.49227	-0.321275	0
794	chr14	50359559	50359604	1	0	8	1	-3	ARF6	2.54078e+06	2.40466e+06	2.97967e+06	3.13066e+06	0.946424	-0.0794409	1.05067	0.071314	0.150755	0
2293	chr6	74230516	74230577	1	0	8	0	-3	EEF1A1	3.0008e+08	3.08261e+08	2.67118e+08	3.55775e+08	1.02726	0.0388039	1.3319	0.413486	0.374682	1
1346	chr19	11039384	11039433	1	0	8	1	-3	C19orf52	339618	392301	617759	427190	1.15512	0.208047	0.691516	-0.532166	-0.740213	0
1812	chr22	38143930	38143974	1	0	8	1	-3	TRIOBP	3.72612e+06	4.51976e+06	1.43963e+06	1.34874e+06	1.21299	0.278573	0.93687	-0.0940787	-0.372651	0
1154	chr17	41116447	41116493	1	0	8	1	-3	AARSD1	870174	1.417e+06	1.24711e+06	894111	1.62841	0.70346	0.716945	-0.480066	-1.18353	0
1196	chr17	57784616	57784665	1	0	8	0	-3	PTRH2	745771	1.70755e+06	1.02188e+06	1.18366e+06	2.28964	1.19512	1.15832	0.212036	-0.983083	1
2126	chr5	89770137	89770199	1	0	8	1	-3	MBLAC2	5464.37	16548.5	5221.11	10091.5	3.02844	1.59857	1.93283	0.950718	-0.647856	0
1079	chr17	4458770	4458813	1	0	8	0	-3	MYBBP1A	585338	2.10176e+06	835330	1.10652e+06	3.59068	1.84426	1.32465	0.405616	-1.43864	1
946	chr16	2069984	2070038	1	0	8	0	-3	NPW	94152.1	813635	73043.3	60785.8	8.64171	3.11132	0.832188	-0.265019	-3.37634	0
1487	chr2	38978448	38978534	1	0	17	2	-3.08746	SRSF7	949015	3.10709e+06	1.56124e+06	2476588	3.27402	1.71106	1.5863	0.665666	-1.0454	0
2175	chr5	148724880	148724955	1	0	9	1	-3.16993	GRPEL2	238414	196042	394167	309502	0.822274	-0.282309	0.785207	-0.348856	-0.0665466	0
179	chr1	145209908	145209956	1	0	9	1	-3.16993	NOTCH2NL	412856	353555	664078	694966	0.856363	-0.223706	1.04651	0.0655898	0.289295	0
1146	chr17	39218272	39218314	1	0	9	1	-3.16993	KRTAP2-3	388697	834798	3.98335e+06	3.76086e+06	2.14768	1.10278	0.944145	-0.0829194	-1.1857	0
2200	chr5	172571295	172571375	1	0	10	0	-3.32193	BNIP1	270381	287280	291339	161026	1.0625	0.0874633	0.552711	-0.855403	-0.942866	0
2619	chr9	112258336	112258420	1	0	10	0	-3.32193	PTPN3	12146.6	18703.4	20258.2	22359	1.53981	0.622751	1.1037	0.142352	-0.480398	0
296	chr10	3825267	3825364	1	0	11	1	-3.45943	KLF6	2.20179e+06	1.83033e+06	1.89889e+06	1.83341e+06	0.831292	-0.266573	0.965515	-0.05063	0.215943	0
396	chr10	103824778	103824867	1	0	11	1	-3.45943	HPS6	305671	388548	669701	557193	1.27113	0.346113	0.832002	-0.265341	-0.611454	0
1535	chr2	74667479	74667563	1	0	11	1	-3.45943	RTKN	357027	474731	279568	235832	1.32968	0.411078	0.843559	-0.245438	-0.656517	0
2652	chr9	136036719	136036784	1	0	11	0	-3.45943	GBGT1	67849.5	102180	74555.1	54279.9	1.50599	0.590709	0.72805	-0.457891	-1.0486	0
1447	chr19	56915864	56915936	1	0	11	0	-3.45943	ZNF583	93784	184684	152410	184134	1.96925	0.977644	1.20815	0.272796	-0.704848	0
1315	chr19	3785617	3785696	1	0	11	1	-3.45943	MATK	86956.4	473021	54531.4	128184	5.43975	2.44354	2.35064	1.23305	-1.21049	0
1929	chr3	123304595	123304689	1	0	12	1	-3.58496	MYLK-AS1	33793.5	53716.5	30527.9	35807.8	1.58955	0.668621	1.17295	0.230147	-0.438474	0

## Sheet: High affinity MYC Targets
	Perna et al. 2012		Fernandez et al. 2003
	MDSR	High-affinity No MDSR
TBL3	1	0	0
NCL	1	0	1
GJA1	1	0	0
SFRS2	1	0	0
CCT7	1	0	0
IMPDH2	1	0	0
MTHFD1	1	0	0
MCM5	1	0	0
MCM7	1	0	0
NASP	1	0	0
PRPS1	1	0	0
KARS	1	0	0
DDX18	1	0	0
PCNT	1	0	0
KTI12	1	0	0
APEX1	1	0	0
PES1	1	0	0
CNBP	1	0	0
MCM6	1	0	0
PERP	1	0	0
GART	1	0	0
SERPINB1A	1	0	0
TIMM8A1	1	0	0
GSTA4	1	0	0
TMEM97	1	0	0
SSB	1	0	0
2410015N17RIK	1	0	0
TIMM23	1	0	0
1500003O22RIK	1	0	0
WDR5	1	0	0
NHP2	1	0	0
SLC1A5	1	0	0
1110028C15RIK	1	0	0
H2AFX	1	0	0
AMD1	1	0	1
WDR74	1	0	0
MSH6	1	0	0
RCC1	1	0	1
RRS1	1	0	0
ORC6L	1	0	0
PHB	1	0	1
PPID	1	0	1
2010309E21RIK	1	0	0
ANP32B	1	0	0
RRP15	1	0	0
AHCY	1	0	0
9530058B02RIK	1	0	0
CHCHD4	1	0	0
SNRPA1	1	0	0
D1ERTD622E	1	0	0
LYAR	1	0	0
HELLS	1	0	0
TIMELESS	1	0	0
ALDH1A3	1	0	0
SDC4	1	0	0
THUMPD3	1	0	0
MBD3	1	0	0
PWP1	1	0	0
PDXP	1	0	0
ILF2	1	0	0
NARG1	1	0	0
SLCO3A1	1	0	0
PSME3	1	0	0
NUTF2	1	0	0
PPBP	1	0	0
SERBP1	1	0	0
HAS2	1	0	0
ABCB1B	1	0	0
MMP3	1	0	0
CSNK2A1	1	0	0
BRP16	1	0	0
GPATCH4	1	0	0
RGS2	1	0	0
TCEA1	1	0	0
ENPP1	1	0	0
PDPN	1	0	0
BC017612	1	0	0
UCHL5	1	0	0
CSTF2	1	0	0
ABCB1A	1	0	0
MCM3	1	0	0
PA2G4	1	0	0
NAP1L1	1	0	0
CHD1	1	0	0
ADAM12	1	0	0
SRM	1	0	1
TXN2	1	0	0
SET	1	0	0
KPNA3	1	0	0
BXDC1	1	0	0
RPL14	1	0	0
CDK4	1	0	1
MRPL3	1	0	0
WDR46	1	0	0
KAT2A	1	0	0
GNPNAT1	1	0	0
MRPL49	1	0	0
PRDX6	1	0	0
TFDP1	1	0	0
BOP1	1	0	0
1810029B16RIK	1	0	0
ECE2	1	0	0
HNRNPF	1	0	0
MYBBP1A	1	0	0
TFB2M	1	0	0
NPM3	1	0	0
GAP43	1	0	0
TCOF1	1	0	0
ENOPH1	1	0	0
FARSB	1	0	0
NOC4L	1	0	0
NSUN2	1	0	0
NUP37	1	0	0
MKI67IP	1	0	0
NOP2	1	0	0
SFRS7	1	0	0
CDT1	1	0	0
AHSA1	1	0	0
DDX27	1	0	0
POLR3H	1	0	0
GART	1	0	0
HEATR1	1	0	0
TRUB2	1	0	0
NOP16	1	0	0
SMYD2	1	0	0
RPP40	1	0	0
MYC	1	0	0
MRPL15	1	0	0
2810452K22RIK	1	0	0
DMP1	1	0	0
DIMT1	1	0	0
HSPD1	1	0	0
RPL7L1	1	0	0
NOL5A	1	0	0
TRP53	1	0	0
DIS3	1	0	0
TIPIN	1	0	0
EXOSC2	1	0	0
MCM3	1	0	0
GSPT1	1	0	0
PRMT3	1	0	0
KAT2A	1	0	0
BRUNOL4	1	0	0
D19BWG1357E	1	0	0
TSR2	1	0	0
IPO5	1	0	0
TUBB2A	1	0	0
1110007M04RIK	1	0	0
CDCA7	1	0	0
PGAM5	1	0	0
KRR1	1	0	0
1300001I01RIK	1	0	0
EXOSC8	1	0	0
FOXK2	1	0	0
NAT13	1	0	0
POP1	1	0	0
ELAC2	1	0	0
ATIC	1	0	0
1700029F09RIK	1	0	0
DDX51	1	0	0
AASDHPPT	1	0	0
PUS7L	1	0	0
MFAP3L	1	0	0
NOLC1	1	0	0
NOL8	1	0	0
NAT13	1	0	0
SOX11	1	0	0
NUDCD1	1	0	0
HNRNPA1	1	0	0
BCAT1	1	0	0
YARS2	1	0	0
AASDHPPT	1	0	0
SLC25A5	1	0	0
RPS25	1	0	0
MED8	1	0	0
EXOSC3	1	0	0
GCSH	1	0	0
NUP43	1	0	0
SURF2	1	0	0
GNL3	1	0	0
AU014645	1	0	0
NAT10	1	0	0
HN1L	1	0	0
WDR3	1	0	0
SLC39A10	1	0	0
DNAJC11	1	0	0
D19BWG1357E	1	0	0
RRP12	1	0	0
TOMM70A	1	0	0
TARDBP	1	0	0
EIF2B3	1	0	0
WDR77	1	0	0
BEND3	1	0	0
EIF5A2	1	0	1
ZFP770	1	0	0
UMPS	1	0	0
RGS19	1	0	0
ARMC8	1	0	0
IQGAP1	1	0	0
POLR1E	1	0	0
DNMT1	1	0	0
1110007M04RIK	1	0	0
PA2G4	1	0	0
SLC25A32	1	0	0
SEPHS2	1	0	0
CAND1	1	0	0
CSDA	1	0	0
AP2A2	1	0	0
THUMPD1	1	0	0
ATAD2	1	0	0
SULF1	1	0	0
2310008H09RIK	1	0	0
TAF1D	1	0	0
MATR3	1	0	0
MCM5	1	0	0
SLC25A5	1	0	0
CCDC73	1	0	0
NOC3L	1	0	0
NUP85	1	0	0
GNL2	1	0	0
RPL27A	1	0	1
MORF4L1	1	0	0
WDR46	1	0	0
DKC1	1	0	1
NOC4L	1	0	0
ATAD3A	1	0	0
MCM7	1	0	0
SLC25A5	1	0	0
MCM6	1	0	0
SLC25A5	1	0	0
C330023M02RIK	1	0	0
SLC39A10	1	0	0
EEF1D	1	0	0
MTAP9	1	0	0
ENPP1	1	0	0
LRP8	1	0	0
GPR176	1	0	0
TAF1D	1	0	0
DMP1	1	0	0
DOCK9	1	0	0
2610301F02RIK	1	0	0
RGS2	1	0	0
FAM60A	1	0	0
PRPS1	1	0	0
DDX21	1	0	0
C1QBP	1	0	0
PYCR2	1	0	0
TRIM2	1	0	0
PHB	1	0	0
UCK2	1	0	0
WDR12	1	0	0
MTCH2	1	0	0
LSM8	1	0	0
D1ERTD622E	1	0	0
RANGRF	1	0	0
STOML2	1	0	0
MCM2	1	0	0
THOP1	1	0	0
2810004N23RIK	1	0	0
IL1R1	1	0	0
NUTF2	1	0	0
SEPHS2	1	0	0
DTYMK	1	0	0
NUDCD2	1	0	0
HAS2	1	0	0
MPP6	1	0	0
EIF1AY	1	0	0
TIMM9	1	0	0
NOLC1	1	0	0
BXDC1	1	0	0
PTEN	1	0	1
PNO1	1	0	0
BYSL	1	0	0
NOL5	1	0	0
IFRD2	1	0	1
FTSJ3	1	0	0
METAP2	1	0	0
EIF3M	1	0	0
SOD1	1	0	0
PAIP2B	1	0	0
MRPS18B	1	0	0
CCDC101	1	0	0
SPCS3	1	0	0
DNAJB4	1	0	0
CCDC115	1	0	0
MRPL50	1	0	0
RRP9	1	0	0
PABPC4	1	0	0
UMPS	1	0	0
SMYD5	1	0	0
PTRH2	1	0	0
CACYBP	1	0	0
MRPL12	1	0	0
EIF3J	1	0	0
FASTKD2	1	0	0
TOPBP1	1	0	0
ACTR2	1	0	0
TFRC	1	0	1
DTYMK	1	0	0
NAP1L1	1	0	0
DDX10	1	0	0
AVEN	1	0	0
3110082I17RIK	1	0	0
E330016A19RIK	1	0	0
ACAD9	1	0	0
XRCC6BP1	1	0	0
ESF1	1	0	0
PCGF6	1	0	0
UBC	1	0	0
DCTD	1	0	0
RBBP4	1	0	0
LIFR	1	0	0
NOL5A	1	0	0
SRPK1	1	0	0
LSM14B	1	0	0
RPS24	1	0	0
HNRNPA1	1	0	1
DDAH1	1	0	0
DDX49	1	0	0
SMG7	1	0	0
RPS3	1	0	0
TUBB5	1	0	0
FAM149A	1	0	0
C1QBP	1	0	0
GRWD1	1	0	0
RRP1B	1	0	0
TRIM27	1	0	0
ATAD3A	1	0	0
HEATR3	1	0	0
AASDHPPT	1	0	0
RRS1	1	0	0
9030420J04RIK	1	0	0
ENPP1	1	0	0
CHRAC1	1	0	0
CCT3	1	0	0
OLA1	1	0	0
PUS7L	1	0	0
GOLT1B	1	0	0
CYP20A1	0	1	0
GPBAR1	0	1	0
MRPL44	0	1	0
CAPN10	0	1	0
VPS4B	0	1	0
PPP1R15B	0	1	0
GAS5	0	1	0
EPRS	0	1	0
AA408296	0	1	0
RPP38	0	1	0
SNHG7	0	1	0
REXO4	0	1	0
VAV2	0	1	0
DDX31	0	1	0
ZDHHC12	0	1	0
D2WSU81E	0	1	0
LRRC8A	0	1	0
METTL11A	0	1	0
BC005624	0	1	0
NUP214	0	1	0
RPL12	0	1	0
RPL35	0	1	0
NR4A2	0	1	0
METTL8	0	1	0
TIMM10	0	1	0
SSRP1	0	1	0
FNBP4	0	1	0
LDLRAD3	0	1	0
ATPBD4	0	1	0
INO80	0	1	0
MGA	0	1	0
EID1	0	1	0
DTWD1	0	1	0
MRPS5	0	1	0
ZC3H8	0	1	0
ZC3H6	0	1	0
POLR1B	0	1	0
5730494N06RIK	0	1	0
TRMT6	0	1	0
SNX5	0	1	0
XRN2	0	1	0
ENTPD6	0	1	0
H13	0	1	0
TRPC4AP	0	1	0
DLGAP4	0	1	0
BLCAP	0	1	0
TOP1	0	1	1
LPIN3	0	1	0
SFRS6	0	1	0
SLC9A8	0	1	0
CSTF1	0	1	0
RAE1	0	1	0
GNAS	0	1	0
ATP5E	0	1	0
RPS21	0	1	0
ZGPAT	0	1	0
ZFP639	0	1	0
MRPL47	0	1	0
NUDT6	0	1	0
SPATA5	0	1	0
RNF13	0	1	0
GOLIM4	0	1	0
RPS3A	0	1	0
HDGF	0	1	0
ROBLD3	0	1	0
RAG1AP1	0	1	0
ADAMTSL4	0	1	0
PRPF3	0	1	0
WARS2	0	1	0
MAN1A2	0	1	0
CSDE1	0	1	0
RBM15	0	1	0
AMPD2	0	1	1
DPH5	0	1	0
EXTL2	0	1	0
GAR1	0	1	0
RG9MTD2	0	1	0
ADH5	0	1	0
ZNHIT6	0	1	0
CCNE2	0	1	0
MDN1	0	1	0
UBAP2	0	1	0
ZCCHC7	0	1	0
TOMM5	0	1	0
5830415F09RIK	0	1	0
MKNK1	0	1	0
MAST2	0	1	0
RPS8	0	1	0
IPO13	0	1	0
EBNA1BP2	0	1	0
UTP11L	0	1	0
ZMYM6	0	1	0
YARS	0	1	0
TAF12	0	1	0
DDOST	0	1	0
MRTO4	0	1	0
DNAJC16	0	1	0
FRAP1	0	1	0
RPL22	0	1	1
DFFB	0	1	0
CDC2L1	0	1	0
ACAP3	0	1	0
B3GALT6	0	1	0
AI847670	0	1	0
NAPEPLD	0	1	0
DNAJC2	0	1	0
PUS7	0	1	0
PAXIP1	0	1	0
0610007C21RIK	0	1	0
CAD	0	1	1
FOSL2	0	1	0
MFSD10	0	1	0
NOP14	0	1	0
FBXL5	0	1	0
RFC1	0	1	0
UBE2K	0	1	0
AASDH	0	1	0
PAICS	0	1	0
2610024G14RIK	0	1	0
UTP3	0	1	0
COX18	0	1	0
USO1	0	1	0
SDAD1	0	1	0
MRPL1	0	1	0
NUDT9	0	1	0
LRRC8B	0	1	0
RPL5	0	1	0
PIGG	0	1	0
GAK	0	1	0
GTPBP6	0	1	0
PUS1	0	1	0
PITPNB	0	1	0
RPLP0	0	1	0
DDX54	0	1	0
GPN3	0	1	0
ANAPC5	0	1	0
TMEM120B	0	1	0
MLXIP	0	1	0
SNRNP35	0	1	0
EIF2B1	0	1	0
AACS	0	1	0
RAN	0	1	0
CCT6A	0	1	0
WBSCR16	0	1	0
GTF2IRD2	0	1	0
EIF4H	0	1	0
ABHD11	0	1	0
POM121	0	1	0
MEPCE	0	1	0
MAFK	0	1	0
EIF3B	0	1	0
CHST12	0	1	0
JTV1	0	1	0
CDK8	0	1	0
RPL21	0	1	0
SLC7A1	0	1	0
USPL1	0	1	0
HSPH1	0	1	0
BRCA2	0	1	1
ASNS	0	1	0
SND1	0	1	0
IMPDH1	0	1	0
2310016C08RIK	0	1	0
AKR1B3	0	1	0
CCDC126	0	1	0
GARS	0	1	0
SMARCAD1	0	1	0
JMJD1A	0	1	0
POLR1A	0	1	0
MAT2A	0	1	0
KCMF1	0	1	0
HK2	0	1	0
MTHFD2	0	1	0
C87436	0	1	0
PCBP1	0	1	0
ISY1	0	1	0
RUVBL1	0	1	0
SEC61A1	0	1	0
SLC25A26	0	1	0
SUCLG2	0	1	0
RPL32	0	1	0
BMS1	0	1	0
COPS7A	0	1	0
ITFG2	0	1	0
MED21	0	1	0
RPS9	0	1	0
1500019G21RIK	0	1	0
2210411K11RIK	0	1	0
RPL28	0	1	0
RPS5	0	1	0
CD3EAP	0	1	0
RPS19	0	1	1
EXOSC5	0	1	0
SNRPA	0	1	0
LTBP4	0	1	0
FBL	0	1	0
ZFP790	0	1	0
ZFP146	0	1	0
ATPBD3	0	1	0
AKT1S1	0	1	0
RPS11	0	1	0
RPL13A	0	1	1
LDHA	0	1	0
MPHOSPH10	0	1	0
CLNS1A	0	1	1
DGAT2	0	1	0
3200002M19RIK	0	1	0
IPO7	0	1	0
RPS15A	0	1	0
EARS2	0	1	0
1700008J07RIK	0	1	0
PLEKHA1	0	1	0
CTBP2	0	1	0
2700050L05RIK	0	1	0
MTG1	0	1	0
MRPL23	0	1	0
MAP2K7	0	1	0
ZFP828	0	1	0
MCPH1	0	1	0
AGPAT5	0	1	0
ALG11	0	1	0
AI316807	0	1	0
HGSNAT	0	1	0
MAK16	0	1	0
PPP2CB	0	1	0
GSR	0	1	0
1700029J07RIK	0	1	0
1200003I07RIK	0	1	0
NR2C2AP	0	1	0
CRTC1	0	1	0
UBA52	0	1	0
ELL	0	1	0
PIK3R2	0	1	0
RPL18A	0	1	0
RAB8A	0	1	0
AP1M1	0	1	0
EPS15L1	0	1	0
CHERP	0	1	0
RBMXRT	0	1	0
ABCE1	0	1	0
2410018C20RIK	0	1	0
TRMT1	0	1	0
FARSA	0	1	0
DHPS	0	1	0
2310065K24RIK	0	1	0
GOT2	0	1	0
PRMT7	0	1	0
CIRH1A	0	1	0
NIP7	0	1	0
NOB1	0	1	0
FTSJD1	0	1	0
SF3B3	0	1	0
CFDP1	0	1	0
ADAT1	0	1	0
MBTPS1	0	1	0
TAF1C	0	1	0
MAP1LC3B	0	1	0
KLHDC4	0	1	0
SLC7A5	0	1	0
BANP	0	1	0
MVD	0	1	0
APRT	0	1	0
RPL13	0	1	0
TAF5L	0	1	0
ARV1	0	1	0
EGLN1	0	1	0
TSNAX	0	1	0
TOMM20	0	1	0
ITGB1	0	1	1
ZFP317	0	1	0
PPAN	0	1	0
ICAM5	0	1	0
QTRT1	0	1	0
SMARCA4	0	1	0
38966	0	1	0
PUS3	0	1	0
TBRG1	0	1	0
ZFP202	0	1	0
DPAGT1	0	1	0
ATP5L	0	1	0
REXO2	0	1	0
PIH1D2	0	1	0
ATM	0	1	0
PSMA4	0	1	0
IMP3	0	1	0
COX5A	0	1	0
LOXL1	0	1	0
ADPGK	0	1	0
PKM2	0	1	0
TLE3	0	1	0
RPLP1	0	1	0
RPL4	0	1	0
PPIB	0	1	0
SLTM	0	1	0
GRINL1A	0	1	0
GCLC	0	1	0
EEF1A1	0	1	0
IRAK1BP1	0	1	0
UBE2CBP	0	1	0
SNX14	0	1	0
ABHD14A	0	1	0
RASSF1	0	1	0
TMEM103	0	1	0
SCAP	0	1	0
NRADD	0	1	0
CMTM7	0	1	0
STT3B	0	1	0
CMC1	0	1	0
RPSA	0	1	0
NKTR	0	1	0
ZDHHC3	0	1	0
EXOSC7	0	1	0
MTHFD1L	0	1	0
LTV1	0	1	0
CITED2	0	1	0
AHI1	0	1	0
RPS12	0	1	0
TRMT11	0	1	0
HINT3	0	1	0
RWDD1	0	1	0
GTF3C6	0	1	0
ATG5	0	1	0
PREP	0	1	0
SERINC1	0	1	0
RANBP2	0	1	0
PPA1	0	1	0
SUPV3L1	0	1	0
DDX50	0	1	0
CCAR1	0	1	0
3110049J23RIK	0	1	0
ADO	0	1	0
CISD1	0	1	0
SNRPD3	0	1	0
SMARCB1	0	1	0
SLC19A1	0	1	1
PFKL	0	1	0
PWP2	0	1	0
BSG	0	1	0
RNF126	0	1	0
PTBP1	0	1	0
POLR2E	0	1	0
ATP5D	0	1	0
1600002K03RIK	0	1	0
GAMT	0	1	0
DAZAP1	0	1	0
KLF16	0	1	0
SCAMP4	0	1	0
CSNK1G2	0	1	0
AP3D1	0	1	0
PLEKHJ1	0	1	0
3110056O03RIK	0	1	0
SGTA	0	1	0
MRPL54	0	1	0
PIP5K1C	0	1	0
2510012J08RIK	0	1	0
FZR1	0	1	0
D10WSU102E	0	1	0
POLR3B	0	1	0
PRDM4	0	1	0
UBE2N	0	1	0
BC067068	0	1	0
CCT2	0	1	0
LLPH	0	1	0
XPOT	0	1	0
BC048403	0	1	0
METTL1	0	1	0
MARS	0	1	0
SHMT2	0	1	0
LRP1	0	1	0
NACA	0	1	0
SPRYD4	0	1	0
CNPY2	0	1	0
MBC2	0	1	0
RPL41	0	1	0
RPS26	0	1	0
CD63	0	1	1
SLC35E4	0	1	0
DDX56	0	1	0
PPIA	0	1	0
TBRG4	0	1	0
SERTAD2	0	1	0
CCT4	0	1	0
RPS27A	0	1	0
NPM1	0	1	0
RNF145	0	1	0
THG1L	0	1	0
GNB2L1	0	1	0
0610009B22RIK	0	1	0
HINT1	0	1	0
A230051G13RIK	0	1	0
4933439F18RIK	0	1	0
DRG2	0	1	0
ALKBH5	0	1	0
SHMT1	0	1	0
TMEM11	0	1	0
MAP2K3	0	1	0
TMEM107	0	1	0
EIF4A1	0	1	1
SENP3	0	1	0
EIF5A	0	1	0
PELP1	0	1	0
MED11	0	1	0
DHX33	0	1	0
MNT	0	1	0
TSR1	0	1	0
YWHAE	0	1	0
RNMTL1	0	1	0
DHRS13	0	1	0
RPL23A	0	1	0
TMEM199	0	1	0
1110002N22RIK	0	1	0
LIG3	0	1	0
NLE1	0	1	0
PEX12	0	1	0
AATF	0	1	0
MRM1	0	1	0
PIGW	0	1	0
SFRS1	0	1	0
AKAP1	0	1	1
NME2	0	1	0
NME1	0	1	1
RSAD1	0	1	0
ENSMUSG00000058357	0	1	0
CDK5RAP3	0	1	0
KPNB1	0	1	0
PSMB3	0	1	0
NR1D1	0	1	1
WIPF2	0	1	0
FKBP10	0	1	0
TTC25	0	1	0
STAT3	0	1	0
RPL27	0	1	0
G6PC3	0	1	0
CCDC47	0	1	0
NOL11	0	1	0
RPL38	0	1	0
TRIM65	0	1	0
P4HB	0	1	0
ARHGDIA	0	1	0
1110031I02RIK	0	1	0
B3GNTL1	0	1	0
DNAJC27	0	1	0
LAPTM4A	0	1	0
GM71	0	1	0
EIF2S1	0	1	0
RBM25	0	1	0
SNHG10	0	1	0
PAPOLA	0	1	0
6720458F09RIK	0	1	0
GDI2	0	1	0
BC016423	0	1	0
GTPBP4	0	1	0
B3GALNT2	0	1	0
PSMG4	0	1	0
EEF1E1	0	1	0
TBC1D7	0	1	0
IARS	0	1	0
SECISBP2	0	1	0
SFXN1	0	1	0
DDX41	0	1	0
0610007P08RIK	0	1	0
ZFP457	0	1	0
CETN3	0	1	0
CDK7	0	1	0
SEC24C	0	1	0
NEK4	0	1	0
BAP1	0	1	0
ERCC6	0	1	0
MAPK8	0	1	0
METTL3	0	1	0
MRPL52	0	1	0
PRMT5	0	1	0
IPO4	0	1	0
GMPR2	0	1	0
SAP18	0	1	0
NUPL1	0	1	0
MTMR6	0	1	0
ENTPD4	0	1	0
POLR3D	0	1	0
TDRD3	0	1	0
UCHL3	0	1	0
RPL37	0	1	0
WDR70	0	1	0
BXDC2	0	1	0
TARS	0	1	0
NPR3	0	1	0
MTMR12	0	1	0
6030458C11RIK	0	1	0
FAM105B	0	1	0
DAP	0	1	0
CCT5	0	1	0
MTDH	0	1	0
RPL30	0	1	0
PABPC1	0	1	0
UBR5	0	1	0
AZIN1	0	1	0
EIF3E	0	1	0
ZHX2	0	1	0
9130401M01RIK	0	1	0
D15ERTD621E	0	1	0
PVT1	0	1	0
NDRG1	0	1	0
ST3GAL1	0	1	0
PTK2	0	1	0
TOP1MT	0	1	0
PYCRL	0	1	0
ZFP623	0	1	0
PUF60	0	1	0
PLEC1	0	1	0
HSF1	0	1	0
MFSD3	0	1	0
C030006K11RIK	0	1	0
RPL8	0	1	0
NOL12	0	1	0
PLA2G6	0	1	0
RPL3	0	1	0
ST13	0	1	0
XRCC6	0	1	0
NHP2L1	0	1	0
CCDC134	0	1	0
SAMM50	0	1	0
NUP50	0	1	0
FAM118A	0	1	0
ZBED4	0	1	0
PIM3	0	1	0
SCO2	0	1	0
CPNE8	0	1	0
SFRS2IP	0	1	0
2310037I24RIK	0	1	0
TUBA1B	0	1	0
TUBA1C	0	1	0
EIF4B	0	1	0
ATF7	0	1	0
ATP5G2	0	1	0
TCFAP4	0	1	0
DNAJA3	0	1	0
RSL1D1	0	1	0
PARN	0	1	0
RRN3	0	1	0
RANBP1	0	1	0
EIF4G1	0	1	0
EIF4A2	0	1	0
NCBP2	0	1	0
SENP5	0	1	0
RPL35A	0	1	0
PDIA5	0	1	0
KPNA1	0	1	0
CCDC58	0	1	0
KTELC1	0	1	0
QTRTD1	0	1	0
MINA	0	1	0
N6AMT1	0	1	0
USP16	0	1	0
CCT8	0	1	0
D030013I16RIK	0	1	0
TCP1	0	1	0
PDCD2	0	1	0
RIOK2	0	1	0
RNPS1	0	1	0
FAHD1	0	1	0
TELO2	0	1	0
LMF1	0	1	0
STUB1	0	1	0
LEMD2	0	1	0
RPL10A	0	1	0
SFRS3	0	1	0
WDR4	0	1	0
RPS28	0	1	0
BRD2	0	1	0
EHMT2	0	1	0
VARS	0	1	0
BAT1A	0	1	0
SUPT3H	0	1	0
GM88	0	1	0
BC048355	0	1	0
CNPY3	0	1	0
2310039H08RIK	0	1	0
FOXP4	0	1	0
PTPRS	0	1	0
SAFB2	0	1	0
DUS3L	0	1	0
CLPP	0	1	0
TGIF1	0	1	0
BIRC6	0	1	0
TTC27	0	1	0
CEBPZ	0	1	0
ZFP36L2	0	1	1
CALM2	0	1	0
FOXN2	0	1	0
THOC1	0	1	0
WDR36	0	1	0
HSPA9	0	1	0
SIL1	0	1	0
TCERG1	0	1	0
EIF1A	0	1	0
4933403F05RIK	0	1	0
HDHD2	0	1	0
1700034H14RIK	0	1	0
SLC29A2	0	1	0
BANF1	0	1	0
EHD1	0	1	0
RPS6KA4	0	1	0
PPP1R14B	0	1	0
MACROD1	0	1	0
ATL3	0	1	0
SLC3A2	0	1	0
SNHG1	0	1	0
TUT1	0	1	0
FADS3	0	1	0
DDB1	0	1	0
CCDC86	0	1	0
MRPL16	0	1	0
PSAT1	0	1	0
SMARCA2	0	1	0
ALDH18A1	0	1	0
PGAM1	0	1	0
EXOSC1	0	1	0
AVPI1	0	1	0
SLC25A28	0	1	0
PEO1	0	1	0
PPRC1	0	1	0
TAF5	0	1	0
PDCD11	0	1	0
GSTO1	0	1	0
SMNDC1	0	1	0
ACSL5	0	1	0
FAM160B1	0	1	0
TRUB1	0	1	0
EIF3A	0	1	0
PRDX3	0	1	0
PRAF2	0	1	0
RBM3	0	1	1
UBA1	0	1	0
ARD1A	0	1	0
UBL4	0	1	0
EIF2S3X	0	1	0
MORF4L2	0	1	0
HUWE1	0	1	0
RIBC1	0	1	0
JARID1C	0	1	0
ACADM	0	0	1
ACO2	0	0	1
ACOX1	0	0	1
ACTG1	0	0	1
AKR1A1	0	0	1
ALDH2	0	0	1
AMPD3	0	0	1
and	0	0	1
APC	0	0	1
APEX	0	0	1
APP	0	0	1
ARF1	0	0	1
ARF4	0	0	1
ARHG	0	0	1
ARSB	0	0	1
ASCL2	0	0	1
ATF4	0	0	1
ATFA	0	0	1
AVP	0	0	1
BAX	0	0	1
BCL2L12	0	0	1
BCL3	0	0	1
BCNT	0	0	1
BMP4	0	0	1
BN51	0	0	1
CASP8	0	0	1
CBS	0	0	1
CCKBR	0	0	1
CCNB1	0	0	1
CCND1	0	0	1
CCND2	0	0	1
CD30	0	0	1
Cdkn2a	0	0	1
CEACAM5	0	0	1
CEBPA	0	0	1
CHRNB1	0	0	1
CLCN6	0	0	1
CSTB	0	0	1
CTSF	0	0	1
DBI	0	0	1
DCK	0	0	1
EEF1A2	0	0	1
EGR3	0	0	1
eIF4E	0	0	1
EKLF	0	0	1
ELK1	0	0	1
EMMPRIN	0	0	1
ETS2	0	0	1
FAH	0	0	1
FASN	0	0	1
FGFR4	0	0	1
FOSL1	0	0	1
FOXM1	0	0	1
FPGS	0	0	1
FRDA	0	0	1
G0S8	0	0	1
G6PD	0	0	1
GALNS	0	0	1
GALT	0	0	1
GAPDH	0	0	1
GAS11	0	0	1
GLA	0	0	1
GLUT4	0	0	1
GPR4	0	0	1
GSK3B	0	0	1
GSTP1	0	0	1
H2AZ	0	0	1
HBA2	0	0	1
HBB	0	0	1
HDAC3	0	0	1
HERPUD1	0	0	1
HES-1	0	0	1
HIF1A	0	0	1
HIST1H4D	0	0	1
HLXB9	0	0	1
HMBS	0	0	1
hMcm7	0	0	1
HMGN2	0	0	1
HNRPA2B1	0	0	1
hPOP1	0	0	1
HSD11B2	0	0	1
HSPA8	0	0	1
HSPCAL3	0	0	1
HSPCB	0	0	1
HSPD10	0	0	1
ICAM1	0	0	1
ID3	0	0	1
IL11RA	0	0	1
IMPA2	0	0	1
INSR	0	0	1
IRF2	0	0	1
IRF3	0	0	1
ISG20	0	0	1
JKTBP2	0	0	1
JM26	0	0	1
JUN	0	0	1
junB	0	0	1
LAMB2	0	0	1
LBR	0	0	1
LMNA	0	0	1
MADH7	0	0	1
MAGEA3	0	0	1
MAN2A2	0	0	1
MBP1	0	0	1
MCL1	0	0	1
mdm2	0	0	1
MET	0	0	1
MFI2	0	0	1
MGST1	0	0	1
MPO	0	0	1
MSN	0	0	1
MST1	0	0	1
MTHFR	0	0	1
MUC1	0	0	1
MYCL1	0	0	1
NBS1	0	0	1
NEF3	0	0	1
NIT1	0	0	1
NOD1	0	0	1
NOL1	0	0	1
NOTCH4	0	0	1
NRAS	0	0	1
NTHL1	0	0	1
NTN2L	0	0	1
OCA2	0	0	1
OZF146	0	0	1
p62	0	0	1
PABP	0	0	1
PDHA1	0	0	1
PER1	0	0	1
pex3	0	0	1
PISSLRE	0	0	1
PLA2G4A	0	0	1
PLK	0	0	1
POLB	0	0	1
POLD2	0	0	1
PPAT	0	0	1
PPOL	0	0	1
PPP1R7	0	0	1
PRKDC	0	0	1
PRTN3	0	0	1
PSMA3	0	0	1
PSMB1	0	0	1
PTGER2	0	0	1
PTMA	0	0	1
PUMA	0	0	1
QDPR	0	0	1
RARA	0	0	1
RARB	0	0	1
RPL19	0	0	1
RPL23a	0	0	1
RPS15	0	0	1
RPS6	0	0	1
SERPINE1	0	0	1
SIRT1	0	0	1
SLBP	0	0	1
SLC4A2	0	0	1
SLC9A3R2	0	0	1
SRD5A1	0	0	1
STAT6	0	0	1
STM2	0	0	1
STMN1	0	0	1
Surf6	0	0	1
SYNGR2	0	0	1
TCF12	0	0	1
TCIRG1	0	0	1
TERT	0	0	1
TGFB1	0	0	1
TGFB3	0	0	1
TOM20	0	0	1
TPM2	0	0	1
TSC2	0	0	1
TXN	0	0	1
U50HG	0	0	1
UBA5	0	0	1
UCP3	0	0	1
UROD	0	0	1
VAMP2	0	0	1
wee1	0	0	1
WT1	0	0	1
