# Supplementary material for: BPTF is required for c-MYC transcriptional activity and in vivo tumorigenesis
Source: Nat Commun. 2016 Jan 5;7:10153. doi: 10.1038/ncomms10153 (PMC4728380; doi:10.1038/ncomms10153)
Supplement: Supplementary Data 8 — DNAse hypersensitivity data. [file ncomms10153-s9.xlsx]

## Sheet: DHS I
	Supplementary Data 8. DNAse I hypersensitivity data. Control (shNt) and BPTF-silenced (shBPTF#1/2) HFF MYC-ER cells were treated with either vehicle (-OHT) or tamoxifen (+OHT) for 8 hours prior to analysis.
	DNA samples were digested with either 0.5, 1 or 2 units of DNAse. The values of the independent experiments are shown.
	AMPLICON		Replication	DNAse I RELATIVE HYPERSENSITIVITY									AVERAGE DNAse I RELATIVE HYPERSENSITIVITY							D DHS I
				0.5U -OHT	1U -OHT	2U -OHT	0.5U +OHT	1U +OHT	2U +OHT				0.5U -OHT	1U -OHT	2U -OHT	0.5U +OHT	1U +OHT	2U +OHT		0.5U	1U	2U
	NOLC1	shNt	#1	1	0.8847	0.4641	0.4403	0.8957	0.5271		NOLC1	shNt	1	0.959271	0.623229	0.366894	0.560643	0.433086		2.72558	1.71102	1.43904
			#2	1	1.1279	0.3376	0.22389	0.1435	0.1323			shBPTF#1	1	0.826329	0.560386	1.19397	1.14399	0.717486		0.837541	0.722324	0.781041
			#3	1	1.0197	0.9788	0.0768	0.0674	0.0553			shBPTF#2	1	0.896301	0.695923	0.926178	0.862143	0.794814		1.07971	1.03962	0.875579
			#4	1	0.9815	0.3645	0.45174	0.2462	0.0776		RNF207	shNt	1	1.0733	0.537757	0.317047	0.513387	0.365304		3.15411	2.09062	1.47208
			#5	1	0.7569	0.6269	0.52452	1.2874	1.1647			shBPTF#1	1	0.715167	0.432267	0.995717	0.841383	0.420367		1.0043	0.849989	1.02831
			#6	1	0.9228	1.2611	0.63464	0.8347	0.6016			shBPTF#2	1	0.6185	0.946	1.00033	0.709333	1.17268		0.999667	0.871945	0.806697
			#7	1	1.0214	0.3296	0.21637	0.4496	0.473		MRAS	shNt	1	1.0909	0.6374	0.404507	0.588171	0.481257		2.47215	1.85473	1.32445
		shBPTF#1	#1	1	1.04	0.2949	1.9081	0.4344	0.1369			shBPTF#1	1	0.780629	0.559386	1.10191	1.02211	0.864571		0.907512	0.763739	0.647009
			#2	1	0.3635	0.2982	0.9506	1.0472	0.0599			shBPTF#2	1	0.772571	0.900143	0.9845	0.697714	0.7403		1.01574	1.10729	1.21592
			#3	1	0.4892	0.1666	0.8319	1.8096	0.351		MRTO4	shNt	1	1.09386	0.32895	0.349383	0.735217	0.433983		2.86219	1.4878	0.757978
			#4	1	0.4665	0.3428	0.9277	0.8139	0.9325			shBPTF#1	1	0.80735	0.59165	1.20957	1.01055	0.632633		0.826742	0.798921	0.935218
			#5	1	0.8632	0.7567	1.6898	1.167	0.9122			shBPTF#2	1	0.899167	0.746667	0.971167	0.803	1.08927		1.02969	1.11976	0.685476
			#6	1	0.853	0.6483	0.85573	0.8556	1.2222		NCL	shNt	1	0.86861	0.545062	0.311153	0.426414	0.312743		3.21386	2.03701	1.74284
			#7	1	1.7089	1.4152		1.8802	1.4077			shBPTF#1	1	0.991926	0.581727	0.968685	0.725575	0.813925		1.03233	1.36709	0.714718
		shBPTF#2	#1	1	0.48	0.765	0.482	1.111	0.4217			shBPTF#2	1	0.518714	0.717414	0.762825	0.761183	0.605609		1.31092	0.681458	1.18462
			#2	1	0.881	1.13146	0.502	0.308	0.6141		MYBBP1A	shNt	1	1.08132	0.426783	0.32252	0.833917	0.702133		3.10058	1.29667	0.607838
			#3	1	1.13911	0.079	0.719	1.294	1.1442			shBPTF#1	1	1.18132	0.48428	1.3477	1.31478	0.79188		0.742005	0.898493	0.611557
			#4	1	0.631	0.863	0.353	0.621	0.6497			shBPTF#2	1	0.683333	0.878833	0.743	0.5895	0.675833		1.3459	1.15917	1.30037
			#5	1	1.255	0.735	2.145	1.146	1.2417		NEG. CTRL	shNt	1	0.852259	0.4376	0.559023	0.785214	0.653979		1.78884	1.08538	0.669135
			#6	1	1.144	0.834	1.35607	0.991	0.9341			shBPTF#1	1	0.728547	0.56641	0.987751	0.671182	0.811851		1.0124	1.08547	0.697678
			#7	1	0.744	0.464		0.564	0.5582			shBPTF#2	1	1.05417	1.02621	0.777374	0.902726	0.98548		1.28638	1.16777	1.04134
	RNF207	shNt	#1	1	0.8675	0.4041	0.34903	0.7119	0.3227		AchR	shNt	1	1.01126	0.642543	0.628366	0.783386	0.745357		1.59143	1.29088	0.86206
			#2	1	1.1941	0.2452	0.24587	0.1478	0.1526			shBPTF#1	1	0.893929	0.635186	1.07144	1.09291	0.8982		0.933321	0.817931	0.707176
			#3	1	1.346	0.4313	0.09232	0.1342	0.0478			shBPTF#2	1	0.912333	0.936417	0.810583	0.68545	0.675183		1.23368	1.331	1.38691
			#4	1	0.9335	0.2611	0.29431	0.1842	0.0541		RAF1	shNt	1	1.06333	0.653883	0.646943	1.04658	0.920217	#DIV/0!	1.54573	1.016	0.710575
			#5	1	0.7252	0.9839	0.46276	1.2297	0.9707			shBPTF#1	1	0.893333	0.706683	1.14103	1.07708	0.813533	#DIV/0!	0.876399	0.8294	0.868659
			#6	1	1.0733	1.0877	0.58722	0.496011	0.643327			shBPTF#2	1	0.886833	1.13683	0.8615	0.6465	1.02972	#DIV/0!	1.16077	1.37175	1.10403
			#7	1	1.3735	0.351	0.18782	0.6899	0.3659		YAP1	shNt	1	1.31275	0.943231	0.85175	1.482	1.33624	#DIV/0!	1.17405	0.885795	0.705885
		shBPTF#1	#1	1	1.0968	0.3025	0.5476	0.299	0.128			shBPTF#1	1	0.992509	0.854004	0.962621	0.824555	1.21666	#DIV/0!	1.03883	1.20369	0.701923
			#2	1	0.3947	0.4469	1.329	0.7363	0.1522			shBPTF#2	1	0.851207	1.06104	0.822394	0.773765	1.12768	#DIV/0!	1.21596	1.10008	0.9409
			#3	1	0.5982	0.2119	2.0197	1.3258	0.3984
			#4	1	0.4353	0.2432	0.7809	0.6983	0.6904
			#5	1	0.8337	0.5546	0.7197	1.2504	0.4128
			#6	1	0.9323	0.8345	0.5774	0.7385	0.7404
			#7
		shBPTF#2	#1	1	0.653	1.37	0.992	0.685	1.255
			#2	1	0.271	1.524	1.341	0.096	2.0528
			#3	1	0.522	0.142	1.119	0.565	0.7011
			#4	1	1.227	0.928	0.446	0.664	0.8161
			#5	1	0.727	1.073	0.327	1.611	1.2306
			#6	1	0.311	0.639	1.777	0.635	0.9805
			#7
	MRAS	shNt	#1	1	1.2754	0.6461	0.10882	1.2427	0.6174
			#2	1	1.3912	0.6704	0.2586	0.2271	0.17
			#3	1	0.9355	0.2827	0.27622	0.0886	0.0632
			#4	1	0.7607	1.0129	0.44677	0.275	0.0718
			#5	1	0.9911	0.4354	0.50271	1.1453	1.0198
			#6	1	1.134	1.0796	0.83392	0.5662	0.5734
			#7	1	1.1484	0.3347		0.5723	0.8532
		shBPTF#1	#1	1	1.2289	0.3011	1.9386	0.4456	0.1681
			#2	1	0.1945	0.3427	0.0392	1.0034	0.0431
			#3	1	0.4639	0.2082	1.5346	1.1763	0.4489
			#4	1	0.4951	0.3992	0.9444	1.0701	1.2647
			#5	1	0.9672	0.7592	0.7962	1.0598	1.4427
			#6	1	1.3342	1.2841	1.0971	1.3515	1.406
			#7	1	0.7806	0.6212	1.3633	1.0481	1.2785
		shBPTF#2	#1	1	0.279	0.56	0.244	0.616	0.2747
			#2	1	0.737	1.776	2.667	0.319	0.6015
			#3	1	0.362	0.08	0.807	0.809	0.8594
			#4	1	0.646	1.05	0.95	1.245	0.9651
			#5	1	1.394	1.016	0.364	0.646	1.0512
			#6	1	1.217	1.092	0.875	0.818	0.6899
			#7	1	0.773	0.727		0.431
	MRTO4	shNt	#1	1	0.9661	0.3899	0.38487	0.7079	0.4429
			#2	1	1.1079	0.2669	0.29436	0.1765	0.1546
			#3	1	1.4654	0.1688	0.30204	0.3948	0.0937
			#4	1	0.4549	0.3024	0.3389	0.2632	0.0633
			#5	1	1.2993	0.4449	0.48288	1.8877	1.3304
			#6	1	0.758	0.4008	0.29325	0.9812	0.519
			#7	1	1.6054
		shBPTF#1	#1	1	0.9878	0.2458	2.0379	0.4027	0.141
			#2	1	0.3914	0.3911	0.365	0.0562	0.0172
			#3	1	0.5968	0.2037	2.0973	1.2787	0.603
			#4	1	0.3958	0.217	0.9592	0.8364	0.9275
			#5	1	1.7255	1.9847	1.2377	2.264	1.4325
			#6	1	0.7468	0.5076	0.5603	1.2253	0.6746
			#7	1
		shBPTF#2	#1	1	0.263	0.343	0.241	0.49	0.1862
			#2	1	0.33	0.086	3.084	0.952	2.9051
			#3	1	0.575	1.248	0.819	0.679	1.0618
			#4	1	1.407	0.856	0.345	1.447	0.7272
			#5	1	0.956	0.403	0.728	0.447	0.7276
			#6	1	1.864	1.544	0.61		0.9277
			#7	1
	NCL	shNt	#1	1	0.838169	0.4992	0.69737	0.8006	0.2818
			#2	1	1.098	0.2073	0.16455	0.1018	0.0966
			#3	1	1.1671	0.5969	0.08879	0.0733	0.0424
			#4	1	0.9167	0.2141	0.20815	0.1304	0.0384
			#5	1	1.065	1.0075	0.38964	1.0559	0.944
			#6	1	0.412	0.1919	0.324088	0.5829	0.3806
			#7	1	0.5833	1.09853	0.30548	0.24	0.4054
		shBPTF#1	#1	1	1.3728	0.3451	1.6978	0.3208	1.18298
			#2	1	1.0315	0.93479	0.0468	0.182	0.4491
			#3	1	0.4203	0.1387	1.6553	1.02992	0.3831
			#4	1	1.40188	0.2817	0.8169	0.7384	0.921
			#5	1	0.7239	0.4954	0.7095	1.1723	0.5256
			#6	1	1.1944	1.0369	1.1543	0.8921	0.8116
			#7	1	0.7987	0.8395	0.700198	0.7435	1.4241
		shBPTF#2	#1	1	0.257	1.326	0.547	1.335	0.4626
			#2	1	0.542	0.915901	0.308951	0.257	0.449
			#3	1	0.251	0.056	1.939	0.524282	0.599862
			#4	1	0.559	0.883	0.578	0.615	0.7895
			#5	1	0.858	0.681	0.925	1.491	0.9891
			#6	1	0.679	0.851	0.279	0.707	0.4597
			#7	1	0.485	0.309		0.399	0.4895
	MYBBP1A	shNt	#1	1	1.5762	0.4901	0.06457	1.258	0.5516
			#2	1	1.3374	0.2537	0.28172	0.241	0.6002
			#3	1	0.8585	0.7675	0.29363	1.1781	0.9257
			#4	1	0.7393	0.3239	0.6049	1.4175	1.2598
			#5	1	0.6879	0.2968	0.44287	0.6728	0.5957
			#6	1	1.2886	0.4287	0.24743	0.2361	0.2798
			#7
		shBPTF#1	#1	1	1.2574	0.2992	2.0735	0.6778	0.1741
			#2	1	0.3535	0.4164	0.0757	1.7499	0.1062
			#3	1	1.4714	1.0751	3.0513	0.9231	1.9409
			#4	1	0.713	0.509	0.8986	2.0234	1.004
			#5	1	2.1113	0.1217	0.6394	1.1997	0.7342
			#6
			#7
		shBPTF#2	#1	1	0.307	0.506	0.197	0.755	0.3533
			#2	1	0.907	1.173	0.631	0.412	0.5834
			#3	1	0.566	0.985	0.212	0.835	0.8595
			#4	1	0.838	0.635	0.99	0.471	0.5071
			#5	1	1.1	0.153	1.708	0.709	0.9003
			#6	1	0.382	1.821	0.72	0.355	0.8514
			#7
	NEG. CTRL.	shNt	#1	1	0.7612	0.3322	0.2415	0.657	0.2055
			#2	1	1.3296	0.1769	0.27626	0.1719	0.0601
			#3	1	0.4525	0.2002	0.47061	0.3118	0.0894
			#4	1	1.0108	0.7786	0.40838	1.0694	0.7698
			#5	1	0.851311	0.4985	0.91141	1.9596	2.25025
			#6	1	0.6225	0.4339	1.04965	0.9113	0.8241
			#7	1	0.9379	0.6429	0.555349	0.4155	0.3787
		shBPTF#1	#1	1	1.0234	0.2212	1.8074	0.3388	0.1341
			#2	1	0.2331	0.2953	0.0739	0.0306	1.61084
			#3	1	0.4068	0.0853	0.62846	1.3356	0.39
			#4	1	0.4442	0.3053	1.035	0.9405	0.9653
			#5	1	1.57938	2.09183	1.0951	0.777898	1.2725
			#6	1	0.8262	0.6374	0.563	0.7336	0.547
			#7	1	0.586745	0.328537	1.7114	0.541278	0.763218
		shBPTF#2	#1	1	0.433	0.533	0.291	0.818	1.21034
			#2	1	0.644	1.481	0.937	0.27	0.6262
			#3	1	1.853	1.843	0.675243	0.697	1.0057
			#4	1	0.974	1.052	0.629	0.725	0.6431
			#5	1	1.16819	0.902239	0.848	1.655	1.2894
			#6	1	1.369	0.8	1.284	1.451	1.4237
			#7	1	0.938016	0.572266		0.703083	0.699915
	AchR	shNt	#1	1	0.9029	0.8729	1.3043	1.2326	0.8468
			#2	1	1.4004	0.2641	0.2589	0.4022	0.1864
			#3	1	1.1884	0.4227	0.29097	0.1713	0.5583
			#4	1	0.8667	0.5255	0.49736	0.4005	0.1561
			#5	1	0.9952	0.6647	0.46632	1.2022	1.1712
			#6	1	0.9414	0.6481	0.92306	0.9113	0.8575
			#7	1	0.7838	1.0998	0.65765	1.1636	1.4412
		shBPTF#1	#1	1	1.3453	0.3782	1.387	0.651	0.186
			#2	1	0.5528	0.8901	0.0896	0.8421	0.1796
			#3	1	0.5027	0.3527	1.8202	2.172	0.7231
			#4	1	0.512	0.364	1.003	0.911	1.2093
			#5	1	0.9061	0.8836	0.8711	0.844	0.8604
			#6	1	1.5447	0.9815	0.9206	1.5884	1.7996
			#7	1	0.8939	0.5962	1.4086	0.6419	1.3294
		shBPTF#2	#1	1	0.942	0.5475	0.2285	0.6517	0.3047
			#2	1	0.745	1.651	0.812	0.892	0.6066
			#3	1	0.289	0.651	1.906	0.757	0.9248
			#4	1	0.822	1.225	0.747	0.555	0.8348
			#5	1	1.182	0.61	0.765	0.781	0.6251
			#6	1	1.494	0.934	0.405	0.476	0.7551
			#7
	RAF1	shNt	#1	1	1.4062	0.6634	0.8149	1.3039	0.7243
			#2	1	1.2948	0.308	0.29661	0.1871	0.2261
			#3	1	0.451	0.4346	0.37833	0.2004	0.112
			#4	1	1.193	0.9553	0.25942	1.1839	1.1727
			#5	1	1.0376	1.0715	0.6497	1.003	1.4545
			#6	1	0.9974	0.4905	1.4827	2.4012	1.8317
			#7
		shBPTF#1	#1	1	1.527	0.5693	1.4718	0.8934	0.3381
			#2	1	0.6084	0.8134	1.0161	1.5385	0.2612
			#3	1	0.5078	0.2737	0.719	0.6642	0.4825
			#4	1	0.3843	0.2106	1.0892	1.353	0.86
			#5	1	1.4586	1.4895	1.1454	0.8894	1.8729
			#6	1	0.8739	0.8836	1.4047	1.124	1.0665
			#7
		shBPTF#2	#1	1	0.256	0.551	0.162	0.462	0.4772
			#2	1	0.91	0.452	2.407	0.397	0.6418
			#3	1	0.708	1.397	0.854	1.313	1.4131
			#4	1	0.786	1.265	0.355	0.465	0.4739
			#5	1	1.295	0.831	0.651	0.738	0.7201
			#6	1	1.366	2.325	0.74	0.504	2.4522
			#7
	YAP1	shNt	#1	1	1.8607	0.8408	1.26791	1.1901	0.937
			#2	1	1.7196	0.4939	0.27449	0.224	0.297
			#3	1	0.4496	0.6125	0.46298	0.3604	0.1498
			#4	1	1.3263	1.8491	0.93498	1.5973	2.2117
			#5	1	0.9929	0.5933	1.2789	1.1498	0.8142
			#6	1	1.3717	0.4292	0.35701	3.1885	2.1321
			#7	1	1.46842	1.78382	1.38598	2.66389	2.81187
		shBPTF#1	#1	1	1.2314	0.4507	1.3481	0.7868	0.2706
			#2	1	0.8301	1.4096	0.1232	0.1318	0.2872
			#3	1	1.0189	0.8115	1.519	1.3371	2.0529
			#4	1	0.7277	0.2672	0.8796	0.654	1.4793
			#5	1	1.1207	1.1744	1.0488	1.2015	1.1618
			#6	1	1.2411	1.001	1.0183	0.7064	2.2802
			#7	1	0.777665	0.863628	0.801347	0.954288	0.984642
		shBPTF#2	#1	1	0.339	0.583	0.272	0.538	0.7308
			#2	1	0.837	1.878	2.585	0.319	0.6048
			#3	1	0.475	0.307	0.876	0.944	1.2754
			#4	1	0.934	1.501	0.231	0.434	0.534
			#5	1	0.966	1.415	0.651	1.205	0.9125
			#6	1	1.1	0.932	0.698	0.54	2.8435
			#7	1	1.30745	0.811257	0.443758	1.43636	0.99278
