# Supplementary material for: BPTF is required for c-MYC transcriptional activity and in vivo tumorigenesis
Source: Nat Commun. 2016 Jan 5;7:10153. doi: 10.1038/ncomms10153 (PMC4728380; doi:10.1038/ncomms10153)
Supplement: Supplementary Data 9 — Summary human studies. [file ncomms10153-s10.xlsx]

## Sheet: Hoja1
	Dataset ID			Platform	GEO Reference	Number of samples	Tumor type	Authors	Title
	1	Hummel		GPL96: [HG-U133A] Affymetrix Human Genome U133A Array	GSE4475	37	Burkitt Lymphoma	Hummel M, Bentink S, Berger H, Klapper W, Wessendorf S et al.	A biologic definition of Burkitt`s lymphoma from transcriptional and genomic profiling.
	2	Piccaluga		GPL570: [HG-U133_Plus_2] Affymetrix Human Genome U133 Plus 2.0 Array	GSE26673	16	Burkitt Lymphoma	Piccaluga PP, De Falco G, Kustagi M, Gazzola A et al.	Gene expression analysis uncovers similarity and differences among Burkitt lymphoma subtypes.
	3	Jima		GPL6244: [HuGene-1_0-st] Affymetrix Human Gene 1.0 ST Array	GSE48435	21	Burkitt Lymphoma	Love C, Sun Z, Jima D, Li G et al.	The genetic landscape of mutations in Burkitt lymphoma
	4	Kaiser		GPL570: [HG-U133_Plus_2] Affymetrix Human Genome U133 Plus 2.0 Array	GSE5206	105	Colorectal Carcinoma	Kaiser S, Park YK, Franklin JL, Halberg RB, Yu M et al.	Transcriptional recapitulation and subversion of embryonic colon development by mouse colon tumor models and human colon cancer.
	5	Ahmed		GPL570: [HG-U133_Plus_2] Affymetrix Human Genome U133 Plus 2.0 Array	GSE32323	44	Colorectal Cancer	Ahmed K, Toshiaki I, Kazuro S, Kaoru M, Satoru I et al.	Screening for Epigenetically Masked Genes in Colorectal Cancer using 5-aza-2’-deoxycytidine treatment, Microarray and Gene Expression Profile
	6	Skrzypczak		GPL570: [HG-U133_Plus_2] Affymetrix Human Genome U133 Plus 2.0 Array	GSE20916	105	Colorectal Carcinoma	Skrzypczak M, Goryca K, Rubel T, Paziewska A, Mikula M et al.	Modeling oncogenic signaling in colon tumors by multidirectional analyses of microarray data directed for maximization of analytical reliability.
	7	Grasso		GPL6480: Agilent-014850 Whole Human Genome Microarray 4x44K G4112F	GSE35988	122	Prostate carcinoma	Grasso CS, Wu YM, Robinson DR, Cao X et al.	The Mutational Landscape of Lethal Castrate Resistant Prostate Cancer
	8	Sun		GPL96: [HG-U133A] Affymetrix Human Genome U133A Array	GSE25136	79	Prostate carcinoma	Sun Y, Goodison S	Optimizing molecular signatures for prostate cancer recurrence
	9	Taylor		GPL5188: [HuEx-1_0-st] Affymetrix Human Exon 1.0 ST Array	GSE21034	185	Prostate carcinoma	Taylor BS, Schultz N, Hieronymus H, Gopalan A, Xiao Y et al.	Integrative genomic profiling of human prostate cancer.
	10	Varambally		GPL570: [HG-U133_Plus_2] Affymetrix Human Genome U133 Plus 2.0 Array	GSE3325	19	Prostate carcinoma	Varambally S, Yu J, Laxman B, Rhodes DR, Mehra R et al.	Integrative genomic and proteomic analysis of prostate cancer reveals signatures of metastatic progression.
	11	Yu	A	GPL92: [HG_U95B] Affymetrix Human Genome U95B Array	GSE6919	112	Prostate carcinoma	Yu YP, Landsittel D, Jing L, Nelson J, Ren B et al.	Gene expression alterations in prostate cancer predicting tumor aggression and preceding development of malignancy.
			B	GPL93: [HG_U95C] Affymetrix Human Genome U95C Array
			C	GPL8300: [HG_U95Av2] Affymetrix Human Genome U95 Version 2 Array
	12	Hendrix		GPL96: [HG-U133A] Affymetrix Human Genome U133A Array	GSE6008	103	Ovarian Adenocarcinoma	Hendrix ND, Wu R, Kuick R, Schwartz DR, Fearon ER, Cho KR et al.	Fibroblast growth factor 9 has oncogenic activity and is a downstream target of Wnt signaling in ovarian endometrioid adenocarcinomas.
	13	Jönson		GPL10558: Illumina HumanHT-12 V4.0 expression beadchip	GSE57477	72	Ovarian Adenocarcinoma	Jönsson J, Johansson I, Dominguez-Valentin M, Kimbung S, Jönsson M et al.	Molecular subtyping of serous ovarian tumors reveals multiple connections to intrinsic breast cancer subtypes
	14	Meyniel		GPL570: [HG-U133_Plus_2] Affymetrix Human Genome U133 Plus 2.0 Array	GSE20565	140	Ovarian Adenocarcinoma	Meyniel JP, Cottu PH, Decraene C, Stern MH, Couturier J et al.	A genomic and transcriptomic approach for a differential diagnosis between primary and secondary ovarian carcinomas in patients with a previous history of breast cancer.
	15	Badea		GPL570: [HG-U133_Plus_2] Affymetrix Human Genome U133 Plus 2.0 Array	GSE15471	78	Pancreatic Ductal Adenocarcinoma	Badea L, Herlea V, Dima SO, Dumitrascu T, Popescu I et al.	Combined gene expression analysis of whole-tissue and microdissected pancreatic ductal adenocarcinoma identifies genes specifically overexpressed in tumor epithelia.
	16	Grutzmann	A	GPL96: [HG-U133A] Affymetrix Human Genome U133A Array	*	25	Pancreatic Ductal Adenocarcinoma	Grutzmann R, Pilarsky C, Ammerpohl O, Luttges J, Bohme A et al.	Gene expression profiling of microdissected pancreatic ductal carcinomas using high-density DNA microarrays.
			B	GPL97: [HG-U133B] Affymetrix Human Genome U133B Array
	17	Ishikawa	A	GPL96: [HG-U133A] Affymetrix Human Genome U133A Array	GSE1542	49	Pancreatic Ductal Adenocarcinoma	Ishikawa M, Yoshida K, Yamashita Y, Ota J, Takada S et al.	Experimental trial for diagnosis of pancreatic ductal carcinoma based on gene expression profiles of pancreatic ductal cells.
			B	GPL97: [HG-U133B] Affymetrix Human Genome U133B Array
	18	Donson (Only medulloblastoma)		GPL570: [HG-U133_Plus_2] Affymetrix Human Genome U133 Plus 2.0 Array	GSE50161	35	Medulloblastoma	Griesinger AM, Birks DK, Donson AM, Amani V et al	Characterization of distinct immunophenotypes across pediatric brain tumor types
	19	Northcott (Group4)		GPL11532: [HuGene-1_1-st] Affymetrix Human Gene 1.1 ST Array	GSE37382	188	Medulloblastoma	Northcott PA, Shih DJ, Peacock J, Garzia L, Morrissy AS et al.	Subgroup-specific structural variation across 1,000 medulloblastoma genomes.
	20	Robinson		GPL570: [HG-U133_Plus_2] Affymetrix Human Genome U133 Plus 2.0 Array	GSE37418	76	Medulloblastoma	Robinson G, Parker M, Kranenburg TA, Lu C, Chen X et al.	Novel mutations target distinct subgroups of medulloblastoma
		* Data from Grutzmann Pancreas study was downloaded from http://www.ebi.ac.uk/arrayexpress/experiments/E-MEXP-950
