# Supplementary material for: BPTF is required for c-MYC transcriptional activity and in vivo tumorigenesis
Source: Nat Commun. 2016 Jan 5;7:10153. doi: 10.1038/ncomms10153 (PMC4728380; doi:10.1038/ncomms10153)
Supplement: Supplementary Data 10 — Gene sets. [file ncomms10153-s11.xlsx]

## Sheet:   M2221
Supplementary Data 10. Gene sets used in Fig. 1c and Fig. 5.
ACOSTA_PROLIFERATION_INDEPENDENT_MYC_TARGETS_UP
> Genes up-regulated in K562 cells (lymphoblast) by MYC [GeneID=4609] in the presence of PSMD9 [GeneID=5715].
AATF
AIM1L
BLMH
C19orf2
C7orf68
CCNE1
CD320
CECR5
CSE1L
CTPS
CUTC
DDX28
DHCR7
DUSP9
EIF3J
EIF4A3
EXPH5
FBXO41
GCDH
GCSH
GLB1L2
GLOD4
GLS
GNPDA1
JAG2
KIAA0090
KIAA0664
KIAA0930
LAS1L
LEPR
LOC730101
LPL
LYPLA1
MAST2
MATK
MINA
MPZL1
MRPL4
MTMR4
MTRR
NOLC1
NQO1
NR1D2
NRTN
NUP210
NUP214
ODC1
OPN3
OXCT1
PARP1
PDCD11
PEBP1
PEX5
PRPF19
PSMG1
PTK7
PWP1
RAB3A
RCHY1
REPIN1
RGS14
RGS16
RRP1B
SKP2
SLC17A7
SLC19A2
SLC27A2
SLC29A1
SLC39A4
SLC39A6
SLC5A3
SORD
SPG21
STEAP1
STUB1
TMEM161A
TRIAP1
TSPO
UCK2
VPS13C
WDR74
XPO6
ZNF395
ZNF460

## Sheet: M5075
SCHLOSSER_MYC_TARGETS_REPRESSED_BY_SERUM
> Cluster 7: genes up-regulated in B493-6 cells (B lymphocytes) by MYC [GeneID=4609] and down-regulated by the combination of MYC and serum.
AASDHPPT
ACP1
ACTL6A
ACVR1B
ADSS
AFG3L2
ALG8
ALX1
ANP32B
API5
APP
ATP13A3
ATP5C1
ATXN10
AUH
BLMH
BTF3
BUB3
C12orf29
C5orf30
CBX3
CCT2
CCT5
CCT8
CEBPB
CHERP
CNBP
COPS2
COX11
CSDA
CSNK1E
CTAGE5
CYCS
CYP2A13
DARS
DCTD
DCUN1D4
DDX1
DDX10
DDX19A
DEAF1
DHX9
DIMT1
DNAJC2
EEF1E1
EI24
EIF2S1
EIF3A
EIF4A3
EIF4E
EPRS
ETF1
EXOSC8
FAM120A
FASTKD2
FBXO21
FBXO9
FH
G3BP2
GARS
GLOD4
GNL2
H2AFY
HDAC2
HIRA
HK2
HNRNPA1
HPRT1
HSPD1
HSPE1
IARS
IARS2
IDH3A
IPO5
ISCA1
ITPA
KDSR
KIAA0020
KPNA2
LDHB
LOC100499177
LYPLA1
MAD2L1
MNT
MRPL3
MTHFD2
NAE1
NDUFB6
NGDN
NOLC1
NOP16
NR2F2
NUFIP1
NUP153
NUP210
NUP93
NUP98
NUPL1
OAT
OTUD4
PDIA6
PFDN4
PGAM1
PMPCB
PNO1
POLE3
PRMT3
PRPS1
PSMD14
PSMG1
PTGES3
PWP1
RABGGTB
RAN
RANBP1
RMND5A
RNF114
SARS
SEC13
SERBP1
SERP1
SLC16A1
SLC25A17
SLC39A6
SLC3A2
SMARCC1
SNRPF
SRSF1
SRSF8
SSB
SSBP1
TARS
TCERG1
TFAM
TFAP4
TGDS
TIAL1
TMX1
TOMM20
TOMM70A
TRIAP1
TTC35
TXN
U2AF1
UBA2
UBE2G1
UBE2K
UBE2N
USP10
WRN
XPOT
YARS
YY1
ZBTB11
ZC3H14
ZC3H15
ZMPSTE24
ZNF330
ZZZ3

## Sheet: M2138
SCHLOSSER_MYC_TARGETS_AND_SERUM_RESPONSE_DN
> Cluster 6: genes down-regulated in B493-6 cells (B lymphocytes) by MYC [GeneID=4609] in combination with serum but not affected by serum alone; they are also up-regulated by MYC alone.
ADCY3
AKAP1
AMD1
BAG2
BYSL
C19orf2
CEBPZ
CSE1L
CUL1
DDX21
DKC1
EBNA1BP2
EIF1AX
EXOSC7
FABP5
FBL
FTSJ1
HDGF
HSPA9
IRAK1
LDHA
MRPL19
MXI1
MYC
NCL
NOP14
ODC1
PA2G4
PAICS
PDIA5
PPAT
PRDX4
PRKRIR
PRNP
RAN
RPIA
RPP40
RRS1
RSL1D1
SRPK1
SRRM2
SYNCRIP
TFDP1
TIMM17A
TRIM14
UCHL3
UTP18

## Sheet: M14278
SCHLOSSER_MYC_TARGETS_AND_SERUM_RESPONSE_UP
> Cluster 5: genes up-regulated in B493-6 cells (B lymphocytes) by MYC [GeneID=4609] alone or in combination with serum but not by serum alone.
AMD1
ATP1B3
ATP2A2
ATXN10
BAG1
C12orf24
CAMKK2
CCDC86
CEP68
COMT
DDB1
EIF1AX
EIF5B
FXN
GEMIN4
GRPEL1
GSPT1
ILF3
INTS10
LMNB2
LSM7
METAP1
MYC
NME1
NOP2
ODC1
PPRC1
PRMT1
PRR3
PTDSS1
RCN1
SCAMP1
SLC1A5
SLC39A14
SLC7A5
SNRPB
SRP72
SRSF2
SSSCA1
THOP1
TMED3
TSR1
TWISTNB
UCK2
USP13
VDAC1
ZNF263

## Sheet: M2069
BILD_MYC_ONCOGENIC_SIGNATURE
> Genes selected in supervised analyses to discriminate cells expressing c-Myc [GeneID=4609] from control cells expressing GFP.
ABCC3
ABL2
ACSS2
ADAM8
ADAMTS15
AGPAT5
AHNAK
AIMP2
AKAP12
ALDH1B1
ALG3
ALS2CL
ANAPC1
ANGEL1
ARNTL
ARNTL2
ATIC
ATP2B4
B7H6
BCS1L
BEND3
BID
BOP1
C10orf2
C11orf48
C12orf66
C19orf48
C1orf51
C20orf27
CCDC137
CCDC78
CCDC86
CCNG2
CDCA8
CDK2
CDK4
CFLAR
CGN
CIRH1A
COL1A1
COL5A1
COL8A2
CYTH2
DAB2
DCAF4
DDAH2
DDX10
DDX18
DDX26B
DDX28
DGKA
DHODH
DHRS1
DIEXF
DKC1
DTX2P1-UPK3BP1-PMS2P11
DUOX1
DUSP2
DUSP22
ECE2
EMP1
EPS8L1
ERBB3
ERCC1
ERVMER34-1
EXOSC5
FAM100A
FAM168A
FAM193B
FAM195A
FAM86B1
FAM86C1
FARSA
FARSB
FCHSD1
FGD6
FGF11
FGFBP1
FLAD1
FLJ10661
GEMIN5
GNL3
GOLGA2
GPATCH4
GPD1L
GPR110
GPRC5A
HIST1H2AC
HK2
HS6ST2
HSPA6
HSPD1
IMP4
IPO4
IRF9
KCNQ5
KHNYN
KIAA1609
LAMC2
LINC00173
LOC646762
LOC730755
LSG1
LTBP2
MAP3K6
MCOLN2
MEG3
METTL1
MICAL1
MIR21
MKNK1
MON1A
MRTO4
MST1R
MTMR11
MYBBP1A
MYC
NCL
NDE1
NFKB2
NGFR
NIT1
NLE1
NLRP1
NOL6
NOLC1
NOP16
NOP2
NOP56
NPM1
NRP1
NTF4
NUFIP1
OR2A4
OSBP2
PA2G4
PAICS
PC
PCOLCE2
PCYOX1L
PDLIM7
PDP1
PES1
PFKM
PHB
PHF1
PLAU
PLD6
PLEC
PLEKHG2
PMM2
PNPT1
PRR5
PTRH2
RABEPK
RCL1
RHBDF1
RNF213
RPP40
RRP9
RUNX1
SCFD2
SERPINB1
SESTD1
SFXN4
SLC12A8
SLC19A1
SLC29A2
SLC6A15
SLC6A8
SLITRK6
SMTN
SMURF1
SNHG1
SORD
SORL1
SPTAN1
SRM
SSH3
STMN3
SUPV3L1
TAF4B
TCOF1
TFB2M
TGM1
TGM2
TINF2
TMEM97
TNFAIP2
TRIOBP
TRMT1
TTLL12
TUBA1A
UBE2D4
UBIAD1
UTP14A
UTP20
VAMP1
VMP1
WDR12
WDR74
WSB1
XPO5
YPEL3
ZBED2
ZNF667

## Sheet: Seitz Burkitt
SEITZ_MYC_TARGETS_BURKITT
> Genes with c-Myc binding sites in Burkitt lymphoma cell lines.
CUX1
DNAJB12
KLF13
PLCG2
AC092275.1
ZFP36L2
PTMA
MAD1L1
C14orf43
CSK
AC010536.1
KLHDC4
SIK1
EPB41
AC096947.1
ZBTB7B
AC104634.1
ELOVL6
BOD1
GTF2I
ZC3H3
PAX5
5S_rRNA
PPIF
ATG16L2
DTX1
CCDC88C
XYLT1
AC099508.1
CDT1
MNT
AC007431.1
FAM100B
NFATC1
ARID3A
SLC35E1
RASSF2
IGLC7
ADORA2A
BCOR
SLC9A1
SLC2A1
EFNA3
MEF2D
RP11-115P16.4
AC011747.3
MCFD2
AC022210.2
WNT10A
CAPN10
IQSEC1
SLC6A6
AC007690.1
AC093602.2
TERT
MRPL36
PHF15
RPS14
RP11-889L3.3
CTC-205M6.1
TUBB
SYNGAP1
HMGA1
SLC29A1
AL138919.2
RP11-13P5.1
IGF2BP3
SH2B2
AC058791.1
MKLN1
LUC7L2
CUL1
E2F5
CHRAC1
ZNF696
SYK
BICD2
C9orf167
NELF
BX322613.2
AL031601.3
HNRNPF
DDIT4
RP11-313D6.3
RP13-238F13.4
PTDSS2
TSSC4
AC124798.1
FLI1
SLC38A2
RAB35
RP11-374F3.4
MYCBP2
PPM1A
PPP2R5C
AMN
AL583722.1
NIPA2
C15orf62
SMAD3
ANP32A
PDE8A
MAZ
GINS3
CTCF
NFATC3
COTL1
ACSF3
KDM6B
RAI1
MAP2K3
LASP1
UBTF
FASN
TEX19
CIRBP
KLF16
OAZ1
AC011542.1
ZBTB7A
MPND
INSR
AP1M2
CD22
AC011465.1
SPIB
SOX12
C20orf29
BCAS4
RP4-800J21.3
LIME1
C21orf33
PATZ1
TBC1D22A
MMP23B
GNB1
AL109917.1
CALML6
TNFRSF14
NPHP4
PARK7
SRM
PRDM2
RP11-169K16.9
C1orf89
ACTL8
UBR4
HP1BP3
AL451000.1
SYF2
ARID1A
LAPTM5
C1orf212
SFPQ
RIMS3
YBX1
SLC6A9
HPDL
FAM159A
C1orf163
AK3L1
SERBP1
LRRC8D
FAM69A
RP5-1074L1.1
RPRD2
JTB
ADAR
PMVK
FAM189B
RP11-336K24.5
PMF1
PRCC
LY9
FCRLB
RP3-455J7.4
CACYBP
RGS16
IVNS1ABP
TROVE2
PTPN7
PIK3C2B
RP11-285F7.2
RNF187
TARBP1
IRF2BP2
ODC1
ADCY3
GALNT14
MEMO1
AC093609.1
CALM2
FOXN2
AC007381.3
BCL11A
XPO1
AC007365.3
AC010913.1
MAT2A
AC012511.1
AC096579.14
ANKRD23
EIF5B
TGFBRAP1
AC093166.2
ZC3H6
AC016683.5
GPR17
SFT2D3
GORASP2
DCAF17
AC013461.1
AC079305.10
DNAJC10
ZNF804A
U6
HSPE1
CTDSP1
AC053503.4
TMEM198
IRS1
C2orf57
SCARNA6
DGKD
LRRFIP1
ESPNL
DUSP28
AC131097.3
SEC13
RP11-715I4.1
NUP210
ANKRD28
RFTN1
ZNF860
CSRNP1
SLC25A38
NBEAL2
C3orf75
SMARCC1
CDC25A
TREX1
DALRD3
RASSF1
ACY1
TLR9
BAP1
C3orf63
ABHD6
FHIT
LRIG1
TMEM39A
ILDR1
CNBP
STAG1
SLC25A36
C3orf58
RP11-379F4.1
GOLIM4
MYNN
LRRC34
TBL1XR1
ZNF639
RP11-509E17.1
EIF2B5
POLR2H
RP11-44H4.1
HES1
C3orf21
AC091633.2
AC124944.2
RNF168
AC023797.1
PIGX
TNIP2
TBC1D14
AC104650.2
RHOH
BEND4
GRSF1
HNRNPD
THAP9
LEF1
C4orf32
SEC24D
SETD7
RP11-58H15.1
KIAA0922
CLPTM1L
POLS
FAM105B
BRIX1
CTD-2201E18.3
KIF2A
BTF3
MBLAC2
CTD-2007H13.3
LMNB1
LYRM7
AC116366.5
CTD-2131I18.1
PCBD2
EGR1
CXXC5
CTB-35F21.1
PPARGC1B
CCDC69
CNOT8
EBF1
NPM1
RNF44
RGS14
PRR7
HNRNPAB
CTC-338M12.2
TRIM41
FAM136B
TUBB2B
NRN1
C6orf114
E2F3
HMGN4
HLA-DOA
FKBP5
RP3-431A14.4
PPIL1
RP11-298J23.5
RP11-501I18.2
MAD2L1BP
HSP90AB1
RP1-27K12.4
SYNCRIP
SNHG5
AL132996.1
AIM1
BEND3
FOXO3
CD164
RP3-487J7.2
TRAF3IP2
C6orf204
RPS12
HIVEP2
RP11-230C9.1
ZDHHC14
RP1-274L14.2
C7orf20
AC102953.6
C7orf27
AC006483.8
GLCCI1
39326
PPIA
CCM2
U6
VOPP1
ZNF736
AUTS2
LIMK1
PMS2L3
AC002454.1
ARPC1B
AP4M1
UFSP1
RP11-514P8.2
ORAI2
PUS7
AC000123.2
CALD1
C7orf49
ZNF425
ZNF282
RP4-584D14.6
AC104021.1
KIAA1967
AC107959.2
DPYSL2
ZNF395
MYST3
AP3M2
LYPLA1
ZBTB10
PABPC1
KLF10
AP003356.1
AZIN1
DCAF13
ZHX2
TRIB1
TSNARE1
C8orf55
AC105118.1
GRINA
CYC1
MFSD3
ZNF250
U2
NFX1
TESK1
NINJ1
hsa-let-7a-1
ZNF367
ANP32B
TRIM14
NR4A3
RAD23B
RP11-151F5.2
NEK6
ARPC5L
ENG
RP11-216B9.8
EXOSC2
FAM78A
BAT2L
FAM163B
QSOX2
SDCCAG3
RP11-216L13.8
PHPT1
C10orf18
GDI2
USP6NL
CAMK1D
DCLRE1C
ACBD5
IPMK
TYSND1
U7
ADK
GRID1
BLNK
PIK3AP1
LDB1
NFKB2
RP11-549L6.3
RP11-317F20.2
RGS10
TIAL1
Y_RNA
RP11-432J24.2
PDDC1
SLC25A22
CHID1
TOLLIP
AC129929.5
IPO7
RP11-16F15.1
FAR1
C11orf46
QSER1
CAPRIN1
ARFGAP2
SLC39A13
FNBP4
SLC43A3
SLC43A1
U7
TUT1
NAA40
STIP1
FERMT3
FKBP2
ESRRA
RASGRP2
SYVN1
MALAT1
SCYL1
SNX32
LRFN4
ADRBK1
ACY3
ALDH3B2
UNC93B1
RNF121
MRPL48
UCP2
TMEM123
MLL
AP004609.2
HSPA8
STT3A
ETS1
NFRKB
ST14
ADIPOR2
DCP1B
GAPDH
ETV6
AC024940.1
BICD1
ARID2
SFRS2IP
HDAC7
TUBA1B
TUBA1C
CALCOCO1
PA2G4
ZC3H10
MYL6B
PTGES3
STAT6
NDUFA4L2

## Sheet: M2477
ALFANO_MYC_TARGETS
> Genes up-regulated hT-RPE cells (immortalized retinal pigment epithelium) by MYC [GeneID=4609].
AATF
ABCA3
ABCC5
ABCF2
ACTR1A
ADCY3
ADD3
ADM
AES
AFAP1
AGRN
AK4
AKAP1
AKAP12
ANXA1
ANXA7
ARL6IP1
ARPC5
ASB13
ATF7
ATP1B1
ATP8A1
ATP8B1
B3GNT1
BLM
BLMH
BMP4
C10orf26
C12orf24
C18orf1
CACNB2
CAMKK2
CCL2
CCNA1
CCNI
CD1D
CD59
CDC42EP3
CDK2AP2
CDKN1C
CDX1
CELSR3
CLCN2
CLCN7
CLK1
COPB1
CPN1
CPNE3
CRIP2
CSE1L
CSRP1
CTH
CTNND1
CTSK
CXCR7
CYR61
CYTIP
DAB2
DDB2
DDX17
DDX21
DHCR7
DKK3
DLST
DNAJB6
DNAJC11
DSG1
DUSP2
E2F5
EBNA1BP2
EEF1A1
EHD1
EIF2B1
EMP1
ENPEP
EPHA1
FARSA
FGA
FILIP1L
FKBP4
FLOT1
FRZB
FYN
GAD2
GAS6
GLDC
GLOD4
GNAI2
GNPDA1
GOSR1
GPD1L
GPR143
GREM1
GSN
HERPUD1
HMGB3
HOXC9
HS3ST1
HSPA1L
ID3
IGFBP1
IMP4
IMPDH1
IRF1
ITGA6
ITGA7
ITGB5
KARS
KCNH2
KCNN4
KCTD12
KIAA0368
KIAA0930
KIF3C
LAPTM4A
LARGE
LARP1
LASP1
LRRC17
LTBP1
LY6E
MAG
MAP1B
MARCKS
MCL1
MDN1
METAP1
MGLL
MMADHC
MME
MMP17
MSTN
MTIF2
MVP
MXI1
MYBL2
MYC
MYCBP
MYL12A
MYL6
MYLK
NBL1
NHP2L1
NOP56
NPAS1
NPC2
OXCT1
PAFAH1B3
PAICS
PCCA
PCDH8
PCYT1B
PDCD11
PDIA5
PDLIM4
PES1
PEX5
PGAM2
PHLDA1
PICALM
PLAU
PLAUR
PLEC
PLK4
PNP
PON1
PPAT
PPIF
PPP1R15A
PPP6C
PPPDE2
PSMG1
PTPN12
PTPRN2
PXN
PYCR1
PYGB
QDPR
QSOX1
RAB5B
RAP1GAP
RAPGEF2
RASSF4
RBBP7
RBM5
RBP1
RCC1
RER1
RND2
RRP12
RSL1D1
RSL24D1
RUNX3
RUVBL1
S100A10
SDC1
SDC4
SDCBP
SLC12A1
SLC16A1
SLC20A1
SLC39A6
SLPI
SMPD1
SMPD4
SMTN
SNRPD1
SOX9
SPARC
STC1
STMN1
STOM
SURF2
SVIL
SYNGR2
TACC2
TARBP1
TATDN2
TCF19
TCF7L2
TCOF1
TFAP4
TGFB1I1
TGFB2
TGM2
TIMP2
TOMM40
TP53BP2
TRAP1
TRIP6
TTLL12
TUFM
UBE2K
UCK2
VCL
VCP
XK
ZEB1
ZNF177

## Sheet:   M12243
SCHUHMACHER_MYC_TARGETS_UP
> Genes up-regulated in P493-6 cells (Burkitt's lymphoma) induced to express MYC [GeneID=4609].
ABCE1
ACSL1
AHCY
AIMP2
AK4
AKAP1
ATP1B3
AUH
BOP1
CAD
CDK4
CEBPZ
CTPS
CTSC
CYCS
CYP51A1
DCUN1D4
DDX10
DDX21
DHODH
EBNA1BP2
EXOSC2
EXOSC7
FABP5
FASN
FKBP4
FXN
GCSH
GPD1L
GRSF1
HSPE1
IARS
IMPDH2
KIAA0020
LDHA
LRP8
MEST
MGST1
MRPL3
MTHFD1
MXI1
MYC
NAMPT
NEFH
NME1
NOLC1
ODC1
PAICS
PEBP1
PNO1
POLD2
POLR2H
PPAT
PRDX4
PRPS2
PYCR1
RABEPK
RANBP1
RCC1
RPIA
RRP1B
RRS1
SLC16A1
SLC20A1
SLC39A14
SLC39A6
SNHG13
SORD
SRM
SRPK1
TARBP1
TBL3
TFRC
TMEM97
TRAP1
UCHL3
UCK2
VARS
VRK1
ZNF239
